# Supplementary material for: Gene expression profiling reveals a conserved microglia signature in larval zebrafish
Source: Glia. 2019 Sep 11;68(2):298–315. doi: 10.1002/glia.23717 (PMC6916425; doi:10.1002/glia.23717)
Supplement: Supplementary file 6 — Table S1 [file GLIA-68-298-s006.xlsx]

## Sheet: DE genes
					5 dpf vs 3 dpf (Fold Change > 2 → over expressed in 5 dpf Fold Change < -2 → over expressed in 3 dpf FDR < 0.05)			7 dpf vs 3 dpf (Fold Change > 2 → over expressed in 7 dpf Fold Change < -2 → over expressed in 3 dpf FDR < 0.05)			7 dpf vs 5 dpf (Fold Change > 2 → over expressed in 7 dpf Fold Change < -2 → over expressed in 5 dpf FDR < 0.05)			Normalized count									GO categories significantly enriched (GOrilla)
ensembl_id	symbol	entrez_id	baseMean	cluster	FC	pvalue	FDR	FC	pvalue	FDR	FC	pvalue	FDR	3 dpf (1)	3 dpf (2)	3 dpf (3)	5 dpf (1)	5 dpf (2)	5 dpf (3)	7 dpf (1)	7 dpf(2)	7 dpf (3)	3 dpf vs 5 dpf	3 dpf vs 7 dpf
ENSDARG00000000001	slc35a5	368419	170.731	5	2.33534	0.137562	0.434983	6.12079	9.3065e-05	0.00192511	3.78545	0.0144163	0.196955	1.58646	11.3505	7.33254	66.1128	0.953364	35.6085	1090.03	318.122	5.48838
ENSDARG00000000002	ccdc80	58093	806.179	1	-0.999296	0.373584	0.700652	-4.22212	0.000177747	0.00324969	-3.22282	0.00422603	0.104233	1983.87	253.049	2432.57	406.848	1346.15	582.595	174.584	66.5354	9.40866		multicellular_organismal_process anterior/posterior_pattern_specification somitogenesis
ENSDARG00000000069	dap	555454	543.864	1	-3.56603	0.00106724	0.0179364	-2.78803	0.0104185	0.0717331	0.777996	0.475878	0.85863	1354.05	2185.3	442.702	49.5846	222.134	64.2931	69.3858	459.51	47.8273
ENSDARG00000000103	myh10	407634	1654.6	1	-0.654837	0.344943	0.674921	-2.82934	4.59986e-05	0.00109274	-2.1745	0.00174093	0.0619137	2820.73	2495.77	3068.67	2090.18	1679.83	1555.89	739.742	245.349	195.23
ENSDARG00000000183	ptpn4b	58153	1057.19	5	1.57022	0.107943	0.379296	2.86749	0.00332002	0.0313196	1.29727	0.18378	0.639759	74.5637	573.532	196.145	169.096	1346.15	992.093	2167.75	2560.57	1434.82
ENSDARG00000000241	slc40a1	368847	6918.52	1	-2.81019	0.00234764	0.0316414	-3.28585	0.000374983	0.00588688	-0.475662	0.606663	0.910713	19609.5	22489.9	7909.06	3511.61	1095.42	2523.26	3590.15	1130.06	407.708	chemical homeostasis
ENSDARG00000000370	triob	30665	886.012	5	-0.968684	0.213168	0.540477	1.70255	0.028374	0.141428	2.67124	0.000593291	0.0315791	411.687	801.209	460.117	385.234	127.751	342.237	2764.24	721.493	1960.14
ENSDARG00000000656	psmb9a	492339	63.9165	5	0.434755	0.872948	0.961468	9.40741	0.000123901	0.00242236	8.97265	0.000251364	0.0172728	0	0.667674	0	0	0.953364	0	0	429.361	144.266
ENSDARG00000000666	creg2	368424	767.018	1	-0.980108	0.306678	0.642962	-2.65693	0.00564012	0.0462105	-1.67682	0.0807607	0.455089	1353.25	590.224	2201.59	218.681	1401.45	480.715	358.12	68.6146	230.512
ENSDARG00000000837	snx9a	494492	626.555	2	0.195108	0.851077	0.954188	-3.50517	0.000779894	0.0104908	-3.70028	0.000390154	0.0235401	438.657	310.469	1776.31	1563.82	188.766	1138.48	126.461	27.03	68.9968
ENSDARG00000001127	slc17a6a	678610	56.5803	5	-2.32329	0.176711	0.493541	4.01662	0.0124314	0.0811529	6.33991	0.000199711	0.0149163	7.93231	4.00605	17.4148	5.0856	0.953364	0	440.935	6.23769	26.6579
ENSDARG00000001234	map4k2	30666	205.029	1	-1.58715	0.161486	0.472391	-4.48717	9.07096e-05	0.00188464	-2.90002	0.0115343	0.176398	872.554	98.1481	369.376	66.1128	241.201	138.478	2.23825	15.5942	41.5549
ENSDARG00000001303	psmb8a	563784	39.0154	5	5.81538	0.00664181	0.0668588	9.55742	6.70869e-06	0.000212942	3.74204	0.0367159	0.313694	0	0	0	0	11.4404	12.8586	35.812	255.745	35.2825
ENSDARG00000001498	skap1	559849	2376.73	5	2.67054	0.00538988	0.0577358	3.09316	0.00126729	0.0152166	0.422622	0.65948	0.926789	65.0449	753.137	527.026	1299.37	3550.33	3715.15	6680.06	2301.71	2498.78	immune system process, regulation of immune system process, positive regulation of immune system process	immune_system_process signal_transduction
ENSDARG00000001572	prf1.3	564029	203.146	4	11.234	4.16547e-08	4.36016e-06	10.8196	1.28392e-07	6.9879e-06	-0.414364	0.804826	0.964118	0	0	0	2.5428	755.064	286.846	38.0503	625.849	119.96
ENSDARG00000001781	tspan11	393998	98.6519	2	-0.563137	0.662906	0.87822	-5.15808	0.000121881	0.00239276	-4.59494	0.000626614	0.0324211	26.9698	122.852	371.21	87.7266	61.0153	203.76	3.35738	0	10.9768		signal_transduction
ENSDARG00000001782	prkacba	394032	1738.28	4	2.2855	0.000493763	0.0100421	3.64507	2.71419e-08	1.89463e-06	1.35957	0.0378194	0.317412	431.518	130.864	288.719	1307	1146.9	1694.37	4316.47	3785.24	2543.47
ENSDARG00000001785	irx2a	405763	51.0635	6	-7.64831	0.000758184	0.0139338	0.00188947	0.999225	0.999648	7.6502	0.000757457	0.0371691	185.616	26.0393	17.4148	0	0	0.989125	201.443	28.0696	0
ENSDARG00000001803	kcnh6a	564874	468.742	4	6.60033	8.81376e-13	3.49681e-10	5.44856	3.68412e-09	3.25133e-07	-1.15177	0.197547	0.654473	2.37969	20.6979	6.41597	1385.83	405.18	1097.93	418.553	582.185	299.509
ENSDARG00000001807	tnfrsf21	798602	2171.2	1	-1.17148	0.138183	0.43628	-2.39828	0.00241324	0.0250971	-1.22679	0.120748	0.547386	6584.61	2370.24	3006.34	2193.16	1540.64	1576.67	458.841	1466.9	343.416	immune system process, immune response, response to biotic stimulus	immune_system_process immune_response defense_response signal_transduction response_to_external_biotic_stimulus response_to_biotic_stimulus response_to_external_stimulus
ENSDARG00000001817	zmp:0000000521	561547	113.955	4	3.6778	0.00100663	0.0171724	3.5517	0.00149367	0.0172535	-0.126104	0.90888	0.983744	24.5902	4.67372	10.9988	57.213	343.211	113.749	164.511	32.2281	274.419
ENSDARG00000001891	syt14b	541519	99.878	1	-2.60085	0.0984827	0.360604	-5.2005	0.00115097	0.0142352	-2.59965	0.105226	0.513306	142.782	176.266	435.369	0	118.217	5.93475	3.35738	2.07923	14.897
ENSDARG00000001897	man2b1	447827	259.437	1	-2.63985	0.00129923	0.020573	-1.66408	0.0419055	0.181726	0.975769	0.235579	0.699267	251.454	1045.58	285.052	61.0272	110.59	82.0974	95.1257	195.448	208.559
ENSDARG00000001898	manea	100002040	265.169	5	0.959334	0.188822	0.509016	2.15251	0.00313309	0.0301742	1.19318	0.100991	0.503424	156.266	66.7674	99.9058	340.735	194.486	92.9778	504.726	471.986	458.672
ENSDARG00000001993	myhb	574003	929.517	1	-7.35411	5.98184e-05	0.00203552	-6.54501	0.000339328	0.00543097	0.809101	0.65989	0.926832	355.367	7866.54	5.4994	26.6994	1.90673	21.7608	1.11913	2.07923	84.6779
ENSDARG00000001994	stxbp1a	100150128	657.385	1	-2.78867	0.00636681	0.0647845	-4.42563	1.57487e-05	0.000444588	-1.63696	0.110706	0.525797	1142.25	3484.59	340.046	61.0272	429.014	228.488	90.6492	38.4658	101.927
ENSDARG00000001999	adamts18	446167	113.425	1	-2.10312	0.256115	0.592914	-7.05856	0.000266167	0.00447227	-4.95544	0.0105732	0.167831	231.623	58.0877	533.442	0	143.958	47.478	0	6.23769	0
ENSDARG00000002013	grb10a	337767	560.214	1	-1.34264	0.163841	0.475642	-2.66642	0.00575107	0.0469381	-1.32378	0.17064	0.623303	1858.54	481.393	909.234	222.495	552.951	505.443	309.998	27.03	174.844		signal_transduction
ENSDARG00000002084	lamb2	30648	102.296	3	3.46843	0.0681164	0.29545	-5.48579	0.0123119	0.0806247	-8.95422	4.2443e-05	0.00561551	0	71.4412	4.58283	747.583	64.8288	30.6629	0	0	1.56811
ENSDARG00000002165	psme1	553688	5344.18	5	2.07259	0.0134191	0.108457	2.80663	0.000813232	0.0108217	0.734041	0.381099	0.80917	1008.99	1247.88	1684.65	12237.2	2596.96	1745.81	8852.28	7641.18	11082.6
ENSDARG00000002196	bach1b	NA	1175.22	1	-2.58489	0.000425238	0.00911021	-2.07069	0.0047343	0.040468	0.514206	0.483676	0.861863	1286.62	3700.25	2542.56	353.449	306.983	594.464	971.401	320.202	501.011
ENSDARG00000002197	NA	449653	5412.97	1	-7.18354	2.91747e-09	4.32235e-07	-7.07421	4.97899e-09	4.2549e-07	0.109323	0.928156	0.988709	25800.6	12703.8	9525.88	59.7558	224.994	45.4998	2.23825	135.15	218.751
ENSDARG00000002210	stk25a	445478	160.007	6	-7.56467	0.000644859	0.0123337	-0.125863	0.951918	0.982349	7.43881	0.000793761	0.0379562	0	409.284	340.046	0	1.90673	1.97825	674.833	1.03962	10.9768
ENSDARG00000002255	epb41l3a	100415794	253.582	1	-2.92087	0.0812071	0.324828	-6.22539	0.000240479	0.00412506	-3.30452	0.0515758	0.371462	88.8419	1615.1	288.719	125.869	136.331	0.989125	0	2.07923	24.3057
ENSDARG00000002394	ugt5d1	334665	121.023	1	-10.8581	1.63396e-08	2.00447e-06	-10.0278	1.83786e-07	9.69549e-06	0.830363	0.712658	0.941796	533.051	524.792	30.2467	0	0	0	1.11913	0	0
ENSDARG00000002467	rdh14b	768172	157.294	2	-1.52012	0.536985	0.814549	-10.9377	6.10085e-05	0.00137917	-9.41756	0.000559234	0.0304668	92.0148	956.777	0.916567	0	0.953364	364.987	0	0	0
ENSDARG00000002509	zgc:153911	393671	93.2548	4	9.49452	0.000160008	0.00431618	8.79343	0.000472878	0.00711049	-0.701092	0.752544	0.950333	0	0.667674	0	517.46	1.90673	0	2.23825	93.5654	223.456
ENSDARG00000002576	cabp5a	317679	78.3338	1	-6.44116	5.50765e-05	0.00191859	-6.58544	3.77546e-05	0.000928428	-0.14428	0.931669	0.989372	165.785	376.568	147.567	0	2.86009	4.94563	0	7.27731	0
ENSDARG00000002591	ruvbl1	573765	971.777	5	1.96602	0.0111006	0.0958723	2.62987	0.000679081	0.00946504	0.663857	0.390503	0.814163	350.608	378.571	58.6603	1218	950.504	910.984	1745.84	1453.38	1679.45
ENSDARG00000002644	rgs5a	494057	28.1759	5	4.35659	0.0249637	0.162104	6.35973	0.00100983	0.0128689	2.00314	0.256435	0.71991	0	0.667674	1.83313	5.0856	14.3005	30.6629	1.11913	191.289	8.6246
ENSDARG00000002685	fam113	325106	34.7206	4	8.59795	0.00335084	0.0411064	8.37994	0.0042492	0.0373781	-0.218018	0.935318	0.99031	0	0	0	0	3.81346	164.195	0	102.922	41.5549
ENSDARG00000002720	utp15	571850	162.645	1	-3.25916	0.00283408	0.0362206	-0.187051	0.862489	0.949695	3.07211	0.00491159	0.112252	102.327	120.181	516.027	15.2568	15.2538	46.4889	219.349	38.4658	390.459
ENSDARG00000002764	miox	445312	660.409	1	-8.64715	7.8257e-09	1.05848e-06	-6.49986	8.18394e-06	0.000253796	2.14729	0.154592	0.599253	3838.44	854.623	1171.37	0	10.487	3.9565	0	49.9016	14.897	cellular carbohydrate metabolic process, small molecule catabolic process, small molecule metabolic process, carbohydrate metabolic process, oxidation-reduction process, organic substance catabolic process, alcohol catabolic process, catabolic process	small_molecule_catabolic_process
ENSDARG00000002826	cep57l1	791765	620.524	3	3.50079	0.00294893	0.0372366	1.92835	0.101619	0.316748	-1.57244	0.181247	0.637852	49.1803	231.015	65.9928	101.712	2589.34	1229.48	149.963	225.597	942.434
ENSDARG00000002959	gpr34b	562916	87.1474	5	3.378	0.120172	0.404069	8.31585	0.000112635	0.00225103	4.93784	0.0139819	0.194131	2.37969	0	0	0	2.86009	21.7608	514.798	1.03962	241.489		signal_transduction
ENSDARG00000002968	a1cf	791140	1817.2	2	-4.82512	0.000134838	0.00382471	-10.2384	9.86065e-15	4.04844e-12	-5.41324	4.34557e-05	0.00570873	7875.99	5593.78	2315.25	5.0856	89.6162	461.921	2.23825	9.35654	1.56811
ENSDARG00000003061	cd276	494075	295.759	1	-3.10178	0.027345	0.171608	-7.11144	8.53183e-07	3.54137e-05	-4.00966	0.00559317	0.12002	1606.29	10.0151	752.501	83.9124	102.963	89.0213	10.0721	0	7.05649
ENSDARG00000003091	oclnb	415256	40.194	4	21.6659	8.89635e-13	3.49681e-10	20.5259	1.31311e-11	2.36185e-09	-1.14003	0.683544	0.933091	0	0	0	0	248.828	0	20.1443	1.03962	91.7344
ENSDARG00000003098	kdm5bb	445222	2305.87	5	1.34656	0.10241	0.367455	2.42146	0.00330863	0.031259	1.07489	0.192136	0.649778	875.727	615.596	840.492	485.675	2149.84	3293.79	4942.06	5587.93	1961.7
ENSDARG00000003109	rcan1a	394174	393.638	1	-1.5478	0.0787104	0.318853	-2.51193	0.0043803	0.0381755	-0.964133	0.274749	0.734354	878.9	1073.62	382.208	129.683	236.434	432.248	114.151	251.587	43.9071		signal_transduction
ENSDARG00000003250	pik3cd	562120	1400.47	5	2.02183	0.00451274	0.0507091	3.09788	1.34425e-05	0.000385707	1.07605	0.130099	0.562257	234.003	417.964	273.137	654.771	1702.71	1399.61	4295.2	1450.26	2176.54	immune system process, immune response	immune_system_process immune_response response_to_stimulus defense_response signal_transduction adaptive_immune_response cell_activation taxis chemotaxis
ENSDARG00000003344	trpc2b	406604	64.2022	2	1.52244	0.346325	0.675808	-4.79339	0.00556387	0.0457663	-6.31583	0.000255585	0.0172781	0	92.8067	54.994	204.695	170.652	49.4563	0	2.07923	3.13622
ENSDARG00000003375	gng12a	30126	289.683	6	-3.58508	6.78946e-05	0.00222768	-0.577456	0.516956	0.762058	3.00762	0.000837877	0.0386318	193.548	380.574	912.901	26.6994	78.1759	18.7934	476.747	210.002	309.702
ENSDARG00000003411	foxa2	550473	141.989	1	-6.31103	0.000581963	0.0113586	-6.32937	0.000549915	0.00805717	-0.0183397	0.992174	0.998302	702.803	538.146	5.4994	8.8998	0.953364	5.93475	15.6678	0	0
ENSDARG00000003414	capslb	266958	84.1966	4	7.9849	4.04333e-07	2.93866e-05	10.5444	1.89015e-11	3.2862e-09	2.55951	0.0146278	0.198111	0	0	0	30.5136	48.6216	30.6629	402.885	151.784	93.3025
ENSDARG00000003469	neurod4	565408	224.269	2	-3.34907	0.0771056	0.315767	-11.7457	1.35257e-07	7.31941e-06	-8.39666	0.00016713	0.0131734	2.37969	98.8158	1736.89	33.0564	2.86009	144.412	0	0	0		multicellular_organismal_process
ENSDARG00000003512	anks1b	386590	1067.78	3	0.295706	0.640154	0.86811	-1.79285	0.00466265	0.0399904	-2.08855	0.000980856	0.0424495	1053.41	1392.1	1373.93	1918.54	1491.06	1278.94	168.988	513.57	419.469
ENSDARG00000003570	hsp90b1	563896	4087.89	1	-2.20372	0.00151521	0.022817	-2.59856	0.00018422	0.003323	-0.394837	0.570008	0.895671	11297.2	12169	3152.07	1427.78	2608.4	1741.85	1443.67	1291.2	1659.84		multicellular_organismal_process
ENSDARG00000003615	slc26a3.2	406646	24.6647	3	4.12952	0.00501331	0.0547718	-2.20849	0.197871	0.468134	-6.338	0.000157865	0.0129572	0.793231	7.34442	3.66627	63.57	109.637	34.6194	0	0	2.35216
ENSDARG00000003655	tmem59l	796577	92.3513	1	-4.22184	0.000371266	0.00826656	-4.38307	0.000220804	0.00383635	-0.161223	0.893884	0.980161	352.988	323.154	77.9082	33.0564	3.81346	3.9565	23.5016	4.15846	8.6246
ENSDARG00000003684	obsl1a	561433	28.9421	1	-7.75106	0.000730054	0.0136371	-4.19232	0.0367409	0.16664	3.55874	0.126004	0.554386	95.1877	84.7946	65.9928	0	0	0.989125	0	13.515	0
ENSDARG00000003811	plxnb2a	550225	1211.52	2	-0.813236	0.267555	0.605238	-3.89171	1.2483e-07	6.8733e-06	-3.07847	2.91113e-05	0.00445644	1262.82	2668.03	2732.29	1537.12	1587.35	667.66	77.2197	128.912	242.273		signal_transduction regulation_of_biological_quality
ENSDARG00000003822	ankrd16	494112	171.72	4	10.4409	0.00019557	0.00506957	9.6024	0.000614258	0.0087356	-0.83848	0.741749	0.949284	0	0.667674	0	945.921	44.8081	0	551.729	0	2.35216
ENSDARG00000003867	cdk20	327288	133.114	3	4.99659	0.00252328	0.033424	-4.28296	0.0283831	0.141436	-9.27956	1.78479e-06	0.000560333	23.7969	0.667674	11.9154	1067.98	3.81346	88.0321	0	1.03962	0.784055
ENSDARG00000003931	cndp2	394235	5850.44	1	-3.10463	2.23961e-06	0.000127618	-3.14407	1.66158e-06	6.31928e-05	-0.0394428	0.952098	0.993774	20250.4	15803.9	6775.26	1717.66	1333.76	1927.81	1998.76	1854.67	991.829	proteolysis
ENSDARG00000003952	pfn2	573996	3102.74	1	-1.80125	0.0005007	0.0101404	-2.35637	5.31959e-06	0.00017564	-0.555119	0.28387	0.739952	8205.18	4928.1	5706.55	1743.09	2064.99	1597.44	1507.46	1119.67	1052.2		regulation_of_biological_quality
ENSDARG00000003973	chordc1a	554102	140.055	4	3.65312	0.000901935	0.0159341	3.3529	0.00231815	0.0243903	-0.300218	0.782602	0.958113	1.58646	16.6919	34.8295	58.4844	308.89	298.716	252.922	168.418	119.96
ENSDARG00000004049	marcksa	324413	325.842	2	-1.29508	0.242212	0.577176	-5.35848	1.88653e-06	7.11159e-05	-4.0634	0.000305191	0.0193598	349.022	1246.55	452.784	30.5136	506.236	297.727	3.35738	22.8715	23.5216
ENSDARG00000004060	bhlhe40	100151439	1824.54	1	-3.53341	0.000814161	0.0147237	-0.910502	0.387836	0.662526	2.62291	0.0129558	0.187223	3632.2	6267.46	246.557	561.959	154.445	160.238	1684.28	2457.65	1256.06
ENSDARG00000004131	rttn	402892	1160.64	3	3.08557	0.00254348	0.03353	2.01887	0.0483317	0.199867	-1.0667	0.296427	0.752153	393.443	351.197	26.5804	2373.7	2300.47	1874.39	254.041	1129.02	1742.95
ENSDARG00000004154	orai1b	678630	79.4194	5	4.40443	0.00619701	0.0635662	4.86941	0.00246484	0.0254516	0.464975	0.767606	0.95322	2.37969	0.667674	10.9988	0	64.8288	229.477	123.104	138.269	145.05	immune system process, immune response	immune_system_process immune_response adaptive_immune_response
ENSDARG00000004169	stmn1a	553414	226.994	3	3.4596	0.000332896	0.00758767	2.26229	0.0190725	0.107974	-1.19731	0.211808	0.672888	4.75939	52.7463	64.1597	291.151	682.609	363.998	275.305	124.754	183.469
ENSDARG00000004218	rnd1b	80353	96.733	1	-4.47303	0.0129674	0.106322	-5.12608	0.00457228	0.0394681	-0.65305	0.72031	0.94295	453.728	20.0302	337.297	16.5282	20.0206	0	0	1.03962	21.9535
ENSDARG00000004246	slit2	100006147	409.187	1	-2.03341	0.0305576	0.184149	-3.49339	0.000211258	0.0037205	-1.45998	0.122073	0.549183	259.386	1103.67	1399.6	179.267	265.989	229.477	20.1443	163.22	61.9403		multicellular_organismal_process
ENSDARG00000004260	cul5b	394093	90.4634	4	5.75335	0.000822886	0.0148397	4.74894	0.00579081	0.0472216	-1.00441	0.548378	0.88748	0	8.01209	1.83313	236.48	195.44	104.847	165.631	0	101.927	organic substance catabolic process, catabolic process
ENSDARG00000004296	ambp	324723	664.894	1	-9.65313	3.18661e-20	6.81935e-17	-13.447	9.70603e-20	1.41006e-16	-3.79383	0.0161045	0.208992	2638.29	1086.31	2252.01	2.5428	0.953364	3.9565	0	0	0
ENSDARG00000004297	irf2bpl	403076	318.922	5	3.31805	0.0811054	0.324557	6.18174	0.0011447	0.0141855	2.86369	0.129683	0.561767	32.5225	0	1.83313	1.2714	81.0359	260.14	2377.02	62.3769	54.0998
ENSDARG00000004305	vangl1	436710	126.763	1	-2.06511	0.121987	0.407328	-4.92165	0.000287098	0.00473135	-2.85654	0.0357244	0.309324	126.917	680.36	89.8236	45.7704	147.771	20.7716	0	14.5546	14.897		multicellular_organismal_process
ENSDARG00000004358	gnb3a	494110	287.423	2	-5.17464	0.00126845	0.0202239	-12.1995	7.6873e-10	8.54014e-08	-7.02485	0.000418626	0.0249332	111.846	1189.13	1216.28	0	18.1139	51.4345	0	0	0		signal_transduction
ENSDARG00000004363	lhfp	407694	377.512	1	-1.17715	0.360245	0.689213	-4.4088	0.000651198	0.009178	-3.23165	0.012492	0.183496	1775.25	130.864	374.876	891.251	75.3158	42.5324	38.0503	56.1392	13.3289
ENSDARG00000004372	fmnl3	563577	993.856	3	2.36014	0.000875112	0.0156496	1.91933	0.00680972	0.0528873	-0.440806	0.533736	0.880337	95.9809	382.577	423.454	1866.41	1581.63	1182.99	1186.27	1037.54	1187.84	protein polymerization
ENSDARG00000004377	ppp1r13ba	373093	1175.28	3	0.662021	0.443088	0.753943	-2.1348	0.0135129	0.0861017	-2.79682	0.00121196	0.0491229	1665.78	1578.38	519.693	4074.84	862.794	1018.8	268.59	407.529	181.117
ENSDARG00000004392	hdr	554136	300.89	4	8.77523	2.8344e-07	2.19239e-05	6.09242	0.000368507	0.00580452	-2.68281	0.0973555	0.493113	0	0	5.4994	1811.74	202.113	324.433	276.424	3.11885	84.6779	immune system process, immune response, response to biotic stimulus, defense response, response to external biotic stimulus	immune_system_process immune_response defense_response signal_transduction response_to_external_biotic_stimulus response_to_biotic_stimulus response_to_external_stimulus multicellular_organismal_process
ENSDARG00000004406	spra	553770	204.972	1	-2.13084	0.0581075	0.270196	-3.62045	0.00134696	0.015949	-1.48961	0.188165	0.644009	363.3	714.412	330.881	40.6848	29.5543	251.238	14.5486	88.3673	11.7608		small_molecule_biosynthetic_process
ENSDARG00000004492	pcyt1ab	100535571	593.698	5	1.38661	0.0779362	0.317352	2.75707	0.000451344	0.00685215	1.37047	0.0808182	0.455089	127.71	202.973	184.23	864.552	163.979	318.498	1675.33	878.475	927.537
ENSDARG00000004498	xkr8.1	494093	49.0069	1	-7.11313	0.00117708	0.0192123	-0.786865	0.683143	0.86018	6.32626	0.00393346	0.100082	0	161.577	116.404	0	0.953364	0.989125	1.11913	127.873	32.1462
ENSDARG00000004647	spice1	431754	430.584	6	-3.45341	0.00188083	0.0269129	0.743365	0.500542	0.751385	4.19678	0.000158091	0.0129572	812.268	335.173	253.889	5.0856	55.2951	67.2605	1744.72	386.737	214.831
ENSDARG00000004687	acaa1	NA	177.263	1	-1.70811	0.105022	0.373095	-2.89383	0.00619163	0.0493606	-1.18572	0.263098	0.72574	433.104	528.798	145.734	25.428	244.061	69.2388	15.6678	86.2881	47.0433
ENSDARG00000004702	NA	58129	84.8317	4	6.16434	0.000995136	0.0170671	7.64756	4.34484e-05	0.00104133	1.48322	0.385622	0.81235	0	2.6707	0	34.3278	3.81346	162.217	498.011	49.9016	12.5449
ENSDARG00000004782	fgfr3	436978	274.077	3	3.7314	0.00702155	0.0696729	-3.56753	0.0128332	0.0828322	-7.29893	3.36555e-07	0.000150149	72.9772	30.0453	68.7425	1640.11	375.625	265.086	0	0	14.113
ENSDARG00000004875	tmc6b	373082	690.069	5	1.36797	0.0313867	0.187516	2.83335	8.0809e-06	0.000251841	1.46538	0.0207708	0.239115	149.127	186.281	244.723	314.036	802.733	379.824	1207.54	1688.34	1238.02
ENSDARG00000004904	gys2	387527	556.834	1	-8.453	3.48612e-10	6.58261e-08	-9.89368	4.54474e-12	9.22924e-10	-1.44067	0.331441	0.773594	2632.73	894.016	1465.59	1.2714	0	12.8586	1.11913	0	3.92027	cellular carbohydrate metabolic process, carbohydrate metabolic process, oxidation-reduction process, response to stimulus, cellular carbohydrate biosynthetic process	response_to_stimulus
ENSDARG00000004964	cyp4t8	393425	82.5875	1	-5.32781	0.0015599	0.0233078	-5.99345	0.000425679	0.00656811	-0.66564	0.70151	0.939258	602.855	89.4684	21.9976	0	3.81346	13.8478	8.953	0	2.35216	oxidation-reduction process
ENSDARG00000004979	elovl5	798716	928.12	5	1.18945	0.201056	0.524617	2.56192	0.00587057	0.0476573	1.37247	0.139812	0.577603	46.0074	282.426	581.103	1093.4	486.216	494.563	1284.76	1418.04	2666.57		monocarboxylic_acid_metabolic_process small_molecule_biosynthetic_process
ENSDARG00000005034	ispd	393852	113.525	4	6.67596	7.42229e-05	0.00239453	5.16748	0.00218078	0.0233615	-1.50848	0.351584	0.788649	5.55262	0	1.83313	214.867	193.533	342.237	87.2918	0	176.412
ENSDARG00000005092	cep89	568265	52.4224	1	-2.57246	0.1242	0.411294	-4.66861	0.00610309	0.048944	-2.09615	0.220595	0.685355	101.534	249.71	39.4124	38.142	27.6476	0	0	11.4358	3.92027
ENSDARG00000005122	atp2a2b	560387	4799.41	1	-2.19832	0.000286612	0.00675661	-1.96977	0.00115259	0.014246	0.228545	0.706191	0.940667	13455.6	8560.25	7305.04	1258.69	2452.05	2677.56	3178.32	1944.08	2363.14
ENSDARG00000005179	c17h14orf159	337172	83.0452	3	3.81834	0.00115391	0.0188974	2.74901	0.0194773	0.109479	-1.06933	0.355801	0.791748	16.6578	12.0181	5.4994	258.094	35.2745	189.912	71.624	9.35654	148.97
ENSDARG00000005185	cpn1	393925	63.3444	1	-1.65244	0.200221	0.523308	-5.89215	2.2228e-05	0.000596303	-4.2397	0.0023507	0.0753322	21.4172	231.683	174.148	30.5136	93.4297	11.8695	0	3.11885	3.92027		response_to_stimulus regulation_of_biological_quality
ENSDARG00000005220	pdcd6	30231	378.379	1	-3.22772	4.67425e-05	0.00168904	-1.69252	0.0319486	0.152251	1.53519	0.0532012	0.376672	599.683	1321.33	483.947	26.6994	128.704	100.891	238.374	268.221	237.569
ENSDARG00000005320	nipsnap1	338313	89.0175	6	-8.94797	0.000103916	0.00311326	-1.25482	0.527072	0.769052	7.69315	0.000852477	0.0388764	539.397	15.3565	9.16567	0	0	0.989125	102.96	0	133.289
ENSDARG00000005368	mcamb	393853	1449.5	1	-2.62444	0.00111588	0.018448	-1.99792	0.013044	0.0838204	0.626528	0.436732	0.8408	3845.58	3208.84	2181.43	362.349	163.979	971.321	468.914	742.286	1100.81
ENSDARG00000005463	slc30a1a	406463	1033.49	1	-2.32703	0.000307912	0.00715796	-1.33898	0.0376225	0.169216	0.988057	0.12575	0.553912	2356.69	1140.39	2336.33	289.879	263.128	609.301	663.641	756.84	885.198
ENSDARG00000005481	nfkbiaa	555748	619.283	5	2.24513	0.0235196	0.155612	3.09606	0.00178257	0.0199543	0.850933	0.389786	0.814163	138.815	216.994	33.913	1369.3	204.02	275.966	689.381	1638.43	1006.73	regulation of immune system process, response to biotic stimulus, response to external biotic stimulus	response_to_external_biotic_stimulus response_to_biotic_stimulus response_to_external_stimulus
ENSDARG00000005578	ugp2a	30489	2601.28	1	-4.88102	1.12892e-05	0.000510401	-3.88464	0.000470669	0.00708291	0.996386	0.370336	0.800356	13313.6	4480.76	3457.29	128.411	312.703	279.922	35.812	1156.05	246.977	cellular carbohydrate metabolic process, small molecule metabolic process, carbohydrate metabolic process, oxidation-reduction process, nucleobase-containing small molecule metabolic process
ENSDARG00000005616	bfb	30770	45.7688	1	-6.73019	0.00138186	0.0214634	-4.20151	0.0337305	0.157836	2.52868	0.234312	0.698391	236.383	4.00605	146.651	3.8142	0	0	0	18.7131	2.35216
ENSDARG00000005645	robo3	393332	231.789	2	-0.462263	0.729364	0.907443	-5.83075	2.10932e-05	0.000569909	-5.36849	9.05653e-05	0.00947763	773.4	239.027	184.23	541.616	84.8494	242.336	0	1.03962	19.6014		signal_transduction multicellular_organismal_process
ENSDARG00000005704	eps8l3b	30713	56.7524	4	7.05663	0.00089585	0.0158731	7.44373	0.000457088	0.00692187	0.387105	0.8368	0.970791	0.793231	0	0.916567	54.6702	140.145	25.7173	7.83388	280.696	0
ENSDARG00000005780	npy8br	562399	307.953	5	-2.53363	0.151874	0.457476	3.31751	0.0585182	0.225362	5.85114	0.000925339	0.0408096	0	144.218	104.489	16.5282	6.67355	19.7825	2288.61	6.23769	185.037
ENSDARG00000005789	enpp1	556578	3066.29	1	-2.38362	4.04625e-05	0.00149293	-3.08225	1.12164e-07	6.29426e-06	-0.698632	0.229445	0.693401	10111.3	6151.95	4807.39	1191.3	1302.3	1544.02	1073.24	828.574	586.473	immune system process, immune response, chemical homeostasis	immune_system_process immune_response response_to_stimulus regulation_of_biological_quality
ENSDARG00000005800	ampd3a	100038773	85.1244	1	-7.9793	3.21899e-07	2.44085e-05	-10.4776	2.57679e-09	2.40852e-07	-2.49832	0.201371	0.66034	72.9772	198.967	491.28	0	1.90673	0.989125	0	0	0
ENSDARG00000005883	rfx1a	407620	309.943	3	3.30485	0.00373419	0.0443954	2.91576	0.010525	0.0722294	-0.389097	0.731892	0.945405	26.9698	17.3595	107.238	995.506	162.072	338.281	83.9344	859.762	198.366
ENSDARG00000005941	yes1	378713	1205.52	1	-1.80599	0.0281917	0.175096	-3.92938	1.89118e-06	7.1149e-05	-2.12339	0.010072	0.164271	2451.08	2270.76	3305.14	963.721	219.274	1112.77	280.9	72.7731	173.276	immune system process, immune response	immune_system_process immune_response response_to_stimulus defense_response signal_transduction multicellular_organismal_process adherens_junction_maintenance
ENSDARG00000006019	tktb	557218	2522.99	1	-2.19322	0.00144357	0.0220842	-0.611385	0.374205	0.651788	1.58184	0.0215946	0.243957	5332.1	5048.95	1740.56	888.708	572.018	1189.92	2080.45	3580.44	2273.76
ENSDARG00000006044	ust	100005763	116.241	1	-2.86747	0.0670558	0.292789	-5.22237	0.000998773	0.012771	-2.3549	0.139095	0.5768	136.436	711.073	51.3277	7.6284	61.0153	54.4019	23.5016	0	0.784055
ENSDARG00000006074	uck2a	393897	1358.86	3	2.75387	0.000160856	0.00432695	1.44647	0.0475408	0.197765	-1.30741	0.0729952	0.433362	168.958	546.158	452.784	3282.75	1468.18	3127.61	745.338	1586.45	851.483	small molecule metabolic process, nucleobase-containing small molecule metabolic process
ENSDARG00000006257	vldlr	562318	312.716	1	-3.49883	0.00641519	0.0651327	-5.27259	4.47673e-05	0.00106617	-1.77376	0.170936	0.624013	1871.23	329.163	325.381	50.856	95.3364	77.1518	0	48.8619	16.4651
ENSDARG00000006341	tas1r3	386787	44.1582	1	-2.30405	0.355961	0.685533	-9.27041	0.000762121	0.0103031	-6.96636	0.0115749	0.176608	184.823	0	145.734	0	10.487	56.3801	0	0	0		signal_transduction
ENSDARG00000006353	itga5	790927	1112.92	1	-1.48163	0.0778045	0.317288	-2.55964	0.00232833	0.0244429	-1.07801	0.199946	0.658652	4221.57	1464.21	870.739	502.203	561.531	1283.88	211.515	569.709	330.871		signal_transduction anterior/posterior_pattern_specification somitogenesis
ENSDARG00000006385	triobpb	393284	323.134	4	2.97846	5.50873e-05	0.00191859	4.89097	3.1409e-11	5.02704e-09	1.91251	0.00827225	0.148244	16.6578	18.6949	40.3289	172.91	183.046	238.379	857.25	1040.66	340.28
ENSDARG00000006456	pdgfrl	550452	132.267	1	-2.9674	0.189396	0.509465	-8.07679	0.000655399	0.00920997	-5.10939	0.0313375	0.292868	1.58646	786.52	263.971	0	134.424	0	0	3.11885	0.784055
ENSDARG00000006468	grap2a	323706	2573.08	5	1.5185	0.0353343	0.20188	2.11656	0.00334976	0.0315058	0.59806	0.406995	0.823414	1215.23	1311.98	296.051	2681.38	2174.62	3233.45	5424.4	3540.93	3279.7	immune system process, immune response	immune_system_process immune_response defense_response signal_transduction
ENSDARG00000006497	rtn1a	334613	651.935	1	-1.14816	0.232893	0.565595	-2.97151	0.00205309	0.0223743	-1.82334	0.0586892	0.39233	537.017	1582.39	1597.58	436.09	195.44	1045.51	67.1475	73.8127	332.439
ENSDARG00000006526	fn1b	100002070	3856.28	1	-2.87178	0.000303709	0.00708165	-4.92772	5.99655e-10	7.03421e-08	-2.05594	0.00982864	0.162289	20490.7	4918.76	4267.54	1546.02	1185.03	1323.45	402.885	187.131	384.971		multicellular_organismal_process anterior/posterior_pattern_specification somitogenesis
ENSDARG00000006560	irf4a	550501	197.978	5	4.00756	0.0163477	0.123376	5.08635	0.00229885	0.0242642	1.07879	0.514604	0.874425	0	34.7191	0	105.526	31.461	424.335	275.305	533.323	377.13	regulation of immune system process
ENSDARG00000006588	zgc:111983	794165	80.3609	5	4.73701	0.0349687	0.200624	10.6808	1.25626e-06	4.9326e-05	5.94377	0.00189533	0.0653764	0	0	0	0	11.4404	0	80.577	175.695	455.536
ENSDARG00000006636	slitrk2	378872	93.6646	1	-8.82179	0.00131069	0.0206917	-0.668305	0.78763	0.912959	8.15349	0.00298235	0.0846402	0	5.34139	511.444	0	0	0.989125	275.305	49.9016	0
ENSDARG00000006672	znf395	415255	980.597	5	1.80218	0.000356426	0.00803183	2.02172	6.16542e-05	0.0013895	0.219538	0.662916	0.927365	380.751	297.115	354.711	1205.29	1166.92	1228.49	1358.62	1048.97	1784.51
ENSDARG00000006712	wipf2b	557196	608.798	5	-3.75114	0.0132916	0.107869	1.59096	0.291369	0.574765	5.3421	0.000421108	0.0250006	345.849	48.0726	946.814	66.1128	26.6942	6.92388	3818.46	197.527	22.7376
ENSDARG00000006760	slc24a3	403338	135.892	2	-1.02097	0.264474	0.601877	-4.18192	8.10132e-06	0.000252062	-3.16095	0.000762526	0.0371691	83.2892	346.523	360.211	212.324	45.7615	131.554	8.953	15.5942	18.8173		regulation_of_biological_quality
ENSDARG00000006840	gnmt	799852	905.33	1	-2.92205	0.0187245	0.134364	-4.38851	0.000421006	0.00652774	-1.46645	0.238962	0.702811	3996.3	833.258	2077.86	7.6284	596.806	306.629	47.0033	51.9808	230.512
ENSDARG00000006848	si:ch211-219a4.6	393517	124.916	5	4.6034	0.00865914	0.0806456	6.68274	0.00013557	0.00260065	2.07934	0.221247	0.685471	0	0.667674	8.2491	0	167.792	45.4998	136.533	422.084	343.416
ENSDARG00000006859	nkain1	564573	58.5737	1	-0.448702	0.794851	0.933463	-5.28844	0.00327058	0.0310081	-4.83974	0.00715354	0.138026	151.507	35.3867	112.738	176.725	40.9947	1.97825	7.83388	0	0
ENSDARG00000006892	myo3b	445565	34.5628	1	-0.868462	0.475309	0.775391	-3.45991	0.00585771	0.0476232	-2.59145	0.0398145	0.323734	44.4209	108.831	36.6627	12.714	74.3624	16.8151	1.11913	11.4358	4.70433
ENSDARG00000006896	lhx6	567286	42.6325	1	-1.98908	0.417727	0.734377	-9.16164	0.000747118	0.0101438	-7.17256	0.00840257	0.14923	18.2443	99.4835	188.813	0	0	77.1518	0	0	0
ENSDARG00000006944	gdpd3b	569741	20.2567	4	8.22487	0.000430943	0.00919153	6.92368	0.00310041	0.0299664	-1.30119	0.520978	0.877946	0	0	0	15.2568	34.3211	80.1191	0	32.2281	20.3854
ENSDARG00000006990	LOC569741	100009643	83.6285	4	8.47054	9.03638e-07	5.85995e-05	6.46424	0.000182584	0.00330381	-2.0063	0.158349	0.605888	0	0	1.83313	64.8414	522.444	13.8478	36.9311	72.7731	39.9868
ENSDARG00000007018	ms4a17a.6	436604	517.674	4	5.02944	5.79875e-05	0.00198726	7.16843	9.76953e-09	7.88493e-07	2.139	0.0809673	0.455089	17.4511	6.00907	2.7497	22.8852	653.054	181.01	2687.02	311.885	776.998
ENSDARG00000007024	uox	436621	1335.12	1	-5.10668	3.86783e-07	2.83249e-05	-5.50769	4.49737e-08	2.85984e-06	-0.401018	0.69137	0.937342	7970.38	1880.84	1581.99	116.969	72.4557	142.434	11.1913	111.239	128.585	small molecule catabolic process, small molecule metabolic process, organic acid metabolic process, oxidation-reduction process, organic cyclic compound catabolic process, nucleobase metabolic process, organic substance catabolic process, urate catabolic process, urate metabolic process, nucleobase-containing small molecule metabolic process, aromatic compound catabolic process, catabolic process	organic_acid_metabolic_process small_molecule_catabolic_process urate_catabolic_process urate_metabolic_process
ENSDARG00000007086	aqp10a	550600	133.453	4	9.26098	4.11716e-13	1.88801e-10	6.9803	4.95548e-08	3.11964e-06	-2.28069	0.00424996	0.104661	0	0	1.83313	367.435	285.056	342.237	51.4798	67.575	85.462
ENSDARG00000007097	her13	566018	24.2528	1	-2.44712	0.355263	0.685058	-8.42896	0.00349342	0.0323892	-5.98184	0.0388636	0.321456	0	21.3656	163.149	0	22.8807	10.8804	0	0	0
ENSDARG00000007175	recql	406766	390.004	4	3.85462	9.65026e-06	0.000448947	3.51289	5.52866e-05	0.00127179	-0.341732	0.692674	0.93762	68.2179	42.0635	20.1645	1179.86	313.657	395.65	293.211	851.445	345.768		response_to_stimulus
ENSDARG00000007323	chmp4bb	654692	935.027	1	-1.09194	0.0432601	0.228249	-2.05401	0.000146422	0.00277365	-0.962067	0.0756386	0.441457	2058.43	1524.97	1338.19	761.568	941.924	605.345	325.666	359.707	499.443
ENSDARG00000007358	cxcr3.1	402826	285.135	4	5.89535	8.77e-07	5.70642e-05	5.97646	6.18088e-07	2.69589e-05	0.0811096	0.944543	0.99208	0	10.6828	10.0822	793.353	90.5696	353.118	510.321	576.987	221.103	regulation of immune system process, defense response	response_to_stimulus defense_response signal_transduction axon_ensheathment myelination ensheathment_of_neurons multicellular_organismal_process taxis chemotaxis
ENSDARG00000007366	si:ch73-71d17.1	563264	489.244	1	-1.26693	0.390256	0.713667	-5.29223	0.000358518	0.00567083	-4.0253	0.00665266	0.132433	2525.65	327.16	202.561	963.721	303.17	2.96738	41.4076	5.19808	31.3622
ENSDARG00000007382	ubtd1a	394052	20.1622	1	-8.27341	0.00650126	0.0657983	-8.40484	0.0056993	0.0466162	-0.131431	0.967831	0.995045	0.793231	12.0181	168.648	0	0	0	0	0	0
ENSDARG00000007421	ftcd	767718	384.24	1	-8.57643	1.15834e-08	1.49729e-06	-11.6917	2.30008e-10	3.01662e-08	-3.11525	0.10281	0.508436	1942.62	468.04	1037.55	0	0	8.90213	0	1.03962	0
ENSDARG00000007769	sult5a1	561190	47.547	5	0.579901	0.696453	0.894453	5.16964	0.000338791	0.00542698	4.58974	0.00141029	0.0544869	0	10.0151	0.916567	5.0856	9.53364	1.97825	51.4798	232.874	116.04
ENSDARG00000007788	atp2b1b	321453	307.846	1	-9.7984	1.90441e-06	0.000111148	-5.30605	0.00473907	0.0404804	4.49235	0.0295295	0.28326	14.2782	2454.37	230.975	0	0	2.96738	1.11913	1.03962	65.8606	chemical homeostasis
ENSDARG00000007836	ctsla	NA	8134.95	1	-3.17532	9.30005e-05	0.00284882	-2.76297	0.000671596	0.00938843	0.412354	0.611846	0.910761	33800.4	17135.9	7261.96	1931.26	2991.66	1519.3	3761.38	3710.39	1102.38
ENSDARG00000007856	NA	436723	83.5412	1	-9.15526	0.000881243	0.0157104	-2.70616	0.277513	0.560401	6.4491	0.019281	0.228814	591.75	0.667674	58.6603	0	0	0.989125	0	99.8031	0
ENSDARG00000007891	meox1	393545	35.1032	1	-4.98594	0.0161752	0.122555	-8.19514	0.000450062	0.0068421	-3.2092	0.178141	0.632975	37.2819	15.3565	252.972	0	9.53364	0	0	0	0.784055		multicellular_organismal_process
ENSDARG00000007982	onecut1	560277	269.638	1	-2.92212	0.0402143	0.217931	-5.13088	0.000344518	0.00549077	-2.20876	0.124024	0.551494	473.559	1222.51	395.04	73.7412	149.678	52.4236	0	58.2185	1.56811
ENSDARG00000007988	masp2	393209	100.154	1	-6.46191	0.000636892	0.0122055	-2.6527	0.146745	0.394598	3.8092	0.0445106	0.344804	437.863	10.6828	321.715	0	7.62691	0.989125	0	106.041	16.4651	immune system process, regulation of immune system process, immune response, positive regulation of immune system process
ENSDARG00000008022	kif18a	406493	190.61	4	2.28664	0.00245826	0.0327202	2.23513	0.00307053	0.0297385	-0.0515092	0.945251	0.99208	61.872	58.7553	41.2455	470.418	132.518	187.934	355.882	197.527	209.343
ENSDARG00000008030	myl9b	30113	1446.11	2	0.0634624	0.944689	0.983549	-4.53266	8.06341e-07	3.36915e-05	-4.59612	5.65413e-07	0.000213738	1572.18	2875.67	1784.56	3482.36	2056.41	974.288	41.4076	200.646	27.4419
ENSDARG00000008034	skib	541449	104.25	1	-1.55666	0.256859	0.593747	-4.34756	0.00178348	0.0199543	-2.7909	0.0453118	0.347635	5.55262	467.372	202.561	34.3278	42.9014	152.325	2.23825	23.9112	7.05649
ENSDARG00000008035	zgc:113516	503521	490.889	2	-6.60984	3.7677e-07	2.76969e-05	-12.9964	8.29638e-14	2.61143e-11	-6.38659	0.000273573	0.017906	1749.07	1501.6	1122.79	0	25.7408	18.7934	0	0	0
ENSDARG00000008127	pcdh15b	80872	91.8846	1	-6.49572	4.27552e-08	4.45116e-06	-6.83425	1.28848e-08	9.93235e-07	-0.338522	0.794467	0.960775	139.609	445.339	226.392	0	3.81346	4.94563	1.11913	1.03962	4.70433		response_to_stimulus response_to_external_stimulus multicellular_organismal_process
ENSDARG00000008155	sms	57933	452.563	1	-1.90928	0.0572487	0.268202	-2.82019	0.00502143	0.0423623	-0.910909	0.365374	0.796815	414.86	442	2036.61	383.963	218.32	168.151	43.6459	67.575	297.941
ENSDARG00000008165	caspa	402934	280.592	1	-1.41361	0.215869	0.544479	-3.2067	0.00512163	0.0430281	-1.79309	0.117871	0.53976	993.918	553.502	154.9	21.6138	477.635	139.467	73.8623	21.8319	88.5982
ENSDARG00000008278	rcor2	791696	119.435	3	5.1533	0.000355844	0.00803183	3.27468	0.0234741	0.124461	-1.87862	0.186335	0.641449	0	14.0212	9.16567	20.3424	412.807	393.672	19.0251	151.784	54.0998
ENSDARG00000008329	asic1a	373087	165.428	1	-2.90676	0.0346909	0.199817	-7.39062	4.43447e-07	2.00838e-05	-4.48386	0.00224931	0.073752	588.577	642.303	76.0751	2.5428	67.6889	103.858	0	6.23769	1.56811		response_to_stimulus
ENSDARG00000008333	znfl2a	322854	294.099	3	6.48509	3.05922e-05	0.00117606	4.20489	0.00690922	0.0533473	-2.2802	0.137434	0.57413	0	21.3656	2.7497	1566.36	337.491	271.02	344.691	97.7239	5.48838
ENSDARG00000008461	anapc5	378997	321.214	3	4.34459	2.39796e-05	0.000966209	2.72524	0.00811334	0.059622	-1.61935	0.113149	0.531268	74.5637	13.3535	15.5816	1332.43	556.765	213.651	318.951	281.736	83.8939
ENSDARG00000008503	glcci1	563267	523.051	4	3.02621	0.00150207	0.0226949	2.74362	0.00400586	0.035703	-0.28259	0.766346	0.95322	27.7631	170.257	98.9892	240.295	1633.11	546.986	776.673	387.777	825.61
ENSDARG00000008548	arhgap12a	447867	918.441	1	-2.0699	0.0359978	0.204178	-2.99155	0.00245461	0.0253876	-0.921646	0.351058	0.788469	3544.95	1159.08	1356.52	359.806	541.511	542.041	35.812	571.789	154.459		signal_transduction
ENSDARG00000008568	slc25a24	406207	75.744	3	7.51346	9.24511e-05	0.00284882	1.43005	0.468793	0.727436	-6.08341	0.00105701	0.0445993	1.58646	2.00302	0	503.474	163.979	0.989125	0	1.03962	8.6246
ENSDARG00000008637	mtp	406296	598.735	1	-6.10538	2.3274e-08	2.68418e-06	-7.6967	5.34062e-12	1.06172e-09	-1.59131	0.15864	0.606556	3558.43	502.759	1225.45	11.4426	57.2018	7.913	2.23825	14.5546	8.6246	anion transport, long-chain fatty acid transport, organic anion transport	monocarboxylic_acid_transport multicellular_organismal_process long-chain_fatty_acid_transport
ENSDARG00000008735	atp6ap2	317737	1049.27	1	-2.30667	0.00271429	0.0350619	-1.16158	0.130701	0.368586	1.14509	0.136797	0.572637	2641.46	2361.56	723.171	241.566	535.791	379.824	707.287	1352.54	500.227
ENSDARG00000008816	glud1a	791728	2263.24	1	-3.16578	0.000160492	0.0043232	-1.77168	0.0345543	0.160263	1.39411	0.0965893	0.491603	5606.56	7209.55	1688.32	842.938	338.444	435.215	964.686	2563.69	719.762	small molecule metabolic process, organic acid metabolic process, carboxylic acid metabolic process, oxidation-reduction process, oxoacid metabolic process, cellular amino acid metabolic process
ENSDARG00000008931	renbp	337315	136.848	1	-2.79287	0.0150822	0.117486	-3.31936	0.0039374	0.0353252	-0.526486	0.649173	0.923344	230.037	705.732	54.0775	55.9416	27.6476	59.3475	21.2634	6.23769	71.349
ENSDARG00000008969	fgb	402885	1876.7	6	-12.8695	3.22931e-12	1.01962e-09	-4.5958	0.00297502	0.0291046	8.27374	7.55824e-06	0.00170733	8842.94	4301.16	3073.25	1.2714	0.953364	0	1.11913	650.799	18.8173	blood coagulation, fibrin clot formation, protein polymerization, protein activation cascade, platelet activation, response to stimulus	signal_transduction cell_activation
ENSDARG00000008983	sh3glb2a	567941	378.152	4	3.68894	0.000115099	0.00336902	4.16483	1.32987e-05	0.000382324	0.475887	0.616069	0.911967	9.51877	33.3837	64.1597	325.478	853.261	199.803	1090.03	509.412	318.326
ENSDARG00000008986	e2f7	322160	357.877	3	4.01557	0.00134276	0.0210428	2.18489	0.0812279	0.276061	-1.83067	0.142732	0.580766	57.1126	3.33837	87.9904	1973.21	299.356	125.619	383.86	179.854	110.552
ENSDARG00000009001	pdia6	337596	2030.2	1	-2.45001	0.000455463	0.00951434	-1.73524	0.0129903	0.083561	0.714766	0.306635	0.758356	5658.12	3206.17	3453.62	390.32	1001.03	862.517	1936.09	694.463	1069.45
ENSDARG00000009018	rhbg	323994	1900.06	4	4.48406	1.18115e-05	0.000530279	3.64422	0.00037048	0.00583073	-0.839841	0.411209	0.826836	187.202	7.34442	282.303	4043.05	3038.37	3583.6	2654.57	1627	1677.09	chemical homeostasis
ENSDARG00000009113	pigc	794658	75.2814	6	-7.37118	0.000151854	0.00413096	-0.1868	0.910692	0.969742	7.18438	0.000223289	0.0162834	180.857	177.601	0.916567	1.2714	0.953364	0	115.27	197.527	3.13622
ENSDARG00000009121	chrm1b	368242	60.1807	5	2.38632	0.328722	0.662302	7.02664	0.00371754	0.0338248	4.64032	0.0490445	0.363381	3.96615	0	0	0	2.86009	17.8043	433.102	0	83.8939
ENSDARG00000009160	kmo	334571	1120.94	1	-5.30738	1.3829e-05	0.000603962	-5.0067	4.06807e-05	0.000991348	0.300677	0.805921	0.964192	5060.81	1264.58	3225.4	7.6284	215.46	17.8043	25.7399	85.2485	185.821	small molecule catabolic process, small molecule metabolic process, drug metabolic process, organic acid metabolic process, carboxylic acid metabolic process, oxidation-reduction process, oxoacid metabolic process, alpha-amino acid metabolic process, small molecule biosynthetic process, organic acid catabolic process, carboxylic acid catabolic process, cellular amino acid metabolic process, organ…	response_to_stimulus organic_acid_metabolic_process response_to_external_biotic_stimulus response_to_biotic_stimulus carboxylic_acid_metabolic_process oxoacid_metabolic_process cellular_amino_acid_metabolic_process response_to_external_stimulus small_molecule_catabolic_process alpha-amino_acid_metabolic_process carboxylic_acid_biosynthetic_process organic_acid_biosynthetic_process monocarboxylic_…
ENSDARG00000009208	prkcda	100034578	1774.7	4	3.49586	0.00119305	0.0194236	4.14412	0.00012218	0.00239615	0.648265	0.547399	0.887092	42.8345	105.493	384.958	4563.05	635.894	815.039	5407.61	1470.02	2547.39		signal_transduction
ENSDARG00000009262	si:dkey-97m3.1	100333543	509.71	4	2.83646	0.00109164	0.0181632	2.45212	0.00475873	0.0406299	-0.384339	0.657312	0.926334	69.8043	124.187	142.984	1106.12	262.175	1038.58	185.775	843.128	814.633	oxidation-reduction process, oxidation-reduction process
ENSDARG00000009281	dnm1b	402806	33.0661	1	-7.794	0.00243422	0.0324676	-2.54981	0.266697	0.548478	5.24419	0.0420097	0.333968	79.3231	7.34442	166.815	0	0	0.989125	0	0	43.123	protein polymerization
ENSDARG00000009311	pvalb6	100329284	377.379	2	-2.77032	0.164802	0.476863	-11.472	7.2234e-07	3.07392e-05	-8.70167	0.000171952	0.0134391	187.202	2730.79	43.0786	432.276	0.953364	0.989125	1.11913	0	0
ENSDARG00000009361	zmp:0000001043	100148292	78.7877	5	1.37555	0.314283	0.648852	3.91552	0.0039879	0.0355615	2.53997	0.0603461	0.398216	12.6917	16.0242	9.16567	54.6702	16.2072	27.6955	520.393	5.19808	47.0433
ENSDARG00000009390	npl	323465	1084.51	1	-3.4901	0.000914608	0.0161018	-2.58799	0.0138786	0.0875173	0.902106	0.391742	0.814856	3931.25	3009.21	834.993	102.983	203.067	385.759	138.772	1041.69	112.904
ENSDARG00000009401	vcanb	402913	550.592	3	3.77152	0.00388511	0.0455985	2.15522	0.0990636	0.311873	-1.6163	0.215327	0.678779	36.4886	21.3656	201.645	662.399	232.621	2645.91	21.2634	723.573	410.061
ENSDARG00000009436	ubxn7	266961	817.961	3	3.83009	0.00034313	0.00778408	1.18014	0.270314	0.552327	-2.64995	0.0131719	0.188606	99.1539	127.526	194.312	4796.99	894.256	295.748	391.694	82.1296	479.841
ENSDARG00000009470	hnf1a	405785	209.968	2	-1.87068	0.278694	0.616531	-10.4746	5.33145e-07	2.37476e-05	-8.60392	3.84757e-05	0.00524135	893.971	398.602	190.646	0	28.6009	376.857	0	1.03962	0		type_B_pancreatic_cell_development glandular_epithelial_cell_development
ENSDARG00000009511	tnfa	406420	79.1871	3	10.6107	0.000505001	0.010206	6.31787	0.0389456	0.173965	-4.29287	0.128564	0.560194	0	0	0	130.954	547.231	0	0	0	34.4984	immune system process, response to bacterium, immune response, response to biotic stimulus, response to external biotic stimulus, response to other organism, catabolic process
ENSDARG00000009534	wls	81581	354.748	1	-0.413674	0.616379	0.857326	-2.86431	0.000558216	0.0081409	-2.45064	0.00316702	0.0879502	249.868	882.665	558.189	729.783	159.212	380.813	97.3639	50.9412	83.8939		signal_transduction
ENSDARG00000009544	cldnb	114446	140.357	2	1.3451	0.223025	0.553104	-3.83581	0.000764624	0.0103295	-5.1809	5.38359e-06	0.00133746	164.992	57.42	127.403	626.8	133.471	128.586	1.11913	18.7131	4.70433
ENSDARG00000009677	dlg1	560060	255.694	1	-0.629422	0.666814	0.880404	-4.79445	0.0011541	0.0142484	-4.16503	0.0047656	0.110259	103.12	46.7372	1218.12	144.94	573.925	165.184	0	31.1885	18.0333
ENSDARG00000009689	daam1b	554168	182.143	1	-0.634241	0.632898	0.864963	-4.12272	0.00209833	0.0226388	-3.48848	0.00928499	0.157352	141.988	99.4835	722.255	20.3424	188.766	411.476	5.59563	3.11885	46.2592
ENSDARG00000009782	myh11a	323834	6634.9	5	1.5251	0.0242236	0.159307	3.07934	5.34626e-06	0.000176212	1.55423	0.0215996	0.243957	899.524	2933.76	1009.14	5505.16	4644.79	3788.35	15777.4	14478.7	10677.3		multicellular_organismal_process
ENSDARG00000009844	dusp23a	100005797	125.481	5	4.6534	0.00718429	0.0708497	4.8504	0.0050726	0.0426829	0.196998	0.908216	0.983507	0.793231	3.33837	16.4982	474.232	0.953364	41.5433	250.684	7.27731	334.007
ENSDARG00000009901	slc38a5a	447940	1046.79	4	3.50228	3.96565e-05	0.00147449	3.01855	0.000397746	0.00619788	-0.48374	0.569497	0.895421	88.0486	120.181	252.972	2878.45	1355.68	990.114	1851.03	369.064	1515.58
ENSDARG00000010070	adam9	100538330	647.229	1	-1.35755	0.0837692	0.329862	-3.34339	2.18047e-05	0.000587451	-1.98584	0.0117494	0.177524	1542.04	522.789	1847.8	860.738	427.107	239.368	104.079	107.08	174.06		signal_transduction
ENSDARG00000010083	rbfox3a	100535146	303.273	1	-3.07288	0.0323447	0.191679	-4.2434	0.00318564	0.0304782	-1.17051	0.416742	0.83086	3.17292	2064.45	262.138	30.5136	80.0826	166.173	21.2634	46.7827	54.8838
ENSDARG00000010183	si:ch73-265h17.1	402814	352.174	5	0.713497	0.482903	0.780402	5.44682	6.42272e-08	3.82648e-06	4.73333	2.49932e-06	0.000715325	26.9698	21.3656	20.1645	76.284	2.86009	33.6303	1535.44	704.859	747.988
ENSDARG00000010186	myo3a	326283	122.376	3	5.28468	0.00377285	0.0447169	-0.182205	0.921428	0.973416	-5.46688	0.00283244	0.0831467	0	8.67977	18.3313	470.418	242.154	338.281	0	0	23.5216
ENSDARG00000010207	smad3b	405829	230.258	5	1.5344	0.142109	0.442669	3.27059	0.00172292	0.0194148	1.73619	0.0952721	0.488238	34.1089	82.1239	36.6627	71.1984	158.258	213.651	95.1257	196.487	1184.71		signal_transduction
ENSDARG00000010267	dpydb	797559	551.282	1	-8.28541	5.7965e-07	3.95011e-05	-8.58777	2.42628e-07	1.24181e-05	-0.302354	0.859241	0.97312	3536.22	921.391	475.698	0	3.81346	11.8695	0	0	12.5449	small molecule metabolic process, drug metabolic process, organic acid metabolic process, carboxylic acid metabolic process, oxidation-reduction process, oxoacid metabolic process, small molecule biosynthetic process, cellular amino acid metabolic process, organic cyclic compound catabolic process, carboxylic acid biosynthetic process, nucleobase metabolic process, organic acid biosynthetic proce…	organic_acid_metabolic_process carboxylic_acid_metabolic_process drug_metabolic_process oxoacid_metabolic_process cellular_amino_acid_metabolic_process carboxylic_acid_biosynthetic_process organic_acid_biosynthetic_process regulation_of_biological_quality small_molecule_biosynthetic_process
ENSDARG00000010294	fmodb	100003611	38.3189	3	8.53094	0.00194022	0.027558	5.2203	0.0588484	0.226185	-3.31064	0.185565	0.640555	0	0	0.916567	298.779	0.953364	12.8586	0	0	31.3622
ENSDARG00000010331	si:ch211-26b3.2	100004287	314.206	5	3.92479	0.0120729	0.101672	4.53254	0.00374163	0.0339896	0.60775	0.696235	0.938607	0	3.33837	68.7425	497.117	334.631	260.14	82.8153	1427.39	153.675
ENSDARG00000010376	slc5a3a	327154	238.955	4	9.77982	1.84145e-08	2.20288e-06	10.7025	7.33596e-10	8.24008e-08	0.92268	0.470597	0.85796	0	0.667674	0	7.6284	428.06	306.629	250.684	671.592	485.33
ENSDARG00000010437	fam46c	322581	145.392	3	4.315	5.34822e-05	0.00187285	-0.46741	0.667725	0.853017	-4.78241	8.99626e-06	0.00197861	19.8308	18.6949	21.9976	633.157	38.1346	533.138	4.4765	18.7131	20.3854
ENSDARG00000010445	trabd	100333601	290.316	1	-0.509954	0.605723	0.851086	-3.20551	0.00125174	0.0150777	-2.69556	0.00668744	0.132483	93.6012	175.598	1174.12	225.038	374.672	413.454	55.9563	38.4658	61.9403
ENSDARG00000010556	mmp25b	436834	698.711	5	2.0884	0.0609281	0.27709	3.31836	0.00289523	0.0285383	1.22996	0.269047	0.729716	5.55262	94.1421	313.466	400.491	753.158	602.377	1887.96	688.226	1543.02
ENSDARG00000010625	clic2	569534	1580.82	1	-2.56078	0.0466847	0.23869	-5.2833	4.18445e-05	0.00101188	-2.72252	0.0348049	0.305396	1268.38	197.632	10437.9	1214.19	282.196	521.269	228.302	50.9412	26.6579	anion transport
ENSDARG00000010654	LOC569534	553961	846.475	1	-0.457516	0.609411	0.853163	-2.45149	0.00625409	0.0496906	-1.99398	0.0261893	0.269952	2524.85	366.553	1095.3	1073.06	915.23	914.941	110.793	145.546	472.001
ENSDARG00000010700	il17d	393757	51.9604	4	8.72618	1.10086e-07	9.9077e-06	9.35318	1.22704e-08	9.65577e-07	0.626994	0.585397	0.902045	0	0	0	113.155	38.1346	32.6411	145.486	51.9808	86.246	cellular response to chemical stimulus, response to biotic stimulus, defense response, response to external biotic stimulus	response_to_stimulus defense_response response_to_external_biotic_stimulus response_to_biotic_stimulus response_to_external_stimulus
ENSDARG00000010717	chchd10	566764	311.842	1	-3.95936	0.00364013	0.0435189	-3.59168	0.0082739	0.0603324	0.367673	0.787668	0.959425	1457.17	817.901	171.398	58.4844	1.90673	96.9343	79.4579	4.15846	119.176
ENSDARG00000010728	scin	324164	1133.4	4	5.7873	7.71568e-05	0.00245221	5.31258	0.00028483	0.00470219	-0.474713	0.744879	0.949907	104.706	0.667674	0.916567	3815.47	914.276	1140.46	1945.04	640.403	1638.67
ENSDARG00000010745	dnaja2l	777696	2646.15	5	1.16561	0.105479	0.373648	2.31116	0.00132517	0.0157701	1.14555	0.111463	0.526977	1570.6	573.532	758.001	3371.75	1678.87	1459.95	4117.26	7154.64	3130.73
ENSDARG00000010756	nod2	393135	112.813	4	6.37049	2.78269e-06	0.000154451	7.43425	4.38905e-08	2.80989e-06	1.06377	0.37479	0.803587	3.96615	0	0	52.1274	50.5283	224.531	136.533	310.845	236.785	immune system process, response to bacterium, response to biotic stimulus, defense response, response to external biotic stimulus, response to other organism	immune_system_process response_to_stimulus defense_response response_to_external_biotic_stimulus response_to_biotic_stimulus response_to_external_stimulus
ENSDARG00000010782	zgc:55621	266987	877.796	4	6.6471	1.47857e-07	1.26566e-05	10.283	3.99489e-16	2.15564e-13	3.63592	0.00155433	0.0580461	0.793231	4.00605	0.916567	106.798	287.916	192.879	6307.39	365.945	633.516
ENSDARG00000010946	cbsb	100007678	180.563	5	0.114653	0.91347	0.975138	2.87452	0.00619937	0.0494014	2.75987	0.00866361	0.15155	23.0037	50.7433	98.9892	5.0856	66.7355	114.739	411.838	357.628	496.307		small_molecule_biosynthetic_process
ENSDARG00000010977	rab34b	558401	43.9516	5	5.81408	0.0124298	0.103725	8.6837	0.000178468	0.00325657	2.86961	0.152785	0.596675	0.793231	0	0	0	0.953364	46.4889	6.71475	221.438	119.176
ENSDARG00000011088	si:ch211-288d18.1	407987	449.077	2	-2.49962	0.011745	0.0996957	-6.16617	1.09502e-09	1.18174e-07	-3.66655	0.000296349	0.0189005	134.849	2169.27	1089.8	319.121	95.3364	185.956	14.5486	21.8319	10.9768
ENSDARG00000011157	arhgef18a	544658	765.429	1	-2.0898	0.0240974	0.158835	-3.13501	0.000723704	0.00993999	-1.04521	0.260154	0.723289	1549.18	707.735	2850.52	582.301	251.688	365.976	58.1945	415.846	107.415
ENSDARG00000011163	sema3fa	494050	44.9733	4	5.75191	0.000750463	0.0138713	6.25828	0.000242384	0.00414643	0.506367	0.743136	0.949284	2.37969	0.667674	0	144.94	17.1606	3.9565	176.822	41.5846	17.2492		taxis chemotaxis
ENSDARG00000011170	ndrg2	445319	5398.02	1	-2.0403	0.00142947	0.0219853	-2.18506	0.000638172	0.00903488	-0.144757	0.821072	0.965705	8876.25	9486.98	14843.8	2344.46	2969.73	2758.67	1311.62	3989.01	2001.69		signal_transduction
ENSDARG00000011334	ncaldb	373872	1448.24	4	4.33036	0.000214533	0.00545106	5.13811	1.12295e-05	0.000329828	0.807758	0.488843	0.864259	113.432	116.843	0.916567	1609.59	1354.73	1690.42	4158.67	2855.82	1133.74
ENSDARG00000011370	fyna	393348	42.4701	1	-2.39084	0.302555	0.639228	-8.26251	0.0014464	0.0168102	-5.87167	0.0239282	0.255692	245.902	0	74.2419	0	9.53364	51.4345	1.11913	0	0		immune_system_process immune_response defense_response signal_transduction cell_activation axon_ensheathment myelination ensheathment_of_neurons T_cell_activation adherens_junction_maintenance
ENSDARG00000011371	zgc:64106	334167	52.9617	1	-7.2803	0.00291483	0.0370014	-4.63954	0.044591	0.188965	2.64075	0.284591	0.740065	412.48	0	43.0786	0	2.86009	0	0	10.3962	7.84055
ENSDARG00000011373	mknk2a	557979	124.686	4	9.65832	4.57608e-07	3.29794e-05	10.7977	1.68993e-08	1.25654e-06	1.13934	0.450785	0.848912	0	0	0	127.14	31.461	191.89	29.0973	32.2281	710.354		signal_transduction
ENSDARG00000011410	aadat	100004411	451.969	1	-1.09022	0.361259	0.69037	-3.3147	0.00560616	0.0459939	-2.22449	0.0631493	0.406021	262.559	1213.16	1114.55	984.063	64.8288	168.151	22.3825	199.606	38.4187
ENSDARG00000011463	LOC100004411	322660	132.017	1	-5.78389	3.61549e-05	0.00136271	-7.24545	6.50924e-07	2.81313e-05	-1.46155	0.327164	0.77183	751.983	356.538	51.3277	1.2714	3.81346	15.826	1.11913	0	6.27244
ENSDARG00000011521	upb1	326062	450.844	1	-5.34977	0.000243786	0.00600004	-6.97438	2.17834e-06	8.05089e-05	-1.62461	0.272424	0.732907	3074.56	317.813	538.025	13.9854	20.974	61.3258	1.11913	0	29.7941
ENSDARG00000011581	si:dkey-23k10.5	492516	129.787	5	0.318391	0.755311	0.916799	2.78809	0.0060619	0.0487793	2.4697	0.0151101	0.20121	84.0825	33.3837	10.0822	62.2986	80.0826	16.8151	181.298	210.002	490.034
ENSDARG00000011693	ttc36	449826	94.2244	1	-6.25455	0.000114099	0.00334992	-10.6114	5.48808e-08	3.40637e-06	-4.3569	0.0296409	0.283594	239.556	526.127	71.4922	0	0.953364	9.89125	0	0	0		multicellular_organismal_process
ENSDARG00000011701	ctsll	393302	185.365	4	11.3985	4.70152e-09	6.65818e-07	10.1627	1.78075e-07	9.44699e-06	-1.23572	0.425404	0.835871	0	0	0	1029.83	5.72018	135.51	155.558	267.181	74.4852	proteolysis
ENSDARG00000011723	zgc:56556	445561	177.059	1	-2.08163	0.1929	0.513653	-4.99093	0.00196672	0.0215449	-2.90931	0.0715286	0.429855	81.7028	4.67372	1170.46	164.011	67.6889	65.2823	35.812	3.11885	0.784055
ENSDARG00000011777	cttn	192294	120.917	1	-0.765848	0.549218	0.822009	-3.54144	0.00607044	0.0488065	-2.77559	0.0316791	0.293542	321.258	258.39	70.5757	2.5428	215.46	164.195	26.859	6.23769	22.7376
ENSDARG00000011785	tbx6	564589	248.208	4	5.42724	6.65099e-05	0.00220479	6.29734	3.66302e-06	0.000125782	0.870096	0.512228	0.873128	8.72554	9.34744	0	422.105	11.4404	350.15	202.562	772.434	457.104
ENSDARG00000011818	batf	794337	84.6944	5	4.76516	0.00677032	0.0678441	7.24033	3.70305e-05	0.000913	2.47517	0.132914	0.566254	0.793231	3.33837	0	0	34.3211	81.1083	447.65	34.3073	160.731	immune system process, response to biotic stimulus, response to external biotic stimulus	immune_system_process response_to_stimulus defense_response signal_transduction response_to_external_biotic_stimulus response_to_biotic_stimulus cell_activation response_to_external_stimulus multicellular_organismal_process T_cell_activation T_cell_differentiation
ENSDARG00000011819	pcnx	266748	1639.37	1	-1.46556	0.0442918	0.231393	-2.00521	0.00593524	0.0480331	-0.539641	0.459241	0.853297	1205.71	5034.93	2916.52	1106.12	790.339	1419.39	1101.22	548.917	631.164
ENSDARG00000011879	foxn1	799873	93.9798	3	6.26765	0.00430945	0.0491997	3.19387	0.146606	0.394304	-3.07378	0.155098	0.600513	0	6.00907	3.66627	528.902	209.74	8.90213	0	0	88.5982
ENSDARG00000011925	spns1	562822	507.57	1	-1.5956	0.0668128	0.292325	-2.53234	0.0036631	0.0335343	-0.936739	0.282955	0.739666	1611.85	982.149	443.618	383.963	393.739	227.499	333.499	49.9016	141.914		signal_transduction
ENSDARG00000011941	bmpr2a	406347	1535.18	1	-0.776605	0.422814	0.738564	-3.29593	0.000678281	0.00946086	-2.51933	0.00940039	0.158438	1085.14	3278.28	3834	298.779	2075.47	2410.5	292.092	91.4862	450.831		signal_transduction
ENSDARG00000011945	slc35e1	81881	722.797	1	-1.7163	0.109832	0.382388	-3.04425	0.00460358	0.039682	-1.32795	0.216693	0.68122	449.762	1799.38	2314.33	38.142	311.75	1038.58	208.157	172.576	172.492
ENSDARG00000011989	crx	64698	268.994	2	-1.48889	0.153053	0.459524	-7.24592	1.00731e-10	1.40919e-08	-5.75702	2.86767e-07	0.000139784	103.12	886.004	787.331	261.908	205.927	165.184	0	5.19808	6.27244		multicellular_organismal_process
ENSDARG00000012066	dcn	393187	526.425	2	0.434732	0.719043	0.903237	-4.85329	6.98043e-05	0.00153651	-5.28802	1.46971e-05	0.00283028	1270.76	20.0302	694.758	1309.54	1179.31	194.858	22.3825	12.4754	33.7144		signal_transduction
ENSDARG00000012072	atp5s	573988	71.9163	5	1.2814	0.469679	0.771679	5.13499	0.00348681	0.0323438	3.85359	0.0272545	0.274301	9.51877	0	7.33254	0	23.8341	16.8151	288.734	293.172	7.84055
ENSDARG00000012073	kif15	368230	1320.78	3	2.15193	0.00288923	0.0367789	0.727063	0.31433	0.597788	-1.42486	0.0484781	0.361062	462.454	813.895	397.79	3042.46	3075.55	1323.45	431.982	1351.5	987.909
ENSDARG00000012138	sgce	393839	428.581	1	-1.77324	0.174989	0.491496	-4.63517	0.000415434	0.00645222	-2.86193	0.029384	0.282726	153.094	2398.29	342.796	8.8998	479.542	358.063	29.0973	65.4958	21.9535		multicellular_organismal_process
ENSDARG00000012194	scp2a	394015	1508.93	1	-3.4154	4.50075e-09	6.42107e-07	-3.42412	4.07682e-09	3.53188e-07	-0.00871972	0.988085	0.997221	4503.17	3455.21	3483.87	296.236	514.817	261.129	255.161	462.629	348.12
ENSDARG00000012247	def6a	393429	1511.77	5	1.55651	0.0987974	0.361065	2.79809	0.00299682	0.0292337	1.24159	0.187659	0.643587	97.5674	785.185	365.71	601.372	1028.68	2042.54	5308.01	1505.36	1871.54
ENSDARG00000012271	tmem206	393426	394.53	6	-3.95823	8.8239e-08	8.18784e-06	-1.18696	0.104575	0.322239	2.77127	0.000183336	0.014091	440.243	1315.32	605.851	43.2276	30.5077	78.1409	458.841	280.696	297.941
ENSDARG00000012340	ptpn11b	568322	2443.34	4	4.11726	2.04553e-08	2.43191e-06	4.02973	4.04434e-08	2.65213e-06	-0.0875336	0.904882	0.982194	252.247	66.7674	315.299	2230.04	4298.72	4472.82	3044.02	3912.07	3398.09
ENSDARG00000012409	rnf207b	447882	47.3844	4	9.58144	1.07471e-05	0.000489337	7.76113	0.000371252	0.00583802	-1.82032	0.321595	0.768584	0	0	0	291.151	5.72018	35.6085	30.2164	1.03962	62.7244	regulation of cardiac muscle cell membrane repolarization, regulation of membrane repolarization, regulation of ventricular cardiac muscle cell membrane repolarization
ENSDARG00000012435	spic	797346	49.1495	5	3.28763	0.129535	0.422425	9.98013	1.06555e-06	4.33705e-05	6.6925	0.000239968	0.0169869	0	0	0	1.2714	0	2.96738	40.2885	368.024	29.7941
ENSDARG00000012467	spint1b	393678	99.3651	4	6.56328	0.00155041	0.023208	6.51385	0.00168179	0.0190137	-0.049428	0.980186	0.996553	0	4.67372	0	0	308.89	143.423	376.026	25.9904	35.2825
ENSDARG00000012504	rlbp1a	556480	92.9271	1	-4.39803	0.000397816	0.00869685	-6.83784	2.88225e-07	1.41323e-05	-2.43981	0.0715458	0.429855	336.33	188.952	266.721	0	6.67355	30.6629	3.35738	2.07923	1.56811		response_to_stimulus multicellular_organismal_process
ENSDARG00000012534	slc6a6a	792319	246.796	3	3.00553	0.00388496	0.0455985	1.88855	0.0698351	0.251748	-1.11698	0.281841	0.739349	15.0714	26.707	132.902	625.529	431.874	343.226	406.243	56.1392	183.469	anion transport, organic anion transport
ENSDARG00000012610	saga	553467	32.6914	1	-3.57886	0.0242071	0.159286	-5.68802	0.000697328	0.00966231	-2.10916	0.216136	0.680403	82.496	86.13	98.0727	5.0856	17.1606	0	1.11913	4.15846	0		signal_transduction
ENSDARG00000012640	cideb	445101	33.56	1	-6.2157	0.000759826	0.0139507	-9.12156	9.48238e-06	0.000284712	-2.90586	0.184268	0.640457	234.003	24.704	39.4124	0	0.953364	2.96738	0	0	0
ENSDARG00000012674	rpusd4	321383	684.151	1	-5.09536	5.24039e-05	0.00184515	-2.94665	0.0189024	0.107458	2.14871	0.0883447	0.473441	143.575	372.562	4796.39	81.3696	26.6942	47.478	482.343	149.705	57.236
ENSDARG00000012682	pfn2l	321046	5220.75	1	-1.69581	0.0113882	0.0973102	-2.87222	1.82816e-05	0.000504039	-1.17641	0.0793132	0.450994	7978.32	8570.94	15962	2149.94	4854.53	3030.68	1095.62	2258.05	1086.7		regulation_of_biological_quality
ENSDARG00000012694	c3a.1	503760	3150.66	1	-7.0388	7.61234e-09	1.04724e-06	-6.7495	2.95113e-08	2.02954e-06	0.289306	0.812801	0.96468	16806.2	6051.8	5027.37	11.4426	116.31	84.0756	4.4765	48.8619	205.422
ENSDARG00000012745	poc1bl	30559	530.794	5	1.05056	0.36034	0.689277	3.18613	0.00549602	0.0453804	2.13556	0.0626054	0.40484	188.789	144.885	58.6603	195.796	138.238	478.737	3120.12	320.202	131.721
ENSDARG00000012788	foxa3	445242	1111.86	1	-1.94578	0.063154	0.283597	-3.74187	0.000358055	0.00566825	-1.79609	0.0868052	0.470007	3526.7	1080.96	2891.77	514.917	570.112	861.528	50.3606	478.223	32.1462		multicellular_organismal_process anterior/posterior_pattern_specification
ENSDARG00000012796	hnmt	406417	70.9645	1	-10.0895	1.3653e-05	0.000598992	-10.221	1.05285e-05	0.000311663	-0.131431	0.959703	0.994494	216.552	416.629	5.4994	0	0	0	0	0	0	organic cyclic compound catabolic process, organic substance catabolic process, aromatic compound catabolic process, catabolic process	imidazole-containing_compound_metabolic_process imidazole-containing_compound_catabolic_process regulation_of_biological_quality
ENSDARG00000012848	arih2	327651	640.625	5	1.12	0.194271	0.514883	2.42448	0.00492807	0.0417361	1.30447	0.130088	0.562257	314.119	229.68	131.069	335.65	430.921	700.301	2581.82	459.51	582.553
ENSDARG00000012860	tmprss4b	393901	432.248	1	-2.46963	0.0036196	0.0434564	-2.09586	0.0134563	0.08577	0.373764	0.660257	0.926862	1686.41	527.463	536.192	198.338	63.8754	234.423	207.038	321.241	115.256
ENSDARG00000012866	picalma	84703	977.527	1	-1.12238	0.130737	0.424333	-2.15224	0.00378299	0.0342829	-1.02986	0.1661	0.616936	1793.49	1517.62	1911.96	1406.17	754.111	239.368	352.525	465.748	356.745
ENSDARG00000012881	slc4a1a	30317	975.17	3	3.3838	0.00032348	0.00742579	1.56566	0.0963142	0.306537	-1.81813	0.0531469	0.376603	84.0825	417.964	107.238	1088.32	2151.74	3122.67	1000.5	170.497	633.516	anion transport, chemical homeostasis
ENSDARG00000013057	hoxb5a	393414	51.3599	1	1.22371	0.642277	0.869125	-8.01669	0.00544952	0.0451402	-9.24041	0.00135363	0.0529925	0	134.87	3.66627	90.2694	0	233.434	0	0	0
ENSDARG00000013058	ascc2	100332426	264.882	3	3.01306	0.00018904	0.00494017	2.16534	0.00734468	0.0556851	-0.84772	0.291034	0.745104	99.1539	22.7009	54.0775	678.927	538.651	201.782	284.258	284.855	219.535
ENSDARG00000013072	mmp15b	565259	552.579	1	-4.48137	3.13497e-06	0.000169605	-5.30822	3.7538e-08	2.48752e-06	-0.826846	0.394041	0.816361	1765.73	1998.35	884.487	34.3278	120.124	53.4128	8.953	20.7923	87.0301
ENSDARG00000013221	pde4ca	494102	210.933	4	4.94827	0.000102364	0.00309502	5.15824	5.11219e-05	0.00119343	0.209971	0.866738	0.975463	3.17292	1.33535	23.8307	110.612	663.541	92.9778	110.793	210.002	682.128		signal_transduction
ENSDARG00000013236	dhcr24	492459	266.144	2	-3.86871	0.00107317	0.0180046	-12.0324	4.95019e-13	1.24652e-10	-8.16369	1.00347e-06	0.000346835	917.768	361.879	962.395	20.3424	122.031	10.8804	0	0	0	oxidation-reduction process
ENSDARG00000013266	colec11	100334289	404.959	4	7.7821	7.46936e-08	7.05195e-06	5.30468	0.000247972	0.0042229	-2.47742	0.0782009	0.447296	1.58646	0.667674	11.9154	261.908	2093.59	722.061	508.083	22.8715	21.9535		multicellular_organismal_process
ENSDARG00000013310	map3k15	393444	95.8411	5	3.77951	0.010657	0.0933394	4.60971	0.00182551	0.0202936	0.830198	0.568501	0.894752	13.4849	6.67674	1.83313	17.7996	28.6009	256.183	4.4765	170.497	363.017
ENSDARG00000013317	pygmb	550347	526.657	1	-4.71763	0.00280807	0.0359597	-1.74069	0.268835	0.550648	2.97693	0.0594374	0.394894	46.8006	240.363	3257.48	5.0856	1.90673	127.597	707.287	133.071	220.319	oxidation-reduction process
ENSDARG00000013329	ttc5	100334461	51.6769	5	1.30831	0.280302	0.61813	3.40191	0.00468484	0.0401442	2.0936	0.0794115	0.451209	8.72554	13.3535	10.9988	10.1712	41.948	29.6738	246.208	94.605	9.40866
ENSDARG00000013390	arhgap9	322228	1084.18	5	2.27355	0.0372067	0.208072	3.31531	0.00237609	0.0248338	1.04176	0.339269	0.778624	488.63	41.3958	87.9904	348.364	778.898	1860.54	3913.58	1360.86	877.357
ENSDARG00000013430	bhmt	564992	647.768	1	-5.30182	1.95087e-05	0.000815048	-7.66247	1.36111e-09	1.39249e-07	-2.36066	0.063151	0.406021	2382.87	1267.25	2008.2	49.5846	1.90673	91.9886	22.3825	1.03962	4.70433	small molecule metabolic process, organic acid metabolic process, carboxylic acid metabolic process, oxoacid metabolic process, alpha-amino acid metabolic process, small molecule biosynthetic process, cellular amino acid metabolic process, carboxylic acid biosynthetic process, organic acid biosynthetic process, cellular amino acid biosynthetic process, organic substance catabolic process, catabol…	organic_acid_metabolic_process carboxylic_acid_metabolic_process oxoacid_metabolic_process cellular_amino_acid_metabolic_process alpha-amino_acid_metabolic_process carboxylic_acid_biosynthetic_process organic_acid_biosynthetic_process type_B_pancreatic_cell_development small_molecule_biosynthetic_process glandular_epithelial_cell_development
ENSDARG00000013460	wfikkn2a	30177	38.9293	3	5.12924	0.00748416	0.0728372	-3.21997	0.152263	0.402808	-8.34921	0.000161108	0.0130886	0	3.33837	6.41597	1.2714	98.1965	240.357	0	0	0.784055
ENSDARG00000013539	ikzf1	394000	2126.75	5	1.56391	0.00768396	0.0742937	2.32183	7.5442e-05	0.00163958	0.757921	0.19603	0.653303	834.479	680.36	622.349	1107.39	2818.14	2392.69	3044.02	3951.58	3689.76	immune system process	immune_system_process cell_activation T_cell_activation T_cell_differentiation
ENSDARG00000013561	pgm1	503590	1109.77	1	-5.06591	6.68822e-10	1.18179e-07	-2.41754	0.00304519	0.0295993	2.64837	0.00126153	0.050574	3720.25	3306.32	1180.54	67.3842	146.818	30.6629	423.029	364.905	747.988	cellular carbohydrate metabolic process, small molecule catabolic process, small molecule metabolic process, carbohydrate metabolic process, oxidation-reduction process, organic substance catabolic process, cellular carbohydrate biosynthetic process, catabolic process	small_molecule_catabolic_process
ENSDARG00000013575	rfx2	564423	820.507	4	2.50304	4.52239e-05	0.00164653	2.28986	0.000190392	0.00340828	-0.213182	0.727615	0.94428	179.27	245.036	214.477	1140.45	1179.31	1301.69	811.366	1687.3	625.676		multicellular_organismal_process
ENSDARG00000013685	vsig8b	557778	33.9995	4	9.21372	4.49357e-06	0.000233278	6.79895	0.000749176	0.0101645	-2.41477	0.140877	0.579495	0	0	0	148.754	103.917	4.94563	11.1913	33.2677	3.92027
ENSDARG00000013687	cilp2	282559	46.0028	3	6.50193	0.0181997	0.132125	-3.07733	0.30399	0.587201	-9.57926	0.00109148	0.0453306	0	0	4.58283	213.595	0	195.847	0	0	0
ENSDARG00000013839	aldh3b1	406539	160.717	4	5.70107	0.000400062	0.00871224	6.54188	4.82813e-05	0.00114266	0.840806	0.589579	0.90344	0	0	10.0822	26.6994	74.3624	413.454	604.328	143.467	174.06	oxidation-reduction process, cellular aldehyde metabolic process
ENSDARG00000013856	amy2a	567862	33.4079	4	8.36538	0.00415762	0.0479372	8.50543	0.003564	0.032869	0.140041	0.958219	0.994226	0	0	0	0	38.1346	104.847	152.201	0	5.48838
ENSDARG00000013880	spata20	795588	76.8878	4	8.20924	7.43697e-06	0.00035989	7.33297	6.32157e-05	0.0014213	-0.876268	0.561853	0.892828	0.793231	0.667674	0	1.2714	65.7821	379.824	116.389	96.6843	30.5781
ENSDARG00000013926	slc16a9a	553420	884.085	1	-2.46957	0.00199298	0.0280181	-3.53229	1.00853e-05	0.000300903	-1.06272	0.184631	0.640502	2385.25	2749.48	1145.71	217.409	174.466	741.844	162.273	127.873	252.466	anion transport, organic anion transport	monocarboxylic_acid_transport
ENSDARG00000013963	mipb	140811	359.551	4	4.43456	0.00126335	0.0201926	5.1821	0.00016421	0.00305544	0.74754	0.583886	0.901253	51.56	3.33837	0	378.877	357.512	451.041	1081.08	155.942	756.613
ENSDARG00000013968	psap	81880	7398.44	1	-2.45562	0.00101257	0.0172586	-1.40533	0.0599184	0.228656	1.05029	0.159791	0.607698	22529.3	14852.4	5306.01	1941.43	2358.62	3481.72	7582.08	5606.65	2927.66
ENSDARG00000013976	anxa13	30463	1038.98	1	-0.328173	0.714624	0.902002	-2.60067	0.00380267	0.0344117	-2.2725	0.0114549	0.175712	756.742	1502.93	2507.73	882.351	2140.3	774.485	322.308	404.411	59.5882
ENSDARG00000014018	lhx1a	553066	262.123	1	-2.83347	0.00477802	0.0528877	-5.28308	2.20693e-07	1.13438e-05	-2.4496	0.0166574	0.213603	608.408	1080.96	333.63	161.468	105.823	16.8151	27.9781	5.19808	18.8173		multicellular_organismal_process
ENSDARG00000014101	pyroxd2	403001	2449.78	2	-2.50813	0.00440137	0.0499825	-5.36525	1.22613e-09	1.28648e-07	-2.85713	0.00121732	0.0492325	4165.26	8239.1	5968.68	750.126	509.096	1970.34	33.5738	195.448	216.399	oxidation-reduction process
ENSDARG00000014106	cfl2	368262	185.912	1	-5.67585	0.000924761	0.016236	-6.52535	0.000157407	0.00294628	-0.849504	0.626702	0.915638	1414.33	57.42	152.15	0	0	31.652	6.71475	6.23769	4.70433
ENSDARG00000014230	dlst	436815	1482.95	1	-1.50394	0.0553368	0.262768	-2.29726	0.00343364	0.0320196	-0.793317	0.3125	0.763142	1705.45	3174.12	3697.43	1936.34	490.983	597.432	646.855	326.439	771.51
ENSDARG00000014273	camk2d2	402874	103.822	1	-4.25553	0.00289299	0.0367789	-0.0353713	0.979807	0.992185	4.22016	0.0031427	0.0875371	168.165	127.526	164.982	1.2714	0.953364	21.7608	391.694	41.5846	16.4651
ENSDARG00000014287	eno2	561009	111.802	2	-0.79849	0.376138	0.702906	-4.04159	1.34587e-05	0.000385707	-3.2431	0.000491634	0.0277639	239.556	82.1239	293.301	175.453	126.797	51.4345	12.3104	19.7527	5.48838		organic_acid_metabolic_process carboxylic_acid_metabolic_process oxoacid_metabolic_process monocarboxylic_acid_metabolic_process
ENSDARG00000014302	brinp2	30732	25.1834	2	2.01441	0.28499	0.6231	-6.39407	0.00396172	0.0354602	-8.40849	0.000145696	0.0128903	3.96615	32.716	8.2491	1.2714	146.818	33.6303	0	0	0
ENSDARG00000014420	elavl3	553380	3451.71	1	-1.60334	0.0663548	0.291181	-2.66509	0.00227887	0.0241113	-1.06175	0.224215	0.688771	2241.67	8713.82	9939.25	2057.12	3310.08	1509.41	1322.81	300.449	1670.82
ENSDARG00000014439	dgkza	555634	2190.15	4	2.64519	0.000136291	0.00385457	2.07734	0.00273874	0.0275273	-0.567853	0.412492	0.828043	356.161	307.798	1054.05	4607.55	3593.23	2544.03	2428.5	2588.64	2231.42
ENSDARG00000014490	tac1	406735	92.6224	2	1.63967	0.327858	0.661502	-6.13455	0.0010597	0.0133423	-7.77422	3.29523e-05	0.00483317	167.372	30.713	3.66627	596.287	24.7875	7.913	0	2.07923	0.784055		defense_response signal_transduction
ENSDARG00000014569	hnrnpr	322605	582.743	5	0.193115	0.81645	0.941117	2.49823	0.00263087	0.0266846	2.30511	0.00552939	0.119233	437.07	87.4653	148.484	228.852	360.372	180.021	1992.04	1125.9	684.48
ENSDARG00000014572	chpt1	557566	921.603	1	-3.04583	0.000130999	0.00373984	-3.13246	8.36888e-05	0.00177934	-0.0866266	0.913545	0.98459	2596.24	1768.67	2350.08	573.401	129.658	110.782	245.088	206.884	313.622
ENSDARG00000014623	si:ch211-212d10.1	399477	80.7499	5	3.34868	0.00930391	0.0850871	4.77278	0.000203011	0.00361056	1.4241	0.256436	0.71991	2.37969	15.3565	0.916567	15.2568	56.2485	120.673	78.3388	80.0504	357.529
ENSDARG00000014763	arf2a	30283	5375.78	1	-0.68279	0.30958	0.645119	-2.25178	0.000807676	0.0107648	-1.56899	0.0195895	0.230972	12480.7	7209.55	6705.6	7966.59	2621.75	5855.62	1353.02	2490.92	1698.26
ENSDARG00000014796	wnt11r	449792	192.433	4	20.8249	5.50424e-18	6.62572e-15	24.4874	2.52064e-24	1.58683e-20	3.6625	0.081498	0.45625	0	0	0	11.4426	12.3937	102.869	0	1554.23	50.9636	cell differentiation	signal_transduction multicellular_organismal_process
ENSDARG00000014803	cryba1l2	334121	43.3744	1	-4.01108	0.0174827	0.128567	-6.54806	0.000294511	0.00483243	-2.53697	0.166721	0.618395	16.6578	341.849	5.4994	1.2714	15.2538	5.93475	0	3.11885	0.784055
ENSDARG00000014806	hacd2	60309	2095.96	1	-3.26434	0.00306572	0.0383165	-2.44786	0.0263447	0.134575	0.816472	0.459044	0.8532	9412.48	2655.34	2584.72	1115.02	57.2018	353.118	1673.09	710.058	302.645
ENSDARG00000014891	robo2	565082	775.195	1	-1.9256	0.0883561	0.339872	-3.87888	0.000609739	0.00870427	-1.95328	0.0845326	0.46394	2912.74	343.852	1984.37	817.51	40.0413	522.258	80.577	58.2185	217.183		signal_transduction
ENSDARG00000014907	htra1b	564698	44.1096	4	6.93055	0.000292593	0.006864	7.00317	0.00025175	0.00427184	0.0726286	0.96432	0.995045	1.58646	0	0	30.5136	25.7408	136.499	1.11913	89.407	112.12
ENSDARG00000014939	si:dkey-76p7.5	492501	88.0825	5	1.87883	0.281306	0.619619	6.45876	0.000179763	0.00326679	4.57994	0.0066825	0.132483	0	1.33535	7.33254	12.714	0	18.7934	146.605	583.224	22.7376
ENSDARG00000014941	tprkb	553696	57.1639	5	2.28109	0.20391	0.528937	5.46454	0.00219379	0.0234609	3.18344	0.0691445	0.423532	3.96615	0	6.41597	1.2714	22.8807	25.7173	4.4765	429.361	20.3854
ENSDARG00000014976	lims2	561231	201.718	5	1.18005	0.355547	0.685331	4.11302	0.00123832	0.0149724	2.93297	0.020966	0.240042	65.0449	4.00605	19.2479	63.57	29.5543	106.826	1313.85	76.9316	136.426
ENSDARG00000015003	arhgap4b	492767	4624.65	5	1.77726	0.0150392	0.117412	2.07012	0.00462318	0.0398052	0.29286	0.688606	0.936218	1528.56	2633.98	661.761	7007.96	4092.79	5437.22	6817.71	3798.76	9643.09		signal_transduction
ENSDARG00000015010	ccdc114	100534735	24.8879	4	8.48891	0.000715322	0.013428	7.29705	0.0036729	0.0335915	-1.19186	0.591664	0.904248	0	0	0	0	14.3005	141.445	8.953	53.0204	6.27244
ENSDARG00000015068	txk	30129	273.268	4	9.86702	3.45423e-11	8.21339e-09	10.9492	1.9076e-13	5.48903e-11	1.08216	0.235281	0.699267	0.793231	0	0	228.852	182.093	377.846	173.464	680.948	815.417
ENSDARG00000015072	dmrt2a	571256	63.2038	5	5.26418	0.0248415	0.161528	6.87415	0.00335606	0.0315336	1.60997	0.473971	0.858167	0	2.6707	0.916567	50.856	88.6629	0	15.6678	0	410.061
ENSDARG00000015149	wasa	373121	2401.5	5	1.00725	0.0559711	0.264866	2.50341	2.00628e-06	7.51797e-05	1.49616	0.00448871	0.1077	970.121	739.783	779.998	2080.01	1255.58	1669.64	4201.2	6020.41	3896.75		regulation_of_biological_quality
ENSDARG00000015164	mknk2b	321544	9531.52	5	1.36053	0.0275246	0.172389	2.04621	0.000916756	0.0118832	0.685675	0.266607	0.727411	3699.63	4833.29	2610.38	12989.9	6650.67	8974.33	17984.3	18866.9	9174.22		signal_transduction
ENSDARG00000015239	prpf19	407659	1873.03	5	1.06133	0.275616	0.613725	2.96675	0.00230103	0.0242642	1.90542	0.0502048	0.368295	1147.81	223.003	175.064	755.211	794.152	1676.57	7340.34	1301.6	3443.57
ENSDARG00000015252	st3gal3b	541539	621.768	1	-3.33642	0.00266271	0.0346512	-1.7641	0.111619	0.334947	1.57232	0.157068	0.603853	1020.89	285.765	2709.37	83.9124	105.823	207.716	129.819	958.526	94.0866
ENSDARG00000015273	alpi.1	558940	23.4303	5	3.76607	0.085047	0.33259	7.06455	0.0010896	0.0136733	3.29848	0.0838321	0.462425	0	1.33535	0	0	15.2538	3.9565	128.699	56.1392	5.48838
ENSDARG00000015290	sacm1la	550467	363.273	1	-2.84293	0.00398583	0.0465254	-1.35234	0.169691	0.428047	1.49059	0.131464	0.563944	505.288	980.146	649.846	58.4844	143.005	95.9451	679.309	75.8919	81.5417
ENSDARG00000015425	slc24a4a	117603	64.4959	4	7.72581	0.000378814	0.00836692	7.26917	0.000826601	0.0109552	-0.456638	0.812271	0.964589	1.58646	0	0	54.6702	16.2072	264.096	1.11913	2.07923	240.705	chemical homeostasis
ENSDARG00000015495	klf3	550403	465.169	1	-0.183008	0.824052	0.944428	-2.51593	0.00231489	0.0243832	-2.33293	0.00474223	0.110259	1101.8	339.179	595.769	368.706	639.707	785.365	41.4076	201.685	112.904
ENSDARG00000015537	gad2	58026	240.179	1	-1.7389	0.199573	0.522323	-4.16345	0.00224166	0.0238111	-2.42455	0.0754025	0.44101	45.2142	218.997	1330.86	209.781	103.917	164.195	8.953	2.07923	77.6214		cellular_amino_acid_metabolic_process monocarboxylic_acid_metabolic_process small_molecule_biosynthetic_process
ENSDARG00000015540	psen2	553189	540.76	1	-1.71919	0.0369839	0.207308	-2.46579	0.00279727	0.027893	-0.746606	0.366034	0.797498	888.419	1299.96	1088.88	620.443	168.745	206.727	284.258	241.191	68.2128		signal_transduction
ENSDARG00000015566	dnmt3ab	30096	1060.59	5	1.62854	0.0023789	0.0319836	2.96044	3.22588e-08	2.16811e-06	1.33189	0.0126891	0.184634	329.984	208.982	264.888	841.667	802.733	840.756	2290.85	2537.7	1427.76
ENSDARG00000015567	zic1	100005110	170.969	1	-2.64635	0.0299954	0.182186	-3.7198	0.00236701	0.0247527	-1.07345	0.38193	0.809713	466.42	519.451	259.388	7.6284	75.3158	115.728	53.718	39.5054	1.56811
ENSDARG00000015592	c1ql2	562667	15.9773	4	20.8439	1.30092e-08	1.63763e-06	18.7209	3.46876e-07	1.62963e-05	-2.12303	0.542103	0.884157	0	0	0	116.969	0	0	0	16.6339	10.1927
ENSDARG00000015627	rgs6	406739	116.809	2	-0.606874	0.668105	0.880987	-6.30378	2.67311e-05	0.000691566	-5.6969	0.000148829	0.0128903	0.793231	530.801	98.0727	139.854	139.191	134.521	3.35738	3.11885	1.56811		signal_transduction
ENSDARG00000015662	pla2g12b	553615	316.895	1	-7.13246	1.3224e-07	1.16832e-05	-10.6514	3.07126e-10	3.89287e-08	-3.51894	0.0412518	0.330097	915.388	1536.99	377.626	16.5282	0	3.9565	0	0	1.56811	anion transport, long-chain fatty acid transport, organic substance catabolic process, organic anion transport, catabolic process	monocarboxylic_acid_transport long-chain_fatty_acid_transport
ENSDARG00000015752	zap70	393732	610.585	4	8.54276	5.60626e-12	1.63601e-09	7.55693	1.10603e-09	1.18489e-07	-0.985828	0.399733	0.819458	0	0	10.0822	1366.75	1053.47	1224.54	753.171	605.056	482.194	immune system process, immune response, transmembrane receptor protein tyrosine kinase signaling pathway, defense response, response to stimulus, cell differentiation, enzyme linked receptor protein signaling pathway	immune_system_process immune_response response_to_stimulus defense_response signal_transduction
ENSDARG00000015835	eif4e2rs1	322327	427.933	1	-1.79765	0.0499355	0.248088	-3.44563	0.00017948	0.00326679	-1.64799	0.0735395	0.435477	610.788	1452.19	728.671	347.092	367.045	89.0213	176.822	37.4262	42.339
ENSDARG00000015866	apoa2	777621	4180.2	1	-5.70315	5.59379e-05	0.00193771	-10.0329	2.68342e-12	5.63101e-10	-4.32979	0.00256333	0.0797509	24840.8	6763.54	5274.84	10.1712	232.621	464.889	6.71475	0	28.226		multicellular_organismal_process
ENSDARG00000015922	zgc:153952	81582	602.454	4	3.00211	0.00432881	0.0493622	3.89474	0.000213463	0.00374082	0.892629	0.394825	0.816769	29.3495	176.266	21.081	533.988	820.846	463.9	239.493	2175.92	961.251
ENSDARG00000015955	cldnc	394101	369.68	1	-5.54416	0.00103687	0.0176104	-8.61174	8.8628e-07	3.65465e-05	-3.06757	0.0815145	0.45625	1261.24	1040.24	947.73	1.2714	0	68.2496	1.11913	7.27731	0
ENSDARG00000015971	rapgef1b	407640	319.864	1	0.226096	0.824528	0.944428	-2.94703	0.00404241	0.0359439	-3.17312	0.00196756	0.0669948	69.0111	932.741	250.223	527.631	516.723	420.378	16.7869	51.9808	93.3025		signal_transduction
ENSDARG00000016074	cryz	406586	109.081	1	-5.02922	0.000950792	0.0165273	-1.94541	0.192744	0.460858	3.08381	0.0430932	0.338657	398.995	287.1	75.1585	0	16.2072	6.92388	8.953	7.27731	181.117	oxidation-reduction process
ENSDARG00000016156	fam53b	405805	444.607	5	2.51645	0.0130499	0.106772	3.07053	0.00244716	0.025364	0.554075	0.583695	0.901132	174.511	36.0544	54.0775	198.338	1111.62	203.76	1307.14	389.856	526.101		signal_transduction
ENSDARG00000016200	trib3	436791	523.084	4	3.19358	9.0488e-05	0.00282006	2.2607	0.00560527	0.0459939	-0.932882	0.251422	0.716036	121.364	62.7614	131.069	1529.49	953.364	399.607	761.005	553.076	196.014
ENSDARG00000016307	mrpl46	100151488	282.538	1	-0.578153	0.580982	0.838558	-3.07824	0.00343655	0.0320196	-2.50009	0.0175514	0.219445	740.878	510.771	170.481	27.9708	276.476	647.877	53.718	58.2185	56.4519
ENSDARG00000016311	dock9b	322485	558.558	3	2.36227	0.00165147	0.0243734	0.860337	0.252249	0.533938	-1.50193	0.0452716	0.347635	224.484	176.266	230.975	1846.07	879.955	522.258	340.214	609.215	197.582
ENSDARG00000016412	agt	796410	328.358	1	-4.72381	0.00239732	0.0321759	-3.67038	0.0180279	0.104022	1.05343	0.499192	0.867464	1141.46	528.13	977.977	0	49.5749	50.4454	10.0721	3.11885	194.446
ENSDARG00000016460	fut9a	30458	111.563	6	-5.88588	0.00168171	0.0246546	0.219966	0.90257	0.967145	6.10585	0.0011195	0.0461838	27.7631	243.701	188.813	0	6.67355	0.989125	0	452.233	83.8939
ENSDARG00000016526	gata3	562461	6397.61	3	2.78605	0.00124812	0.0200324	2.23926	0.00948261	0.066949	-0.546792	0.526359	0.878752	238.762	2811.58	1512.34	12550	11813.1	7108.84	8268.1	7058.99	6216.77	regulation of immune system process, positive regulation of immune system process
ENSDARG00000016527	helz2	559349	98.0037	4	4.34767	0.000548574	0.0109148	7.2877	5.58794e-09	4.6904e-07	2.94003	0.0086821	0.151716	0.793231	0.667674	3.66627	57.213	10.487	33.6303	50.3606	334.756	390.459
ENSDARG00000016531	klhl4	550390	130.719	2	-0.758152	0.615194	0.856633	-10.4315	4.90567e-08	3.09861e-06	-9.67337	4.27561e-07	0.000175993	14.2782	61.426	663.594	279.708	47.6682	109.793	0	0	0
ENSDARG00000016543	rnmtl1a	436814	237.066	3	4.89861	0.0018545	0.0266152	1.06366	0.500337	0.751317	-3.83496	0.0146118	0.198111	7.93231	49.4079	7.33254	1811.74	25.7408	95.9451	85.0535	1.03962	49.3954
ENSDARG00000016584	rgs7a	436642	37.2811	2	1.85628	0.364824	0.69376	-7.0838	0.00269842	0.0272526	-8.94009	0.000149945	0.0128903	39.6615	0	32.9964	80.0982	5.72018	177.053	0	0	0
ENSDARG00000016649	akr7a3	406737	496.406	1	-3.15062	2.86966e-05	0.00111656	-1.93163	0.0100725	0.0698348	1.21898	0.106106	0.515581	1001.06	1715.92	532.525	122.054	116.31	127.597	491.296	147.625	213.263
ENSDARG00000016691	cd9b	100170804	262.753	1	-2.61966	0.100479	0.364105	-4.77934	0.00284417	0.0281568	-2.15968	0.178032	0.63271	1290.59	187.616	494.03	1.2714	159.212	160.238	0	56.1392	15.6811		signal_transduction
ENSDARG00000016730	rfxank	30255	99.3118	5	2.44273	0.0867217	0.335822	4.59403	0.00123616	0.0149635	2.15131	0.126306	0.555187	0	25.3716	3.66627	36.8706	18.1139	103.858	170.107	460.55	75.2693
ENSDARG00000016771	tfa	100136861	31538.9	1	-6.28239	1.24322e-13	6.65121e-11	-7.737	7.35356e-20	1.26254e-16	-1.45461	0.0864685	0.469556	170927	52419.8	55611.8	1697.32	1173.59	713.159	173.464	818.178	315.974	response to bacterium, response to biotic stimulus, response to external biotic stimulus, response to stimulus, response to other organism, chemical homeostasis	response_to_stimulus response_to_external_biotic_stimulus response_to_biotic_stimulus response_to_external_stimulus regulation_of_biological_quality
ENSDARG00000016773	cishb	767741	65.8509	1	-3.01748	0.0266515	0.168962	-4.20546	0.0022331	0.0237468	-1.18798	0.391828	0.814856	307.774	2.00302	193.396	34.3278	20.0206	7.913	5.59563	11.4358	10.1927		signal_transduction
ENSDARG00000016789	zgc:152891	322325	306.169	4	10.4164	1.96493e-13	9.70371e-11	10.8872	1.53403e-14	5.9126e-12	0.470785	0.550405	0.888621	0	0.667674	0	500.932	212.6	441.15	635.663	635.205	329.303	oxidation-reduction process, oxidation-reduction process
ENSDARG00000016867	rnf128a	570610	160.354	1	-1.86367	0.121405	0.406463	-3.51157	0.0036823	0.0336612	-1.6479	0.173822	0.627552	684.558	176.934	197.978	29.2422	117.264	144.412	1.11913	57.1789	34.4984
ENSDARG00000016981	bcar3	449949	65.8231	1	-1.18072	0.197477	0.518849	-3.06131	0.00103627	0.0131348	-1.88059	0.0449692	0.346473	77.7366	134.203	167.732	55.9416	32.4144	79.13	16.7869	4.15846	24.3057		signal_transduction
ENSDARG00000016994	ssrp1b	445214	164.409	1	-4.19905	0.0561792	0.265394	-8.65502	0.0001933	0.0034538	-4.45597	0.0556011	0.383575	53.9397	1340.69	5.4994	0	0	76.1626	0	1.03962	2.35216
ENSDARG00000017107	nr2e1	30210	45.6316	2	0.782238	0.684107	0.889242	-6.2092	0.00412358	0.0365281	-6.99144	0.00123475	0.0497201	0	138.209	11.9154	162.739	58.1552	37.5868	0	2.07923	0		signal_transduction
ENSDARG00000017121	mafba	564291	1574.93	1	-2.64236	5.3211e-05	0.00186675	-2.60229	6.87883e-05	0.00152207	0.0400701	0.951193	0.993516	3686.94	4543.52	2468.31	353.449	586.319	773.496	860.607	552.036	349.688		multicellular_organismal_process anterior/posterior_pattern_specification
ENSDARG00000017154	cables2b	560338	640.729	4	4.14128	0.000282658	0.00669128	3.76192	0.000973969	0.0125388	-0.379357	0.738636	0.947748	95.9809	80.1209	2.7497	644.6	553.905	1960.45	603.209	1500.17	325.383
ENSDARG00000017199	elp2	100004469	320.107	5	-1.54153	0.0407476	0.219708	1.22286	0.102371	0.318147	2.76439	0.000240272	0.0169869	267.319	151.562	364.794	77.5554	117.264	74.1844	233.897	818.178	776.214
ENSDARG00000017217	igsf11	563887	75.9053	1	-4.75163	0.00125336	0.0200602	-2.62184	0.0694559	0.250805	2.1298	0.149917	0.591208	334.743	126.858	108.155	3.8142	15.2538	1.97825	0	31.1885	61.1563
ENSDARG00000017240	traf5	445504	56.0759	4	9.47424	2.76351e-05	0.00109068	8.82166	9.53371e-05	0.00196565	-0.652581	0.735462	0.946528	0	0	0	166.553	11.4404	130.565	0	73.8127	122.313		signal_transduction
ENSDARG00000017261	gdpd1	393410	51.9072	1	-7.76643	3.38011e-07	2.53311e-05	-4.56165	8.65161e-05	0.00182156	3.20478	0.0394732	0.323097	112.639	240.363	93.4898	0	0.953364	0.989125	6.71475	1.03962	10.9768
ENSDARG00000017311	gpsm2	445282	693.818	3	2.39198	0.00256113	0.0336476	1.88584	0.0174327	0.102088	-0.506142	0.522774	0.878369	201.481	376.568	49.4946	999.32	1267.02	1029.68	659.165	945.011	716.626
ENSDARG00000017314	zgc:92041	558005	71.4653	4	8.66212	6.99832e-05	0.00228067	8.47317	0.000100456	0.00206219	-0.188952	0.917956	0.985356	0.793231	0	0	1.2714	90.5696	250.249	118.627	180.893	0.784055
ENSDARG00000017355	rsph9	570359	43.9723	5	4.93264	0.00877885	0.0814716	6.38403	0.000677822	0.00946086	1.45139	0.40767	0.823834	0.793231	0	2.7497	0	77.2225	27.6955	12.3104	180.893	94.0866
ENSDARG00000017431	fam63b	100004331	63.4297	3	4.22157	4.33371e-05	0.00158985	1.01691	0.33217	0.615102	-3.20466	0.00169018	0.0607029	5.55262	16.0242	4.58283	153.839	114.404	223.542	6.71475	9.35654	36.8506
ENSDARG00000017444	hal	791176	731.92	1	-7.37758	9.23608e-11	2.02144e-08	-6.71886	2.58884e-09	2.40852e-07	0.658722	0.567802	0.894527	3234.8	311.804	2940.35	6.357	2.86009	29.6738	6.71475	28.0696	26.6579	small molecule catabolic process, small molecule metabolic process, drug metabolic process, organic acid metabolic process, carboxylic acid metabolic process, oxoacid metabolic process, alpha-amino acid metabolic process, organic acid catabolic process, carboxylic acid catabolic process, cellular amino acid metabolic process, organic cyclic compound catabolic process, monocarboxylic acid metaboli…	organic_acid_metabolic_process carboxylic_acid_metabolic_process drug_metabolic_process oxoacid_metabolic_process cellular_amino_acid_metabolic_process imidazole-containing_compound_metabolic_process imidazole-containing_compound_catabolic_process small_molecule_catabolic_process alpha-amino_acid_metabolic_process monocarboxylic_acid_metabolic_process
ENSDARG00000017446	camk1db	322481	75.1349	5	1.47334	0.26458	0.601985	4.68981	0.00033856	0.00542698	3.21647	0.012958	0.187223	6.34585	2.00302	14.6651	13.9854	0.953364	48.4671	270.828	72.7731	246.193		signal_transduction multicellular_organismal_process
ENSDARG00000017490	cel.1	442930	140.119	4	6.02929	0.00312222	0.0387961	8.80752	1.53541e-05	0.000434099	2.77823	0.137204	0.573529	0	0.667674	1.83313	1.2714	145.865	12.8586	101.84	995.952	0.784055
ENSDARG00000017522	ctdp1	798906	974.823	4	2.21622	0.00026665	0.00641959	2.0186	0.000898551	0.0117196	-0.197622	0.744689	0.949797	210.999	263.064	430.786	1628.66	1444.35	1130.57	1218.73	797.385	1648.87
ENSDARG00000017565	itk	406172	2440.71	4	5.80035	1.76986e-10	3.55078e-08	5.5391	1.11048e-09	1.18489e-07	-0.261247	0.772828	0.95477	38.8683	161.577	11.9154	5036.01	3186.14	3637.01	3220.84	3872.57	2801.43	immune system process, immune response, transmembrane receptor protein tyrosine kinase signaling pathway, defense response, response to stimulus, cell differentiation, enzyme linked receptor protein signaling pathway	immune_system_process immune_response response_to_stimulus defense_response signal_transduction cell_activation T_cell_activation T_cell_differentiation
ENSDARG00000017591	fat1a	415238	2407.22	1	-1.88415	0.0625732	0.281749	-3.27556	0.00121104	0.014807	-1.39141	0.169305	0.622477	7891.85	3358.4	4515.93	465.332	1626.44	2179.04	61.5519	1045.85	520.612
ENSDARG00000017605	rpp40	336339	129.473	5	2.97769	0.00841389	0.078934	3.97079	0.000434422	0.00665009	0.993101	0.373456	0.802977	34.1089	3.33837	10.0822	75.0126	129.658	169.14	48.1224	173.616	522.18
ENSDARG00000017606	sys1	286787	37.9293	5	-3.79805	0.0157853	0.121125	1.32993	0.365488	0.644984	5.12798	0.00109512	0.0453801	34.9022	30.0453	30.2467	0	6.67355	0	172.345	49.9016	17.2492
ENSDARG00000017696	diexf	378440	171.793	5	1.78537	0.0477793	0.24153	2.90373	0.00126014	0.0151683	1.11836	0.212022	0.673056	18.2443	32.716	78.8248	152.568	177.326	116.717	574.111	103.962	291.668		defense_response
ENSDARG00000017882	rdh1	541414	108.151	1	-8.29149	7.36163e-08	6.98448e-06	-6.64004	1.14562e-06	4.60345e-05	1.65144	0.304128	0.756197	446.589	349.194	164.982	0	0	2.96738	0	7.27731	2.35216	small molecule metabolic process, cellular aldehyde metabolic process	regulation_of_biological_quality
ENSDARG00000017928	xrcc3	368221	97.4474	5	2.29576	0.11069	0.384331	5.59632	9.13486e-05	0.00189583	3.30056	0.0187583	0.226315	0.793231	8.01209	7.33254	33.0564	4.76682	41.5433	387.217	388.816	5.48838		response_to_stimulus
ENSDARG00000017953	tp73	564475	30.8274	3	8.29127	0.000744526	0.0138013	3.83033	0.124126	0.356593	-4.46094	0.0422894	0.335417	0	0	0.916567	0	93.4297	171.119	0	7.27731	4.70433
ENSDARG00000017982	cyp39a1	557915	23.7959	1	-3.26321	0.11757	0.398733	-7.53417	0.00148863	0.0172163	-4.27096	0.0742989	0.437444	5.55262	20.0302	167.732	1.2714	0	18.7934	0	0	0.784055
ENSDARG00000017994	tssk6	406626	31.5859	5	5.88723	0.00446645	0.0504212	8.11006	8.38385e-05	0.00177934	2.22283	0.192467	0.649778	0	0	0.916567	1.2714	22.8807	25.7173	30.2164	198.567	4.70433		signal_transduction
ENSDARG00000018010	crtap	573084	207.059	1	-5.29812	0.00155956	0.0233078	-11.7292	8.33562e-09	6.815e-07	-6.43106	0.00168304	0.0607029	140.402	11.3505	1665.4	35.5992	2.86009	7.913	0	0	0		organic_acid_metabolic_process carboxylic_acid_metabolic_process oxoacid_metabolic_process cellular_amino_acid_metabolic_process alpha-amino_acid_metabolic_process
ENSDARG00000018025	tbx2a	570586	198.828	1	-3.44434	0.0967293	0.356607	-6.82999	0.00117166	0.0144345	-3.38565	0.108192	0.520125	249.074	183.61	1193.37	0	1.90673	147.38	0	0	14.113
ENSDARG00000018040	msantd4	322977	34.3688	5	-6.45445	0.00862274	0.0804233	2.32712	0.280955	0.563853	8.78157	0.000342488	0.0211803	0	46.7372	4.58283	0	0	0	6.71475	212.082	39.2027
ENSDARG00000018145	mid1ip1l	449771	300.973	1	-4.76627	0.0014095	0.0217872	-0.532731	0.718971	0.878296	4.23354	0.00457809	0.10877	19.0375	1395.44	153.067	6.357	7.62691	43.5215	29.0973	880.555	174.06
ENSDARG00000018149	slc38a4	266753	1407.65	1	-0.865919	0.361454	0.69037	-2.83757	0.00280618	0.0279523	-1.97165	0.0378988	0.31779	3327.6	2053.77	2120.94	2078.74	1388.1	649.855	795.698	67.575	186.605
ENSDARG00000018179	acvrl1	394023	1140.52	1	-3.24196	0.00615427	0.0632504	-3.33189	0.00487005	0.041409	-0.0899362	0.93947	0.991274	2858.01	2662.69	2997.17	699.27	8.58028	192.879	555.086	160.101	130.937		signal_transduction
ENSDARG00000018263	pdia2	30700	294.267	4	8.21111	0.000125388	0.00360982	8.26824	0.000112408	0.00224887	0.0571328	0.977783	0.996228	0.793231	0	3.66627	0	133.471	1162.22	1179.56	166.339	2.35216		response_to_stimulus
ENSDARG00000018303	etv4	394142	352.065	1	-3.33801	0.00310258	0.0386078	-0.505072	0.653102	0.846443	2.83294	0.0121003	0.180793	860.655	534.139	362.044	48.3132	32.4144	92.9778	834.868	16.6339	386.539
ENSDARG00000018351	hpda	100144561	9936.48	2	-3.61649	0.000141338	0.00395091	-6.99954	1.91822e-13	5.48903e-11	-3.38305	0.000379517	0.0230826	41749.3	16721.9	23621.8	4518.55	1662.67	512.367	127.58	413.767	100.359	small molecule catabolic process, small molecule metabolic process, organic acid metabolic process, carboxylic acid metabolic process, oxidation-reduction process, oxoacid metabolic process, alpha-amino acid metabolic process, organic acid catabolic process, carboxylic acid catabolic process, cellular amino acid metabolic process, organic cyclic compound catabolic process, aromatic amino acid fam…	tyrosine_catabolic_process organic_acid_metabolic_process carboxylic_acid_metabolic_process drug_metabolic_process oxoacid_metabolic_process tyrosine_metabolic_process cellular_amino_acid_metabolic_process small_molecule_catabolic_process alpha-amino_acid_metabolic_process aromatic_amino_acid_family_catabolic_process
ENSDARG00000018382	prkcha	405857	1052.58	4	4.66	0.00100165	0.0171178	4.94104	0.000485558	0.00726727	0.281042	0.842345	0.970791	0	134.87	31.1633	2825.05	238.341	1138.48	1397.79	2158.24	1549.29		signal_transduction
ENSDARG00000018459	msrb2	79378	1005.35	2	-5.36366	0.00128766	0.0204287	-13.0487	1.53132e-10	2.09568e-08	-7.68502	0.000165914	0.0131734	4377.05	1231.19	3224.48	0	6.67355	207.716	0	1.03962	0	protein polymerization, oxidation-reduction process	response_to_stimulus protein_polymerization
ENSDARG00000018478	agxtb	494490	298.424	1	-6.53069	1.76423e-06	0.000103912	-6.63721	1.18503e-06	4.74162e-05	-0.106516	0.939107	0.991217	1487.31	656.324	487.614	0	11.4404	16.8151	0	14.5546	11.7608	small molecule metabolic process, drug metabolic process, organic acid metabolic process, cellular response to chemical stimulus, carboxylic acid metabolic process, oxoacid metabolic process, alpha-amino acid metabolic process, small molecule biosynthetic process, cellular amino acid metabolic process, cellular response to estrogen stimulus, carboxylic acid biosynthetic process, organic acid bios…	response_to_stimulus organic_acid_metabolic_process carboxylic_acid_metabolic_process drug_metabolic_process oxoacid_metabolic_process cellular_amino_acid_metabolic_process alpha-amino_acid_metabolic_process carboxylic_acid_biosynthetic_process organic_acid_biosynthetic_process regulation_of_biological_quality glyoxylate_metabolic_process monocarboxylic_acid_metabolic_process small_molecule_biosy…
ENSDARG00000018534	slc6a9	503902	2792.77	1	-0.826669	0.238371	0.572504	-2.12487	0.00244886	0.025364	-1.2982	0.0642223	0.40945	2636.7	3627.47	7753.24	3570.09	1869.55	2463.91	1032.95	1536.55	644.493
ENSDARG00000018559	kdm7ab	100048921	1651.02	5	2.33965	0.00520996	0.0564363	2.4094	0.00401309	0.0357337	0.0697479	0.933579	0.989695	349.022	409.284	548.107	4336.74	1443.39	832.843	2815.72	902.386	3221.68
ENSDARG00000018566	flnca	406471	137.53	1	-1.49713	0.103508	0.369865	-3.98357	2.06428e-05	0.000560144	-2.48644	0.00805905	0.147039	216.552	383.245	273.137	148.754	92.4763	68.2496	6.71475	41.5846	7.05649
ENSDARG00000018569	tnfrsf1a	327069	3034.86	1	-2.04184	0.000143306	0.00397704	-1.03027	0.0548996	0.216007	1.01157	0.0596654	0.395839	4109.73	6877.05	4778.98	1500.25	1122.11	1206.73	2221.46	2132.25	3365.16	immune system process, regulation of immune system process, response to bacterium, immune response, response to biotic stimulus, defense response, response to external biotic stimulus, response to other organism
ENSDARG00000018618	cpsf6	569735	968.16	3	2.15259	0.000890624	0.015795	1.67792	0.00960316	0.0676232	-0.474673	0.463171	0.855049	250.661	262.396	494.946	1928.71	1418.61	1133.54	1593.63	683.028	947.922
ENSDARG00000018726	slco3a1	494151	544.178	4	4.20851	0.000270505	0.00648	4.51314	9.38184e-05	0.00193855	0.304636	0.791032	0.959911	63.4585	2.00302	50.4112	1071.79	359.418	708.214	333.499	1919.13	389.675	anion transport, organic anion transport	monocarboxylic_acid_transport
ENSDARG00000018787	efna1b	58118	102.793	1	-4.0035	0.0158607	0.121527	-7.71212	1.64536e-05	0.00046036	-3.70861	0.0394781	0.323097	588.577	90.8037	187.896	0	12.3937	41.5433	0	0	3.92027		signal_transduction
ENSDARG00000018817	bdnf	570288	31.4693	4	20.9754	6.77587e-12	1.89135e-09	21.1403	4.60017e-12	9.24244e-10	0.164934	0.953409	0.993866	0	0	0	61.0272	71.5023	0.989125	0	149.705	0	transmembrane receptor protein tyrosine kinase signaling pathway, response to stimulus, cell differentiation, enzyme linked receptor protein signaling pathway	response_to_stimulus signal_transduction multicellular_organismal_process
ENSDARG00000018820	flncb	565316	1093.69	4	5.09955	2.52824e-11	6.16378e-09	3.37411	1.02409e-05	0.000305061	-1.72544	0.0231768	0.252459	30.1428	100.151	85.2407	2706.81	2775.24	1910	555.086	1302.64	377.914
ENSDARG00000018846	dgat2	405806	148.191	1	-7.35991	4.95288e-07	3.49423e-05	-8.40967	5.25583e-08	3.27596e-06	-1.04976	0.51999	0.877245	596.51	397.266	328.131	0	0	7.913	0	3.11885	0.784055	cellular carbohydrate metabolic process, small molecule metabolic process, carbohydrate metabolic process
ENSDARG00000018944	hoga1	373873	204.253	1	-5.65782	0.000374123	0.0083014	-5.09541	0.00128368	0.015383	0.56241	0.725617	0.943424	890.798	701.726	159.483	33.0564	0.953364	0.989125	32.4546	0	18.8173	small molecule catabolic process, small molecule metabolic process, organic acid metabolic process, carboxylic acid metabolic process, oxoacid metabolic process, organic acid catabolic process, carboxylic acid catabolic process, organic substance catabolic process, cellular aldehyde metabolic process, catabolic process	small_molecule_catabolic_process glyoxylate_metabolic_process monocarboxylic_acid_metabolic_process
ENSDARG00000018967	gabbr1a	100536479	134.082	2	-0.10569	0.948782	0.985285	-7.62829	3.0441e-05	0.000773767	-7.5226	3.92901e-05	0.0052737	309.36	213.656	100.822	0	474.775	104.847	2.23825	1.03962	0		signal_transduction
ENSDARG00000019025	podn	30592	37.8674	3	9.61835	0.00011688	0.00341076	0.303319	0.912469	0.97001	-9.31503	0.000190677	0.0145346	0	0	0	3.8142	113.45	223.542	0	0	0
ENSDARG00000019096	myl7	325686	144.469	1	-7.16201	2.03967e-05	0.000846638	-10.2735	2.49135e-07	1.27167e-05	-3.11154	0.129498	0.561359	928.08	250.378	111.821	0	0	8.90213	0	1.03962	0		multicellular_organismal_process
ENSDARG00000019117	parvb	406439	52.1717	4	6.26613	0.000405451	0.00879391	7.94056	7.0647e-06	0.000222744	1.67444	0.23855	0.702346	0	1.33535	0	25.428	49.5749	36.5976	109.674	242.23	4.70433
ENSDARG00000019160	sh3bp5la	563897	274.498	1	-1.89171	0.0917485	0.347157	-3.72537	0.000941728	0.0121818	-1.83366	0.104033	0.510121	1142.25	660.33	33.913	294.965	146.818	53.4128	32.4546	53.0204	53.3157		signal_transduction
ENSDARG00000019207	abo	30266	106.844	4	8.85398	1.71946e-08	2.096e-06	9.39879	2.12964e-09	2.06258e-07	0.54481	0.600469	0.907884	0	0	0.916567	58.4844	109.637	222.553	60.4328	245.349	264.226	carbohydrate metabolic process
ENSDARG00000019235	sema3aa	553558	210.121	3	2.2959	0.00769372	0.0743508	-0.748183	0.388351	0.66277	-3.04408	0.00043272	0.0254453	30.936	139.544	120.07	731.055	450.941	245.303	58.1945	85.2485	29.7941
ENSDARG00000019304	phactr3b	100535460	28.9389	2	0.828758	0.58655	0.841424	-5.01154	0.0038899	0.0350499	-5.8403	0.00076063	0.0371691	7.93231	30.713	54.0775	137.311	3.81346	23.739	0	2.07923	0.784055
ENSDARG00000019316	fer1l6	555268	275.027	5	0.411051	0.781581	0.926955	6.4306	1.09738e-05	0.000323325	6.01955	3.87139e-05	0.00524135	0	18.6949	9.16567	6.357	25.7408	4.94563	64.9093	2007.5	337.928
ENSDARG00000019355	coa7	101884950	137.259	1	-4.71143	0.000605392	0.0116866	-7.93951	1.27028e-07	6.93367e-06	-3.22808	0.0335357	0.301932	44.4209	781.179	359.294	40.6848	0.953364	3.9565	2.23825	1.03962	1.56811
ENSDARG00000019442	amotl1	140615	208.653	2	1.55433	0.0507858	0.250932	-2.83677	0.00049504	0.00738991	-4.3911	6.66595e-08	4.40977e-05	106.293	81.4563	273.137	607.729	307.937	437.193	11.1913	20.7923	32.1462
ENSDARG00000019532	fads2	555218	88.771	1	-9.42547	1.14011e-06	7.18041e-05	-5.93373	0.000187391	0.00336734	3.49174	0.0773763	0.445234	632.998	22.0333	130.153	0	0	0.989125	0	7.27731	5.48838	small molecule metabolic process, organic acid metabolic process, carboxylic acid metabolic process, oxidation-reduction process, oxoacid metabolic process, small molecule biosynthetic process, carboxylic acid biosynthetic process, organic acid biosynthetic process, monocarboxylic acid metabolic process	organic_acid_metabolic_process carboxylic_acid_metabolic_process oxoacid_metabolic_process carboxylic_acid_biosynthetic_process organic_acid_biosynthetic_process monocarboxylic_acid_metabolic_process small_molecule_biosynthetic_process
ENSDARG00000019713	oatx	393767	452.693	1	-9.60888	1.58995e-13	8.05856e-11	-7.43492	1.69691e-10	2.3056e-08	2.17395	0.103432	0.509268	1550.77	1439.51	1055.89	1.2714	2.86009	0.989125	3.35738	0	19.6014
ENSDARG00000019752	rom1a	563828	41.6536	1	-5.33416	0.0049235	0.0540014	-6.46295	0.000981471	0.0126096	-1.12879	0.576684	0.898924	253.834	98.1481	10.0822	1.2714	7.62691	0	0	0	3.92027		signal_transduction
ENSDARG00000019772	si:ch1073-280e3.1	373136	455.933	2	-2.17432	0.1232	0.409533	-7.12493	7.42028e-07	3.13511e-05	-4.95061	0.00058748	0.0313599	2451.08	234.354	654.429	7.6284	709.303	22.7499	5.59563	7.27731	10.9768
ENSDARG00000019808	evpla	100005469	462.289	5	1.87233	0.0970161	0.35693	3.82177	0.000698581	0.00967258	1.94944	0.083189	0.461212	5.55262	42.7312	173.231	161.468	536.744	111.771	1560.06	817.138	751.908
ENSDARG00000019815	fn1a	565637	1479.67	1	-0.315108	0.730398	0.908047	-2.69715	0.00321026	0.0306207	-2.38205	0.00925971	0.157184	3323.64	1117.69	2360.16	1112.47	3691.43	662.714	266.352	635.205	147.402
ENSDARG00000019861	fgl2a	335650	63.6438	3	7.11392	0.00172118	0.0250566	4.18333	0.0659819	0.243481	-2.93059	0.177773	0.632641	0	2.6707	0.916567	0	113.45	389.715	0	61.3373	4.70433
ENSDARG00000019902	rcvrn2	407981	166.526	2	-2.67573	0.0505249	0.250028	-7.96199	1.1286e-07	6.30613e-06	-5.28625	0.000440784	0.025675	211.793	830.587	249.306	33.0564	2.86009	166.173	0	1.03962	3.92027
ENSDARG00000019917	epb41l3b	445143	2490.98	1	-2.56557	7.99091e-05	0.00252303	-1.41644	0.0293167	0.144186	1.14914	0.0773457	0.445234	6300.63	5473.59	2749.7	718.341	683.562	1051.44	1644	2696.76	1100.81
ENSDARG00000019963	sfxn1	553513	687.072	1	-4.09569	1.14454e-06	7.18041e-05	-3.1773	0.000154303	0.00289391	0.918386	0.276395	0.734834	2125.07	1700.57	1463.76	54.6702	125.844	128.586	415.196	79.0108	90.9503
ENSDARG00000019976	idi1	402985	455.02	1	-5.08826	0.00181927	0.0262073	-2.31332	0.154748	0.405969	2.77495	0.0891764	0.475479	507.668	2734.79	85.2407	11.4426	20.0206	66.2714	641.259	1.03962	27.4419
ENSDARG00000019986	grhprb	555623	1723.65	2	-4.17109	0.000414966	0.00891991	-10.8522	2.86382e-17	1.93165e-14	-6.68111	2.00052e-07	0.000108987	7900.58	4116.88	2671.79	690.37	56.2485	69.2388	2.23825	0	5.48838	oxidation-reduction process
ENSDARG00000020028	cps1	30311	281.336	4	10.3507	1.71421e-10	3.47533e-08	8.71842	7.62034e-08	4.45566e-06	-1.63228	0.185074	0.640502	0	1.33535	0	26.6994	936.204	950.549	190.251	151.784	275.203	small molecule metabolic process, organic acid metabolic process, carboxylic acid metabolic process, oxoacid metabolic process, alpha-amino acid metabolic process, small molecule biosynthetic process, cellular amino acid metabolic process, carboxylic acid biosynthetic process, nucleobase metabolic process, organic acid biosynthetic process, cellular amino acid biosynthetic process, nucleobase-con…	organic_acid_metabolic_process carboxylic_acid_metabolic_process oxoacid_metabolic_process cellular_amino_acid_metabolic_process alpha-amino_acid_metabolic_process carboxylic_acid_biosynthetic_process organic_acid_biosynthetic_process regulation_of_biological_quality small_molecule_biosynthetic_process
ENSDARG00000020080	ek1	553584	233.911	1	-4.6531	2.46434e-05	0.00098676	-4.52928	3.8956e-05	0.000951776	0.123824	0.911471	0.984575	1014.54	56.7523	872.572	29.2422	10.487	37.5868	8.953	37.4262	37.6346		signal_transduction
ENSDARG00000020122	endou2	568800	87.67	1	-1.17714	0.130787	0.424397	-2.23194	0.00447239	0.0388347	-1.0548	0.181618	0.637852	105.5	168.922	202.561	45.7704	86.7561	78.1409	15.6678	48.8619	36.8506
ENSDARG00000020128	rab31	30079	1485.92	1	-2.16825	0.00222431	0.0304696	-1.66736	0.0186268	0.106441	0.500894	0.480084	0.860851	1920.41	4460.06	2318.91	353.449	577.739	1003.96	560.682	1221.55	956.547
ENSDARG00000020298	btg2	553455	4794.5	4	2.15186	0.000466223	0.00967665	2.81894	4.54721e-06	0.000153081	0.667084	0.277742	0.73547	1016.92	1173.77	1261.2	6781.65	2639.87	5918.93	8715.75	10183	5459.37
ENSDARG00000020301	os9	282672	1418.54	1	-0.927597	0.128067	0.4198	-2.0065	0.00100426	0.0128325	-1.0789	0.077089	0.445234	3483.87	2107.18	1603.08	1692.23	965.758	1124.64	530.465	477.184	782.487
ENSDARG00000020364	fbp1b	790919	1657.94	1	-9.9914	5.98732e-10	1.07772e-07	-10.1157	3.65195e-10	4.53755e-08	-0.124303	0.940318	0.991434	9326.02	2807.57	2759.78	5.0856	9.53364	0	0	13.515	0	cellular carbohydrate metabolic process, small molecule metabolic process, carbohydrate metabolic process, cellular response to chemical stimulus, small molecule biosynthetic process, cellular response to estrogen stimulus, response to stimulus, response to estrogen, cellular carbohydrate biosynthetic process	response_to_stimulus small_molecule_biosynthetic_process
ENSDARG00000020371	g6pc3	393844	223.216	1	-3.88588	0.000146451	0.00402374	-2.84817	0.00514664	0.0431231	1.03771	0.312398	0.763037	482.284	879.327	303.384	24.1566	17.1606	71.217	32.4546	174.655	24.3057	small molecule metabolic process	small_molecule_biosynthetic_process
ENSDARG00000020475	znrf1	554305	972.868	4	4.92027	4.01002e-16	3.51059e-13	3.63431	1.88373e-09	1.85293e-07	-1.28596	0.0316432	0.293357	80.9095	73.4442	45.8283	2129.59	2138.4	1799.22	705.049	1236.1	547.27	organic substance catabolic process, catabolic process, proteolysis
ENSDARG00000020483	lta	394149	47.5118	3	9.48835	0.00133143	0.0209455	8.06396	0.00641579	0.0507194	-1.42439	0.599859	0.907628	0	0	0	307.679	0	3.9565	0	12.4754	103.495	immune system process, immune response, response to biotic stimulus, response to external biotic stimulus	response_to_external_biotic_stimulus response_to_biotic_stimulus
ENSDARG00000020544	rem1	100331283	14.7627	3	8.24269	0.00106202	0.0178808	1.95029	0.477308	0.734324	-6.2924	0.0112447	0.174006	0	0	0	10.1712	93.4297	27.6955	0	0	1.56811
ENSDARG00000020581	otofb	317765	17.6598	5	5.89438	0.0118932	0.100643	6.99682	0.00276544	0.0276779	1.10243	0.587178	0.902195	0	0	0.916567	0	7.62691	42.5324	4.4765	66.5354	36.8506
ENSDARG00000020606	nfe2	100330864	45.4855	3	4.77633	0.00289305	0.0367789	1.22523	0.449964	0.713754	-3.5511	0.025078	0.262285	0	3.33837	10.0822	38.142	65.7821	261.129	1.11913	3.11885	26.6579	regulation of immune system process
ENSDARG00000020711	rrm2	378986	488.188	4	3.21587	1.0959e-05	0.00049781	2.78003	0.000144358	0.00274004	-0.435837	0.549227	0.88788	61.872	98.8158	95.323	1210.37	826.567	342.237	348.048	854.564	555.895
ENSDARG00000020741	fga	568515	1854.48	1	-10.1913	1.75773e-23	1.12846e-19	-13.0291	2.82747e-21	7.6285e-18	-2.83781	0.0474172	0.356746	8276.57	4563.55	3834	1.2714	1.90673	10.8804	1.11913	1.03962	0	blood coagulation, fibrin clot formation, protein polymerization, protein activation cascade, platelet activation, response to stimulus	response_to_stimulus signal_transduction protein_polymerization cell_activation protein_activation_cascade blood_coagulation,_fibrin_clot_formation
ENSDARG00000020788	sla2	406557	1251.88	4	4.69895	7.00485e-06	0.000341553	4.44778	2.10654e-05	0.000569909	-0.251168	0.809608	0.964192	10.312	200.97	19.2479	1964.31	1469.13	2563.81	2043.52	1743.44	1252.14
ENSDARG00000020840	mcrs1	403009	280.666	5	1.99444	0.092503	0.348242	3.83065	0.00121705	0.0148388	1.83621	0.119895	0.544984	33.3157	4.00605	94.4064	233.938	72.4557	217.608	250.684	190.25	1429.33
ENSDARG00000020944	ezra	406473	440.31	1	-2.4798	0.0147991	0.116197	-3.21063	0.00161956	0.0184482	-0.730833	0.47377	0.858167	1338.97	700.39	1038.47	339.464	53.3884	159.249	252.922	54.06	25.8738
ENSDARG00000020956	pck2	566499	703.603	1	-1.76603	0.0750325	0.311181	-3.03785	0.00221971	0.0236603	-1.27182	0.200591	0.659849	1463.51	1926.24	1083.38	451.347	676.889	186.945	27.9781	99.8031	416.333		small_molecule_biosynthetic_process
ENSDARG00000020984	slc16a10	565774	2277.73	1	-1.96269	0.00564632	0.0595227	-2.34787	0.000931611	0.0120592	-0.385184	0.587251	0.902195	6076.94	4400.64	3630.52	1640.11	463.335	1516.33	1116.89	1098.87	555.895
ENSDARG00000021004	c5	337696	645.328	2	-1.50073	0.120816	0.405455	-5.31986	5.10353e-08	3.20217e-06	-3.81913	9.28266e-05	0.00959866	2079.06	1148.4	986.226	73.7412	1043.93	370.922	33.5738	54.06	18.0333
ENSDARG00000021149	cbr1l	58109	376.979	1	-4.93562	3.18643e-06	0.000171906	-3.70509	0.000434213	0.00665009	1.23053	0.247182	0.711385	1817.29	956.777	284.136	15.2568	41.948	42.5324	176.822	41.5846	16.4651
ENSDARG00000021150	valopa	569164	114.242	5	2.19609	0.135638	0.43187	6.48899	8.44111e-06	0.000258797	4.2929	0.00249432	0.0785007	2.37969	7.34442	0.916567	5.0856	36.2278	7.913	842.701	112.278	13.3289		response_to_stimulus signal_transduction response_to_external_stimulus multicellular_organismal_process
ENSDARG00000021151	ptpreb	407613	63.1005	2	-2.19355	0.258567	0.595908	-9.76579	1.63655e-05	0.000458575	-7.57224	0.0008514	0.0388764	413.273	1.33535	51.3277	67.3842	0.953364	33.6303	0	0	0
ENSDARG00000021184	rbfox1l	359841	333.72	1	-4.4721	0.00240714	0.0322172	-7.40759	9.06613e-07	3.73035e-05	-2.93548	0.0525049	0.37374	870.967	1042.24	944.981	0	25.7408	102.869	0	7.27731	9.40866
ENSDARG00000021208	serpind1	541442	788.775	1	-6.05062	1.26797e-05	0.000563999	-7.79128	2.71865e-08	1.89463e-06	-1.74065	0.216727	0.68122	4938.66	636.294	1387.68	0	53.3884	51.4345	4.4765	23.9112	3.13622		regulation_of_body_fluid_levels coagulation hemostasis blood_coagulation multicellular_organismal_process regulation_of_biological_quality
ENSDARG00000021209	kctd9a	373081	201.98	1	-0.997553	0.164391	0.476473	-2.06819	0.00408085	0.0362345	-1.07064	0.138118	0.575697	399.788	336.508	308.883	231.395	89.6162	202.771	76.1005	45.7431	127.017
ENSDARG00000021242	mvp	567247	430.831	5	3.00281	0.00656908	0.0663394	4.60194	3.07002e-05	0.000778261	1.59914	0.145542	0.584814	27.7631	67.4351	21.081	239.023	530.07	164.195	114.151	2319.38	394.38		response_to_stimulus
ENSDARG00000021288	mier3b	394125	925.26	5	0.462351	0.65022	0.872881	2.99487	0.00328577	0.0310897	2.53252	0.0129234	0.187162	453.728	120.849	230.058	488.218	415.667	204.749	3835.24	2379.68	199.15
ENSDARG00000021309	rhoca	553180	2809.98	1	-1.10762	0.0819773	0.326318	-2.1688	0.000662843	0.00929028	-1.06118	0.0958389	0.490098	7768.11	3508.63	3719.43	1562.55	2570.27	2825.93	1270.21	741.246	1323.48
ENSDARG00000021398	mul1a	566063	2278.34	1	-2.53152	0.000280784	0.00666745	-2.58421	0.000208754	0.00368117	-0.052692	0.939775	0.991292	8662.08	2557.86	4086.06	699.27	811.313	1136.5	803.532	558.274	1190.2
ENSDARG00000021408	kdelc2	323671	248.178	1	-2.3512	0.00809414	0.0766961	-2.64634	0.00289269	0.0285383	-0.295138	0.740649	0.948562	701.216	741.119	205.311	33.0564	112.497	177.053	134.295	56.1392	72.9171
ENSDARG00000021443	zfp36l1b	322358	1472.55	1	-1.87842	0.023073	0.153767	-2.58262	0.00178984	0.0200018	-0.704199	0.394705	0.816702	3709.94	1722.6	3778.09	472.961	812.266	1219.59	147.725	910.703	479.057
ENSDARG00000021494	hnf4a	393186	739.138	1	-8.39811	5.50681e-08	5.55294e-06	-7.8798	2.70291e-07	1.35046e-05	0.51831	0.741094	0.949	3059.49	2567.21	977.977	1.2714	17.1606	0.989125	1.11913	27.03	0		signal_transduction type_B_pancreatic_cell_development glandular_epithelial_cell_development
ENSDARG00000021564	zgc:56235	557043	121.586	5	2.49647	0.00750571	0.0729812	2.69714	0.00385195	0.0347743	0.200676	0.82828	0.967162	26.9698	33.3837	22.9142	146.211	35.2745	288.825	298.806	116.437	125.449	anion transport, anion transport
ENSDARG00000021572	mb21d1	445050	49.7822	4	8.75996	0.000250675	0.00612569	9.22895	0.000113873	0.00226611	0.46899	0.821964	0.965705	0	0	0	5.0856	56.2485	126.608	0	37.4262	222.672
ENSDARG00000021595	lhfpl3	445130	109.06	1	-5.15416	0.00472381	0.0524989	-5.11687	0.00497369	0.042047	0.0372933	0.98387	0.997221	24.5902	520.118	384.042	1.2714	0	24.7281	0	22.8715	3.92027
ENSDARG00000021633	sh3bgr	541402	105.769	1	-0.100498	0.961681	0.989317	-5.89021	0.00612655	0.0490487	-5.78971	0.00706615	0.137216	3.17292	454.019	31.1633	0	435.687	19.7825	0	1.03962	7.05649
ENSDARG00000021681	asrgl1	798527	270.005	1	-5.10873	0.0058394	0.0610569	-6.93983	0.000211379	0.0037205	-1.83109	0.330488	0.773269	287.15	2023.05	32.9964	2.5428	0	65.2823	0	10.3962	8.6246	small molecule catabolic process, organic acid catabolic process, carboxylic acid catabolic process	organic_acid_metabolic_process carboxylic_acid_metabolic_process oxoacid_metabolic_process cellular_amino_acid_metabolic_process small_molecule_catabolic_process alpha-amino_acid_metabolic_process monocarboxylic_acid_metabolic_process
ENSDARG00000021787	abcb5	NA	282.605	4	11.0353	4.05365e-08	4.2663e-06	11.8783	3.44976e-09	3.08778e-07	0.842957	0.605014	0.909891	0	0	0	762.84	71.5023	76.1626	1469.41	14.5546	148.97
ENSDARG00000021846	NA	445069	17.1344	1	-6.89147	0.000565861	0.0111535	-2.9543	0.0735043	0.26006	3.93717	0.0518539	0.37224	40.4548	20.0302	75.1585	0	0	0.989125	2.23825	14.5546	0.784055
ENSDARG00000021853	ntpcr	393175	171.469	4	6.3552	2.89558e-06	0.000159796	5.63243	3.40231e-05	0.000852202	-0.722765	0.580213	0.899761	3.96615	4.00605	3.66627	528.902	148.725	275.966	401.766	174.655	1.56811
ENSDARG00000021859	erap1b	407988	557.534	5	2.27433	0.0155	0.119748	4.77667	3.56184e-07	1.6692e-05	2.50233	0.00738418	0.140141	15.8646	45.4019	89.8236	67.3842	484.309	178.043	1398.91	1802.69	935.377
ENSDARG00000021869	rcan2	407621	218.272	1	-5.17429	0.00221912	0.0304202	-5.51867	0.00111861	0.0139538	-0.344378	0.840008	0.970791	1189.85	33.3837	648.929	0	19.0673	32.6411	1.11913	1.03962	38.4187		signal_transduction
ENSDARG00000021895	disc1	NA	1923.34	1	-2.03708	0.00197268	0.0278752	-1.80838	0.00600558	0.0484565	0.228703	0.728438	0.944338	3962.98	3065.96	4291.37	886.166	615.873	1256.19	985.95	552.036	1693.56
ENSDARG00000021909	NA	557708	48.1184	1	-4.49844	0.0245029	0.160356	-7.6663	0.000516536	0.00765722	-3.16786	0.156291	0.602366	291.909	118.178	2.7497	0	17.1606	0.989125	0	2.07923	0
ENSDARG00000021913	si:ch211-199m3.4	555775	57.2971	3	6.64486	6.73625e-06	0.000330128	2.2462	0.135327	0.377014	-4.39866	0.00154394	0.0578915	0	4.67372	0	110.612	123.937	253.216	15.6678	2.07923	5.48838
ENSDARG00000021975	si:dkey-15j16.2	101886051	308.785	4	2.23677	0.00406434	0.047213	3.12454	5.87991e-05	0.00133632	0.887771	0.251252	0.71566	21.4172	109.499	61.41	265.723	402.32	239.368	774.435	405.45	499.443
ENSDARG00000021982	sh3bp2	541490	1974.66	5	0.497133	0.434568	0.747435	2.56382	5.51366e-05	0.00127127	2.06668	0.00115047	0.0472452	995.505	759.813	379.459	1270.13	984.825	758.659	3009.33	5646.15	3968.1
ENSDARG00000021991	erlin1	562123	290.309	1	-1.39442	0.190244	0.510818	-3.66654	0.000609634	0.00870427	-2.27212	0.0338649	0.302595	195.928	750.466	844.158	502.203	70.5489	108.804	12.3104	40.545	87.8141		signal_transduction
ENSDARG00000022177	ddx59	393953	225.814	1	-2.18536	0.133689	0.428918	-4.14726	0.00457995	0.0395144	-1.9619	0.180396	0.6362	95.9809	996.17	500.446	0	189.719	160.238	26.859	13.515	49.3954
ENSDARG00000022254	prkcbb	324283	3924.53	4	2.08978	0.00148985	0.0226036	2.43113	0.000219259	0.00382005	0.341352	0.603681	0.909365	991.539	1799.38	525.193	3818.01	6140.62	4159.27	6570.39	4714.66	6601.74	immune system process, regulation of immune system process, immune response, positive regulation of immune system process	immune_system_process immune_response signal_transduction adaptive_immune_response regulation_of_body_fluid_levels cell_activation multicellular_organismal_process
ENSDARG00000022295	hnf1bb	335025	273.619	1	-1.48371	0.200386	0.523454	-5.09576	1.42322e-05	0.000406209	-3.61205	0.0021147	0.0707051	1346.11	121.517	307.966	236.48	163.025	235.412	4.4765	43.6639	3.92027		anterior/posterior_pattern_specification_involved_in_pronephros_development anterior/posterior_pattern_specification_involved_in_kidney_development multicellular_organismal_process anterior/posterior_pattern_specification pattern_specification_involved_in_pronephros_development pattern_specification_involved_in_kidney_development
ENSDARG00000022315	atp6v1g1	445256	558.108	1	-1.49889	0.0676583	0.294552	-3.2196	9.06902e-05	0.00188464	-1.72071	0.0366293	0.313388	1198.57	1281.27	957.812	725.969	283.149	207.716	64.9093	67.575	236
ENSDARG00000022340	ufc1	792168	858.463	1	-5.94902	3.25717e-07	2.45051e-05	-3.18024	0.00599113	0.0483954	2.76878	0.0175412	0.219445	272.871	606.248	5979.68	22.8852	53.3884	34.6194	288.734	62.3769	405.356
ENSDARG00000022413	ing5a	445280	245.076	5	2.38021	0.0366607	0.206217	3.25358	0.00426437	0.0374162	0.873368	0.441448	0.844394	42.8345	24.0363	73.3254	522.545	45.7615	161.227	257.399	993.873	84.6779
ENSDARG00000022437	cd81b	30192	41.0011	3	5.92631	0.000513957	0.0103328	0.554689	0.754353	0.897884	-5.37162	0.00151085	0.0572319	0	1.33535	4.58283	8.8998	177.326	168.151	5.59563	3.11885	0
ENSDARG00000022531	ntn1b	405864	383.556	1	-0.501282	0.681895	0.888226	-3.47364	0.00464518	0.0398949	-2.97236	0.0154552	0.204697	112.639	327.828	1481.17	307.679	178.279	871.419	6.71475	130.992	35.2825
ENSDARG00000022689	itgb1b.2	568718	61.6959	1	-3.52018	0.0165745	0.124454	-5.28381	0.000448116	0.0068251	-1.76363	0.2463	0.710398	133.263	321.151	44.9118	0	31.461	11.8695	1.11913	2.07923	9.40866		signal_transduction
ENSDARG00000022727	epha2b	321166	487.53	1	-1.15093	0.226039	0.556644	-3.16016	0.000915131	0.0118785	-2.00923	0.0351553	0.306568	1132.73	516.112	1160.37	264.451	649.241	351.139	62.671	19.7527	231.296
ENSDARG00000022767	apobb.1	334827	4393.82	1	-3.52912	0.0328776	0.193634	-4.72637	0.00427705	0.0375007	-1.19725	0.469301	0.857009	14540.7	8163.65	12465.3	1603.24	576.785	866.474	1.11913	2.07923	1325.05
ENSDARG00000022974	wdr13	368255	158.658	1	-1.67706	0.199843	0.522809	-3.90116	0.00304948	0.0296106	-2.2241	0.0916998	0.481586	681.385	64.0967	289.635	7.6284	283.149	32.6411	42.5268	10.3962	16.4651
ENSDARG00000022995	clic4	322691	496.095	2	-0.96813	0.256148	0.592914	-4.68584	5.50981e-08	3.40637e-06	-3.7177	1.64306e-05	0.00310556	448.969	1330.67	1100.8	457.704	876.142	138.478	53.718	30.1489	28.226
ENSDARG00000023111	plg	83908	1803.23	1	-8.17763	1.14963e-09	1.88676e-07	-10.1408	2.08557e-13	5.70843e-11	-1.96318	0.159437	0.607212	9612.37	2887.02	3659.85	1.2714	0.953364	53.4128	1.11913	5.19808	7.84055	proteolysis	regulation_of_body_fluid_levels coagulation hemostasis blood_coagulation multicellular_organismal_process regulation_of_biological_quality
ENSDARG00000023151	ucp1	559705	109.635	4	8.79178	7.64612e-05	0.00243815	7.22782	0.0011543	0.0142484	-1.56396	0.432007	0.839356	0.793231	0	0.916567	45.7704	690.236	0	165.631	1.03962	82.3257	cellular response to chemical stimulus, cellular response to estrogen stimulus, response to estrogen
ENSDARG00000023157	cbln10	566838	115.543	1	-10.7927	2.80471e-07	2.18397e-05	-10.9241	2.00725e-07	1.05011e-05	-0.131431	0.956484	0.994081	785.299	224.339	30.2467	0	0	0	0	0	0
ENSDARG00000023272	tfap2d	360146	46.0301	5	-3.39337	0.0934958	0.350412	5.06483	0.00209656	0.0226388	8.4582	2.13966e-05	0.00372729	7.93231	4.00605	0	0	0.953364	0	76.1005	18.7131	306.565
ENSDARG00000023369	mxd	406287	1039.71	4	5.99987	1.13035e-10	2.39249e-08	6.62921	1.03469e-12	2.38307e-10	0.629337	0.491576	0.86513	1.58646	36.0544	19.2479	1704.95	886.629	1060.34	1877.89	1697.69	2073.04	protein polymerization	protein_polymerization
ENSDARG00000023394	slc37a2	558525	9734.33	1	-2.43005	0.00203467	0.0284795	-2.99996	0.000139825	0.0026701	-0.569916	0.46942	0.857039	33813.1	22391.8	10643.2	6579.49	1259.39	4565.8	2755.29	3287.26	2313.75
ENSDARG00000023445	atp2b3b	492768	177.857	2	0.458409	0.70821	0.899695	-4.5061	0.000319621	0.00516812	-4.96451	7.33915e-05	0.00856456	72.9772	318.481	270.387	725.969	162.072	21.7608	2.23825	16.6339	10.1927
ENSDARG00000023584	cdc7	436676	202.735	3	1.77571	0.132165	0.426594	-2.38217	0.0453121	0.191318	-4.15787	0.000470533	0.0268175	109.466	78.7856	207.144	903.965	403.273	46.4889	15.6678	4.15846	55.6679
ENSDARG00000023861	dnase1l1l	100150428	144.157	4	2.92589	0.00035811	0.00804807	4.47668	4.24143e-08	2.73391e-06	1.55079	0.0516529	0.371517	7.93231	22.0333	11.9154	47.0418	152.538	119.684	308.879	207.923	419.469
ENSDARG00000023886	cacna2d4b	795670	180.544	1	-7.5709	0.00149363	0.0226336	-3.89462	0.0944544	0.302915	3.67628	0.12366	0.551044	0	1287.94	227.309	0	0	7.913	1.11913	1.03962	99.575
ENSDARG00000023920	llgl2	567341	961.303	1	-2.39009	0.00278803	0.0357983	-1.90028	0.0173752	0.101909	0.489815	0.54033	0.883472	2666.84	600.907	2663.54	554.33	216.414	361.031	545.014	316.043	727.603
ENSDARG00000023952	fam167ab	368907	45.1937	1	-7.65032	0.00283794	0.0362458	-6.60367	0.00678866	0.052864	1.04664	0.69364	0.937954	0	12.0181	388.624	0	0.953364	0.989125	0	4.15846	0
ENSDARG00000023967	atp6v1c1a	402827	1178.34	1	-2.5401	0.000965164	0.0166718	-1.44023	0.0610592	0.231605	1.09988	0.153163	0.597021	2006.87	3111.36	1766.22	148.754	425.2	609.301	757.648	1339.03	440.639
ENSDARG00000024160	hao1	405790	207.521	1	-6.76707	9.31855e-05	0.00284882	-7.87527	8.43612e-06	0.000258797	-1.10819	0.539195	0.88313	1365.15	340.514	137.485	0	0	16.8151	2.23825	0	5.48838	oxidation-reduction process
ENSDARG00000024211	ifng1-2	334460	31.9515	5	5.31381	0.0392944	0.215017	9.28408	0.000278569	0.00461378	3.97027	0.0836347	0.461886	0	0	0	0	17.1606	0	158.916	19.7527	91.7344	immune system process, immune response, response to biotic stimulus, response to external biotic stimulus	immune_system_process immune_response defense_response adaptive_immune_response response_to_external_biotic_stimulus response_to_biotic_stimulus response_to_external_stimulus
ENSDARG00000024219	zgc:55582	436923	2663.95	5	1.76797	0.0223027	0.150197	2.15668	0.00530722	0.044199	0.388712	0.615237	0.911588	1331.04	1026.88	346.462	4237.58	3546.51	1427.31	5921.29	3362.12	2776.34
ENSDARG00000024365	crlf1a	NA	132.995	1	-4.13759	0.0929453	0.349361	-11.0472	4.99019e-05	0.00116929	-6.90964	0.0113653	0.17485	0	37.3898	1095.3	0	53.3884	10.8804	0	0	0
ENSDARG00000024431	NA	556291	961.235	4	4.42847	2.77614e-05	0.00109119	4.47327	2.29975e-05	0.0006152	0.0447985	0.96606	0.995045	57.1126	129.529	6.41597	371.249	1830.46	1961.44	2173.34	1281.85	839.723
ENSDARG00000024443	gnpda2	437021	1083.49	2	-0.8602	0.385992	0.710456	-4.14972	3.03446e-05	0.000772355	-3.28952	0.000947668	0.041498	1047.86	2356.22	2663.54	230.123	2104.07	1007.92	25.7399	188.17	127.801
ENSDARG00000024540	tspan36	553178	7719.41	1	-2.35018	0.000618356	0.0118858	-2.32556	0.000704952	0.00975365	0.0246238	0.971392	0.99549	26521.7	16050.2	7208.8	3301.83	2496.86	3964.41	3431.24	2184.23	4315.44
ENSDARG00000024548	cryba4	100333605	42.0214	1	-9.29102	0.000730709	0.0136371	-5.06849	0.0445325	0.188956	4.22254	0.129269	0.560971	0	22.7009	344.629	0	0	0	2.23825	0	8.6246
ENSDARG00000024575	kif26bb	560569	38.5916	1	-6.41846	0.00503832	0.054979	-9.32506	0.000154013	0.00289133	-2.9066	0.258623	0.721751	51.56	4.00605	287.802	0	0	3.9565	0	0	0
ENSDARG00000024602	zgc:162964	492549	31.9849	1	-7.11763	0.00057214	0.0112443	-6.5307	0.000867907	0.0114126	0.586935	0.791461	0.959911	168.958	95.4774	18.3313	0	0	1.97825	0	3.11885	0
ENSDARG00000024642	pip5k1ab	541515	120.34	1	-1.66043	0.173692	0.49001	-3.35832	0.00623838	0.0496076	-1.69789	0.167735	0.619285	184.03	159.574	422.537	16.5282	103.917	121.662	52.5989	1.03962	21.1695
ENSDARG00000024694	myo1b	566832	724.969	1	-2.20662	0.104303	0.371586	-4.07193	0.00275687	0.0276361	-1.8653	0.170464	0.623149	1500	2163.93	1449.09	8.8998	906.649	191.89	195.847	102.922	5.48838
ENSDARG00000024744	dpp6b	360145	31.9592	1	-0.451099	0.823557	0.944374	-6.61169	0.00398553	0.0355615	-6.16059	0.00734692	0.13972	109.466	2.6707	53.1609	0	102.963	17.8043	0	0	1.56811
ENSDARG00000024789	mxc	100004718	501.336	4	6.96574	1.47211e-05	0.000637144	8.13638	4.15063e-07	1.90727e-05	1.17064	0.453286	0.849734	0	7.34442	3.66627	1261.23	4.76682	118.695	1093.39	220.399	1802.54	immune system process, protein polymerization, immune response, response to biotic stimulus, defense response, response to external biotic stimulus, response to other organism	immune_system_process immune_response response_to_stimulus defense_response response_to_external_biotic_stimulus response_to_biotic_stimulus response_to_external_stimulus
ENSDARG00000024818	rilpl2	30234	87.1493	3	4.39073	9.16266e-05	0.0028404	1.04406	0.357399	0.63856	-3.34666	0.00264911	0.0811067	17.4511	3.33837	11.9154	503.474	59.1086	121.662	22.3825	36.3866	8.6246
ENSDARG00000024829	tnw	562331	238.269	6	-5.66787	2.80179e-05	0.0010968	-0.971641	0.463009	0.723693	4.69623	0.000521836	0.0291144	236.383	84.127	1081.55	0	8.58028	18.7934	237.255	425.203	52.5317
ENSDARG00000024920	tmem136a	192309	480.206	1	-0.00761703	0.995723	0.998598	-4.32547	0.00244128	0.025333	-4.31785	0.00248654	0.0785007	0.793231	1634.47	478.448	695.456	1036.31	370.922	33.5738	43.6639	28.226
ENSDARG00000025012	tpi1a	100320658	61.6765	1	-9.82073	2.38159e-06	0.000134514	-4.42102	0.0110602	0.0746728	5.39972	0.0101501	0.164419	31.7292	142.882	355.628	0	0	0	20.1443	0	4.70433	cellular carbohydrate metabolic process, small molecule catabolic process, small molecule metabolic process, drug metabolic process, carbohydrate metabolic process, organic acid metabolic process, carboxylic acid metabolic process, oxoacid metabolic process, small molecule biosynthetic process, monocarboxylic acid metabolic process, organic substance catabolic process, cellular aldehyde metabolic…
ENSDARG00000025089	loxl4	550554	61.8563	1	-2.01709	0.17796	0.495014	-4.28127	0.00488277	0.0414683	-2.26418	0.13806	0.575697	245.108	85.4623	98.0727	72.4698	0	33.6303	1.11913	11.4358	9.40866
ENSDARG00000025106	ppp3cb	796857	86.1768	1	-4.94354	0.00338817	0.0413544	-3.79981	0.0228964	0.122402	1.14373	0.500683	0.867798	139.609	75.4472	487.614	0	0.953364	21.7608	4.4765	1.03962	44.6911
ENSDARG00000025108	magixa	450001	114.626	1	-1.38658	0.219429	0.548644	-4.39063	0.000137383	0.00262711	-3.00405	0.00924022	0.157169	336.33	243.701	141.151	125.869	59.1086	90.9995	23.5016	0	10.9768
ENSDARG00000025174	zgc:103482	100332028	36.6576	4	20.1989	3.32142e-11	7.99633e-09	21.8781	6.44407e-13	1.55151e-10	1.67922	0.550166	0.888546	0	0	0	0	18.1139	60.3366	250.684	0	0.784055
ENSDARG00000025189	cpne8	562738	15.7453	1	-7.65292	0.00419314	0.0481287	-2.32053	0.337046	0.61963	5.33239	0.0471435	0.355553	28.5563	3.33837	86.1573	0	0	0	0	22.8715	0.784055
ENSDARG00000025309	dpf3	100333839	182.955	1	-1.27573	0.0535971	0.257896	-3.14447	2.66817e-06	9.67197e-05	-1.86874	0.00544643	0.118324	232.417	387.251	459.2	204.695	108.684	132.543	27.9781	46.7827	47.0433
ENSDARG00000025335	nek10	436675	80.19	4	7.8815	0.000573721	0.0112639	6.76763	0.00311866	0.0300848	-1.11387	0.597893	0.907382	0	2.00302	0	413.205	0.953364	78.1409	0	181.933	45.4752
ENSDARG00000025340	tusc2b	406336	48.3553	1	-0.227276	0.867403	0.959349	-4.2951	0.00248887	0.0256576	-4.06783	0.00421437	0.104185	111.846	60.7584	55.9106	1.2714	56.2485	137.488	6.71475	1.03962	3.92027
ENSDARG00000025507	wdr24	393689	145.491	3	2.93527	0.00266767	0.034663	1.0157	0.300114	0.584025	-1.91957	0.0488766	0.362572	24.5902	24.0363	74.2419	690.37	157.305	90.9995	74.9814	68.6146	104.279
ENSDARG00000025554	wdr83os	563203	68.6652	1	-1.70315	0.315406	0.650121	-6.43068	0.000351023	0.00557094	-4.72753	0.00871906	0.152075	53.9397	48.0726	366.627	1.2714	51.4817	90.9995	5.59563	0	0
ENSDARG00000025559	pex11g	405887	432.592	3	3.37491	0.00113074	0.0186296	2.67815	0.00979293	0.0686013	-0.696762	0.500262	0.867698	161.819	6.00907	51.3277	542.888	751.251	978.245	287.615	370.103	744.068
ENSDARG00000025567	nf2b	360134	496.017	1	-2.30557	0.0532508	0.256659	-5.12833	1.91625e-05	0.000524497	-2.82276	0.018741	0.226297	248.281	2864.99	513.277	554.33	88.6629	90.9995	6.71475	59.2581	37.6346
ENSDARG00000025607	ifnphi1	100141496	38.1478	5	6.99554	0.0345818	0.199594	9.37507	0.00456352	0.0394447	2.37952	0.441979	0.844435	0	0	0	0	55.2951	0	44.765	243.27	0	immune system process, regulation of immune system process, immune response, response to biotic stimulus, response to external biotic stimulus	signal_transduction adaptive_immune_response response_to_external_biotic_stimulus response_to_biotic_stimulus cell_activation response_to_external_stimulus T_cell_activation
ENSDARG00000025703	dmgdh	100005675	236.515	1	-5.07281	0.000252032	0.00614448	-3.63034	0.00835777	0.0607797	1.44247	0.29952	0.754821	1473.03	60.7584	383.125	2.5428	3.81346	50.4454	107.436	14.5546	32.9303	oxidation-reduction process
ENSDARG00000025728	grin1b	393380	278.88	1	-5.78964	9.315e-05	0.00284882	-2.43956	0.0954877	0.304986	3.35008	0.0238931	0.255692	651.243	767.158	669.094	0	0	37.5868	94.0065	197.527	93.3025
ENSDARG00000025757	tspan35	327599	152.592	5	3.26341	0.056328	0.265706	6.35766	0.000193797	0.00345626	3.09425	0.0651257	0.411574	0.793231	1.33535	12.8319	39.4134	23.8341	79.13	0	765.157	450.831
ENSDARG00000025788	chp2	562381	247.398	1	-2.47015	0.13844	0.436606	-6.57322	0.000106401	0.00216307	-4.10308	0.0156608	0.205987	112.639	1066.94	690.175	76.284	0	261.129	1.11913	1.03962	17.2492
ENSDARG00000025847	sox12	337597	4289.54	5	2.51336	0.00781385	0.0749103	3.61496	0.000130173	0.00252407	1.10161	0.243468	0.70686	75.3569	909.372	1051.3	3141.63	5591.48	2891.21	13050.1	6897.85	4997.56
ENSDARG00000025903	lgals9l1	403075	2598.95	1	-2.49824	0.000192293	0.00499807	-0.85947	0.19921	0.469757	1.63877	0.014459	0.196955	6179.27	5326.71	2029.28	520.003	791.292	1084.08	2083.81	2235.17	3140.92
ENSDARG00000025983	l3mbtl3	494576	844.757	4	3.19916	7.56444e-05	0.00242767	4.25128	1.42887e-07	7.68822e-06	1.05211	0.191028	0.648892	118.191	94.1421	47.6615	219.952	1277.51	891.202	2238.25	1230.91	1485
ENSDARG00000026098	si:dkey-13a21.4	792763	95.4941	1	-5.85407	1.68868e-05	0.000716388	-4.2761	0.00119006	0.0146095	1.57796	0.252097	0.716459	306.98	330.499	166.815	1.2714	10.487	1.97825	0	24.9508	16.4651
ENSDARG00000026109	slc48a1b	100463517	61.3813	4	4.88538	0.000270455	0.00648	6.07867	5.577e-06	0.000182657	1.19329	0.331981	0.773786	4.75939	0	0.916567	45.7704	82.9427	37.5868	36.9311	261.983	81.5417
ENSDARG00000026248	slc1a7b	386966	53.104	1	-7.29999	0.00244013	0.0325148	-6.86046	0.0036223	0.0332575	0.439531	0.860994	0.973557	0	32.0484	439.036	0	0.953364	1.97825	0	0	3.92027
ENSDARG00000026294	erbb2	564805	208.775	1	-2.30483	0.00925755	0.0849049	-2.952	0.000881174	0.0115609	-0.647171	0.467777	0.856501	316.499	902.696	191.562	146.211	101.057	38.5759	81.6962	36.3866	64.2925		signal_transduction axon_ensheathment myelination ensheathment_of_neurons
ENSDARG00000026329	arhgap29a	101886332	787.943	1	-1.86254	0.0812982	0.325074	-3.70021	0.000544595	0.00800406	-1.83766	0.0860974	0.468551	2422.53	1131.04	1691.98	350.906	674.028	417.411	7.83388	315.004	80.7576
ENSDARG00000026403	hephl1b	553417	70.9458	1	-5.61282	0.00357252	0.0430382	-1.34574	0.470759	0.729246	4.26708	0.0269175	0.273052	124.537	317.813	9.16567	1.2714	0	7.913	102.96	74.8523	0
ENSDARG00000026499	ppm1e	406596	25.246	1	-5.80702	0.00697045	0.0692729	-6.06594	0.0050707	0.0426829	-0.258919	0.909963	0.98399	199.894	2.00302	18.3313	0	2.86009	0.989125	0	0	3.13622
ENSDARG00000026611	socs3b	100332783	283.199	5	2.82295	0.0617514	0.279383	4.54748	0.00260276	0.0264563	1.72453	0.251776	0.716459	68.2179	0	12.8319	244.109	268.849	60.3366	1069.88	46.7827	777.782		signal_transduction
ENSDARG00000026663	LOC100332783	373113	23.0472	3	8.72378	0.00261389	0.0341776	5.79818	0.0463828	0.19443	-2.92561	0.272155	0.732536	0	0	0	77.5554	0	105.836	0	2.07923	21.9535
ENSDARG00000026766	bcl2l10	550557	1018.36	4	5.77933	9.22293e-08	8.49922e-06	6.04711	2.28115e-08	1.62573e-06	0.26778	0.802744	0.963106	57.1126	0.667674	17.4148	1315.9	1412.89	1395.66	1225.44	2067.8	1672.39		response_to_stimulus signal_transduction multicellular_organismal_process anterior/posterior_pattern_specification regulation_of_biological_quality somitogenesis
ENSDARG00000026882	palm1a	393830	173.918	2	0.876864	0.450512	0.759259	-4.43336	0.000208614	0.00368117	-5.31022	8.86898e-06	0.00197861	203.067	268.405	71.4922	58.4844	80.0826	858.561	13.4295	3.11885	8.6246
ENSDARG00000026895	tor1l3	100144567	166.34	5	3.14079	0.0819538	0.326318	8.45591	2.2847e-06	8.41096e-05	5.31512	0.00168985	0.0607029	0	4.00605	0	8.8998	0.953364	26.7064	1336.24	87.3277	32.9303
ENSDARG00000026904	cbln13	404036	39.4471	1	-9.18135	0.000731981	0.0136476	-4.53647	0.0671786	0.245964	4.64487	0.0904032	0.479398	99.9471	240.363	0	0	0	0	2.23825	12.4754	0
ENSDARG00000026925	nos2a	406368	62.1122	4	9.10173	6.17512e-06	0.000306528	6.80097	0.000749918	0.0101672	-2.30076	0.160554	0.608831	0	0.667674	0	184.353	56.2485	223.542	0	73.8127	20.3854	drug metabolic process, oxidation-reduction process, response to bacterium, response to biotic stimulus, defense response, response to external biotic stimulus, response to other organism	defense_response signal_transduction response_to_external_biotic_stimulus response_to_biotic_stimulus response_to_external_stimulus
ENSDARG00000027070	acbd4	336492	29.3514	1	-1.84724	0.14728	0.451188	-6.77159	3.28389e-05	0.000824951	-4.92435	0.00267777	0.0813122	83.2892	88.8007	32.9964	35.5992	2.86009	18.7934	0	1.03962	0.784055
ENSDARG00000027088	ptgdsb.1	30628	59.1256	1	-5.66492	0.000631572	0.0121156	-1.08079	0.489308	0.743389	4.58412	0.00574718	0.12148	42.8345	60.0907	253.889	0	0	6.92388	14.5486	16.6339	137.21
ENSDARG00000027199	smad1	100536902	2533.68	1	-2.6495	0.00355516	0.0429024	-2.2314	0.0140678	0.0883972	0.418098	0.645598	0.922305	1404.81	3096.67	12115.2	794.625	1294.67	558.856	1196.35	618.571	1723.35
ENSDARG00000027310	lsp1	335732	1976.47	1	-1.65298	0.0517416	0.253339	-3.38319	6.94079e-05	0.00152957	-1.73021	0.041956	0.333828	6226.86	1474.89	4879.8	1093.4	1184.08	1723.06	321.189	751.642	133.289
ENSDARG00000027495	elovl4b	450053	99.0685	1	-5.88618	0.0008785	0.0156956	-4.47342	0.0101439	0.0701134	1.41276	0.428405	0.838042	27.7631	439.997	372.126	1.2714	0	12.8586	0	6.23769	31.3622
ENSDARG00000027582	angptl7	325906	139.515	1	-2.36245	0.0432678	0.228249	-3.35816	0.00419941	0.0370608	-0.995707	0.397705	0.819369	111.846	446.674	413.372	7.6284	22.8807	158.26	48.1224	34.3073	12.5449
ENSDARG00000027584	ttpa	793414	43.0476	1	-6.59327	0.00439168	0.0499314	-1.97493	0.361469	0.641646	4.61834	0.0464324	0.352425	182.443	112.837	10.9988	1.2714	1.90673	0	0	77.9712	0
ENSDARG00000027586	top3b	569259	232.796	5	-0.974398	0.409567	0.72972	3.47783	0.00297376	0.0291046	4.45223	0.000156816	0.0129572	24.5902	46.7372	94.4064	1.2714	35.2745	47.478	331.261	1289.12	225.024
ENSDARG00000027609	si:dkey-33i11.3	562290	660.616	2	-3.65805	1.30496e-05	0.000577781	-8.1704	8.78658e-20	1.38286e-16	-4.51234	5.37506e-07	0.000207421	2420.15	1230.52	1841.38	124.597	137.284	173.097	3.35738	1.03962	14.113
ENSDARG00000027618	grip2b	84041	110.886	1	-4.97914	0.00357311	0.0430382	-6.3646	0.000251344	0.00426879	-1.38545	0.430924	0.839356	63.4585	885.336	7.33254	2.5428	0	27.6955	2.23825	6.23769	3.13622
ENSDARG00000027620	bco2l	445502	209.576	1	-4.50404	0.00130602	0.0206519	-1.99426	0.151562	0.401764	2.50978	0.0735717	0.435517	916.182	257.055	283.219	0	7.62691	56.3801	266.352	37.4262	61.9403	oxidation-reduction process
ENSDARG00000027687	tmem230a	560807	88.7172	1	-10.4097	2.72075e-09	4.06214e-07	-9.57937	4.42012e-08	2.82021e-06	0.830364	0.693816	0.937954	112.639	422.638	262.138	0	0	0	0	1.03962	0
ENSDARG00000027797	adcy6b	100006636	338.748	1	-0.361835	0.697009	0.894666	-3.06032	0.00105114	0.013261	-2.69849	0.00387916	0.0991375	867.001	516.78	222.726	85.1838	647.334	517.312	59.3136	37.4262	95.6547
ENSDARG00000027907	si:ch211-216p19.6	323500	37.3539	5	3.83085	0.0333339	0.195308	4.96525	0.00571701	0.0467206	1.1344	0.514054	0.874425	4.75939	0.667674	1.83313	0	81.0359	21.7608	109.674	113.318	3.13622
ENSDARG00000027916	fntb	393455	716.901	1	-4.07776	0.00136068	0.0212517	-2.38547	0.0605612	0.230411	1.6923	0.184016	0.640309	539.397	4470.75	149.4	31.785	168.745	104.847	55.9563	228.715	702.513
ENSDARG00000027992	hao2	30425	127.314	1	-7.14366	2.01857e-05	0.000839692	-8.09515	3.19518e-06	0.000112899	-0.951488	0.600225	0.907884	409.307	320.484	404.206	0	0	7.913	0	0	3.92027	oxidation-reduction process
ENSDARG00000028148	pax2a	405773	258.85	1	-0.378494	0.850627	0.954113	-6.43833	0.00162188	0.0184634	-6.05984	0.0030141	0.0852368	0	1026.88	281.386	569.587	192.58	244.314	0	0	14.897		anterior/posterior_pattern_specification_involved_in_pronephros_development anterior/posterior_pattern_specification_involved_in_kidney_development anterior/posterior_pattern_specification pattern_specification_involved_in_pronephros_development pattern_specification_involved_in_kidney_development
ENSDARG00000028159	tead1a	553377	203.713	1	-5.20829	2.68708e-08	3.00891e-06	-2.31766	0.0109129	0.0739561	2.89063	0.00209641	0.0702201	714.701	422.638	356.545	2.5428	29.5543	7.913	97.3639	69.6543	132.505
ENSDARG00000028163	prg4b	556752	868.435	1	-1.77703	0.10698	0.377231	-3.34115	0.00246322	0.0254487	-1.56413	0.156535	0.602663	1761.77	2852.97	1006.39	158.925	1390.96	90.0104	200.323	297.33	57.236	immune system process, immune response	immune_system_process immune_response
ENSDARG00000028222	itgb8	368924	33.6522	1	-3.53435	0.0206337	0.142979	-4.8783	0.00185882	0.0205657	-1.34396	0.399699	0.819458	80.1163	44.7342	145.734	0	15.2538	7.913	0	5.19808	3.92027		signal_transduction
ENSDARG00000028396	fkbp5	564171	1782.77	5	1.42878	0.07168	0.30302	2.38935	0.00258978	0.0263693	0.960574	0.225668	0.690508	314.119	313.139	1169.54	1345.14	2416.78	1074.19	3547.63	4049.3	1815.09
ENSDARG00000028431	adnp2b	447911	1910.65	3	2.41158	0.000927786	0.0162743	1.44886	0.0466755	0.195029	-0.96272	0.185972	0.641225	429.931	957.445	512.361	6134.5	2011.6	1963.41	1285.88	1827.64	2073.04
ENSDARG00000028442	rsg1	335269	30.9304	3	8.99379	0.00108087	0.0180866	7.04765	0.0105578	0.0724016	-1.94614	0.435174	0.84071	0	0	0	0	145.865	75.1735	0	29.1092	28.226
ENSDARG00000028507	itgb4	493605	458.786	1	-1.20892	0.297336	0.634818	-3.4593	0.00292908	0.0288118	-2.25038	0.0530572	0.376399	337.916	1890.19	482.114	811.153	220.227	141.445	10.0721	54.06	181.901		signal_transduction
ENSDARG00000028546	ndufs1	570173	1077.88	1	-2.66442	0.00157059	0.0233981	-1.73747	0.0391034	0.174485	0.926949	0.271674	0.732008	3270.49	2832.94	551.773	211.052	296.496	542.041	583.064	1002.19	410.845	oxidation-reduction process
ENSDARG00000028552	plppr3b	561627	20.5983	1	-3.14519	0.262558	0.599439	-8.28249	0.00617967	0.049286	-5.1373	0.0913451	0.481127	17.4511	148.224	0.916567	0	0	18.7934	0	0	0
ENSDARG00000028583	si:ch211-234h8.7	NA	105.391	4	4.86871	2.12738e-05	0.0008755	5.68136	6.81388e-07	2.93806e-05	0.812652	0.453199	0.849731	3.17292	7.34442	0.916567	101.712	85.8028	152.325	268.59	303.568	25.0898	anion transport, anion transport, organic anion transport, organic anion transport	monocarboxylic_acid_transport monocarboxylic_acid_transport
ENSDARG00000028659	NA	30747	29.948	3	8.30758	0.00156458	0.0233595	0.303325	0.916049	0.971502	-8.00426	0.00231184	0.0749848	0	0	0.916567	0	39.0879	228.488	0	1.03962	0
ENSDARG00000028663	tek	561496	602.727	5	1.92874	0.055817	0.264462	3.11266	0.00201704	0.0220323	1.18392	0.239611	0.703489	146.748	133.535	122.82	169.096	807.499	557.867	242.85	2773.69	470.433		signal_transduction
ENSDARG00000028676	nuak1b	798498	425.988	1	-0.0211183	0.984329	0.996282	-3.40274	0.00162962	0.0185404	-3.38162	0.0017448	0.0619137	951.084	618.934	273.137	1355.31	299.356	162.217	19.0251	27.03	127.801
ENSDARG00000028725	adra1aa	393709	15.3072	1	-2.94008	0.138774	0.436944	-7.83124	0.000588244	0.00849356	-4.89116	0.0339298	0.302883	23.7969	54.0816	43.9952	6.357	9.53364	0	0	0	0
ENSDARG00000028894	mrgbp	NA	334.536	3	4.33227	0.00150934	0.0227464	1.91637	0.160862	0.414298	-2.4159	0.0761075	0.442896	39.6615	0.667674	80.6579	1622.31	545.324	266.075	78.3388	350.35	27.4419
ENSDARG00000028912	NA	337487	30.3087	3	5.90368	0.000171618	0.00457174	3.26471	0.0394851	0.175586	-2.63897	0.0685295	0.42256	3.17292	0.667674	0	175.453	28.6009	27.6955	3.35738	25.9904	7.84055
ENSDARG00000028976	pus3	569571	71.5438	4	9.84364	7.39603e-05	0.00239006	9.14303	0.000232976	0.00401093	-0.700616	0.748878	0.949995	0	0	0	366.163	3.81346	28.6846	0	219.359	25.8738
ENSDARG00000029124	adamts15a	567599	50.315	4	7.37424	2.23748e-07	1.78812e-05	4.59917	0.00134513	0.015949	-2.77508	0.017861	0.22164	2.37969	0	0	176.725	166.839	49.4563	13.4295	29.1092	14.897	proteolysis
ENSDARG00000029372	rasa4	553466	1225.96	4	4.29165	7.42103e-12	2.04184e-09	3.59313	9.84911e-09	7.91533e-07	-0.698514	0.262258	0.724505	105.5	71.4412	161.316	1471.01	2952.57	2193.88	1017.29	1704.97	1355.63		signal_transduction
ENSDARG00000029388	si:dkey-90m5.4	394048	92.078	1	-7.08147	0.0023665	0.031851	-2.63575	0.239427	0.520887	4.44571	0.056689	0.386759	631.412	0	77.9082	1.2714	0	3.9565	0	103.962	10.1927
ENSDARG00000029406	h2afx	387529	201.622	4	5.68673	5.25374e-13	2.29971e-10	5.15133	6.34682e-11	9.43827e-09	-0.5354	0.467762	0.856501	7.93231	2.00302	10.9988	284.794	471.915	304.651	218.229	234.953	279.123	response to stimulus	response_to_stimulus
ENSDARG00000029476	ldlra	678552	1477.39	1	-2.02586	0.011581	0.0986983	-3.41784	2.08932e-05	0.000566124	-1.39198	0.0832788	0.461434	6769.43	1410.8	1748.81	973.892	461.428	1002.97	330.142	370.103	228.944
ENSDARG00000029493	f9b	560194	139.144	1	-4.95075	0.0161458	0.122446	-11.1461	2.30791e-06	8.46353e-05	-6.19536	0.00897575	0.154658	517.187	580.209	115.487	39.4134	0	0	0	0	0		regulation_of_body_fluid_levels multicellular_organismal_process regulation_of_biological_quality
ENSDARG00000029501	gsk3aa	793910	281.881	1	-2.88405	0.00150607	0.0227149	-1.15117	0.20321	0.475154	1.73288	0.0568159	0.387225	272.078	280.423	1047.64	20.3424	101.057	94.956	337.976	168.418	214.047
ENSDARG00000029587	msra	100148554	57.1981	5	2.90791	0.0581404	0.270283	4.54809	0.00296348	0.0290896	1.64018	0.275152	0.734354	0.793231	10.6828	4.58283	10.1712	104.87	5.93475	125.342	245.349	7.05649
ENSDARG00000029720	si:dkeyp-9d4.2	406605	93.3063	5	0.434731	0.888116	0.968343	10.919	0.000132553	0.00255449	10.4843	0.000243049	0.0169887	0	0	0	0	0	0	0	650.799	188.957
ENSDARG00000029795	fam213b	791185	1506.48	1	-1.1094	0.181186	0.498574	-3.06282	0.000226333	0.00391081	-1.95342	0.0187082	0.226297	3508.46	1999.68	3055.83	2102.9	1128.78	737.887	91.7683	612.334	320.678		organic_acid_metabolic_process carboxylic_acid_metabolic_process oxoacid_metabolic_process carboxylic_acid_biosynthetic_process organic_acid_biosynthetic_process monocarboxylic_acid_metabolic_process small_molecule_biosynthetic_process
ENSDARG00000029832	slc26a1	447938	46.6375	4	8.20905	0.00295032	0.0372366	7.64458	0.00564235	0.0462105	-0.564474	0.821359	0.965705	0	0	0.916567	0	114.404	135.51	1.11913	0	167.788	anion transport, organic anion transport, chemical homeostasis
ENSDARG00000029865	rassf2a	100150665	2942.61	1	-2.43726	6.7257e-05	0.0022181	-2.18747	0.000346234	0.00550882	0.249787	0.683076	0.933091	5270.23	7257.62	6332.56	1587.98	802.733	1091.99	781.15	1870.27	1488.92		signal_transduction
ENSDARG00000029866	slc6a14	492804	172.799	5	2.7514	0.00797027	0.0761068	4.91029	2.04008e-06	7.62951e-05	2.15889	0.033995	0.302961	25.3834	14.6888	0.916567	48.3132	77.2225	151.336	575.23	358.667	303.429		organic_acid_metabolic_process carboxylic_acid_metabolic_process oxoacid_metabolic_process cellular_amino_acid_metabolic_process
ENSDARG00000029905	phyhd1	445029	308.17	1	-11.2252	7.81235e-09	1.05848e-06	-6.13417	8.78648e-05	0.00183959	5.09105	0.00931516	0.157575	2056.85	267.07	409.705	1.2714	0	0	3.35738	0	35.2825	oxidation-reduction process
ENSDARG00000029995	tnni2b.2	562050	28.7231	3	8.99935	0.000145721	0.00400942	6.39152	0.00721814	0.0550795	-2.60783	0.207597	0.667465	0	0	0	124.597	92.4763	4.94563	30.2164	0	6.27244
ENSDARG00000030006	zgc:158225	406344	1600.95	4	2.69305	0.00180151	0.0259903	4.50081	1.80739e-07	9.56147e-06	1.80776	0.0357535	0.309324	167.372	188.284	122.82	614.086	796.059	1684.48	7768.97	1782.94	1283.5
ENSDARG00000030092	tram2	100150366	196.949	1	-1.95873	0.164676	0.476765	-5.8021	5.34803e-05	0.00124235	-3.84336	0.00752265	0.141703	46.8006	733.774	609.517	1.2714	236.434	119.684	12.3104	10.3962	2.35216
ENSDARG00000030095	ccdc78	407719	76.4801	1	-7.3965	0.00210216	0.029254	-6.21795	0.00775809	0.0578213	1.17855	0.630603	0.916933	590.164	0	85.2407	0	0	3.9565	1.11913	0	7.84055
ENSDARG00000030097	sdcbp	405898	112.856	1	-4.58602	5.2148e-05	0.00184288	-1.08774	0.32309	0.605139	3.49828	0.00206044	0.0693919	130.883	373.898	166.815	3.8142	20.974	2.96738	203.681	88.3673	24.3057
ENSDARG00000030154	pak7	393305	361.19	1	-5.93085	7.51647e-05	0.00241681	-6.394	2.0641e-05	0.000560144	-0.463155	0.759943	0.951679	8.72554	2764.17	388.624	3.8142	42.9014	4.94563	14.5486	4.15846	18.8173
ENSDARG00000030166	hyi	140421	210.246	1	-2.62372	0.00760195	0.0736857	-4.50382	5.79845e-06	0.000188161	-1.8801	0.0594043	0.394894	1175.57	142.215	251.139	33.0564	114.404	106.826	21.2634	15.5942	32.1462
ENSDARG00000030289	jag1a	555983	1002.39	3	2.67461	0.00189279	0.0269888	1.43422	0.0958449	0.30561	-1.24039	0.149393	0.590415	122.158	411.955	360.211	2330.48	1211.73	2168.16	213.753	1431.55	771.51
ENSDARG00000030297	sox13	550531	4766.7	3	3.24193	0.00184324	0.0264733	2.26479	0.029583	0.144742	-0.977135	0.34779	0.786072	62.6652	1284.61	1462.84	17083.8	4404.54	5096.96	4999.13	4543.12	3962.61
ENSDARG00000030441	ppa1b	325540	1200.07	1	-3.04934	0.000489332	0.00998361	-2.04049	0.0195446	0.109759	1.00885	0.248973	0.713218	5203.59	1384.76	1330.86	127.14	308.89	520.28	947.899	332.677	644.493
ENSDARG00000030448	sppl2	393825	46.0856	1	-3.21195	0.0776706	0.317275	-5.5155	0.00324737	0.0309122	-2.30355	0.222351	0.685975	218.932	6.00907	142.068	22.8852	0	16.8151	0	7.27731	0.784055
ENSDARG00000030463	tppp3	565917	150.864	4	11.2569	8.01865e-07	5.307e-05	9.41579	3.69289e-05	0.000911684	-1.84108	0.346371	0.784619	0	0	0	869.637	26.6942	165.184	0	254.706	41.5549	protein polymerization
ENSDARG00000030512	tsnaxip1	192335	41.6421	5	3.4085	0.0368655	0.207006	5.51399	0.000692101	0.00961812	2.10549	0.176094	0.629932	4.75939	0	1.83313	1.2714	5.72018	62.3149	68.2667	169.457	61.1563
ENSDARG00000030694	atp6v1e1b	492488	890.68	1	-2.41926	0.000799651	0.0145158	-1.92566	0.0075682	0.0568774	0.493607	0.494369	0.866259	2447.91	2081.81	998.141	349.635	386.112	297.727	184.656	663.275	606.858
ENSDARG00000030872	cetp	100005623	1137.15	1	-4.07064	0.00168922	0.0247034	-3.36304	0.00944131	0.0667322	0.707602	0.585424	0.902045	4517.45	1332.68	2998.09	237.752	102.963	185.956	23.5016	13.515	822.473
ENSDARG00000030914	tmem120a	325886	77.562	4	3.6887	0.0028174	0.0360552	5.14724	2.92478e-05	0.000747461	1.45854	0.219794	0.68452	11.8985	1.33535	0.916567	10.1712	105.823	66.2714	210.396	122.675	168.572
ENSDARG00000030915	cpa1	794932	11.9112	5	6.05898	0.0158871	0.121543	7.49463	0.00274438	0.0275547	1.43564	0.518812	0.876435	0	0	0	10.1712	0.953364	17.8043	7.83388	69.6543	0.784055
ENSDARG00000031015	dtna	553722	17.6996	1	-1.71459	0.300432	0.637297	-7.83554	0.00010266	0.00210057	-6.12095	0.00255178	0.0797509	49.1803	57.42	15.5816	2.5428	27.6476	6.92388	0	0	0
ENSDARG00000031150	gba3	563150	43.6707	1	-6.45153	8.02573e-05	0.00252988	-6.60907	5.51964e-05	0.00127127	-0.15754	0.929676	0.988785	350.608	29.3777	4.58283	2.5428	0.953364	0.989125	1.11913	2.07923	0.784055
ENSDARG00000031161	nr1d4a	393664	1430.1	4	5.91333	6.05737e-06	0.00030146	4.77868	0.000256219	0.00433986	-1.13465	0.383804	0.81109	1.58646	139.544	3.66627	2748.77	3615.16	2379.84	895.3	2255.97	831.098		signal_transduction
ENSDARG00000031164	tuba8l2	791744	296.905	1	-3.89697	0.000960063	0.0166284	-5.92312	7.27283e-07	3.0797e-05	-2.02615	0.0915877	0.481158	1256.48	337.843	871.655	95.355	21.9274	48.4671	14.5486	0	25.8738
ENSDARG00000031222	lhx2b	407664	236.811	1	-3.5644	0.000881775	0.0157104	-2.90517	0.00656441	0.0515705	0.659229	0.539866	0.883472	257.8	266.402	1225.45	48.3132	35.2745	64.2931	173.464	12.4754	47.8273
ENSDARG00000031246	hbegfb	791770	190.893	1	-0.852567	0.641784	0.868729	-5.27349	0.00439323	0.0382705	-4.42092	0.0169784	0.215931	997.091	10.0151	80.6579	10.1712	591.086	0.989125	8.953	1.03962	18.0333		signal_transduction
ENSDARG00000031299	dhrs11b	564545	804.031	1	-4.9549	0.000236185	0.0058714	-9.16422	6.83348e-11	1.00044e-08	-4.20932	0.00279498	0.0828343	1899.79	888.007	4210.71	10.1712	8.58028	206.727	1.11913	10.3962	0.784055
ENSDARG00000031345	si:dkey-40c11.1	568927	456.584	3	2.64104	0.0337426	0.196636	-2.12529	0.0891283	0.291456	-4.76633	0.000135944	0.0127176	309.36	138.209	102.655	2858.11	476.682	97.9234	43.6459	77.9712	4.70433
ENSDARG00000031382	reep2	30245	214.589	1	-1.46011	0.0789937	0.319246	-2.94013	0.00043423	0.00665009	-1.48002	0.0772772	0.445234	385.51	257.055	650.763	58.4844	166.839	244.314	26.859	77.9712	63.5084
ENSDARG00000031420	wt1a	798920	29.5933	4	8.36662	0.00254813	0.0335684	8.15193	0.00328267	0.0310759	-0.214692	0.931926	0.989372	0	0	0	0	8.58028	134.521	2.23825	1.03962	119.96
ENSDARG00000031422	igfbp2b	560270	19.988	1	-5.45926	0.04361	0.229301	-8.36065	0.00340713	0.0319182	-2.90139	0.32523	0.770911	157.853	0.667674	17.4148	0	0	3.9565	0	0	0
ENSDARG00000031426	csrnp1a	569329	648.6	3	3.42509	0.000118673	0.0034518	2.24946	0.0115118	0.0767699	-1.17563	0.185513	0.640555	149.127	114.84	89.8236	2518.64	669.262	613.258	176.822	989.714	515.908
ENSDARG00000031506	flvcr2b	565200	2431.29	1	-1.35775	0.092972	0.349393	-2.46891	0.00225963	0.0239615	-1.11115	0.169416	0.622514	4097.04	8839.34	993.559	1880.4	1524.43	2030.67	756.529	855.604	904.015
ENSDARG00000031647	stat2	553438	647.618	5	1.28556	0.135692	0.431919	2.40342	0.00525601	0.0438643	1.11786	0.193927	0.651261	123.744	311.136	232.808	301.322	953.364	372.9	2321.07	644.562	567.656		signal_transduction
ENSDARG00000031693	si:dkey-86l18.8	565256	108.44	4	9.0216	2.84626e-05	0.00110969	6.58624	0.00227271	0.0240596	-2.43536	0.200765	0.659944	1.58646	0	0	1.2714	762.691	58.3584	1.11913	116.437	34.4984
ENSDARG00000031712	grm3	368878	35.4836	1	-8.65289	0.00310305	0.0386078	-1.4982	0.57655	0.802359	7.15469	0.0145743	0.198063	0	220.333	15.5816	0	0	0	8.953	0	74.4852
ENSDARG00000031745	si:busm1-266f07.2	560653	541.844	4	4.22596	0.00223668	0.0305954	5.5659	5.64422e-05	0.00129208	1.33994	0.329612	0.772738	0.793231	0.667674	71.4922	438.633	427.107	494.563	602.089	921.1	1920.15
ENSDARG00000031751	npr1a	404040	246.775	1	-0.755539	0.621048	0.858768	-5.73449	0.000221985	0.00385332	-4.97895	0.0013504	0.0529925	456.108	94.8098	827.66	156.382	308.89	351.139	0	25.9904	0		signal_transduction
ENSDARG00000031761	dab2	100003782	939.994	2	0.883954	0.440948	0.752251	-3.33804	0.00370182	0.0337521	-4.22199	0.00024128	0.0169887	752.776	735.777	1384.93	789.539	3098.43	1414.45	2.23825	176.735	105.063		signal_transduction
ENSDARG00000031817	trim2a	492772	270.926	5	2.45635	0.0454523	0.235295	3.45656	0.00485516	0.0413411	1.00021	0.413691	0.829037	115.018	22.7009	1.83313	113.155	183.046	469.834	682.667	673.671	176.412
ENSDARG00000031968	cpped1	559750	25.3239	3	5.93565	0.00259564	0.0340178	2.55526	0.200049	0.470715	-3.38039	0.0706235	0.426843	0	0.667674	2.7497	20.3424	42.9014	141.445	19.0251	0	0.784055
ENSDARG00000032072	cdk16	393837	390.844	2	0.487117	0.652831	0.874313	-3.84274	0.000432288	0.00664836	-4.32986	7.31634e-05	0.00856456	204.654	433.988	784.581	1549.84	310.797	134.521	54.8371	8.31693	36.0665
ENSDARG00000032098	c8g	561288	233.145	1	-5.91093	0.000196786	0.00508739	-10.9508	2.32339e-08	1.6373e-06	-5.03991	0.010783	0.16941	1458.75	446.006	158.566	2.5428	0	31.652	0	0	0.784055
ENSDARG00000032157	grk6	393589	403.995	5	1.98096	0.0213557	0.145936	2.37255	0.00582441	0.0474546	0.391595	0.648345	0.923192	34.9022	172.928	151.234	226.309	471.915	719.094	315.593	906.545	637.436		signal_transduction
ENSDARG00000032277	rars2	394127	198.736	4	3.5919	8.94957e-05	0.00279819	3.52701	0.000119619	0.00235816	-0.0648943	0.942887	0.99194	34.1089	34.7191	3.66627	443.719	170.652	263.107	221.587	373.222	243.841	small molecule metabolic process, organic acid metabolic process, carboxylic acid metabolic process, oxoacid metabolic process, cellular amino acid metabolic process	organic_acid_metabolic_process carboxylic_acid_metabolic_process oxoacid_metabolic_process cellular_amino_acid_metabolic_process
ENSDARG00000032389	tspan12	394140	62.6094	1	-3.23575	0.0560419	0.26494	-7.52937	6.66484e-05	0.00148259	-4.29362	0.0236947	0.254614	392.649	113.505	0.916567	2.5428	6.67355	44.5106	1.11913	0	1.56811		signal_transduction
ENSDARG00000032431	mpv17	556728	239.135	2	-0.695829	0.657824	0.876008	-6.30736	8.81582e-05	0.00184176	-5.61153	0.000487589	0.0276196	383.131	142.882	794.664	1.2714	269.802	544.019	0	3.11885	13.3289		response_to_stimulus
ENSDARG00000032571	il20ra	563991	418.824	5	3.12727	0.00829888	0.0780832	3.81005	0.00129642	0.0154939	0.682777	0.56308	0.893586	98.3606	50.0756	10.0822	535.259	632.08	218.597	1848.8	79.0108	297.157
ENSDARG00000032653	fam60a	405850	327.807	4	4.73495	0.000186331	0.00488262	4.25969	0.000775469	0.0104462	-0.475258	0.705456	0.940667	2.37969	56.7523	3.66627	134.768	1227.93	316.52	624.472	390.896	192.877
ENSDARG00000032705	foxg1b	792085	33.9495	1	-4.53304	0.00534043	0.0573657	-9.09705	3.64825e-06	0.000125645	-4.56402	0.022993	0.251555	98.3606	126.858	67.826	0	9.53364	2.96738	0	0	0
ENSDARG00000032849	ndrg1a	402957	598.754	1	-3.60768	0.000550446	0.0109408	-2.29318	0.0277913	0.139555	1.3145	0.208503	0.668415	1307.24	921.391	1961.45	72.4698	156.352	114.739	672.594	24.9508	157.595	immune system process
ENSDARG00000032932	cnksr1	100334453	186.197	5	0.709434	0.653139	0.874313	4.93484	0.00167615	0.0189783	4.22541	0.0070671	0.137216	42.8345	6.67674	0.916567	0	46.7148	35.6085	70.5049	740.206	732.307
ENSDARG00000032959	kcnc1b	544651	95.6853	4	5.99156	0.000235708	0.0058714	5.41402	0.000894254	0.0116878	-0.577544	0.712469	0.941796	7.13908	0	0.916567	27.9708	363.232	119.684	4.4765	79.0108	258.738
ENSDARG00000033099	kif7	571240	191.505	1	-0.217596	0.882092	0.965197	-4.6674	0.00167772	0.0189846	-4.4498	0.00274579	0.0825654	210.206	475.384	221.809	36.8706	645.427	97.9234	33.5738	0	2.35216
ENSDARG00000033104	tmc2a	30647	176.347	4	6.42344	1.29779e-08	1.63763e-06	4.96321	1.1406e-05	0.000333976	-1.46023	0.174904	0.628186	0	2.6707	10.9988	550.516	257.408	346.194	63.7902	215.2	140.346
ENSDARG00000033144	psme2	494487	262.41	5	1.63215	0.214333	0.542167	4.08042	0.0018761	0.0207326	2.44827	0.0614819	0.402129	33.3157	1.33535	77.9082	213.595	42.9014	91.9886	61.5519	1038.58	800.52
ENSDARG00000033160	nr1d1	338214	3824.75	5	1.76266	0.0319374	0.189792	2.52144	0.00214895	0.0230728	0.758773	0.355642	0.791748	2191.7	724.427	480.281	4318.95	3814.41	3391.71	8439.33	8731.73	2330.21		signal_transduction
ENSDARG00000033170	sult2st1	449651	224.889	1	-3.24346	0.00147368	0.0224196	-3.04293	0.00281773	0.0279873	0.200531	0.844819	0.970937	322.845	508.768	818.494	45.7704	31.461	96.9343	8.953	48.8619	141.914
ENSDARG00000033234	stmn2a	447908	248.229	2	-2.61234	0.011474	0.0979126	-6.62621	8.48243e-10	9.26007e-08	-4.01387	0.000209976	0.0154341	242.729	1278.6	382.208	177.996	103.917	29.6738	2.23825	4.15846	12.5449
ENSDARG00000033251	osbpl3a	324215	139.195	1	-4.28284	0.0032914	0.0404546	-0.842878	0.55821	0.7904	3.43996	0.0183117	0.224182	475.939	212.988	89.8236	20.3424	0	19.7825	20.1443	43.6639	370.074
ENSDARG00000033307	igf2b	494130	1670.77	1	-3.5821	1.01977e-05	0.00046764	-3.99329	8.75029e-07	3.61615e-05	-0.411187	0.613098	0.910761	6219.72	4979.52	1919.29	249.194	599.666	246.292	119.746	240.151	463.376		multicellular_organismal_process anterior/posterior_pattern_specification somitogenesis
ENSDARG00000033327	unc5b	368909	92.7576	2	-2.26495	0.284836	0.622978	-10.3345	1.9522e-05	0.000532023	-8.06952	0.000866437	0.0392397	1.58646	75.4472	614.1	0	45.7615	97.9234	0	0	0		signal_transduction multicellular_organismal_process
ENSDARG00000033367	rrm2b	445144	395.046	4	9.14172	6.68347e-10	1.18179e-07	9.81977	3.30379e-11	5.19962e-09	0.678056	0.581996	0.900672	0	0.667674	1.83313	500.932	50.5283	815.039	301.045	1692.49	192.877	small molecule metabolic process, oxidation-reduction process, response to stimulus, nucleobase-containing small molecule metabolic process	response_to_stimulus
ENSDARG00000033376	chchd4a	692287	867.887	1	-0.263589	0.738603	0.911125	-2.74567	0.000523864	0.00772341	-2.48208	0.00172068	0.0615291	2006.08	804.548	1130.13	1741.82	470.008	1071.22	170.107	101.882	315.19
ENSDARG00000033444	map4k6	492519	3302.06	5	2.25996	0.010133	0.0901288	3.08495	0.000447909	0.0068251	0.824981	0.347717	0.786072	175.304	665.671	1241.03	5262.32	2102.17	2607.33	9108.56	2668.69	5887.47
ENSDARG00000033451	fam173b	678638	50.3443	1	-1.84238	0.353132	0.683551	-6.81438	0.00142407	0.0165814	-4.972	0.0201933	0.234508	18.2443	0	333.63	17.7996	76.2691	3.9565	1.11913	2.07923	0
ENSDARG00000033684	oxgr1a.1	402831	56.5242	4	8.6898	6.41885e-05	0.0021463	7.55678	0.000513986	0.00763741	-1.13303	0.536031	0.881524	0.793231	0	0	88.998	220.227	39.565	15.6678	143.467	0		signal_transduction
ENSDARG00000033802	cyp27a7	567389	84.7082	3	3.13282	0.0636727	0.284929	-2.99639	0.0867981	0.286792	-6.12921	0.000442353	0.0256856	1.58646	26.0393	49.4946	39.4134	542.464	93.9669	0	0	9.40866
ENSDARG00000033845	igsf9ba	100002680	393.687	6	-4.91904	1.74618e-08	2.11518e-06	-2.0453	0.0174775	0.102224	2.87374	0.0010126	0.0433373	1235.06	904.031	638.847	57.213	14.3005	20.7716	318.951	68.6146	285.396
ENSDARG00000033901	msi2a	606657	461.035	4	11.557	2.84176e-17	3.04068e-14	10.8906	1.65704e-15	7.63289e-13	-0.666392	0.337635	0.777556	0	0.667674	0	853.109	640.661	1051.44	506.964	403.371	693.104
ENSDARG00000033967	trmt2b	553621	45.4695	4	4.55802	0.00246918	0.0327976	5.94805	7.44496e-05	0.00162362	1.39003	0.31679	0.763653	3.17292	0.667674	0.916567	10.1712	92.4763	8.90213	26.859	233.914	32.1462
ENSDARG00000033978	nxn	30381	199.581	4	4.27045	0.00225843	0.0308199	6.83677	9.66139e-07	3.94093e-05	2.56633	0.058043	0.390106	6.34585	3.33837	3.66627	26.6994	126.797	103.858	1425.77	13.515	86.246	oxidation-reduction process	signal_transduction multicellular_organismal_process regulation_of_biological_quality
ENSDARG00000033999	cyp26a1	572623	83.7579	4	10.6906	1.03467e-06	6.6426e-05	6.4275	0.00348586	0.0323438	-4.26307	0.0218497	0.245053	0	0	0	155.111	480.495	81.1083	0	1.03962	36.0665	small molecule catabolic process, small molecule metabolic process, organic acid metabolic process, cellular response to chemical stimulus, carboxylic acid metabolic process, oxidation-reduction process, oxoacid metabolic process, organic acid catabolic process, carboxylic acid catabolic process, monocarboxylic acid metabolic process, organic substance catabolic process, cellular aldehyde metabol…	signal_transduction response_to_external_stimulus anterior/posterior_pattern_specification_involved_in_pronephros_development anterior/posterior_pattern_specification_involved_in_kidney_development small_molecule_catabolic_process anterior/posterior_pattern_specification pattern_specification_involved_in_pronephros_development pattern_specification_involved_in_kidney_development monocarboxylic_ac…
ENSDARG00000034001	tango6	378834	371.255	3	3.80242	0.00164704	0.0243453	0.109988	0.927664	0.974308	-3.69243	0.00224923	0.073752	167.372	22.7009	18.3313	2068.57	771.272	68.2496	50.3606	71.7335	102.711
ENSDARG00000034007	prom1b	562351	251.945	1	-3.39613	0.0858063	0.333887	-6.12894	0.0020877	0.0225821	-2.73282	0.170577	0.623303	172.131	1372.74	499.529	0	46.7148	147.38	0	0	29.01
ENSDARG00000034160	slc4a1ap	555521	603.936	5	1.56197	0.044387	0.231616	2.3663	0.00230986	0.0243438	0.804333	0.299706	0.754821	181.65	137.541	277.72	474.232	245.968	1041.55	637.902	1561.5	877.357
ENSDARG00000034173	prkcq	445091	1609.87	4	2.66027	0.000103237	0.00310193	3.28362	1.63867e-06	6.26476e-05	0.623347	0.362049	0.794764	370.439	257.055	221.809	703.084	1955.35	2710.2	2403.88	3383.95	2483.1		signal_transduction
ENSDARG00000034211	zgc:92480	567528	114.85	3	4.05724	0.000477588	0.00986688	2.59064	0.0259803	0.133551	-1.4666	0.201632	0.660503	29.3495	0.667674	13.7485	404.305	154.445	168.151	45.8841	155.942	61.1563
ENSDARG00000034273	sid4	100000814	887.935	1	-9.54217	5.71709e-07	3.94511e-05	-6.84601	0.000233468	0.00401573	2.69616	0.159361	0.607212	3859.07	2679.38	1373.93	0	10.487	0	1.11913	0	67.4287
ENSDARG00000034321	palmdb	323613	190.873	1	-3.88508	0.00445929	0.0504212	-8.98821	1.19327e-08	9.42931e-07	-5.10313	0.00126415	0.050574	1218.4	166.251	220.893	83.9124	18.1139	6.92388	3.35738	0	0
ENSDARG00000034368	hexb	406496	2315.29	1	-1.71707	0.00365947	0.0436958	-2.10496	0.00036795	0.00580058	-0.387889	0.511823	0.873104	4333.42	6044.46	3182.32	1726.56	1166.92	1231.46	1489.56	755.801	907.151
ENSDARG00000034470	aldoab	556314	74.2718	1	-9.18197	0.000436508	0.00923926	-7.33126	0.00259142	0.0263693	1.85071	0.493587	0.866127	0	126.19	537.108	0	0	0.989125	0	4.15846	0	small molecule metabolic process, organic acid metabolic process, carboxylic acid metabolic process, oxoacid metabolic process, organic substance catabolic process, nucleobase-containing small molecule metabolic process, catabolic process	monocarboxylic_acid_metabolic_process
ENSDARG00000034473	ttyh3a	563297	7873.57	1	-2.06624	0.00246098	0.0327338	-1.79991	0.00834152	0.0607386	0.26633	0.696344	0.938607	13021.7	19265.1	14150	5214.01	1999.2	3875.39	7026.99	3899.6	2410.18
ENSDARG00000034493	grin2aa	394110	37.5498	1	-3.34178	0.0832345	0.328783	-5.54653	0.00532712	0.0443011	-2.20476	0.272165	0.732536	195.135	35.3867	71.4922	0	26.6942	2.96738	0	0	6.27244
ENSDARG00000034534	atp6v1aa	393280	774.834	1	-1.59319	0.0303028	0.183199	-2.07958	0.00470918	0.0403162	-0.486383	0.509041	0.871328	1330.25	1231.19	1885.38	780.639	230.714	462.911	456.603	433.52	162.299	chemical homeostasis
ENSDARG00000034624	nuf2	407736	440.44	4	3.40989	1.87822e-10	3.72933e-08	2.56972	1.61662e-06	6.19302e-05	-0.840171	0.112776	0.530696	64.2517	68.1028	93.4898	962.45	633.034	803.17	388.337	456.391	494.739
ENSDARG00000034650	fabp7b	368684	47.4565	5	6.74133	0.0137438	0.110253	9.77818	0.000338296	0.00542698	3.03684	0.219002	0.683729	0	0	0	0	3.81346	42.5324	0	145.546	235.216
ENSDARG00000034677	scel	359833	301.427	5	3.17672	0.0442757	0.231393	4.55697	0.00389451	0.0350499	1.38025	0.380285	0.808738	0	24.0363	56.8272	59.7558	344.164	326.411	1641.76	27.03	232.864
ENSDARG00000034718	tfpia	767751	433.644	1	-2.41528	0.0196123	0.138617	-3.75432	0.000295804	0.00484944	-1.33904	0.197477	0.65436	1621.36	1128.37	343.713	272.08	94.383	213.651	10.0721	161.14	58.0201
ENSDARG00000034855	ccnb3	114423	337.736	3	1.58745	0.0979495	0.359061	-1.65546	0.0857524	0.284576	-3.24292	0.000756514	0.0371691	317.292	295.112	90.7401	1034.92	719.79	359.052	23.5016	35.3469	163.867
ENSDARG00000034862	f7	793011	145.801	1	-11.1282	2.8585e-08	3.18235e-06	-11.2596	1.96066e-08	1.42969e-06	-0.131431	0.954925	0.993991	1062.93	140.212	109.071	0	0	0	0	0	0	blood coagulation, fibrin clot formation, protein activation cascade, proteolysis	response_to_stimulus regulation_of_body_fluid_levels protein_activation_cascade blood_coagulation,_fibrin_clot_formation coagulation hemostasis blood_coagulation multicellular_organismal_process regulation_of_biological_quality
ENSDARG00000035127	rxrab	557360	234.363	3	2.48355	0.0184815	0.133666	-1.33071	0.210038	0.485232	-3.81426	0.000318881	0.0201592	30.936	253.049	17.4148	891.251	464.288	332.346	50.3606	28.0696	41.5549
ENSDARG00000035132	rgs3b	352915	386.446	1	-1.08742	0.144744	0.446831	-3.08639	3.82247e-05	0.000937549	-1.99897	0.00772757	0.14394	429.138	815.898	944.981	202.153	203.067	625.127	62.671	91.4862	103.495
ENSDARG00000035136	sepw1	567055	1014.86	5	1.00084	0.170153	0.485073	2.03126	0.00534911	0.044445	1.03042	0.157524	0.60448	576.679	231.683	480.281	541.616	1428.14	608.312	2535.94	1643.63	1087.48
ENSDARG00000035137	ehd2a	555453	52.9686	5	-3.29309	0.0744796	0.309861	4.4017	0.00450766	0.0390871	7.69479	2.52316e-05	0.0040997	6.34585	11.3505	3.66627	1.2714	0	0.989125	1.11913	310.845	141.13
ENSDARG00000035151	si:dkey-261j4.3	550605	25.8055	4	7.28972	0.00174736	0.0253386	6.87439	0.00316986	0.0303734	-0.415331	0.836631	0.970791	0.793231	0	0	111.883	8.58028	11.8695	0	81.09	18.0333
ENSDARG00000035175	schip1	445297	460.96	1	-0.662681	0.560953	0.827318	-3.56429	0.00182675	0.0202941	-2.90161	0.0111884	0.173425	483.078	745.792	1188.79	345.821	996.265	184.966	4.4765	39.5054	159.947
ENSDARG00000035178	gna14	100000720	58.1368	5	0.434765	0.847469	0.952879	10.2365	1.13534e-07	6.32508e-06	9.80176	3.80766e-07	0.000164021	0	0	0	0	0	0	235.016	103.962	184.253		signal_transduction
ENSDARG00000035187	abl1	569395	623.296	3	2.29226	0.000140862	0.00394906	1.42128	0.0183373	0.105328	-0.870974	0.14731	0.587432	223.691	142.882	287.802	976.435	1168.82	1058.36	729.67	355.549	666.447	immune system process, immune response, defense response
ENSDARG00000035253	npr3	567170	47.0443	5	5.36795	0.00619876	0.0635662	6.95655	0.000379535	0.00595341	1.5886	0.375056	0.803783	0.793231	0	1.83313	0	24.7875	80.1191	181.298	5.19808	129.369
ENSDARG00000035352	pafah1b2	559101	259.205	4	2.88124	0.000243435	0.00600004	2.57897	0.00102523	0.0130212	-0.30227	0.69842	0.939062	61.872	49.4079	51.3277	530.174	173.512	494.563	504.726	334.756	132.505
ENSDARG00000035398	enc1	556104	5122.33	2	-0.257276	0.742127	0.912789	-3.3918	1.45698e-05	0.000414406	-3.13452	6.17231e-05	0.0075715	8844.52	7337.07	7680.83	12764.9	4859.3	2341.26	401.766	831.693	1039.66
ENSDARG00000035433	arpc5lb	325248	165.107	3	1.53642	0.257992	0.594879	-3.23015	0.0189346	0.107549	-4.76658	0.000529749	0.0292911	19.0375	152.897	198.895	879.809	151.585	44.5106	1.11913	8.31693	29.7941
ENSDARG00000035507	ddx31	550407	460.618	4	4.00972	1.38344e-07	1.20566e-05	3.14115	3.71766e-05	0.000915408	-0.868565	0.250213	0.714458	91.2215	34.7191	33.913	1251.06	743.624	580.617	320.07	754.761	335.575
ENSDARG00000035508	barhl1a	393421	51.0042	1	-4.11238	0.00229261	0.0311405	-0.94626	0.467987	0.726747	3.16612	0.0191438	0.228186	139.609	60.7584	90.7401	0	4.76682	11.8695	116.389	20.7923	14.113
ENSDARG00000035544	etnppl	445497	235.924	1	-8.7185	2.82062e-06	0.000156107	-11.9506	1.27082e-08	9.84485e-07	-3.23209	0.142298	0.580032	1817.29	225.006	76.0751	0	0	4.94563	0	0	0
ENSDARG00000035570	zgc:101016	405800	489.409	5	-0.93525	0.215653	0.544148	1.52782	0.0424582	0.183254	2.46307	0.00110034	0.0454945	482.284	264.399	252.972	62.2986	155.398	304.651	1121.36	974.12	787.191
ENSDARG00000035603	dao.2	450015	30.2942	4	8.86574	0.000404104	0.00878293	7.34174	0.00344309	0.0320484	-1.524	0.492172	0.865454	0	0	0	0	172.559	29.6738	17.906	50.9412	1.56811	small molecule metabolic process, organic acid metabolic process, carboxylic acid metabolic process, oxidation-reduction process, oxoacid metabolic process, alpha-amino acid metabolic process, cellular amino acid metabolic process
ENSDARG00000035663	zgc:103438	561963	133.087	1	-5.00998	0.00376974	0.0447077	-1.70942	0.317006	0.599718	3.30056	0.0565698	0.386424	579.059	98.8158	218.143	0	27.6476	0	166.75	101.882	5.48838
ENSDARG00000035677	bmp8a	562912	100.448	4	6.37547	2.26881e-05	0.000919941	4.44975	0.00315843	0.0303131	-1.92573	0.182084	0.637852	3.17292	0	5.4994	586.115	72.4557	50.4454	5.59563	65.4958	115.256		signal_transduction
ENSDARG00000035682	ltbp3	386700	252.192	3	5.10231	0.000582177	0.0113586	1.31046	0.37835	0.655289	-3.79184	0.0103371	0.16621	2.37969	37.3898	20.1645	1.2714	1283.23	776.463	39.1694	66.5354	43.123
ENSDARG00000035694	stm	393819	1199.51	2	0.283588	0.767646	0.921369	-3.17698	0.000954838	0.0123261	-3.46056	0.000320293	0.0201795	1138.29	830.587	2669.04	1322.26	388.973	3933.75	223.825	74.8523	214.047		response_to_external_stimulus
ENSDARG00000035719	arl5c	325675	1470.58	4	4.91262	3.83111e-08	4.05424e-06	2.60422	0.00357468	0.0329336	-2.3084	0.00960668	0.160451	143.575	99.4835	112.738	7711.04	1391.91	1613.26	268.59	1114.47	780.134		signal_transduction
ENSDARG00000035809	col1a1b	431737	165.921	1	-0.539463	0.692655	0.893083	-4.29667	0.00185541	0.0205401	-3.7572	0.00652143	0.130732	8.72554	433.988	416.121	7.6284	304.123	278.933	19.0251	14.5546	10.1927
ENSDARG00000035810	rgcc	368911	294.78	4	3.27997	0.00228598	0.0311211	2.99632	0.00533126	0.0443161	-0.283651	0.791073	0.959911	56.3194	3.33837	82.491	456.433	367.999	553.91	377.145	642.483	112.904
ENSDARG00000035870	laptm4b	557625	527.827	1	-1.50197	0.131696	0.426009	-3.37767	0.000718919	0.00990336	-1.8757	0.0605304	0.398721	1178.74	812.56	1286.86	108.069	380.392	668.649	13.4295	162.18	139.562
ENSDARG00000035875	tmem54b	449655	203.656	1	-3.8131	0.00936064	0.0853566	-5.32139	0.000316455	0.00513892	-1.50829	0.309314	0.759965	947.118	166.919	558.189	0	50.5283	68.2496	29.0973	1.03962	11.7608
ENSDARG00000035880	atp6v1c1b	335494	1403.5	1	-3.61147	1.92906e-05	0.000809448	-2.49072	0.003176	0.0304168	1.12075	0.185132	0.640502	2877.05	5738.66	1411.51	100.441	514.817	204.749	711.764	672.631	399.868
ENSDARG00000035890	fuca1.1	368320	687.359	1	-2.51262	0.000531173	0.0106014	-0.723939	0.316939	0.599718	1.78868	0.0136954	0.192251	1825.22	1024.88	624.182	92.8122	229.761	285.857	812.485	525.006	766.021
ENSDARG00000035957	gmnn	550249	292.078	2	0.0959319	0.931476	0.980217	-3.75544	0.000842444	0.0111261	-3.85138	0.000618763	0.0322855	507.668	76.7825	642.513	340.735	924.763	45.4998	30.2164	19.7527	40.7708
ENSDARG00000035958	tnni2b.1	447866	71.9594	1	-5.32622	0.0128759	0.105894	-10.2057	2.37836e-05	0.000632462	-4.87951	0.0458353	0.349673	0	581.544	50.4112	1.2714	11.4404	2.96738	0	0	0		multicellular_organismal_process
ENSDARG00000036028	arrdc3b	325881	1918.82	5	1.28984	0.026857	0.16964	2.05071	0.000430988	0.00663377	0.760876	0.191288	0.649658	977.26	677.022	621.432	2816.15	1426.23	1322.46	3386.47	3258.16	2784.18
ENSDARG00000036041	f2	393801	1105.16	1	-4.0345	1.53959e-06	9.2664e-05	-5.9835	1.46682e-12	3.25911e-10	-1.94899	0.0214879	0.243289	6034.9	2298.8	902.818	240.295	156.352	167.162	39.1694	77.9712	29.01	proteolysis	regulation_of_body_fluid_levels coagulation hemostasis blood_coagulation multicellular_organismal_process regulation_of_biological_quality
ENSDARG00000036058	gnao1b	541475	356.514	1	-4.30053	4.18624e-06	0.000219095	-2.7035	0.00358912	0.0330171	1.59703	0.0882525	0.473415	345.849	1593.74	725.004	10.1712	50.5283	74.1844	95.1257	208.963	105.063		signal_transduction
ENSDARG00000036086	itga11a	571385	72.9772	1	-5.55812	0.000150368	0.00410545	-2.738	0.0521301	0.209252	2.82012	0.0556509	0.383633	167.372	294.444	98.9892	1.2714	10.487	0	25.7399	56.1392	2.35216
ENSDARG00000036100	eya3	571487	1135.55	3	2.28874	0.00216549	0.0299415	0.26994	0.717801	0.877835	-2.0188	0.00683473	0.134681	481.491	637.629	321.715	4142.22	1620.72	1278.94	303.283	631.047	802.872
ENSDARG00000036104	si:dkeyp-92c9.3	568315	1139	5	1.66287	0.0406209	0.219209	2.62724	0.00121364	0.014807	0.964361	0.234617	0.698683	314.913	78.7856	597.602	956.093	1016.29	1165.19	1322.81	2893.25	1906.04
ENSDARG00000036168	nfatc1	798787	1444.93	1	-2.20854	0.00345366	0.0419933	-2.8946	0.000127703	0.00248896	-0.686061	0.364275	0.796637	3290.32	2915.73	3420.63	596.287	719.79	766.572	499.13	689.265	106.631		response_to_stimulus response_to_external_stimulus
ENSDARG00000036171	rnasel3	368316	16.6219	2	-1.14843	0.741788	0.912667	-21.713	3.37777e-09	3.05227e-07	-20.5646	2.23545e-08	1.65629e-05	103.12	0	0	0	26.6942	19.7825	0	0	0		immune_system_process response_to_stimulus defense_response response_to_external_biotic_stimulus response_to_biotic_stimulus response_to_external_stimulus multicellular_organismal_process
ENSDARG00000036180	ccnb2	100004351	50.6535	4	8.03049	0.00230737	0.0312737	8.11429	0.00207259	0.0225009	0.0838017	0.971662	0.99549	0	0	0.916567	0	20.0206	200.792	198.085	0	36.0665
ENSDARG00000036215	lcp2b	449925	646.331	5	0.690559	0.528739	0.80873	3.27366	0.0027959	0.027893	2.5831	0.0183093	0.224182	214.966	194.293	64.1597	13.9854	523.397	226.51	1413.46	2310.03	856.188		immune_system_process immune_response signal_transduction
ENSDARG00000036237	slc27a2a	266799	401.934	1	-3.02112	0.120887	0.405554	-5.5717	0.00435582	0.0380323	-2.55058	0.192131	0.649778	1884.72	346.523	930.315	1.2714	334.631	53.4128	0	66.5354	0
ENSDARG00000036239	gatm	791890	1335.11	1	-6.17572	6.85756e-07	4.60197e-05	-6.9007	3.1002e-08	2.09858e-06	-0.724985	0.562553	0.89317	7421.47	2645.33	1688.32	22.8852	22.8807	116.717	1.11913	80.0504	17.2492	small molecule metabolic process, drug metabolic process, organic acid metabolic process, carboxylic acid metabolic process, oxoacid metabolic process, alpha-amino acid metabolic process, small molecule biosynthetic process, cellular amino acid metabolic process, carboxylic acid biosynthetic process, organic acid biosynthetic process, cellular amino acid biosynthetic process, alpha-amino acid bio…	organic_acid_metabolic_process carboxylic_acid_metabolic_process drug_metabolic_process oxoacid_metabolic_process cellular_amino_acid_metabolic_process alpha-amino_acid_metabolic_process carboxylic_acid_biosynthetic_process organic_acid_biosynthetic_process small_molecule_biosynthetic_process
ENSDARG00000036282	rnaset2	326050	7402.37	1	-2.02598	0.000644261	0.0123337	-2.06011	0.000520831	0.00770491	-0.0341296	0.954171	0.993964	20615.3	14230.8	10006.2	5043.64	2705.65	3264.11	3310.37	4570.15	2875.13	organic cyclic compound catabolic process, organic substance catabolic process, aromatic compound catabolic process, catabolic process
ENSDARG00000036291	nucb2b	393684	468.215	1	-0.606718	0.556379	0.825078	-3.58299	0.000540809	0.00795461	-2.97628	0.00406751	0.101355	920.941	1047.58	452.784	1154.43	397.553	38.5759	62.671	75.8919	63.5084		response_to_external_stimulus
ENSDARG00000036344	calb2b	100004610	500.534	2	-5.12284	0.00107463	0.0180134	-12.9984	2.98626e-11	4.86195e-09	-7.87551	5.86073e-05	0.0074355	241.142	3135.4	1002.72	1.2714	9.53364	114.739	0	0	0	chemical homeostasis	regulation_of_biological_quality
ENSDARG00000036394	pop7	548343	161.474	5	2.59959	0.15778	0.466278	5.42639	0.0031426	0.0302041	2.8268	0.121455	0.548173	0	8.01209	21.081	0	112.497	63.304	1109.05	43.6639	95.6547
ENSDARG00000036415	glb1	796322	848.592	1	-4.74195	1.52485e-06	9.20648e-05	-2.17873	0.0265175	0.135135	2.56321	0.00939817	0.158438	1388.95	557.508	4123.63	38.142	37.1812	151.336	201.443	720.454	418.685	carbohydrate metabolic process
ENSDARG00000036427	slc3a2a	NA	2322.44	1	-2.96041	0.000839392	0.015095	-1.51517	0.0872536	0.287788	1.44524	0.103106	0.50861	4890.27	5214.54	4033.81	734.869	272.662	809.104	821.438	3643.85	481.41
ENSDARG00000036479	NA	569854	314.394	4	5.18324	5.91496e-05	0.0020199	6.11654	2.12618e-06	7.90455e-05	0.933294	0.461258	0.854246	4.75939	0	21.9976	539.074	185.906	238.379	1185.15	167.378	486.898
ENSDARG00000036493	si:ch73-174h16.4	564697	306.066	5	3.53144	0.0073531	0.0719983	5.39947	4.10164e-05	0.000998243	1.86804	0.152418	0.595998	31.7292	6.67674	11.9154	45.7704	331.771	203.76	1962.95	80.0504	79.9736
ENSDARG00000036546	pdxkb	30645	64.4111	1	0.79294	0.681341	0.887864	-5.68701	0.00563089	0.0461767	-6.47995	0.00160397	0.0590663	159.439	0	51.3277	22.8852	240.248	101.88	0	0	3.92027		small_molecule_biosynthetic_process
ENSDARG00000036628	cd74b	449534	940.531	4	2.98344	0.000471862	0.00977861	4.04328	2.13934e-06	7.93784e-05	1.05984	0.21279	0.674091	26.1766	80.1209	227.309	1218	903.789	514.345	1582.44	1847.4	2065.2	immune system process, immune response	immune_system_process immune_response response_to_stimulus antigen_processing_and_presentation
ENSDARG00000036748	nitr8	100005729	39.4544	5	-5.94339	0.00963121	0.0871287	3.14392	0.110911	0.333759	9.08731	7.09626e-05	0.0084259	15.0714	0	21.081	0	0	0	236.135	8.31693	74.4852
ENSDARG00000036767	si:dkey-204a24.10	445183	85.758	5	2.54024	0.294159	0.631746	9.8243	2.41869e-05	0.000640665	7.28405	0.000577735	0.0311087	0	0	0.916567	5.0856	0	0	1.11913	565.551	199.15
ENSDARG00000036784	commd7	378960	409.366	2	-2.48728	0.054004	0.258843	-6.90235	1.68285e-07	8.97805e-06	-4.41506	0.000829223	0.0385961	466.42	2581.23	56.8272	373.792	75.3158	104.847	1.11913	14.5546	10.1927
ENSDARG00000036820	mgll	406844	1697.78	1	-1.26991	0.138481	0.436665	-2.62152	0.0022379	0.0237845	-1.3516	0.115127	0.535131	4752.25	1189.8	3746.01	2474.14	455.708	1088.04	309.998	584.264	679.775
ENSDARG00000036840	krt15	445247	103.084	3	6.13815	0.000559309	0.0110723	3.82175	0.03196	0.152251	-2.3164	0.182969	0.639217	0	0	10.9988	264.451	431.874	67.2605	1.11913	57.1789	94.8706
ENSDARG00000036897	zgc:100911	393398	42.7367	1	-2.17322	0.0849635	0.332398	-4.36075	0.000814232	0.0108217	-2.18753	0.0957383	0.489879	176.89	4.00605	121.903	15.2568	17.1606	34.6194	6.71475	4.15846	3.92027
ENSDARG00000036940	ctss1	260350	99.4154	4	4.15729	6.29882e-06	0.000311865	4.97458	6.13827e-08	3.70375e-06	0.817293	0.348059	0.786232	8.72554	5.34139	3.66627	189.439	87.7095	40.5541	221.587	225.597	112.12
ENSDARG00000036987	has2	368822	37.4945	1	-2.17687	0.342618	0.673074	-9.01204	0.000457402	0.00692187	-6.83517	0.00800435	0.146942	1.58646	12.6858	262.138	0	7.62691	53.4128	0	0	0		organic_acid_metabolic_process regulation_of_body_fluid_levels carboxylic_acid_metabolic_process oxoacid_metabolic_process multicellular_organismal_process carboxylic_acid_biosynthetic_process anterior/posterior_pattern_specification organic_acid_biosynthetic_process small_molecule_biosynthetic_process somitogenesis
ENSDARG00000036998	arf3b	406721	33.1901	1	-5.91258	0.00318507	0.0393486	-4.4631	0.0203805	0.112876	1.44949	0.477974	0.859397	25.3834	107.496	148.484	3.8142	0	0.989125	0	0	12.5449
ENSDARG00000037046	rad51b	393860	63.7375	1	-4.14295	0.00258891	0.033979	-2.88493	0.0334631	0.157093	1.25802	0.363799	0.796466	100.74	192.29	187.896	16.5282	0	10.8804	51.4798	5.19808	8.6246
ENSDARG00000037057	gcdha	449649	419.098	2	-0.431225	0.445221	0.755249	-2.65692	3.04994e-06	0.000108477	-2.2257	9.39234e-05	0.00959866	702.009	715.079	568.272	342.007	619.687	510.389	83.9344	95.6446	134.857
ENSDARG00000037064	galca	569632	343.164	1	-3.4487	0.000104397	0.00311735	-2.94226	0.000908164	0.0117961	0.50644	0.570168	0.895671	305.394	1540.32	681.926	91.5408	89.6162	50.4454	135.414	160.101	33.7144	organic substance catabolic process, catabolic process
ENSDARG00000037070	tmem242	393955	165.019	1	-4.37991	0.00206547	0.0288268	-0.643028	0.647042	0.843544	3.73688	0.00860829	0.151139	473.559	363.883	42.1621	0	12.3937	29.6738	232.778	308.766	21.9535
ENSDARG00000037100	ankrd10a	678558	104.915	4	6.64046	0.000102707	0.00309568	4.87898	0.00436325	0.0380621	-1.76148	0.284227	0.739952	0	5.34139	1.83313	3.8142	347.025	372.9	44.765	3.11885	165.436
ENSDARG00000037101	mtmr7a	100537284	31.0362	1	-4.12456	0.0118761	0.100595	-4.82141	0.00371243	0.0338121	-0.696848	0.682719	0.933009	62.6652	143.55	49.4946	0	8.58028	5.93475	0	8.31693	0.784055
ENSDARG00000037155	si:dkey-78k11.9	570746	199.109	4	9.47258	2.62069e-09	3.94332e-07	10.4614	4.77261e-11	7.26899e-09	0.988845	0.355539	0.791748	0	0.667674	0	269.537	281.242	49.4563	662.522	121.635	406.924
ENSDARG00000037178	zic2b	792712	12.2321	1	-2.11036	0.241803	0.576791	-7.38556	0.000520977	0.00770491	-5.2752	0.0141167	0.194906	26.9698	58.7553	3.66627	5.0856	5.72018	9.89125	0	0	0
ENSDARG00000037186	tpbgb	30641	64.9037	1	-4.12709	0.0101383	0.0901288	-10.0125	3.8946e-07	1.80278e-05	-5.88538	0.00310605	0.0869085	65.8382	469.375	17.4148	1.2714	11.4404	18.7934	0	0	0
ENSDARG00000037238	smad5	406327	789.243	1	-0.690955	0.248122	0.58424	-2.30297	0.000122791	0.00240314	-1.61201	0.00722345	0.138935	1122.42	1603.75	1172.29	514.917	1200.29	699.312	251.803	324.36	214.047		signal_transduction multicellular_organismal_process
ENSDARG00000037281	fgg	550565	1710.47	1	-5.53428	1.32908e-05	0.00058711	-7.74358	1.42781e-09	1.44976e-07	-2.20929	0.0848529	0.464872	7270.75	4526.83	3203.4	1.2714	192.58	129.575	3.35738	31.1885	35.2825	blood coagulation, fibrin clot formation, protein polymerization, platelet activation	response_to_stimulus signal_transduction protein_polymerization cell_activation protein_activation_cascade blood_coagulation,_fibrin_clot_formation
ENSDARG00000037307	gnpda1	101886304	417.387	1	-3.89785	6.60725e-05	0.00219406	-2.82558	0.00371313	0.0338121	1.07228	0.273401	0.733883	1255.68	1631.13	222.726	16.5282	55.2951	136.499	149.963	118.516	170.14	carbohydrate metabolic process
ENSDARG00000037359	si:ch1073-272o11.3	101887140	194.96	4	5.62865	0.000319228	0.00734321	4.57215	0.00347143	0.0322328	-1.0565	0.493417	0.866127	0	0	23.8307	691.641	301.263	176.064	101.84	136.19	323.815
ENSDARG00000037408	tbc1d10c	474335	6424.55	4	3.23175	0.00122054	0.0197046	3.64272	0.000267031	0.00448115	0.410968	0.680795	0.932416	61.0788	705.064	1760.73	10176.3	7924.36	5635.05	13979	7824.15	9755.21
ENSDARG00000037429	tll1	553508	932.999	3	1.45494	0.171021	0.48618	-2.58908	0.0150867	0.0925687	-4.04401	0.000146667	0.0128903	748.81	172.928	1227.28	3224.27	2213.71	453.019	152.201	22.8715	181.901
ENSDARG00000037455	ugt8	334183	906.615	1	-3.45068	0.00390996	0.0458065	-2.63841	0.0272773	0.137706	0.81227	0.497273	0.867271	3425.17	666.339	2425.24	254.28	116.31	225.521	15.6678	896.149	134.857
ENSDARG00000037491	bmp15	564261	38.4439	3	6.30973	0.000561873	0.0110982	4.88699	0.00766597	0.0572748	-1.42274	0.399088	0.819458	0	1.33535	1.83313	0	93.4297	156.282	15.6678	31.1885	46.2592
ENSDARG00000037527	si:rp71-17i16.5	378866	145.352	5	3.88426	0.0743458	0.309667	8.73666	5.4642e-05	0.00126467	4.8524	0.0176782	0.220211	0	2.00302	0.916567	2.5428	40.0413	0.989125	1208.66	53.0204	0
ENSDARG00000037618	ddit4	559197	107.214	4	4.49536	1.1435e-06	7.18041e-05	4.30377	3.20415e-06	0.000112899	-0.19159	0.828748	0.967162	4.75939	4.00605	13.7485	269.537	61.0153	172.108	100.721	176.735	162.299		multicellular_organismal_process
ENSDARG00000037646	rgs11	564855	36.3043	1	-2.84854	0.135743	0.431919	-6.63019	0.00138016	0.0162101	-3.78164	0.0697074	0.423897	88.8419	1.33535	194.312	0	4.76682	34.6194	0	2.07923	0.784055		signal_transduction
ENSDARG00000037738	LOC564855	503706	34.7394	1	-6.61657	0.00053257	0.0106183	-3.94383	0.0229985	0.122723	2.67274	0.167583	0.61909	121.364	48.7402	120.987	0	2.86009	0	2.23825	0	16.4651
ENSDARG00000037739	zgc:112980	553947	588.405	3	2.2149	0.00126658	0.0202239	1.41139	0.0400647	0.177424	-0.803511	0.241558	0.705278	154.68	238.36	244.723	1690.96	780.805	489.617	524.87	705.899	465.729
ENSDARG00000037760	uncx4.1	386704	80.9936	4	7.41945	0.00196025	0.0277607	9.43218	8.14118e-05	0.00174325	2.01273	0.334994	0.776131	0	0.667674	0	31.785	104.87	7.913	577.469	6.23769	0		multicellular_organismal_process
ENSDARG00000037782	sox8b	407685	213.202	4	6.0744	0.00113697	0.0187003	5.61309	0.00263953	0.026758	-0.461315	0.802048	0.962946	0	0	16.4982	104.255	879.955	117.706	3.35738	575.947	221.103
ENSDARG00000037917	itga3a	570145	362.941	4	3.86166	0.00139337	0.0216229	3.33077	0.00584639	0.0475753	-0.530889	0.659145	0.926789	93.6012	12.0181	21.9976	1525.68	49.5749	279.922	221.587	617.532	444.559
ENSDARG00000037978	clec19a	566849	85.0215	2	4.09916	0.0372761	0.208279	-6.30005	0.00600638	0.0484565	-10.3992	5.34782e-06	0.00133746	11.1052	0	31.1633	658.585	51.4817	12.8586	0	0	0
ENSDARG00000038011	cyth4a	797829	1511.23	4	4.15405	0.00150263	0.0226949	5.66518	1.49514e-05	0.00042462	1.51113	0.247085	0.711385	0.793231	178.937	15.5816	1631.21	767.458	1083.09	6049.99	1875.47	1998.56
ENSDARG00000038024	flr	550551	128.882	4	6.354	0.00010118	0.00306403	6.31055	0.000112779	0.00225154	-0.0434543	0.977828	0.996228	0	0	7.33254	104.255	212.6	268.053	23.5016	504.214	39.9868		multicellular_organismal_process
ENSDARG00000038025	cbx7a	445073	210.231	5	2.71849	0.0162175	0.122682	4.0916	0.000292021	0.00479992	1.37311	0.221023	0.685471	3.96615	28.0423	44.9118	137.311	306.983	61.3258	167.869	172.576	969.092
ENSDARG00000038095	socs1a	406465	1017.08	4	7.61618	9.94383e-15	6.17801e-12	8.91509	1.27524e-19	1.60561e-16	1.29891	0.15802	0.605377	11.8985	0.667674	0.916567	963.721	788.432	889.224	2565.04	2023.09	1910.74	regulation of immune system process, response to stimulus	response_to_stimulus signal_transduction negative_regulation_of_interferon-gamma-mediated_signaling_pathway
ENSDARG00000038106	slc37a4a	393486	696.384	1	-4.1864	0.0166119	0.124638	-5.80011	0.000927426	0.0120133	-1.6137	0.35738	0.792893	3806.71	1682.54	352.878	0	230.714	90.0104	1.11913	3.11885	100.359
ENSDARG00000038153	lgals2b	561158	328.055	2	0.782905	0.575656	0.835882	-5.51056	0.000114885	0.0022815	-6.29347	1.05742e-05	0.00222574	725.806	124.187	226.392	1774.87	43.8547	33.6303	15.6678	4.15846	3.92027
ENSDARG00000038243	e4f1	393327	177.262	1	-2.10354	0.094391	0.352346	-4.01608	0.00150122	0.0173196	-1.91253	0.131376	0.563944	102.327	331.166	799.246	12.714	28.6009	245.303	23.5016	6.23769	46.2592
ENSDARG00000038258	proca	561406	118.859	1	-4.12038	0.00748054	0.0728372	-6.01058	0.000129455	0.00251791	-1.8902	0.23221	0.697209	487.044	308.466	201.645	7.6284	49.5749	0	0	8.31693	7.05649
ENSDARG00000038278	ptgir	494056	34.4582	1	-6.83859	0.000199091	0.00512633	-2.12393	0.170689	0.429473	4.71467	0.0106541	0.168606	77.7366	122.184	50.4112	1.2714	0	0.989125	1.11913	54.06	2.35216
ENSDARG00000038293	zgc:103559	751651	27.586	1	-8.71504	8.08248e-06	0.00038342	-7.04294	0.000169342	0.00312935	1.6721	0.449461	0.848452	90.4283	24.0363	131.986	0	0	0	0	1.03962	0.784055	small molecule metabolic process, small molecule metabolic process, drug metabolic process, drug metabolic process, organic cyclic compound catabolic process, organic cyclic compound catabolic process, nucleobase metabolic process, nucleobase metabolic process, nucleobase catabolic process, nucleobase catabolic process, organic substance catabolic process, organic substance catabolic process, nuc…	allantoin_metabolic_process allantoin_metabolic_process
ENSDARG00000038296	tmem86b	447919	15.6501	1	-5.12549	0.0247125	0.16086	-8.00015	0.00112216	0.0139796	-2.87465	0.262577	0.725015	103.12	32.0484	1.83313	0	2.86009	0.989125	0	0	0
ENSDARG00000038297	aspdh	492814	84.4197	1	-2.62365	0.0994733	0.362203	-8.41783	8.51956e-06	0.000259936	-5.79418	0.00224105	0.073752	290.322	30.713	330.881	76.284	0	29.6738	1.11913	0	0.784055
ENSDARG00000038360	thg1l	30466	105.727	1	-4.77444	0.000963013	0.0166645	-2.02252	0.154814	0.406013	2.75192	0.05761	0.388605	18.2443	393.928	329.964	0	20.974	5.93475	14.5486	64.4562	103.495
ENSDARG00000038386	ascl1a	572324	163.621	4	5.37059	0.000902402	0.0159341	7.32524	5.83468e-06	0.000189012	1.95465	0.206405	0.666068	0	5.34139	1.83313	5.0856	63.8754	231.455	570.754	12.4754	581.769		response_to_stimulus multicellular_organismal_process
ENSDARG00000038414	b3galt6	794635	121.912	1	-4.42583	0.00122597	0.0197592	-2.7571	0.0419423	0.181804	1.66874	0.224511	0.688771	20.624	781.847	116.404	7.6284	15.2538	19.7825	24.6208	5.19808	105.847
ENSDARG00000038424	si:dkey-8k3.2	337298	1250.05	1	-3.96605	0.0346827	0.199817	-5.39425	0.00409695	0.0363093	-1.4282	0.447444	0.847272	6134.85	3082.65	1125.54	8.8998	0	652.823	2.23825	17.6735	225.808
ENSDARG00000038428	sulf1	171481	95.8104	5	2.52575	0.116013	0.395076	4.45303	0.00549811	0.0453804	1.92728	0.225705	0.690508	0	25.3716	4.58283	1.2714	59.1086	112.76	430.863	109.16	119.176		signal_transduction anterior/posterior_pattern_specification somitogenesis
ENSDARG00000038439	fabp10a	NA	659.218	1	-6.02586	4.59453e-06	0.00023724	-6.90717	1.72466e-07	9.17522e-06	-0.881308	0.507828	0.871199	3985.19	1361.39	449.118	22.8852	33.3677	32.6411	0	43.6639	4.70433
ENSDARG00000038445	NA	793760	24.3924	1	-3.26805	0.208289	0.533535	-8.53783	0.00257969	0.0262925	-5.26978	0.0644916	0.409804	141.195	0	57.7437	0	4.76682	15.826	0	0	0
ENSDARG00000038561	klf6b	114417	71.6746	4	10.1369	1.27806e-05	0.000567177	8.49855	0.000256497	0.00434068	-1.63832	0.413948	0.829163	0	0	0	2.5428	474.775	10.8804	96.2448	1.03962	59.5882
ENSDARG00000038609	mpz	793907	683.537	6	-6.5013	0.00347828	0.0421862	1.01781	0.644012	0.841721	7.51911	0.000726161	0.0361435	4.75939	0.667674	2021.03	2.5428	0	19.7825	419.672	3680.24	3.13622
ENSDARG00000038666	igfbp1b	497649	79.819	5	3.50173	0.0720074	0.303905	6.28959	0.00119279	0.014628	2.78786	0.140868	0.579495	7.93231	0	0	62.2986	0.953364	26.7064	552.848	10.3962	57.236
ENSDARG00000038672	tcf7	100126131	9434.74	4	6.27923	9.87655e-13	3.80445e-10	7.50152	1.58397e-17	1.10796e-14	1.22229	0.163667	0.614932	169.751	13.3535	143.901	7819.11	7098.75	10459	25532.8	16751.3	16924.6	immune system process, V(D)J recombination, somatic diversification of immune receptors via germline recombination within a single locus, somatic cell DNA recombination	immune_system_process signal_transduction V(D)J_recombination somatic_diversification_of_immune_receptors_via_germline_recombination_within_a_single_locus somatic_cell_DNA_recombination somatic_diversification_of_immune_receptors multicellular_organismal_process spinal_cord_dorsal/ventral_patterning
ENSDARG00000038682	zgc:171687	415100	149.174	1	-3.37468	0.000155225	0.00419893	-1.98885	0.0244085	0.128085	1.38583	0.121853	0.548879	319.672	399.937	275.887	33.0564	36.2278	26.7064	45.8841	180.893	24.3057
ENSDARG00000038687	nfkb2	321224	1130.11	5	1.43942	0.0638484	0.285451	3.05451	8.32408e-05	0.00177436	1.61509	0.0373171	0.315748	143.575	196.964	505.945	461.518	862.794	970.332	1125.84	3314.29	2589.73	immune system process, immune response	immune_system_process immune_response response_to_stimulus defense_response signal_transduction
ENSDARG00000038703	hkdc1	561899	1403.6	1	-5.11426	3.42378e-06	0.000183172	-7.96248	1.02691e-12	2.38307e-10	-2.84823	0.0109897	0.171493	7511.1	3183.47	1535.25	246.652	53.3884	53.4128	3.35738	39.5054	6.27244	cellular carbohydrate metabolic process, small molecule metabolic process, drug metabolic process, carbohydrate metabolic process, organic acid metabolic process, carboxylic acid metabolic process, oxoacid metabolic process, monocarboxylic acid metabolic process, organic substance catabolic process, nucleobase-containing small molecule metabolic process, catabolic process, chemical homeostasis, c…	organic_acid_metabolic_process carboxylic_acid_metabolic_process drug_metabolic_process oxoacid_metabolic_process regulation_of_biological_quality monocarboxylic_acid_metabolic_process
ENSDARG00000038709	si:dkeyp-66d1.7	334202	59.0666	1	-7.43851	7.34093e-05	0.00238425	-8.98352	1.10877e-05	0.000326173	-1.54502	0.485379	0.862183	47.5939	446.006	33.913	0	0	2.96738	1.11913	0	0
ENSDARG00000038754	plk3	442931	7697.31	4	3.37164	5.81241e-08	5.80037e-06	4.03002	8.93053e-11	1.25867e-08	0.658385	0.289107	0.743458	1316.76	436.659	748.835	9423.62	7314.21	9160.29	14371.8	16053.7	10449.9
ENSDARG00000038847	gins3	558613	80.3375	3	5.18211	0.000308411	0.00715796	3.80813	0.00810566	0.0596119	-1.37398	0.32593	0.771621	2.37969	0	11.9154	45.7704	160.165	305.64	23.5016	23.9112	149.754
ENSDARG00000038855	chmp5a	641500	48.8475	1	-6.24453	6.71935e-05	0.0022181	-3.35663	0.0200031	0.111405	2.8879	0.0679398	0.420787	308.567	68.7705	18.3313	1.2714	0.953364	2.96738	7.83388	30.1489	0.784055
ENSDARG00000039082	zgc:123010	550257	1035	1	-1.83747	0.0473552	0.240351	-2.64345	0.00434809	0.0379825	-0.805976	0.384853	0.812058	2025.12	2424.33	2020.11	912.865	143.958	753.713	173.464	136.19	725.251
ENSDARG00000039136	cox16	406625	41.2242	1	-2.12302	0.193108	0.513924	-5.14905	0.00238288	0.0248773	-3.02604	0.0755909	0.441416	248.281	17.3595	29.3301	57.213	3.81346	6.92388	0	1.03962	7.05649
ENSDARG00000039150	lgmn	570504	5885.16	1	-1.59375	0.0224208	0.150777	-2.28648	0.00105576	0.0133105	-0.69273	0.321131	0.768233	16875.2	12509.5	5092.45	3609.5	4932.71	2880.33	2428.5	1363.98	3274.21
ENSDARG00000039256	spega	541485	147.069	1	-3.02132	0.202746	0.527372	-7.56433	0.00191036	0.021062	-4.54301	0.0626177	0.40484	169.751	974.805	28.4136	0	0	144.412	0	6.23769	0
ENSDARG00000039310	parla	553373	90.0847	1	-1.87391	0.261342	0.59894	-5.42976	0.00145938	0.0169299	-3.55585	0.0374773	0.316336	37.2819	267.737	320.798	0	66.7355	103.858	0	4.15846	10.1927
ENSDARG00000039328	ccndbp1	556596	891.368	1	-2.72924	0.00125223	0.0200602	-1.64921	0.0509489	0.206356	1.08003	0.201915	0.661139	1833.95	1430.83	2194.26	115.697	555.811	151.336	886.347	237.032	617.051
ENSDARG00000039406	prom2	436796	536.743	5	2.75504	0.0151027	0.117527	7.08631	3.54294e-10	4.43126e-08	4.33127	9.84613e-05	0.00985837	24.5902	2.6707	6.41597	35.5992	176.372	14.8369	2549.37	926.298	1094.54
ENSDARG00000039435	rgs17	692307	76.2989	6	-6.7874	0.000237373	0.00588392	2.14911	0.131097	0.369286	8.93651	1.25981e-06	0.000409394	25.3834	22.0333	78.8248	0	0	0.989125	340.214	5.19808	214.047
ENSDARG00000039439	il22ra2	550482	54.5877	5	-6.9577	0.00799943	0.0762534	2.52173	0.282251	0.56544	9.47943	0.000296931	0.0189005	0	72.7765	0	0	0	0	193.609	162.18	62.7244
ENSDARG00000039443	zgc:110353	100004382	65.3957	1	-7.7756	0.00359963	0.0433035	-1.46134	0.551327	0.786316	6.31426	0.0181479	0.22353	0	6.00907	424.371	0	1.90673	0	102.96	0	53.3157
ENSDARG00000039459	qsox1	568935	300.026	1	-4.07026	0.000154703	0.0041966	-1.69385	0.112918	0.33699	2.37641	0.0273471	0.274553	774.193	792.529	406.039	35.5992	6.67355	75.1735	139.891	429.361	40.7708	oxidation-reduction process
ENSDARG00000039489	git1	793127	786.582	1	-2.58019	0.000956366	0.0165942	-2.49734	0.00138438	0.0162293	0.0828553	0.915658	0.984732	1607.09	2779.53	878.988	414.476	118.217	348.172	265.233	460.55	206.99
ENSDARG00000039517	c8b	553553	233.627	1	-6.32485	0.00125402	0.0200602	-9.3226	8.49046e-06	0.000259467	-2.99775	0.156199	0.602139	855.896	70.1058	1147.54	0	25.7408	0	3.35738	0	0	immune system process, immune response	immune_system_process immune_response response_to_stimulus
ENSDARG00000039579	cfd	334195	158.645	4	11.633	1.40565e-13	7.31699e-11	6.85615	1.52576e-05	0.000432018	-4.77689	6.81258e-06	0.00157737	0	0	0	856.923	247.875	272.999	6.71475	16.6339	26.6579	proteolysis
ENSDARG00000039605	mat1a	406697	862.533	1	-8.55931	1.53175e-08	1.89113e-06	-10.2771	8.45503e-11	1.21894e-08	-1.71783	0.288028	0.742332	5244.84	882.665	1608.58	1.2714	19.0673	0	5.59563	0	0.784055	small molecule metabolic process, drug metabolic process	drug_metabolic_process
ENSDARG00000039613	poll	445134	159.172	5	0.478537	0.659016	0.876407	5.16548	1.24143e-06	4.90494e-05	4.68695	1.07137e-05	0.00222978	19.8308	12.0181	5.4994	6.357	24.7875	20.7716	215.991	1016.74	110.552		response_to_stimulus
ENSDARG00000039669	zgc:100864	560091	343.317	3	3.63326	0.00026196	0.0063305	1.75874	0.0775755	0.268824	-1.87452	0.0589296	0.393211	90.4283	51.4109	42.1621	76.284	1633.11	573.693	211.515	208.963	202.286	small molecule metabolic process, small molecule metabolic process, nucleobase-containing small molecule metabolic process, nucleobase-containing small molecule metabolic process
ENSDARG00000039677	dsc2l	564515	1084.91	1	-1.46894	0.26377	0.60095	-5.24891	6.84748e-05	0.00151786	-3.77997	0.00414732	0.102839	3351.4	2222.02	1463.76	1787.59	524.35	230.466	10.0721	2.07923	172.492
ENSDARG00000039682	si:ch211-121a2.2	550419	69.9147	5	1.28712	0.503275	0.794059	6.83083	0.000277792	0.00460613	5.54371	0.00262103	0.0805129	0	0	5.4994	6.357	3.81346	2.96738	552.848	2.07923	55.6679
ENSDARG00000039730	zgc:112160	NA	193.3	3	11.9593	0.0022055	0.0303185	4.84409	0.217452	0.494746	-7.11521	0.0575827	0.388605	0	0	0	0	389.926	1337.3	0	12.4754	0
ENSDARG00000039801	NA	100002272	32.6375	3	6.62909	0.00292904	0.0370896	2.69694	0.23104	0.511381	-3.93214	0.0633133	0.4065	0	2.6707	0	3.8142	251.688	17.8043	0	2.07923	15.6811
ENSDARG00000039850	dusp22b	777768	1751.46	4	5.52713	3.61144e-06	0.000190565	5.23255	1.15655e-05	0.000337597	-0.294581	0.804405	0.964089	11.1052	150.894	23.8307	6618.91	846.587	1115.73	816.962	4650.2	1528.91		signal_transduction
ENSDARG00000039943	fam46ba	795246	514.638	3	1.05939	0.317926	0.652229	-2.49075	0.0192571	0.108732	-3.55015	0.000848081	0.0388764	709.148	190.955	519.693	1749.45	663.541	545.997	208.157	25.9904	18.8173
ENSDARG00000039970	cnr2	100333474	80.2979	5	-6.55003	0.00571159	0.059981	2.52211	0.220197	0.498991	9.07214	0.000126975	0.0120613	0.793231	0	106.322	0	0	0.989125	324.546	12.4754	277.555
ENSDARG00000040067	LOC100333474	58024	107.461	5	4.37791	0.0209167	0.144102	6.15022	0.00116284	0.0143351	1.77232	0.339158	0.77855	9.51877	0	0.916567	1.2714	8.58028	206.727	6.71475	457.431	275.987
ENSDARG00000040070	coil	393161	395.461	1	-3.17292	0.000404489	0.00878293	-1.84271	0.0393376	0.175137	1.3302	0.138644	0.576453	349.022	1460.87	751.585	20.3424	126.797	136.499	179.06	237.032	297.941
ENSDARG00000040072	scpep1	327616	3719.51	1	-2.85015	9.08803e-05	0.00282771	-2.00226	0.00595429	0.048149	0.84789	0.244426	0.707367	9843.2	11530.1	2739.62	893.794	1608.33	841.746	1502.99	2502.36	2013.45
ENSDARG00000040081	zp3d.1	641390	39.5422	4	6.2505	0.000931043	0.0163165	7.12088	0.000159187	0.00297664	0.870382	0.587781	0.902326	0.793231	0	0.916567	0	40.0413	85.0648	86.1727	106.041	36.8506
ENSDARG00000040133	ackr4b	436707	169.366	4	10.1558	4.65543e-06	0.000239103	9.3722	2.38093e-05	0.000632462	-0.78362	0.67678	0.931706	0.793231	0	0	167.825	512.91	282.89	0	552.036	7.84055
ENSDARG00000040178	havcr1	566323	5994.33	1	-2.75318	0.000325498	0.00745433	-1.96998	0.0101085	0.0700004	0.7832	0.30665	0.758356	19043.1	13448.3	5944.85	3141.63	870.421	1689.43	2927.63	4709.46	2174.18
ENSDARG00000040190	qdpra	571299	291.371	1	-3.8151	0.0025053	0.0332315	-3.97236	0.00164948	0.0187212	-0.157256	0.90125	0.981591	1200.95	670.345	439.952	73.7412	38.1346	52.4236	6.71475	2.07923	137.994
ENSDARG00000040192	nenf	NA	206.996	1	-0.0691503	0.947639	0.984759	-3.30852	0.00184221	0.0204298	-3.23937	0.0023004	0.0749848	566.367	222.336	118.237	478.046	158.258	228.488	3.35738	35.3469	52.5317
ENSDARG00000040194	NA	449545	122.827	3	3.93211	0.00292747	0.0370896	-0.909009	0.498376	0.74933	-4.84112	0.000284735	0.0184012	9.51877	36.0544	20.1645	867.095	96.2898	41.5433	1.11913	9.35654	24.3057
ENSDARG00000040248	crata	403133	474.287	1	-1.58974	0.032826	0.193634	-2.69143	0.00031108	0.00506908	-1.10169	0.140567	0.578882	1351.67	1038.23	480.281	544.159	250.735	159.249	113.032	170.497	160.731
ENSDARG00000040249	tlr18	101884448	1175.1	1	-2.33358	0.0299367	0.181944	-4.55349	2.35525e-05	0.000628266	-2.21991	0.0393654	0.323097	2250.4	5574.41	697.507	345.821	299.356	1045.51	185.775	15.5942	161.515	immune system process, regulation of immune system process, immune response, positive regulation of immune system process	immune_system_process immune_response response_to_stimulus defense_response signal_transduction
ENSDARG00000040250	si:ch211-132g1.1	100004357	2893.18	4	4.32418	4.50442e-05	0.00164309	4.63359	1.23118e-05	0.000357725	0.309411	0.770062	0.954068	5.55262	279.088	283.219	3217.91	4017.48	4139.49	4769.71	5191.84	4134.32
ENSDARG00000040274	scamp5b	550535	95.6495	1	-3.90748	0.00150036	0.0226949	-8.72074	4.1767e-08	2.70141e-06	-4.81326	0.00267323	0.0813073	42.0412	99.4835	663.594	30.5136	11.4404	11.8695	1.11913	0	0.784055
ENSDARG00000040280	zgc:110182	393331	106.714	1	-2.63054	0.369605	0.69758	-10.5934	0.000792236	0.010619	-7.96287	0.0117228	0.177403	623.479	0	203.478	0	133.471	0	0	0	0
ENSDARG00000040286	ubl7b	30314	337.08	1	-2.81603	0.0572252	0.268165	-4.17609	0.00488327	0.0414683	-1.36006	0.359924	0.794338	987.572	1455.53	90.7401	0	89.6162	270.031	43.6459	67.575	29.01
ENSDARG00000040295	apoeb	322543	15591.2	1	-3.88195	4.35986e-05	0.0015964	-2.04596	0.0311943	0.149755	1.83599	0.0532177	0.376672	77191.7	24054.3	5869.69	2678.84	2025.9	2560.85	13787.6	8639.21	3512.57	small molecule catabolic process, small molecule metabolic process, small molecule biosynthetic process, anion transport, organic cyclic compound catabolic process, organic substance catabolic process, organic anion transport, alcohol catabolic process, catabolic process, chemical homeostasis, steroid catabolic process, cholesterol catabolic process, sterol catabolic process
ENSDARG00000040298	apoa4b.1	570268	468.063	1	-6.19812	0.003429	0.0417463	-8.53874	7.22998e-05	0.00158405	-2.34062	0.278679	0.736373	2819.14	905.366	420.704	0	0	56.3801	0	0	10.9768
ENSDARG00000040302	osgin2	553505	197.682	5	1.31608	0.211318	0.537362	3.27621	0.00181635	0.0202381	1.96013	0.0613948	0.401701	48.3871	35.3867	51.3277	53.3988	31.461	251.238	108.555	321.241	878.141
ENSDARG00000040326	dhx29	567921	705.813	5	1.81581	0.0932526	0.349953	3.20855	0.0030069	0.0292723	1.39274	0.197357	0.654299	115.812	117.511	228.225	1122.65	110.59	391.694	587.541	3324.69	353.609
ENSDARG00000040482	osbpl3b	100334443	1786.37	5	0.686894	0.42771	0.742402	2.43571	0.00490328	0.0416008	1.74882	0.0433715	0.339919	256.214	1482.24	265.804	741.226	1395.73	1090.02	4013.18	4707.38	2125.57
ENSDARG00000040503	LOC100334443	557205	1391.84	3	1.45252	0.0824679	0.327356	-1.2531	0.134474	0.375358	-2.70562	0.00122839	0.049572	576.679	1143.73	1293.28	5536.95	1704.61	1006.93	256.28	646.641	361.449
ENSDARG00000040566	phykpl	100148867	904.327	3	2.29164	0.128121	0.4198	-3.65646	0.0156121	0.09496	-5.9481	8.35539e-05	0.00910393	72.184	141.547	1148.46	6295.97	77.2225	295.748	22.3825	6.23769	79.1895
ENSDARG00000040621	lrrc32	436948	102.786	3	7.94269	2.2244e-05	0.000905747	3.88439	0.0390756	0.174464	-4.0583	0.0207836	0.239115	0	0	3.66627	40.6848	460.475	367.955	19.0251	33.2677	0
ENSDARG00000040643	ccr10	445077	238.054	4	8.01394	1.35134e-05	0.000594219	11.1531	1.32452e-09	1.36693e-07	3.13917	0.0266265	0.271887	0.793231	0	0	44.499	7.62691	166.173	89.53	194.408	1639.46		signal_transduction
ENSDARG00000040695	fkbp14	445059	84.7202	1	-0.767357	0.719164	0.903237	-6.21149	0.0048516	0.0413294	-5.44413	0.0136023	0.191941	437.863	29.3777	9.16567	0	29.5543	250.249	0	0	6.27244
ENSDARG00000040712	adprh	326018	15.9063	1	-7.93213	0.00373862	0.0444206	-8.06357	0.00320402	0.0305766	-0.131431	0.964782	0.995045	12.6917	90.136	40.3289	0	0	0	0	0	0
ENSDARG00000040799	sst1.1	101885644	24.8367	1	-8.05227	0.00363042	0.0435109	-1.19769	0.633422	0.835274	6.85458	0.013405	0.190123	0.793231	96.1451	58.6603	0	0	0	67.1475	0	0.784055
ENSDARG00000040898	gpa33	447904	90.3275	1	-0.331754	0.805682	0.937845	-4.70828	0.000706583	0.00976906	-4.37653	0.0016539	0.0599089	45.2142	64.0967	334.547	53.3988	256.455	42.5324	0	4.15846	12.5449
ENSDARG00000040910	ildr1b	556898	301.29	1	-2.94481	0.087499	0.337789	-5.08892	0.00326288	0.0309719	-2.14411	0.215679	0.679426	1977.52	37.3898	324.465	71.1984	207.833	24.7281	0	1.03962	67.4287
ENSDARG00000040911	meox2a	101882286	75.7043	1	-10.1825	0.000513806	0.0103328	-10.3139	0.000434341	0.00665009	-0.131431	0.966813	0.995045	198.308	0	483.031	0	0	0	0	0	0
ENSDARG00000040921	zmp:0000000606	325288	99.4691	4	8.4017	2.4471e-05	0.000981899	10.7531	6.33427e-08	3.79775e-06	2.35141	0.14319	0.580926	0	0	0	27.9708	0.953364	117.706	115.27	550.996	82.3257
ENSDARG00000040946	olig2	403048	15.7048	2	-1.22324	0.732619	0.908579	-21.6433	8.77971e-09	7.11647e-07	-20.42	5.93725e-08	4.16799e-05	0	0	98.9892	0	4.76682	37.5868	0	0	0		axon_ensheathment myelination ensheathment_of_neurons
ENSDARG00000040959	rabl3	791759	126.044	3	3.07819	0.00196888	0.0278623	1.406	0.158601	0.411221	-1.67218	0.0911684	0.480928	20.624	60.0907	12.8319	200.881	110.59	480.715	42.5268	152.824	53.3157
ENSDARG00000041040	piga	368243	876.012	3	2.71123	0.0009912	0.0170299	2.12108	0.0099993	0.0694801	-0.590154	0.472922	0.8581	195.928	136.873	329.964	2310.13	1545.4	483.682	457.722	1483.53	940.866
ENSDARG00000041065	hspb1	559080	34.259	1	-0.272463	0.855606	0.955384	-4.83455	0.00259337	0.026375	-4.56208	0.0045257	0.108307	71.3908	0.667674	93.4898	48.3132	9.53364	79.13	1.11913	3.11885	1.56811
ENSDARG00000041107	cftr	322544	208.965	4	5.7313	2.08638e-06	0.000119951	4.23293	0.000463003	0.00698424	-1.49837	0.205281	0.664875	3.17292	0	22.9142	277.165	537.697	554.899	137.652	168.418	178.764	immune system process, cellular response to chemical stimulus, anion transport, regulation of immune system process, response to bacterium, response to biotic stimulus, defense response, response to external biotic stimulus, organic anion transport, response to other organism, chemical homeostasis	immune_system_process defense_response response_to_external_biotic_stimulus regulation_of_body_fluid_levels response_to_biotic_stimulus response_to_external_stimulus multicellular_organismal_process
ENSDARG00000041110	dnajc3a	114465	256.867	1	-2.58188	0.00109206	0.0181632	-1.28226	0.103243	0.3197	1.29962	0.10083	0.502875	847.964	341.849	274.97	99.1692	100.103	45.4998	271.947	102.922	227.376
ENSDARG00000041119	ceacam1	503755	96.4646	4	4.96119	0.00374884	0.0445146	6.47486	0.000152293	0.0028619	1.51367	0.357237	0.792893	0	0	7.33254	165.282	5.72018	52.4236	42.5268	458.471	136.426
ENSDARG00000041299	zgc:110796	563883	85.6112	2	0.364214	0.802053	0.936839	-4.66073	0.00193759	0.0212876	-5.02495	0.000832774	0.0385961	230.037	84.7946	16.4982	24.1566	246.921	155.293	0	1.03962	11.7608
ENSDARG00000041413	adgrg11	30632	425.575	4	6.91084	1.35466e-12	4.86494e-10	9.18736	3.82052e-21	9.01929e-18	2.27652	0.00475284	0.110259	1.58646	2.00302	1.83313	406.848	87.7095	160.238	945.661	1466.9	757.397
ENSDARG00000041430	bmp2b	557406	21.383	3	8.62811	0.000553098	0.0109821	5.59524	0.0261035	0.133828	-3.03287	0.17288	0.626787	0	0	0	0	41.948	129.575	1.11913	10.3962	9.40866
ENSDARG00000041560	si:dkey-102f14.5	566132	1049.2	5	0.704336	0.343612	0.673969	2.32841	0.00173034	0.0194868	1.62407	0.0288361	0.279963	795.611	188.284	250.223	612.815	519.583	878.343	1574.61	2155.12	2468.2
ENSDARG00000041569	ces2	560651	591.995	1	-3.9702	0.00197478	0.0278844	-4.8912	0.000141436	0.00269687	-0.920999	0.474542	0.858393	2953.2	996.17	905.568	6.357	144.911	158.26	2.23825	94.605	66.6447
ENSDARG00000041595	ces3	100006947	100.499	1	-3.55978	0.023857	0.157574	-4.66502	0.00325847	0.0309718	-1.10524	0.488391	0.864157	244.315	245.036	315.299	0	58.1552	9.89125	1.11913	29.1092	1.56811
ENSDARG00000041645	sb:cb37	322617	176.535	1	-5.95619	7.86057e-06	0.000375669	-8.2288	1.13936e-08	9.04113e-07	-2.27261	0.122502	0.549605	1086.73	425.309	46.7449	6.357	1.90673	16.8151	0	1.03962	3.92027
ENSDARG00000041787	cx32.3	497173	95.8145	1	-8.71917	1.13167e-07	1.01215e-05	-10.6504	8.19971e-10	9.05612e-08	-1.93125	0.339479	0.77881	138.022	120.181	602.184	0	0.953364	0.989125	0	0	0
ENSDARG00000041792	cx28.1	492358	36.3242	1	-8.15573	0.000316991	0.00731166	-9.24895	4.4325e-05	0.00105697	-1.09322	0.66836	0.929423	279.217	10.6828	35.7461	1.2714	0	0	0	0	0
ENSDARG00000041797	cx28.9	563208	367.15	1	-6.68871	0.00011004	0.00325056	-7.14265	3.83092e-05	0.000938401	-0.453939	0.795885	0.960966	2698.57	152.897	398.707	3.8142	1.90673	25.7173	0	0	22.7376
ENSDARG00000041835	ccl38a.5	793030	82.658	4	7.59121	5.15363e-05	0.00182461	9.4247	4.81178e-07	2.1675e-05	1.83349	0.209202	0.669023	0.793231	0	0	2.5428	134.424	25.7173	39.1694	278.617	262.658
ENSDARG00000041917	ccl38a.4	100034523	318.377	4	7.30285	3.16465e-10	6.09511e-08	8.71606	5.77809e-14	1.98409e-11	1.41321	0.161175	0.609898	0.793231	0.667674	3.66627	366.163	99.1499	315.531	1477.25	277.577	324.599
ENSDARG00000041923	ccl38.6	NA	326.516	4	8.8139	2.0301e-07	1.66816e-05	12.6271	8.74246e-14	2.70672e-11	3.81321	0.00178444	0.0630785	0	0	0	3.8142	126.797	64.2931	1182.92	885.753	675.071
ENSDARG00000042010	NA	393356	714.052	1	-7.20626	8.61314e-06	0.000405597	-10.0699	3.65854e-09	3.2439e-07	-2.86366	0.096325	0.490948	3633.79	2611.94	131.986	0	40.0413	2.96738	0	1.03962	4.70433
ENSDARG00000042031	gorab	565970	217.62	5	1.52629	0.183192	0.500963	3.43823	0.00267061	0.0270006	1.91193	0.0940737	0.485305	71.3908	11.3505	50.4112	88.998	255.502	38.5759	1134.79	150.744	156.811
ENSDARG00000042091	btbd2a	553598	166.983	4	4.0429	4.92799e-07	3.48945e-05	2.88346	0.000343125	0.00547319	-1.15944	0.142033	0.579871	25.3834	6.00907	29.3301	469.147	266.942	260.14	119.746	191.289	134.857
ENSDARG00000042120	si:dkey-97o5.1	641574	678.291	5	1.58647	0.102848	0.368265	2.87355	0.00311754	0.0300848	1.28707	0.185124	0.640502	99.1539	155.568	284.136	241.566	944.784	431.259	258.518	2697.8	991.829
ENSDARG00000042122	acot11b	553310	46.5616	2	0.26433	0.84049	0.94998	-5.34083	0.000270919	0.00453196	-5.60516	0.000132977	0.012567	14.2782	120.849	53.1609	52.1274	159.212	14.8369	2.23825	0	2.35216		organic_acid_metabolic_process carboxylic_acid_metabolic_process oxoacid_metabolic_process monocarboxylic_acid_metabolic_process
ENSDARG00000042126	elmo3	30267	346.246	1	-3.22884	3.20565e-05	0.00122502	-2.14872	0.00545308	0.0451499	1.08012	0.165313	0.615619	322.845	1030.22	986.226	58.4844	53.3884	137.488	126.461	247.429	153.675
ENSDARG00000042210	sema3ab	564713	504.943	2	-0.325707	0.779349	0.925988	-4.87143	3.25015e-05	0.000818431	-4.54572	0.000105876	0.0105437	245.108	1111.01	1124.63	330.564	1350.92	297.727	1.11913	39.5054	43.9071		multicellular_organismal_process taxis chemotaxis
ENSDARG00000042249	si:ch211-220f12.1	562264	1827.7	1	-1.57146	0.0228789	0.153002	-2.3615	0.000630559	0.00895394	-0.790034	0.253052	0.716781	3778.16	5307.34	1658.07	828.953	1546.36	1239.37	918.802	743.325	428.878
ENSDARG00000042308	arhgef18b	445184	1084.27	5	1.65358	0.0216667	0.147227	2.34889	0.001104	0.0138016	0.695311	0.333738	0.775365	383.131	301.789	371.21	509.831	758.878	2053.42	2469.91	1530.31	1379.94
ENSDARG00000042338	lpar2a	563972	160.041	4	5.12069	0.00398266	0.0465166	5.98826	0.000755598	0.0102296	0.86757	0.619411	0.912711	0	0	14.6651	120.783	340.351	43.5215	837.106	38.4658	45.4752		signal_transduction
ENSDARG00000042428	gstt1a	393949	422.887	2	-5.41055	0.000472176	0.00977861	-11.8003	1.14437e-09	1.21419e-07	-6.38978	0.00101775	0.0433373	2374.93	877.324	465.616	10.1712	0	77.1518	0	0	0.784055
ENSDARG00000042527	unga	408256	60.6657	4	7.48841	9.20239e-05	0.00284491	8.86428	3.56496e-06	0.000123086	1.37587	0.362645	0.795509	0	0.667674	0	1.2714	108.684	41.5433	271.947	77.9712	43.9071		response_to_stimulus
ENSDARG00000042535	actc1a	553769	259.449	1	-9.50232	1.80499e-08	2.17275e-06	-7.08673	2.61854e-06	9.51035e-05	2.41559	0.160864	0.60956	209.413	2010.37	95.323	1.2714	0.953364	0.989125	0	1.03962	15.6811
ENSDARG00000042548	tpd52l1	437000	146.91	1	-6.99063	7.50878e-06	0.000361548	-3.97838	0.0077635	0.0578389	3.01225	0.0548384	0.380867	464.833	109.499	659.928	3.8142	0	5.93475	0	40.545	37.6346
ENSDARG00000042557	rnf144ab	751665	165.085	3	3.04345	0.000446642	0.00939922	-2.1377	0.0173179	0.101763	-5.18115	6.63983e-09	6.14948e-06	33.3157	36.7221	87.0739	125.869	683.562	483.682	8.953	12.4754	14.113
ENSDARG00000042559	tnni1c	567956	21.8457	4	8.42944	0.000503394	0.0101842	6.76223	0.0053672	0.044556	-1.66721	0.433271	0.839356	0	0	0	41.9562	6.67355	100.891	0	38.4658	8.6246
ENSDARG00000042561	lpar2b	436989	1296.33	3	3.26503	0.0034437	0.0418987	2.14111	0.0551176	0.216594	-1.12392	0.313686	0.763463	308.567	54.7493	413.372	6261.64	612.06	591.497	531.585	1634.28	1259.19
ENSDARG00000042562	allc	751677	325.946	1	-3.08813	0.00382402	0.0450462	-5.38943	5.99554e-07	2.62111e-05	-2.30129	0.033571	0.301932	430.724	1511.61	627.848	12.714	67.6889	221.564	10.0721	36.3866	14.897	allantoin metabolic process	drug_metabolic_process allantoin_metabolic_process
ENSDARG00000042577	batf3	564619	115.651	5	3.4217	0.11623	0.395446	11.2223	5.59466e-08	3.44172e-06	7.80065	2.08204e-05	0.00369542	0	0	0	3.8142	0	0.989125	223.825	9.35654	802.872
ENSDARG00000042620	gstr	414331	1819.43	1	-1.57286	0.013509	0.109091	-2.84084	8.29645e-06	0.000256024	-1.26799	0.0467656	0.35429	6118.19	2745.48	2232.76	1167.15	1055.37	1507.43	424.149	459.51	664.878
ENSDARG00000042641	cyp51	321545	249.388	1	-2.00096	0.277078	0.614743	-5.34427	0.00391231	0.0351847	-3.34331	0.0712593	0.428829	1436.54	257.055	67.826	7.6284	156.352	275.966	0	0	43.123		response_to_external_biotic_stimulus response_to_biotic_stimulus response_to_external_stimulus small_molecule_biosynthetic_process
ENSDARG00000042684	serpinc1	64617	1199.02	1	-5.12955	7.00142e-09	9.70125e-07	-4.35527	8.30037e-07	3.4605e-05	0.774274	0.383276	0.810906	5304.33	918.052	3793.67	55.9416	119.171	110.782	205.919	51.9808	231.296	cellular response to chemical stimulus, cellular response to estrogen stimulus, response to stimulus, response to estrogen	response_to_stimulus regulation_of_body_fluid_levels regulation_of_biological_quality
ENSDARG00000042690	s1pr1	100536356	495.942	3	1.96642	0.0011964	0.0194453	-0.295096	0.627993	0.832303	-2.26151	0.000198918	0.0149163	329.984	285.765	164.065	825.138	1096.37	1126.61	136.533	266.142	232.864
ENSDARG00000042698	si:dkey-15j16.6	404725	211.606	4	3.72989	0.00112814	0.0186026	4.2529	0.000203536	0.00361276	0.52301	0.644519	0.922028	7.93231	25.3716	23.8307	10.1712	502.423	245.303	293.211	304.607	491.602
ENSDARG00000042707	cx30.3	678609	96.7775	2	-0.116785	0.908124	0.973602	-5.77013	2.89566e-07	1.41323e-05	-5.65334	5.09015e-07	0.000200606	237.176	108.163	103.572	153.839	209.74	50.4454	3.35738	0	4.70433
ENSDARG00000042737	slc52a3	566465	46.8864	1	-4.34227	0.0996704	0.36254	-9.55381	0.000868167	0.0114126	-5.21154	0.0711216	0.428557	12.6917	388.586	0.916567	0	0	19.7825	0	0	0	anion transport, organic anion transport
ENSDARG00000042780	apoba	406397	2367.35	1	-4.63861	0.00133827	0.0210066	-8.83229	1.48397e-09	1.49076e-07	-4.19367	0.00411797	0.102248	11202.8	3674.88	5563.56	11.4426	636.847	172.108	1.11913	1.03962	42.339
ENSDARG00000042816	mmp9	NA	1191.63	5	0.981711	0.398491	0.720111	3.24845	0.00519123	0.0434308	2.26674	0.0510922	0.370258	35.6954	458.025	365.71	943.379	622.547	131.554	345.81	4319.6	3502.37		response_to_external_biotic_stimulus response_to_biotic_stimulus
ENSDARG00000042829	NA	338204	223.093	5	3.44134	0.0080646	0.0765521	4.85109	0.000185726	0.00334697	1.40974	0.273191	0.733671	0	7.34442	42.1621	312.764	148.725	74.1844	458.841	291.092	672.719
ENSDARG00000042835	tfdp2	503603	719.7	4	2.43378	0.00097454	0.0167886	2.26407	0.00215666	0.0231293	-0.169705	0.817782	0.96552	222.105	273.079	82.491	1216.73	1101.14	805.148	1525.37	535.402	715.842
ENSDARG00000042839	dph6	405793	291.193	5	2.71772	0.0256978	0.165366	3.93623	0.00122551	0.0149226	1.21851	0.315061	0.763463	64.2517	10.0151	40.3289	189.439	530.07	33.6303	1266.85	86.2881	399.868
ENSDARG00000042846	disp2	368717	100.054	1	-5.624	0.00415238	0.0479178	-2.3236	0.227979	0.507122	3.30039	0.0930442	0.484044	22.2105	0	715.839	5.0856	0	9.89125	47.0033	76.9316	23.5216
ENSDARG00000042856	itpka	555918	2025.06	4	2.23991	0.00253462	0.033482	2.24295	0.0025	0.0257442	0.0030419	0.996726	0.999363	180.857	936.747	625.099	3439.14	2570.27	2223.55	2446.41	2079.23	3724.26
ENSDARG00000042872	zdhhc8a	100141493	333.878	2	2.2888	0.187758	0.507327	-6.12784	0.000739647	0.0100714	-8.41665	3.54422e-06	0.000943251	8.72554	285.097	215.393	2360.99	51.4817	76.1626	0	0	7.05649
ENSDARG00000042880	si:ch211-222f23.6	565795	138.556	4	4.73699	0.000450133	0.00943924	7.85251	5.17508e-09	4.3828e-07	3.11552	0.0105433	0.167778	2.37969	0.667674	1.83313	11.4426	20.974	95.9451	334.619	37.4262	741.716
ENSDARG00000042940	nab1a	664695	181.365	5	4.22716	0.0106565	0.0933394	8.80461	8.73707e-08	5.03074e-06	4.57745	0.00239004	0.0761975	0	3.33837	0	1.2714	5.72018	58.3584	602.089	141.388	820.121
ENSDARG00000042972	zgc:136605	393108	94.3097	4	5.73994	0.000932327	0.0163242	5.11948	0.00316236	0.0303324	-0.620458	0.712743	0.941796	9.51877	0	0	19.071	429.014	60.3366	32.4546	247.429	50.9636
ENSDARG00000042978	cyp2p6	100034366	48.321	5	3.88189	0.030486	0.18389	4.98819	0.0053616	0.0445291	1.1063	0.526154	0.878568	5.55262	0	3.66627	7.6284	88.6629	38.5759	280.9	5.19808	4.70433
ENSDARG00000042982	cyp2p8	65223	36.0106	1	-8.13992	0.00213242	0.0296324	-8.27135	0.00180404	0.0201305	-0.131431	0.963846	0.995045	286.356	0	35.7461	0	0.953364	0	0	1.03962	0	oxidation-reduction process
ENSDARG00000042993	try	572032	229.355	4	11.546	2.04578e-07	1.66957e-05	10.7888	1.21039e-06	4.80241e-05	-0.75728	0.68793	0.936056	0	0	0	1.2714	190.673	1104.85	619.996	140.348	7.05649	proteolysis
ENSDARG00000043004	si:dkeyp-117h8.4	445208	222.503	5	1.40841	0.0352986	0.201736	2.97289	8.20695e-06	0.000254093	1.56448	0.01831	0.224182	49.9735	42.7312	81.5745	104.255	176.372	181.01	498.011	586.343	282.26
ENSDARG00000043010	camk2d1	450022	108.931	3	4.2649	0.000362008	0.0081262	2.27132	0.0582112	0.224427	-1.99358	0.0918723	0.48189	21.4172	1.33535	16.4982	588.658	119.171	44.5106	61.5519	55.0996	72.133
ENSDARG00000043081	ctsz	503516	4895.77	1	-2.87243	0.000148335	0.00405815	-1.94688	0.0101113	0.0700004	0.925545	0.221621	0.685566	16124	9717.33	5723.04	1027.29	844.681	2438.19	4305.28	2115.62	1766.48
ENSDARG00000043126	blf	100007935	451.963	3	5.37966	5.86534e-07	3.97769e-05	1.78054	0.0991312	0.311979	-3.59912	0.000780812	0.0376632	20.624	60.0907	7.33254	574.673	2191.78	909.995	108.555	16.6339	177.98
ENSDARG00000043131	LOC100007935	81585	358.589	5	0.834909	0.592414	0.844427	7.06468	4.66554e-06	0.000156507	6.22977	5.06734e-05	0.0065638	3.17292	19.3626	0.916567	6.357	24.7875	10.8804	11.1913	2948.35	202.286
ENSDARG00000043133	cldnf	325181	11.475	3	7.69959	0.0042155	0.0482702	4.90392	0.0708993	0.25408	-2.79566	0.254108	0.718047	0	0	0	77.5554	3.81346	8.90213	0	11.4358	1.56811
ENSDARG00000043180	gpd1b	568321	2028.02	1	-6.6685	2.43423e-08	2.77416e-06	-6.72252	1.86233e-08	1.36856e-06	-0.0540169	0.964111	0.995045	10083.6	3535.34	4287.7	5.0856	10.487	160.238	79.4579	70.6939	19.6014	carbohydrate metabolic process, oxidation-reduction process, organic substance catabolic process, catabolic process
ENSDARG00000043242	si:dkey-222f2.1	556591	58.6554	3	3.01477	0.0306164	0.184354	-1.84339	0.200009	0.470715	-4.85816	0.000680215	0.0345195	38.0751	7.34442	10.9988	315.307	97.2431	43.5215	0	2.07923	13.3289
ENSDARG00000043243	prkchb	792160	233.96	4	4.09569	0.00291042	0.0369754	5.61828	4.37298e-05	0.00104674	1.52259	0.261851	0.72417	0.793231	29.3777	0.916567	27.9708	128.704	378.835	720.717	228.715	589.609		signal_transduction
ENSDARG00000043249	irf1b	436844	8562.47	5	2.09673	0.0173144	0.12772	4.16773	2.23315e-06	8.23735e-05	2.071	0.0187001	0.226297	2100.48	399.269	814.828	9382.93	2567.41	2227.51	13231.4	22441.1	23897.2
ENSDARG00000043279	aqp12	406601	185.913	1	-5.6634	5.9356e-05	0.00202336	-4.09938	0.00324174	0.0308742	1.56402	0.270049	0.730654	666.314	433.988	451.868	0	5.72018	24.7281	58.1945	1.03962	31.3622	cellular response to chemical stimulus, cellular response to estrogen stimulus, response to estrogen
ENSDARG00000043281	stap2b	NA	60.5469	3	7.74824	0.000111167	0.0032688	5.40558	0.00713842	0.0546085	-2.34266	0.194725	0.652242	0	2.00302	0	428.462	20.0206	4.94563	70.5049	16.6339	2.35216
ENSDARG00000043285	NA	449553	574.606	4	4.22471	0.00106165	0.0178808	3.70908	0.00405433	0.0360161	-0.51563	0.688646	0.936218	59.4923	11.3505	87.0739	2672.48	244.061	33.6303	602.089	975.16	486.114
ENSDARG00000043288	impact	450043	411.1	5	1.59302	0.225048	0.555411	4.42726	0.000735302	0.0100411	2.83424	0.0303693	0.28774	33.3157	72.1088	39.4124	162.739	199.253	75.1735	2950.01	29.1092	138.778
ENSDARG00000043313	ank2b	30256	2329.57	1	-3.13969	0.000218659	0.00552673	-3.24153	0.000135426	0.00260065	-0.101842	0.904629	0.982091	3375.2	7823.14	5998.93	288.608	404.226	1258.17	420.791	305.647	1091.4		signal_transduction
ENSDARG00000043317	kita	798788	176.844	3	1.80486	0.125936	0.41567	-2.18123	0.0668456	0.245278	-3.98609	0.000800173	0.0381018	153.094	122.184	62.3266	180.539	128.704	870.43	1.11913	42.6242	30.5781
ENSDARG00000043342	gpx3	556515	323.382	1	-2.33416	0.12382	0.410786	-6.89764	8.36624e-06	0.000257756	-4.56348	0.0032257	0.0890266	1399.26	309.133	703.923	5.0856	361.325	111.771	1.11913	0	18.8173
ENSDARG00000043395	crip3	795524	342.589	1	-5.92322	0.000735859	0.0136885	-1.89858	0.275037	0.558167	4.02464	0.0218562	0.245053	619.513	197.632	1582.91	1.2714	38.1346	0	509.202	133.071	1.56811
ENSDARG00000043398	nitr2a	570444	66.8344	5	3.498	0.0981888	0.359693	10.4264	2.02308e-07	1.05547e-05	6.92844	8.10348e-05	0.00898807	0	0	0	0	4.76682	0	156.678	102.922	337.144
ENSDARG00000043436	si:dkey-5n18.1	768299	1193.15	1	-3.10044	0.00483925	0.0533204	-3.02187	0.00602394	0.0485566	0.0785696	0.943119	0.99194	3425.17	4204.35	1032.05	405.577	103.917	500.497	738.623	298.37	29.7941
ENSDARG00000043442	zgc:153665	335521	12.418	3	7.84403	0.00205639	0.0287417	4.77886	0.063392	0.237638	-3.06517	0.181457	0.637852	0	0	0	81.3696	10.487	7.913	7.83388	4.15846	0
ENSDARG00000043446	efhd1	664762	34.4215	2	1.52203	0.517743	0.801908	-7.22421	0.00600926	0.048459	-8.74624	0.000872548	0.03942	53.9397	8.67977	17.4148	1.2714	0	228.488	0	0	0
ENSDARG00000043447	gpr55a	317743	171.905	5	2.94312	0.0336046	0.196065	6.35741	4.05745e-06	0.000137328	3.41429	0.0114593	0.175712	0.793231	16.0242	0	45.7704	15.2538	70.2279	223.825	947.09	228.16	chemical homeostasis	signal_transduction regulation_of_biological_quality
ENSDARG00000043457	gapdh	359840	1496.42	2	-4.08035	0.00687508	0.0686795	-12.5973	3.03801e-12	6.30505e-10	-8.51696	2.42498e-06	0.000712983	9648.86	2722.11	342.796	653.499	94.383	3.9565	1.11913	1.03962	0		organic_acid_metabolic_process carboxylic_acid_metabolic_process drug_metabolic_process oxoacid_metabolic_process regulation_of_biological_quality monocarboxylic_acid_metabolic_process
ENSDARG00000043465	atp6v1b2	353179	197.741	6	-5.16518	0.000528696	0.0105739	1.24459	0.38705	0.66184	6.40977	1.69006e-05	0.00316213	236.383	32.716	254.806	0	11.4404	2.96738	1101.22	37.4262	102.711	small molecule metabolic process, nucleobase-containing small molecule metabolic process
ENSDARG00000043483	otx5	557628	100.857	1	-1.76057	0.244722	0.580139	-4.71679	0.00212987	0.0229332	-2.95622	0.0546678	0.380693	177.684	315.142	187.896	96.6264	39.0879	65.2823	0	25.9904	0
ENSDARG00000043514	si:dkey-239i20.4	557525	17.9366	3	6.87516	0.0029989	0.0376524	6.18797	0.00761771	0.0571285	-0.687184	0.731541	0.945273	0	0.667674	0	12.714	70.5489	15.826	51.4798	0	10.1927	oxidation-reduction process, oxidation-reduction process
ENSDARG00000043518	si:dkey-239i20.2	550343	48.2013	3	3.59068	0.0712146	0.302141	-4.99203	0.0308024	0.148401	-8.58271	0.000192697	0.0146271	23.0037	4.67372	5.4994	378.877	20.974	0	0	0	0.784055
ENSDARG00000043566	nepro	447926	95.9849	5	5.07126	0.00446669	0.0504212	6.66665	0.000182631	0.00330381	1.59539	0.350926	0.788286	6.34585	0	0	1.2714	127.751	84.0756	76.1005	490.699	77.6214
ENSDARG00000043571	zgc:103670	768248	1217.43	3	2.28662	9.02893e-05	0.00281843	1.85564	0.0014885	0.0172163	-0.430982	0.459921	0.853961	351.401	521.454	280.469	1168.42	2138.4	2321.48	1297.07	1613.48	1264.68
ENSDARG00000043586	fas	563117	255.226	5	0.558513	0.635127	0.865776	3.4648	0.0031562	0.0303131	2.90629	0.0132512	0.189392	10.312	132.867	26.5804	45.7704	166.839	37.5868	1294.83	148.665	433.582		immune_system_process immune_response defense_response signal_transduction response_to_external_biotic_stimulus response_to_biotic_stimulus response_to_external_stimulus
ENSDARG00000043673	si:dkey-174m14.3	797937	99.2686	5	5.25697	0.00660902	0.0666669	7.38595	0.000132767	0.00255599	2.12898	0.246116	0.710398	0	3.33837	0.916567	11.4426	36.2278	117.706	0	638.324	85.462
ENSDARG00000043687	si:ch211-59d15.9	550404	32.514	1	-8.10863	0.0039546	0.0462732	-0.306893	0.904519	0.967587	7.80174	0.00557598	0.119958	96.7742	0	65.0763	0	0	0	0	75.8919	54.8838
ENSDARG00000043701	gpd1a	494039	1236.65	1	-2.44002	0.000436836	0.00923926	-1.38402	0.045853	0.192611	1.056	0.128214	0.559065	3118.19	1831.43	2151.18	278.437	259.315	770.529	744.218	1234.02	742.5	oxidation-reduction process, organic substance catabolic process, catabolic process
ENSDARG00000043719	c3a.6	107980443	249.561	1	-6.3287	0.00036747	0.00821053	-4.94039	0.00503018	0.0423918	1.38832	0.436577	0.8408	1960.07	187.616	1.83313	0	1.90673	24.7281	14.5486	11.4358	43.9071
ENSDARG00000043770	LOC107980443	100000651	103.286	5	3.11261	0.0609254	0.27709	5.29992	0.00138733	0.0162437	2.18731	0.181058	0.63747	0.793231	0	18.3313	48.3132	3.81346	111.771	517.036	37.4262	192.093
ENSDARG00000043792	si:rp71-7l19.2	541383	21.9442	3	8.73595	0.00379488	0.044851	4.84262	0.111513	0.33477	-3.89333	0.165572	0.616212	0	0	0	175.453	8.58028	0.989125	0	12.4754	0
ENSDARG00000043802	ms4a17a.9	378983	808.099	1	-2.56109	0.00765173	0.0741309	-2.87487	0.00275982	0.0276509	-0.313778	0.744168	0.949797	594.923	4273.78	701.174	119.512	551.044	272.999	316.713	231.834	210.911
ENSDARG00000043806	postna	335716	1279.11	2	-0.845945	0.516546	0.801689	-6.74752	2.8959e-07	1.41323e-05	-5.90157	7.23999e-06	0.00165563	1382.6	197.632	5772.54	1801.57	1313.74	975.277	58.1945	1.03962	9.40866
ENSDARG00000043820	nme2a	100149844	14.6469	5	6.97359	0.00613076	0.0631157	7.4768	0.00326348	0.0309719	0.503215	0.823894	0.966144	0	0	0	22.8852	0	31.652	7.83388	59.2581	10.1927
ENSDARG00000043907	fgf11b	436836	98.3296	1	-10.4382	0.000107381	0.00317689	-3.50337	0.149333	0.398559	6.93478	0.010211	0.164899	0	756.475	56.8272	0	0	0	24.6208	0	47.0433
ENSDARG00000043932	stmn4l	557195	55.3839	5	-1.45999	0.515522	0.801281	6.49111	0.00105852	0.0133363	7.9511	0.000261718	0.0174388	0	5.34139	0	0	1.90673	0	15.6678	68.6146	406.924
ENSDARG00000043970	lrpprc	402847	1357.5	1	-0.916632	0.2106	0.53589	-2.06538	0.00481432	0.0410674	-1.14874	0.117004	0.538735	1342.94	1776.68	3788.17	1432.87	1108.76	1117.71	820.319	228.715	601.37
ENSDARG00000044002	cyp2x7	335563	70.2436	1	-3.88415	0.00478228	0.0529006	-5.5975	7.8216e-05	0.00168436	-1.71336	0.232819	0.697239	479.111	62.0937	39.4124	22.8852	5.72018	10.8804	8.953	0	3.13622	oxidation-reduction process
ENSDARG00000044023	nkl.4	100006341	88.2413	4	7.11813	0.000904214	0.0159479	6.37392	0.00296836	0.0290921	-0.744206	0.71473	0.941796	0	0	3.66627	394.134	0	100.891	15.6678	251.587	28.226
ENSDARG00000044044	rassf2b	100006279	67.9289	4	10.2892	5.01918e-07	3.52011e-05	7.30578	0.000374367	0.0058821	-2.98341	0.0763573	0.443707	0	0	0	464.061	60.0619	18.7934	1.11913	18.7131	48.6114		signal_transduction
ENSDARG00000044048	prnpb	561162	324.791	4	8.77662	6.2985e-14	3.61972e-11	9.61556	2.00284e-16	1.18205e-13	0.838933	0.311372	0.762752	0	0.667674	1.83313	479.318	359.418	208.705	314.474	985.556	573.144		adherens_junction_maintenance
ENSDARG00000044053	vsnl1b	100333060	1828.18	3	3.9927	0.00133196	0.0209455	2.19241	0.0780939	0.269737	-1.80029	0.147714	0.588349	83.2892	40.0605	642.513	9669	1743.7	775.474	2055.83	1123.82	319.894
ENSDARG00000044091	pitpnab	368901	24.8953	1	-1.99281	0.271198	0.609342	-7.41951	0.000555253	0.00811747	-5.4267	0.0119286	0.179637	22.2105	20.6979	135.652	0	20.974	23.739	0	0	0.784055
ENSDARG00000044129	si:ch211-214p16.1	541445	2629.21	4	5.113	4.14003e-05	0.00152461	4.32934	0.000518327	0.00767775	-0.783657	0.52931	0.879868	0.793231	313.807	109.988	7416.08	3729.56	3553.93	2514.67	3014.89	3009.2
ENSDARG00000044132	ogn	100000492	117.096	4	9.22595	2.36809e-05	0.000956172	9.33914	1.87583e-05	0.000514928	0.113186	0.950909	0.993384	0.793231	0	0	73.7412	58.1552	373.889	474.509	72.7731	0
ENSDARG00000044155	mafaa	560764	1608.76	1	-3.94931	7.87781e-05	0.00249961	-2.43766	0.0147132	0.0910462	1.51165	0.130898	0.563238	6832.89	3998.03	758.001	403.034	124.891	222.553	955.733	1022.98	160.731
ENSDARG00000044253	paqr3b	559906	128.453	5	2.959	0.00850962	0.0795223	3.28919	0.0034313	0.0320196	0.330188	0.766985	0.95322	18.2443	32.0484	11.9154	233.938	60.0619	190.901	20.1443	140.348	448.479
ENSDARG00000044261	si:ch211-243g18.2	NA	37.5017	2	2.19442	0.190785	0.511415	-6.822	0.000863614	0.0113739	-9.01641	1.01803e-05	0.00218158	42.8345	14.0212	3.66627	6.357	221.18	49.4563	0	0	0
ENSDARG00000044319	NA	563748	694.388	5	1.77002	0.0107578	0.0938938	2.0502	0.00312812	0.0301571	0.280178	0.685933	0.93485	229.244	99.4835	402.373	989.149	645.427	857.572	1256.78	870.158	899.311
ENSDARG00000044341	chst7	114421	656.397	4	3.15362	0.000761425	0.0139534	3.61411	0.000113989	0.00226611	0.460488	0.621922	0.913404	65.8382	102.822	98.0727	1526.95	328.911	518.302	2215.87	766.197	284.612
ENSDARG00000044365	angptl3	572084	1031.85	1	-6.89541	1.62713e-07	1.38056e-05	-12.1206	1.32495e-13	3.97191e-11	-5.22515	0.00149952	0.0572267	4419.09	2269.43	2518.73	1.2714	7.62691	68.2496	2.23825	0	0
ENSDARG00000044375	zgc:158291	378728	101.548	1	-4.52282	0.024227	0.159307	-5.95365	0.00333684	0.0314155	-1.43082	0.483645	0.861863	1.58646	829.919	31.1633	0	3.81346	33.6303	0	5.19808	8.6246
ENSDARG00000044381	siah2l	100126029	83.515	5	4.22727	0.0328957	0.193634	6.45712	0.00109703	0.013739	2.22985	0.245984	0.710398	1.58646	0	5.4994	0	126.797	3.9565	17.906	92.5258	503.363
ENSDARG00000044406	lurap1	100001751	66.4279	3	5.48672	0.0161545	0.122446	-3.64256	0.155812	0.406726	-9.12928	0.000329705	0.0207021	0	12.0181	0.916567	516.188	67.6889	0	0	1.03962	0
ENSDARG00000044433	sned1	403128	16.2675	1	-0.239016	0.908392	0.973602	-7.20777	0.00246791	0.0254693	-6.96876	0.00345951	0.0927646	15.8646	4.67372	58.6603	62.2986	0.953364	3.9565	0	0	0
ENSDARG00000044490	tlr9	393171	84.5305	4	9.55296	0.000499206	0.0101398	9.96964	0.000279556	0.00462321	0.41668	0.866542	0.975463	0	0	0	296.236	0	29.6738	0	285.894	148.97	immune system process, regulation of immune system process, response to bacterium, immune response, response to biotic stimulus, response to external biotic stimulus, positive regulation of immune system process, response to other organism	immune_system_process immune_response defense_response signal_transduction response_to_external_biotic_stimulus response_to_biotic_stimulus response_to_external_stimulus
ENSDARG00000044513	tpst1l	100535515	1756.51	3	2.16623	0.00189638	0.026995	1.71334	0.0140316	0.088216	-0.452893	0.515854	0.874695	480.698	901.36	420.704	2511.01	4002.22	1579.63	2358	2484.68	1070.23
ENSDARG00000044524	def6b	100009663	534.642	4	8.56169	9.69099e-10	1.65176e-07	10.6579	2.63384e-14	9.56591e-12	2.09617	0.0642523	0.40945	0	0.667674	1.83313	700.541	114.404	96.9343	2735.14	651.839	510.42
ENSDARG00000044551	atg9a	403010	255.205	5	2.27295	0.0898152	0.343018	3.99857	0.00281824	0.0279873	1.72562	0.195976	0.653303	20.624	16.0242	68.7425	308.95	49.5749	150.347	1574.61	40.545	67.4287
ENSDARG00000044685	nr0b2a	259258	17.0557	1	-8.02343	0.00201898	0.0283009	-7.19307	0.00564184	0.0462105	0.830362	0.770886	0.954213	4.75939	134.87	12.8319	0	0	0	0	1.03962	0		signal_transduction
ENSDARG00000044752	p2rx4a	799194	24.177	4	7.21038	0.0029499	0.0372366	8.46675	0.000470008	0.0070786	1.25637	0.554039	0.889364	0	0	0	0	57.2018	6.92388	14.5486	115.397	23.5216		response_to_external_stimulus
ENSDARG00000044767	LOC799194	84040	160.734	1	-10.3051	5.17457e-08	5.24538e-06	-10.4365	3.49468e-08	2.33217e-06	-0.131431	0.952979	0.993841	1217.61	182.943	43.9952	1.2714	0	0	0	0	0.784055
ENSDARG00000044776	clic3	569142	13.5125	3	8.09445	0.00318409	0.0393486	2.90356	0.308823	0.592366	-5.1909	0.0460632	0.350661	0	0	0	5.0856	88.6629	24.7281	0	0	3.13622
ENSDARG00000044795	entpd2b	570112	41.2861	1	0.150209	0.956865	0.988477	-8.36199	0.00554156	0.0456225	-8.5122	0.00475427	0.110259	99.9471	76.1149	0	194.524	0	0.989125	0	0	0
ENSDARG00000044815	serinc4	436716	45.4477	1	-3.13198	0.0576168	0.269079	-6.37295	0.000316087	0.00513736	-3.24098	0.0691511	0.423532	6.34585	233.018	123.737	36.8706	3.81346	0.989125	1.11913	0	3.13622
ENSDARG00000044861	opn1lw2	317746	280.814	1	-2.54825	0.192684	0.513531	-8.482	3.19036e-05	0.000805524	-5.93375	0.003638	0.0955223	238.762	1470.89	443.618	0	367.999	0	1.11913	4.15846	0.784055		response_to_stimulus signal_transduction response_to_external_stimulus multicellular_organismal_process
ENSDARG00000044914	suclg2	445287	1888.95	1	-0.867149	0.354172	0.684393	-2.64266	0.00476932	0.040702	-1.77551	0.0579754	0.390076	6131.67	668.342	3151.16	3270.04	585.366	1600.4	674.833	455.352	463.376
ENSDARG00000044935	hpdb	100002938	551.954	4	8.83428	4.75704e-12	1.40955e-09	11.3478	6.31777e-19	6.27987e-16	2.51351	0.00153183	0.0576709	0	0	1.83313	279.708	118.217	342.237	1320.57	1295.36	1609.66	small molecule catabolic process, small molecule metabolic process, organic acid metabolic process, carboxylic acid metabolic process, oxidation-reduction process, oxoacid metabolic process, alpha-amino acid metabolic process, organic acid catabolic process, carboxylic acid catabolic process, cellular amino acid metabolic process, organic cyclic compound catabolic process, aromatic amino acid fam…	tyrosine_catabolic_process organic_acid_metabolic_process carboxylic_acid_metabolic_process oxoacid_metabolic_process tyrosine_metabolic_process cellular_amino_acid_metabolic_process small_molecule_catabolic_process alpha-amino_acid_metabolic_process aromatic_amino_acid_family_catabolic_process
ENSDARG00000045036	cdc42ep4b	445151	225.12	5	2.0637	0.0349577	0.200621	2.90503	0.00296719	0.0290921	0.84133	0.387793	0.812976	7.93231	66.7674	85.2407	279.708	129.658	259.151	209.276	719.414	268.931
ENSDARG00000045066	entpd1	394038	1340.05	1	-2.21081	0.00137747	0.0214268	-1.53411	0.0263241	0.134575	0.676691	0.32773	0.77183	2105.23	4251.08	1368.43	415.748	857.074	395.65	804.651	805.702	1056.91
ENSDARG00000045071	chad	436788	100.998	3	3.5503	0.052007	0.254163	-3.6426	0.05804	0.224069	-7.1929	0.000174593	0.0135313	7.93231	0	63.2431	500.932	236.434	94.956	0	0	5.48838
ENSDARG00000045087	cdk5r1b	792467	159.676	1	-2.66152	0.0816583	0.325678	-7.90206	1.64218e-06	6.26551e-05	-5.24054	0.00150954	0.0572319	3.96615	1080.3	152.15	52.1274	109.637	33.6303	1.11913	4.15846	0
ENSDARG00000045089	si:ch211-270n8.1	405772	610.415	1	-8.98397	2.17009e-08	2.52953e-06	-7.87857	5.00932e-07	2.24185e-05	1.1054	0.498186	0.867464	1121.63	3929.26	408.789	0	6.67355	3.9565	22.3825	1.03962	0
ENSDARG00000045143	hbbe2	100006858	198.978	5	2.84417	0.00933039	0.0851675	3.85397	0.000422098	0.00652774	1.0098	0.352141	0.789006	12.6917	20.6979	45.8283	72.4698	193.533	301.683	791.222	308.766	43.9071
ENSDARG00000045150	csnk1e	777668	211.665	1	-1.07527	0.309865	0.645119	-2.9901	0.00492633	0.0417361	-1.91483	0.0720785	0.43151	518.773	204.308	467.449	225.038	245.015	94.956	3.35738	48.8619	97.2228		signal_transduction
ENSDARG00000045175	pofut2	494109	18.7627	3	6.57308	0.00622061	0.0636943	-1.71234	0.521817	0.765737	-8.28542	0.000896267	0.0399076	0	0	1.83313	85.1838	6.67355	75.1735	0	0	0
ENSDARG00000045190	ch25h	108179203	77.7534	5	-3.43607	0.234633	0.567788	6.772	0.0103357	0.071267	10.2081	0.000335318	0.0209724	6.34585	0	0	0	0	0	401.766	0	291.668
ENSDARG00000045224	glipr1a	324243	1637.02	5	1.74217	0.0112335	0.0965227	2.25843	0.00101195	0.0128872	0.516267	0.4521	0.849594	203.86	643.638	766.25	1740.55	2322.39	1335.32	3049.62	2606.32	2065.2
ENSDARG00000045228	stub1	406623	872.698	4	3.51363	0.0024257	0.0323764	5.23241	6.26117e-06	0.000200761	1.71878	0.136476	0.572185	81.7028	4.00605	71.4922	514.917	484.309	794.268	293.211	4467.23	1143.15		regulation_of_biological_quality
ENSDARG00000045257	decr2	336623	27.0615	1	-2.53604	0.14278	0.443683	-5.16568	0.00440424	0.0383311	-2.62965	0.150566	0.592257	139.609	0	63.2431	20.3424	2.86009	11.8695	2.23825	1.03962	2.35216		monocarboxylic_acid_metabolic_process
ENSDARG00000045262	gsnb	NA	146.865	4	4.58516	4.0064e-05	0.00148391	5.78045	2.16261e-07	1.11899e-05	1.19528	0.264826	0.726764	0.793231	4.00605	11.9154	45.7704	139.191	211.673	156.678	168.418	583.337		regulation_of_biological_quality
ENSDARG00000045269	NA	793799	201.324	1	-3.13317	0.000243345	0.00600004	-1.98333	0.0194632	0.109432	1.14984	0.179566	0.634754	420.412	246.372	659.012	24.1566	51.4817	75.1735	177.941	40.545	116.824
ENSDARG00000045299	vmo1b	447807	116.092	1	-2.10545	0.174177	0.490733	-4.77354	0.00232228	0.0243977	-2.66809	0.0893302	0.476162	418.033	251.713	153.983	24.1566	105.823	61.3258	0	0	29.7941
ENSDARG00000045306	slc51a	100150048	267.286	1	-4.55837	6.08743e-05	0.00206415	-4.46419	8.43499e-05	0.00178792	0.0941846	0.934472	0.990003	1401.64	353.867	456.45	15.2568	17.1606	61.3258	24.6208	3.11885	72.133	anion transport, organic anion transport	monocarboxylic_acid_transport
ENSDARG00000045383	gpr22b	791164	43.1778	2	0.124399	0.931951	0.980225	-6.06512	0.000323383	0.00522001	-6.18952	0.00024429	0.0170112	2.37969	133.535	48.578	130.954	20.0206	50.4454	1.11913	0	1.56811
ENSDARG00000045391	cd226	678614	1809.71	4	6.55338	1.2257e-16	1.12414e-13	6.14105	8.54292e-15	3.64267e-12	-0.412331	0.59751	0.907113	15.0714	57.42	25.6639	3095.86	3816.32	2331.37	1034.07	3880.89	2030.7	regulation of immune system process, positive regulation of immune system process, positive regulation of natural killer cell mediated immune response to tumor cell, regulation of natural killer cell mediated cytotoxicity directed against tumor cell target, regulation of natural killer cell mediated immune response to tumor cell, positive regulation of natural killer cell mediated cytotoxicity di…	regulation_of_response_to_biotic_stimulus
ENSDARG00000045414	elovl2	322412	135.9	1	-4.89438	4.58928e-05	0.00166773	-5.91855	1.25309e-06	4.9326e-05	-1.02417	0.410177	0.825837	514.014	276.417	374.876	1.2714	24.7875	12.8586	1.11913	2.07923	15.6811	small molecule metabolic process, organic acid metabolic process, carboxylic acid metabolic process, oxoacid metabolic process, small molecule biosynthetic process, carboxylic acid biosynthetic process, organic acid biosynthetic process, monocarboxylic acid metabolic process	organic_acid_metabolic_process carboxylic_acid_metabolic_process oxoacid_metabolic_process carboxylic_acid_biosynthetic_process organic_acid_biosynthetic_process monocarboxylic_acid_metabolic_process small_molecule_biosynthetic_process
ENSDARG00000045442	cpb1	406280	168.807	3	6.18569	0.00381589	0.0450056	2.80728	0.189874	0.456929	-3.37841	0.111236	0.526962	0	18.6949	0	0	371.812	997.038	68.2667	57.1789	6.27244
ENSDARG00000045516	itih2	541512	1770.69	1	-6.66972	7.38055e-07	4.91866e-05	-6.87777	3.31962e-07	1.57129e-05	-0.208044	0.877774	0.977294	9555.26	3292.3	2801.95	1.2714	55.2951	96.9343	12.3104	115.397	5.48838
ENSDARG00000045530	si:ch211-244b2.4	794759	15.7908	4	5.84366	0.00144886	0.0221468	8.0788	8.55884e-06	0.000260713	2.23515	0.113698	0.532434	0	0	0	6.357	7.62691	10.8804	44.765	30.1489	42.339
ENSDARG00000045554	snx20	337412	363.31	1	-1.82546	0.263224	0.600408	-5.05356	0.00204661	0.0223166	-3.2281	0.0489908	0.363273	581.438	1858.81	51.3277	574.673	0	128.586	13.4295	27.03	34.4984
ENSDARG00000045568	bcat1	415149	352.354	1	-3.69031	0.0375738	0.208671	-6.14225	0.000582756	0.00844013	-2.45193	0.170371	0.623103	79.3231	1944.27	881.737	0	15.2538	209.695	2.23825	1.03962	37.6346		organic_acid_metabolic_process carboxylic_acid_metabolic_process oxoacid_metabolic_process cellular_amino_acid_metabolic_process alpha-amino_acid_metabolic_process carboxylic_acid_biosynthetic_process organic_acid_biosynthetic_process small_molecule_biosynthetic_process
ENSDARG00000045580	lum	100003291	241.513	2	-0.592443	0.774556	0.924155	-8.31021	0.000141978	0.0027003	-7.71777	0.000410942	0.0245997	840.825	204.976	258.472	859.466	5.72018	0	0	4.15846	0		multicellular_organismal_process
ENSDARG00000045596	LOC100003291	503744	47.6568	2	-2.23055	0.117318	0.398227	-8.40228	4.97251e-06	0.000165673	-6.17174	0.000833214	0.0385961	148.334	4.67372	199.812	12.714	25.7408	36.5976	0	1.03962	0
ENSDARG00000045611	nfybb	30737	232.172	5	4.52234	0.00698707	0.0694022	6.92884	3.51871e-05	0.0008744	2.4065	0.142816	0.580766	2.37969	10.0151	1.83313	113.155	170.652	45.4998	0	1514.72	231.296
ENSDARG00000045639	elavl4	30771	1612.2	1	-2.0664	0.0374347	0.2085	-3.021	0.00235565	0.0246476	-0.954605	0.336721	0.77727	986.779	5253.93	4413.27	419.562	1496.78	627.105	85.0535	789.068	438.287
ENSDARG00000045660	hic1l	553965	778.64	5	-1.52758	0.0350708	0.200911	0.882237	0.222464	0.501307	2.40982	0.000882581	0.0395883	603.649	1134.38	458.283	307.679	200.206	254.205	1976.38	1511.6	561.383
ENSDARG00000045671	ifng1-1	415241	78.3864	5	5.442	0.037561	0.20866	10.6285	4.20023e-05	0.00101439	5.18647	0.0264917	0.27151	0	0	0	0	0	18.7934	643.497	35.3469	7.84055	immune system process, immune response, response to biotic stimulus, response to external biotic stimulus	immune_system_process immune_response response_to_stimulus defense_response adaptive_immune_response response_to_external_biotic_stimulus response_to_biotic_stimulus response_to_external_stimulus
ENSDARG00000045676	calua	30582	1069.53	1	-1.42218	0.229554	0.561607	-3.6883	0.00185443	0.0205401	-2.26612	0.055881	0.383781	3152.3	1856.13	1626.91	12.714	1370.94	1091.99	109.674	282.775	122.313
ENSDARG00000045677	opn1sw1	566285	53.8531	1	-5.35686	0.0108449	0.0945983	-9.788	3.62245e-05	0.000896862	-4.43114	0.0659015	0.413307	97.5674	27.3746	348.295	0	11.4404	0	0	0	0		response_to_stimulus signal_transduction response_to_external_stimulus multicellular_organismal_process
ENSDARG00000045704	dclre1c	431733	568.939	4	2.3956	0.000298365	0.0069824	2.12537	0.00133477	0.0158544	-0.270236	0.682446	0.932935	126.917	268.405	86.1573	991.692	650.194	894.169	781.15	777.633	544.134
ENSDARG00000045706	tspan9b	564226	226.791	1	-1.4326	0.317531	0.651987	-4.08404	0.0045725	0.0394681	-2.65144	0.0658222	0.413269	65.0449	646.309	716.755	48.3132	399.46	81.1083	0	51.9808	32.1462		signal_transduction
ENSDARG00000045750	syt10	555939	379.715	3	4.89016	0.00517938	0.0561862	-4.91248	0.00970301	0.0681231	-9.80264	2.33034e-07	0.000116662	0	80.1209	31.1633	3079.33	36.2278	186.945	0	2.07923	1.56811
ENSDARG00000045788	avpr1ab	558392	86.013	2	-1.36766	0.268963	0.606787	-8.12364	3.27518e-07	1.55415e-05	-6.75597	2.22599e-05	0.00381778	337.916	188.284	30.2467	57.213	128.704	29.6738	0	2.07923	0
ENSDARG00000045837	si:dkey-14d8.20	556080	255.511	1	-3.45041	0.00238071	0.0319836	-3.00946	0.00795053	0.0587456	0.440948	0.698692	0.939062	349.022	755.807	787.331	21.6138	134.424	16.8151	11.1913	57.1789	166.22
ENSDARG00000045850	ccdc167	437025	563.308	5	-2.50385	0.0298161	0.181475	1.7364	0.130347	0.367916	4.24025	0.000232842	0.0167168	302.221	28.71	793.747	64.8414	29.5543	103.858	2156.55	1321.35	268.931
ENSDARG00000045874	yeats4	492496	161.463	1	-1.8495	0.0279837	0.174362	-2.63069	0.00183519	0.0203639	-0.781185	0.356983	0.792893	445.796	257.055	307.05	53.3988	157.305	69.2388	43.6459	97.7239	21.9535
ENSDARG00000045904	nr2e3	171479	53.9587	1	-9.69388	0.00144101	0.0220842	-9.82531	0.00124003	0.0149835	-0.131431	0.96786	0.995045	107.086	0	378.542	0	0	0	0	0	0		signal_transduction
ENSDARG00000045926	crabp1a	60639	49.3906	1	-4.18531	0.0192416	0.137155	-9.62101	5.59015e-06	0.000182657	-5.4357	0.0110918	0.172361	21.4172	124.187	275.887	0	19.0673	3.9565	0	0	0	small molecule catabolic process, organic acid catabolic process, carboxylic acid catabolic process	organic_acid_metabolic_process carboxylic_acid_metabolic_process oxoacid_metabolic_process small_molecule_catabolic_process regulation_of_biological_quality monocarboxylic_acid_metabolic_process
ENSDARG00000045936	pax6b	553296	395.903	1	-5.5596	1.04107e-09	1.74535e-07	-4.65221	2.51126e-07	1.27837e-05	0.907394	0.323484	0.769982	529.878	1089.64	1738.73	20.3424	44.8081	5.93475	55.9563	55.0996	22.7376		multicellular_organismal_process anterior/posterior_pattern_specification
ENSDARG00000045947	hrc	NA	241.217	5	-0.305704	0.774639	0.924155	3.45896	0.00110908	0.0138532	3.76466	0.000401233	0.02413	4.75939	56.7523	108.155	16.5282	60.0619	60.3366	664.761	845.208	354.393		signal_transduction
ENSDARG00000046021	NA	405848	38.5282	4	8.37524	0.000250943	0.00612569	6.27362	0.00621011	0.0494466	-2.10162	0.285778	0.74048	0	0	0.916567	0	40.0413	240.357	24.6208	38.4658	2.35216
ENSDARG00000046022	tmed7	402980	369.604	1	-4.54062	0.000721744	0.0135335	-3.5392	0.00823016	0.0601761	1.00142	0.456776	0.851364	1212.06	1725.94	8.2491	64.8414	38.1346	23.739	22.3825	177.774	53.3157
ENSDARG00000046071	zgc:77838	550537	947.382	4	3.28383	0.00260211	0.0340466	3.5475	0.00114119	0.0141514	0.263671	0.808644	0.964192	80.1163	171.592	128.319	2198.25	1258.44	245.303	3609.18	523.966	311.27
ENSDARG00000046074	stk11	606665	299.487	5	2.77568	0.0471621	0.240028	5.12491	0.000243774	0.00416644	2.34923	0.0908689	0.480561	15.0714	18.6949	29.3301	167.825	28.6009	235.412	2119.62	35.3469	45.4752	chemical homeostasis	signal_transduction multicellular_organismal_process
ENSDARG00000046081	bloc1s2	436600	134.563	1	-3.53451	0.00420215	0.0481746	-1.11506	0.362144	0.641938	2.41945	0.0503215	0.368784	157.853	389.922	234.641	5.0856	0.953364	61.3258	163.392	84.2089	113.688
ENSDARG00000046098	ebp	564730	80.0077	2	0.60693	0.717847	0.903159	-6.03648	0.000868365	0.0114126	-6.64341	0.000247147	0.0171457	72.9772	0	210.81	246.652	92.4763	92.9778	0	1.03962	3.13622
ENSDARG00000046139	LOC564730	100000463	76.2159	5	3.11459	0.0835572	0.329103	5.135	0.00425431	0.0373781	2.02041	0.253898	0.717945	0.793231	0	14.6651	0	81.0359	51.4345	118.627	296.29	123.097
ENSDARG00000046142	si:ch211-170d8.5	NA	123.241	1	-7.23725	9.57405e-05	0.00290846	-5.70533	0.00150009	0.0173171	1.53192	0.415432	0.829864	506.081	161.577	413.372	6.357	0	0.989125	0	20.7923	0
ENSDARG00000051711	NA	100535946	87.7942	1	-3.13594	0.0375594	0.20866	-6.58683	3.3847e-05	0.000848918	-3.4509	0.0306827	0.289982	7.13908	162.913	532.525	59.7558	10.487	9.89125	2.23825	5.19808	0
ENSDARG00000051713	mhc1lga	606720	27.1278	5	1.97451	0.288305	0.625734	5.94988	0.00107766	0.0135594	3.97537	0.0221057	0.245709	0	2.6707	0.916567	7.6284	2.86009	3.9565	199.204	1.03962	25.8738
ENSDARG00000051736	zgc:114037	664696	89.0075	3	2.93867	0.00142092	0.0218972	1.84404	0.0458263	0.192563	-1.09463	0.230091	0.694076	34.9022	19.3626	10.9988	255.551	202.113	43.5215	70.5049	96.6843	67.4287
ENSDARG00000051749	tigara	767681	361.488	3	3.43857	0.000478263	0.00986688	1.4031	0.154646	0.405847	-2.03548	0.0382972	0.319042	117.398	39.3928	67.826	1821.92	265.035	348.172	70.5049	249.508	273.635	catabolic process
ENSDARG00000051809	btr12	497461	60.0132	1	-0.58153	0.614732	0.856323	-3.97448	0.000876669	0.0115137	-3.39295	0.00458028	0.10877	46.0074	154.9	110.905	85.1838	35.2745	88.0321	11.1913	0	8.6246
ENSDARG00000051814	ca16c	791167	612.568	2	-0.0827552	0.944943	0.983549	-4.39499	0.000263231	0.00443477	-4.31224	0.000343595	0.0211803	49.9735	2032.4	685.592	659.856	1335.66	618.203	51.4798	6.23769	73.7011
ENSDARG00000051873	zgc:158222	567832	176.486	4	6.99204	0.000107254	0.00317689	7.73589	1.8128e-05	0.000502001	0.743852	0.662628	0.927365	3.96615	0.667674	0	101.712	270.755	219.586	31.3355	959.565	0.784055	small molecule metabolic process, small molecule metabolic process, organic acid metabolic process, organic acid metabolic process, carboxylic acid metabolic process, carboxylic acid metabolic process, oxoacid metabolic process, oxoacid metabolic process, alpha-amino acid metabolic process, alpha-amino acid metabolic process, cellular amino acid metabolic process, cellular amino acid metabolic pr…	organic_acid_metabolic_process organic_acid_metabolic_process carboxylic_acid_metabolic_process carboxylic_acid_metabolic_process oxoacid_metabolic_process oxoacid_metabolic_process cellular_amino_acid_metabolic_process cellular_amino_acid_metabolic_process alpha-amino_acid_metabolic_process alpha-amino_acid_metabolic_process
ENSDARG00000051899	exoc3l1	393475	28.6833	3	7.91211	0.00205544	0.0287417	5.99866	0.0197012	0.110311	-1.91345	0.403232	0.820596	0	0.667674	0	25.428	106.777	71.217	0	54.06	0
ENSDARG00000051902	prmt7	767787	388.736	3	2.3431	0.00181409	0.0261523	0.0729485	0.922849	0.973637	-2.27015	0.00252445	0.0791209	201.481	155.568	133.819	1326.07	633.034	532.149	98.483	306.687	111.336
ENSDARG00000051912	zgc:152945	751641	341.166	1	-12.3526	6.27329e-12	1.80334e-09	-9.52571	4.34034e-10	5.32283e-08	2.82693	0.142542	0.580315	2436.01	192.958	437.202	0	0	0	2.23825	2.07923	0
ENSDARG00000051925	cyb5r2	571872	95.2522	1	-3.45927	0.0197698	0.139322	-4.94284	0.000991054	0.0126981	-1.48357	0.326156	0.771621	629.032	82.7916	51.3277	1.2714	7.62691	60.3366	16.7869	1.03962	7.05649	response to biotic stimulus, response to external biotic stimulus	response_to_external_biotic_stimulus response_to_biotic_stimulus response_to_external_stimulus
ENSDARG00000051981	zgc:165520	415240	34.6047	1	-6.92939	0.000734441	0.0136802	-2.02561	0.254383	0.536072	4.90378	0.0172275	0.217997	4.75939	44.7342	198.895	0	0	1.97825	14.5486	45.7431	0.784055
ENSDARG00000052000	cav2	572226	89.0609	2	1.01137	0.527444	0.807903	-7.99249	5.72139e-05	0.00130577	-9.00386	5.77725e-06	0.00137195	171.338	15.3565	78.8248	45.7704	485.262	3.9565	0	1.03962	0
ENSDARG00000052016	cabp2a	568758	69.845	1	-0.8829	0.628631	0.863141	-5.7247	0.0025145	0.0258372	-4.8418	0.0106677	0.168606	3.96615	218.997	179.647	7.6284	1.90673	208.705	6.71475	1.03962	0
ENSDARG00000052033	plpp7	259303	263	1	-3.41058	0.00173306	0.0251915	-2.40991	0.026421	0.134752	1.00068	0.359055	0.793582	1295.35	182.275	368.46	24.1566	28.6009	120.673	58.1945	239.112	50.1795
ENSDARG00000052039	caspb	792966	21.7136	4	7.12905	0.00166307	0.0244797	6.5032	0.00415196	0.0367107	-0.625853	0.747485	0.949995	0	0.667674	0	0	94.383	23.739	8.953	48.8619	18.8173
ENSDARG00000052074	si:ch211-122f10.4	436603	520.498	1	-4.52732	1.04664e-07	9.50863e-06	-3.4691	4.22121e-05	0.00101816	1.05822	0.215416	0.678827	1553.94	2289.46	288.719	62.2986	46.7148	70.2279	77.2197	176.735	119.176
ENSDARG00000052099	agxta	30658	752.006	1	-6.94921	1.45925e-07	1.26032e-05	-6.23741	2.09508e-06	7.81697e-05	0.711795	0.592636	0.904371	4271.55	1149.74	1205.29	1.2714	34.3211	17.8043	58.1945	29.1092	0.784055	small molecule metabolic process, drug metabolic process, organic acid metabolic process, carboxylic acid metabolic process, oxoacid metabolic process, alpha-amino acid metabolic process, small molecule biosynthetic process, cellular amino acid metabolic process, carboxylic acid biosynthetic process, organic acid biosynthetic process, cellular amino acid biosynthetic process, glycine biosynthetic…	organic_acid_metabolic_process carboxylic_acid_metabolic_process drug_metabolic_process oxoacid_metabolic_process cellular_amino_acid_metabolic_process alpha-amino_acid_metabolic_process carboxylic_acid_biosynthetic_process organic_acid_biosynthetic_process regulation_of_biological_quality small_molecule_biosynthetic_process glycine_biosynthetic_process,_by_transamination_of_glyoxylate
ENSDARG00000052121	rag2	558010	991.281	4	10.905	2.80554e-18	3.85962e-15	10.8581	3.9006e-18	3.34849e-15	-0.0468619	0.96002	0.994656	2.37969	0	0	1762.16	1310.88	1458.96	617.757	2875.58	893.822	immune system process, V(D)J recombination, cell differentiation, somatic diversification of immune receptors via germline recombination within a single locus, somatic cell DNA recombination	immune_system_process V(D)J_recombination cell_activation somatic_diversification_of_immune_receptors_via_germline_recombination_within_a_single_locus somatic_cell_DNA_recombination somatic_diversification_of_immune_receptors T_cell_activation T_cell_differentiation
ENSDARG00000052154	lix1	100134972	180.038	4	5.04957	0.000312672	0.00722071	5.14281	0.000241126	0.0041324	0.0932356	0.945991	0.992117	14.2782	2.6707	6.41597	663.671	71.5023	37.5868	719.598	33.2677	71.349
ENSDARG00000052158	il23r	780835	591.385	5	3.32231	0.014771	0.116118	5.51976	5.06635e-05	0.00118506	2.19746	0.10523	0.513306	1.58646	90.8037	0.916567	386.506	116.31	433.237	1874.54	981.397	1437.17
ENSDARG00000052192	s1pr5b	565074	108.936	4	4.57026	0.000887532	0.0157838	8.23765	1.56338e-09	1.56222e-07	3.66739	0.00158213	0.0587231	0	2.00302	0.916567	8.8998	55.2951	6.92388	125.342	447.035	334.007		signal_transduction
ENSDARG00000052207	c3a.3	570333	633.331	1	-8.57895	2.74172e-13	1.32014e-10	-9.33684	1.10196e-14	4.42802e-12	-0.757893	0.550246	0.888597	2719.2	1908.21	1049.47	0	6.67355	7.913	2.23825	0	6.27244
ENSDARG00000052223	rcvrna	553264	134.995	1	-8.66736	4.01762e-06	0.000211419	-7.87988	1.00546e-05	0.000300461	0.787478	0.691173	0.937342	20.624	84.7946	1101.71	0	2.86009	0	0	1.03962	3.92027		response_to_stimulus
ENSDARG00000052244	zgc:158564	NA	1429.65	1	-0.899273	0.239005	0.573042	-2.33361	0.00226278	0.023968	-1.43433	0.0606287	0.399085	1207.3	3460.56	2749.7	2316.49	518.63	1142.44	523.751	558.274	389.675
ENSDARG00000052332	NA	559788	35.9648	4	6.99819	0.000482753	0.0099367	6.07257	0.0024815	0.0255956	-0.925615	0.595908	0.906388	0.793231	0	0.916567	15.2568	1.90673	193.869	3.35738	16.6339	90.9503
ENSDARG00000052341	sgcb	692252	826.013	2	-0.661957	0.427581	0.742344	-4.32533	2.56889e-07	1.3042e-05	-3.66338	1.28452e-05	0.00250455	723.427	2957.8	738.753	650.957	1499.64	642.931	107.436	45.7431	67.4287
ENSDARG00000052388	pcgf5b	552994	295.288	5	1.52699	0.0296081	0.18086	2.22875	0.00148029	0.0171514	0.701765	0.315523	0.763463	92.808	160.242	56.8272	213.595	351.791	328.39	548.371	283.815	621.755
ENSDARG00000052417	im:6904045	333999	22.8403	1	-0.768826	0.728952	0.907245	-7.91944	0.00157783	0.0180818	-7.15061	0.00437979	0.105942	47.5939	16.0242	65.9928	2.5428	73.409	0	0	0	0
ENSDARG00000052455	porcnl	562031	30.0422	2	0.134857	0.93719	0.981687	-6.94309	0.00081369	0.0108217	-7.07794	0.000645028	0.0331787	50.7668	45.4019	32.0798	132.226	0.953364	7.913	0	1.03962	0
ENSDARG00000052494	pcdh18b	497135	144.988	1	-2.95805	0.0804359	0.322883	-5.11149	0.00273354	0.0274897	-2.15344	0.20793	0.667504	5.55262	1041.57	79.7413	124.597	2.86009	17.8043	25.7399	6.23769	0.784055
ENSDARG00000052556	fgfrl1b	791920	101.797	1	-4.40835	6.13767e-05	0.00207389	-2.42033	0.0246966	0.128703	1.98802	0.0721812	0.431852	118.985	242.366	381.292	1.2714	4.76682	28.6846	55.9563	46.7827	36.0665
ENSDARG00000052567	tmem35	574001	450.897	1	-1.1793	0.121495	0.406531	-3.24763	2.19074e-05	0.000589378	-2.06834	0.0069291	0.135818	328.398	1483.57	811.162	593.744	230.714	334.324	89.53	89.407	97.2228
ENSDARG00000052578	c6ast4	30418	66.842	4	6.92464	0.00313188	0.0388911	9.20353	8.38511e-05	0.00177934	2.27888	0.260967	0.723856	0	0	0.916567	0	88.6629	13.8478	313.355	184.012	0.784055
ENSDARG00000052695	nr2f1a	393417	794.507	2	-1.07116	0.315909	0.650406	-5.54183	2.65829e-07	1.33968e-05	-4.47068	3.31945e-05	0.00483317	1530.14	1589.73	1655.32	747.583	425.2	1099.91	74.9814	1.03962	26.6579		signal_transduction
ENSDARG00000052702	capn1a	570385	560.581	1	-3.35269	0.00174844	0.0253386	-5.73664	1.08653e-07	6.1622e-06	-2.38395	0.0276005	0.275339	1499.21	438.662	2580.14	242.837	163.025	36.5976	49.2415	4.15846	31.3622
ENSDARG00000052713	lrrtm1	559054	56.7711	2	-2.51678	0.171701	0.487248	-9.66639	9.17784e-06	0.000277332	-7.14961	0.0010679	0.0447529	34.9022	77.4502	322.632	21.6138	54.3418	0	0	0	0		signal_transduction
ENSDARG00000052734	hmgcra	794401	1485.36	2	-1.77819	0.293779	0.631509	-8.2806	1.31109e-06	5.13719e-05	-6.50241	0.000145432	0.0128903	4705.45	4156.94	1462.84	20.3424	1565.42	1424.34	0	0	32.9303
ENSDARG00000052764	chrnb3a	58127	53.2007	1	-3.89986	0.0635453	0.284769	-9.71122	4.98423e-05	0.00116929	-5.81137	0.015839	0.206797	6.34585	325.825	116.404	29.2422	0	0.989125	0	0	0		response_to_stimulus
ENSDARG00000052826	runx3	641328	6265.47	4	4.53667	1.838e-15	1.36153e-12	4.87579	1.26818e-17	9.97951e-15	0.339122	0.55132	0.889013	195.928	428.647	428.037	8848.94	6759.35	8823	12369.7	9427.24	9108.36	cell differentiation	multicellular_organismal_process
ENSDARG00000052842	ppifb	567333	10.7084	4	6.77426	0.00206112	0.028787	6.8111	0.00193744	0.0212876	0.0368464	0.984259	0.997221	0	0	0	29.2422	12.3937	5.93475	24.6208	21.8319	2.35216
ENSDARG00000052855	ctso	799889	86.9268	4	8.12327	3.63982e-07	2.68594e-05	6.17338	0.000113875	0.00226611	-1.94989	0.14906	0.590284	0.793231	1.33535	0	12.714	169.699	437.193	118.627	17.6735	24.3057	proteolysis
ENSDARG00000052876	LOC799889	574424	12.9636	5	1.13728	0.521963	0.804447	4.6849	0.00614935	0.0491598	3.54762	0.0329716	0.300262	1.58646	0.667674	1.83313	0	3.81346	4.94563	4.4765	40.545	58.8041
ENSDARG00000052954	rab25b	100329796	870.851	2	-0.67274	0.462902	0.767175	-4.20792	4.8384e-06	0.000162018	-3.53518	0.000123109	0.0118153	2785.03	902.696	973.394	2128.32	422.34	373.889	58.1945	70.6939	123.097
ENSDARG00000052988	xcr1b.1	796377	166.189	4	10.0125	1.3985e-05	0.000609392	11.2382	1.07566e-06	4.36879e-05	1.22568	0.536231	0.881524	0	0	0	0	427.107	20.7716	840.463	74.8523	132.505
ENSDARG00000052997	sema4e	553554	480.96	4	3.24011	0.000447024	0.00939922	2.6444	0.00417528	0.0368823	-0.59571	0.517379	0.876056	15.8646	134.203	109.071	968.807	695.002	785.365	174.584	666.394	779.35
ENSDARG00000053019	rnft2	558552	390.769	5	2.55096	0.133662	0.428918	5.9341	0.000477706	0.00716596	3.38314	0.0455102	0.348197	4.75939	34.0514	12.8319	132.226	5.72018	165.184	1.11913	3006.57	154.459
ENSDARG00000053066	tubb1	445281	65.1211	3	5.34529	0.000357134	0.00803551	1.4475	0.339274	0.621483	-3.89779	0.00820274	0.147657	0.793231	3.33837	9.16567	199.61	30.5077	306.629	23.5016	0	12.5449
ENSDARG00000053068	cyp8b1	140427	94.6127	1	-10.5025	5.02841e-07	3.52011e-05	-9.6721	3.69369e-06	0.000126375	0.830363	0.729208	0.94456	625.066	10.0151	215.393	0	0	0	0	1.03962	0
ENSDARG00000053097	hsf2	724011	603.11	3	3.49236	0.00255202	0.0335966	1.86067	0.108092	0.328892	-1.63168	0.158152	0.605635	39.6615	230.348	71.4922	2582.21	757.924	505.443	40.2885	897.188	303.429
ENSDARG00000053104	fam102ba	30400	203.274	4	8.25107	2.71244e-07	2.12364e-05	4.58823	0.00434672	0.0379825	-3.66285	0.0155785	0.205764	5.55262	0	0	1482.45	149.678	58.3584	62.671	13.515	57.236
ENSDARG00000053136	b2m	568840	46.2354	4	8.91839	0.000123286	0.00355996	8.89416	0.000128494	0.00250179	-0.0242265	0.990357	0.998016	0	0	0	11.4426	198.3	0	87.2918	63.4166	55.6679	immune system process, immune response	immune_system_process immune_response response_to_stimulus antigen_processing_and_presentation
ENSDARG00000053165	zgc:113377	561624	111.717	5	-1.01465	0.549207	0.822009	4.49721	0.00683189	0.0529451	5.51186	0.00105657	0.0445993	3.96615	36.7221	0.916567	3.8142	0	16.8151	24.6208	760.999	157.595
ENSDARG00000053204	snx22	116992	646.021	1	-1.99466	0.0014719	0.0224101	-2.35511	0.00017473	0.00320384	-0.360451	0.566583	0.894439	1529.35	1464.88	1025.64	308.95	199.253	500.497	301.045	181.933	302.645
ENSDARG00000053209	smad6a	30230	569.936	1	-0.98668	0.40134	0.722496	-4.7065	6.8326e-05	0.00151634	-3.71982	0.00165353	0.0599089	411.687	2336.86	575.604	1444.31	176.372	57.3693	44.765	22.8715	59.5882		signal_transduction
ENSDARG00000053248	inab	100332241	60.203	1	-9.83938	6.22009e-05	0.00209073	-6.79055	0.00256248	0.0261594	3.04883	0.23011	0.694076	1.58646	161.577	373.959	0	0	0	0	0	4.70433
ENSDARG00000053311	tespa1	569631	1842.18	5	3.01687	0.00555834	0.058824	4.0864	0.000172554	0.00317318	1.06954	0.325119	0.770911	123.744	474.049	37.5792	2823.78	786.525	1535.12	7915.57	1270.41	1612.8
ENSDARG00000053358	basp1	569696	2123.39	1	-1.96639	0.0181373	0.131871	-3.15663	0.00014997	0.00282386	-1.19023	0.153018	0.596865	4433.37	4347.23	5188.69	1153.16	1581.63	839.767	165.631	1141.5	259.522
ENSDARG00000053366	ftr12	100005257	32.7436	1	-7.99586	0.000186164	0.00488262	-6.85557	0.000604242	0.00867067	1.14029	0.622911	0.914277	39.6615	237.024	14.6651	0	0	0.989125	0	0	2.35216
ENSDARG00000053375	nptxrb	NA	30.4834	2	-0.620731	0.848027	0.953252	-22.3505	8.56363e-11	1.22525e-08	-21.7298	2.84152e-10	4.31329e-07	0	166.251	0	0	71.5023	36.5976	0	0	0
ENSDARG00000053387	NA	570613	405.46	4	9.57025	1.15596e-09	1.88676e-07	10.537	2.0506e-11	3.48898e-09	0.966795	0.424813	0.835402	0.793231	0	0.916567	128.411	129.658	976.267	1872.3	318.122	222.672
ENSDARG00000053405	sord	562207	424.75	1	-7.59937	6.88736e-05	0.00224831	-4.62312	0.0140188	0.0881944	2.97624	0.119719	0.544585	2390.8	428.647	835.909	19.071	0	0	0	115.397	32.9303
ENSDARG00000053453	mpp2a	541322	168.391	1	-0.550312	0.691838	0.892593	-4.62823	0.00100884	0.012865	-4.07792	0.00378265	0.0972119	27.7631	501.423	350.129	429.733	2.86009	168.151	11.1913	6.23769	18.0333
ENSDARG00000053483	zgc:113054	30151	545.717	1	-5.16939	0.00121518	0.0196794	-5.42385	0.000690063	0.00959685	-0.254459	0.873918	0.976568	1553.94	1350.04	1768.97	0	76.2691	53.4128	0	75.8919	32.9303
ENSDARG00000053499	isl2b	550524	53.2418	1	-5.08559	0.00358063	0.0431018	-0.891714	0.594984	0.81231	4.19387	0.0164216	0.211234	11.8985	267.07	26.5804	0	0	8.90213	73.8623	15.5942	75.2693
ENSDARG00000053500	cbsa	100006770	1608.73	1	-4.5452	7.92815e-10	1.36336e-07	-2.73463	0.000208298	0.00367999	1.81057	0.0144376	0.196955	6095.98	1816.74	4222.62	127.14	218.32	174.086	872.918	668.473	282.26	small molecule metabolic process, organic acid metabolic process, carboxylic acid metabolic process, oxoacid metabolic process, alpha-amino acid metabolic process, small molecule biosynthetic process, cellular amino acid metabolic process, carboxylic acid biosynthetic process, organic acid biosynthetic process, cellular amino acid biosynthetic process, alpha-amino acid biosynthetic process	organic_acid_metabolic_process carboxylic_acid_metabolic_process oxoacid_metabolic_process cellular_amino_acid_metabolic_process alpha-amino_acid_metabolic_process carboxylic_acid_biosynthetic_process organic_acid_biosynthetic_process small_molecule_biosynthetic_process
ENSDARG00000053520	c12h7orf62	558333	69.4906	6	-9.283	0.000102637	0.00309568	-0.490332	0.813753	0.926669	8.79267	0.000235058	0.0168107	46.0074	4.00605	315.299	0	0	0	255.161	4.15846	0.784055
ENSDARG00000053535	lmo7b	553402	473.25	4	5.61248	3.03339e-05	0.00116846	5.20176	0.000110861	0.00222974	-0.41072	0.758083	0.951118	0	43.3988	5.4994	255.551	1637.88	509.399	446.531	398.173	962.819
ENSDARG00000053665	gabrg2	30519	40.2975	2	-0.625957	0.645959	0.870843	-6.72198	6.14993e-05	0.00138767	-6.09602	0.000284993	0.0184012	50.7668	129.529	38.4958	7.6284	92.4763	41.5433	2.23825	0	0		signal_transduction
ENSDARG00000053666	myb	321664	8781.96	4	3.76737	3.24121e-07	2.44807e-05	2.36047	0.00137042	0.0161547	-1.4069	0.0563372	0.38548	592.543	2668.69	739.67	22717.4	15184.2	16586.6	6880.38	6435.22	7232.9
ENSDARG00000053684	aldob	100144554	4064.2	1	-4.20517	1.97259e-05	0.000822338	-3.41219	0.000531758	0.00783368	0.792989	0.421069	0.833054	18764.7	6917.77	6175.83	124.597	874.235	727.996	1830.89	257.825	904.015	small molecule metabolic process, drug metabolic process, carbohydrate metabolic process, organic acid metabolic process, carboxylic acid metabolic process, oxoacid metabolic process, monocarboxylic acid metabolic process, organic substance catabolic process, nucleobase-containing small molecule metabolic process, catabolic process	organic_acid_metabolic_process carboxylic_acid_metabolic_process oxoacid_metabolic_process monocarboxylic_acid_metabolic_process
ENSDARG00000053702	il2rgb	792410	426.27	5	2.92754	0.00801695	0.0762828	5.35538	1.19529e-06	4.77258e-05	2.42784	0.0265781	0.271693	10.312	18.6949	48.578	85.1838	364.185	139.467	2532.58	424.163	213.263
ENSDARG00000053708	ghrhrb	799203	44.8246	2	2.45749	0.253301	0.590413	-6.8589	0.00514063	0.043111	-9.31639	0.000140693	0.0128903	0	30.0453	32.0798	218.681	0.953364	121.662	0	0	0
ENSDARG00000053711	LOC799203	403026	71.9011	5	5.23327	0.00783281	0.0750547	9.50746	1.09782e-06	4.42078e-05	4.27419	0.00674227	0.133284	0	0.667674	0	6.357	9.53364	15.826	1.11913	336.835	276.771
ENSDARG00000053831	vtnb	550597	517.331	1	-4.39283	0.0231602	0.153975	-7.47265	0.00012997	0.00252407	-3.07982	0.115264	0.5355	2583.55	486.067	1351.02	55.9416	154.445	0	0	24.9508	0	immune system process, immune response	immune_system_process immune_response response_to_stimulus
ENSDARG00000053840	ei24	541319	663.682	3	1.46849	0.049006	0.245093	-1.31654	0.0783869	0.270061	-2.78503	0.000195035	0.0146855	299.048	326.493	807.495	1797.76	1420.51	746.79	215.991	101.882	257.17
ENSDARG00000053858	crip1	555766	652.055	5	2.02812	0.0150604	0.117482	2.42822	0.00360155	0.0330831	0.400095	0.630987	0.916933	138.022	371.227	51.3277	849.295	929.53	509.399	1239.99	1144.62	635.084		signal_transduction
ENSDARG00000053868	etv2	641571	367.03	3	1.626	0.132067	0.426565	-2.20444	0.0421624	0.182507	-3.83045	0.000411699	0.0245997	117.398	32.716	617.766	962.45	734.09	672.605	16.7869	53.0204	96.4387
ENSDARG00000053878	inpp5l	569489	684.185	4	3.73827	0.00106021	0.0178808	3.58984	0.00166639	0.0188877	-0.148431	0.896317	0.980828	54.7329	36.7221	142.068	2052.04	684.515	377.846	146.605	2352.65	310.486
ENSDARG00000053973	fetub	564075	14980.7	1	-2.97288	0.0125959	0.104748	-3.54793	0.0029057	0.0286265	-0.575045	0.629399	0.91657	65612.9	26644.2	18906	4592.3	5464.68	4101.9	48.1224	6250.17	3206
ENSDARG00000054023	ttll6	58052	502.249	3	7.39657	0.000162203	0.00435709	3.10138	0.114195	0.339529	-4.29519	0.0273728	0.274615	25.3834	0	0	3985.84	278.382	12.8586	85.0535	7.27731	125.449
ENSDARG00000054030	hoxb5b	574423	17.041	4	6.81847	0.00162941	0.0241083	7.90896	0.000247692	0.00422193	1.09049	0.549262	0.88788	0	0	0	39.4134	4.76682	4.94563	59.3136	4.15846	40.7708		multicellular_organismal_process
ENSDARG00000054032	rab24	NA	140.449	4	4.08591	0.00135633	0.0212143	3.48638	0.00628169	0.049868	-0.599533	0.634739	0.917676	7.13908	16.0242	20.1645	358.535	78.1759	298.716	293.211	3.11885	188.957
ENSDARG00000054033	NA	322508	565.617	4	9.45917	1.19456e-07	1.06024e-05	12.3776	4.16879e-12	8.55781e-10	2.91839	0.029842	0.284888	0.793231	0	0	67.3842	479.542	47.478	3512.93	845.208	137.21
ENSDARG00000054058	h1fx	654446	2939.06	3	2.25624	7.49991e-05	0.00241552	1.92556	0.000726607	0.00996565	-0.330684	0.561421	0.892828	904.283	1299.29	558.189	5150.44	3573.21	4472.82	3952.75	3613.7	2926.88
ENSDARG00000054103	ripply1	565570	70.4453	1	-8.19624	5.71138e-08	5.72923e-06	-8.46348	4.12315e-08	2.69446e-06	-0.267236	0.884851	0.978995	247.488	114.172	268.554	1.2714	0.953364	0	0	0	1.56811		multicellular_organismal_process multicellular_organismal_process anterior/posterior_pattern_specification anterior/posterior_pattern_specification somitogenesis somitogenesis
ENSDARG00000054136	ccdc105	553227	22.0278	3	7.8231	0.00240432	0.0322172	2.87847	0.275231	0.558265	-4.94463	0.0363962	0.312403	0	0.667674	0	162.739	0	28.6846	2.23825	0	3.92027
ENSDARG00000054160	zgc:113625	100537296	30.1872	1	-1.89347	0.383496	0.708366	-8.64422	0.000450319	0.0068421	-6.75075	0.00627316	0.127981	129.297	84.7946	0	12.714	42.9014	1.97825	0	0	0
ENSDARG00000054170	ltb4r2b	560847	149.726	3	4.54142	0.00168461	0.0246546	2.79884	0.0531668	0.212061	-1.74257	0.224626	0.688771	28.5563	0	14.6651	195.796	487.169	321.466	26.859	16.6339	256.386
ENSDARG00000054177	adgra1a	100002437	28.6728	1	-6.6205	0.00105812	0.0178766	-1.71177	0.32399	0.60619	4.90874	0.0155058	0.205006	57.1126	98.8158	40.3289	0	1.90673	0	0	39.5054	20.3854
ENSDARG00000054218	si:ch73-269m23.5	572862	86.0857	1	-7.92294	0.000141312	0.00395091	-8.65829	6.46962e-05	0.00144941	-0.73535	0.751548	0.949997	632.205	0	137.485	1.2714	1.90673	0	1.11913	0	0.784055
ENSDARG00000054288	zgc:63972	368671	29.8798	4	5.40291	0.00253842	0.0334938	5.3757	0.00266418	0.0269644	-0.0272105	0.986789	0.997221	3.17292	0	0	92.8122	30.5077	10.8804	5.59563	97.7239	28.226
ENSDARG00000054304	homeza	560273	126.996	2	-0.282266	0.806286	0.937907	-5.47712	6.11243e-06	0.00019666	-5.19485	1.81195e-05	0.00332304	238.762	187.616	193.396	53.3988	395.646	60.3366	0	8.31693	5.48838
ENSDARG00000054319	oxct1b	566660	600.918	1	-13.1696	1.91189e-18	2.83255e-15	-9.62418	5.1461e-19	5.71701e-16	3.54537	0.026531	0.27151	3271.28	1155.74	974.311	0	0	0	2.23825	3.11885	1.56811	small molecule catabolic process, small molecule metabolic process, drug metabolic process, organic substance catabolic process, catabolic process	drug_metabolic_process small_molecule_catabolic_process
ENSDARG00000054332	trim66	561215	28.2293	4	3.94186	0.0038919	0.0456226	5.22591	0.000119579	0.00235816	1.28406	0.298981	0.754328	0	2.00302	2.7497	40.6848	16.2072	15.826	19.0251	98.7635	58.8041
ENSDARG00000054344	gabpb2b	447812	935.888	3	2.21501	0.000949564	0.0165209	0.72962	0.276642	0.559685	-1.48539	0.0266046	0.271813	223.691	480.726	449.118	2802.17	1100.18	1454.01	688.262	772.434	452.4
ENSDARG00000054362	ccdc47	573655	3670.26	1	-2.46002	0.00220699	0.0303185	-2.18385	0.00657761	0.0516527	0.276173	0.731192	0.945193	10962.5	8049.48	4551.67	1490.08	2422.5	369.933	1780.53	2155.12	1250.57
ENSDARG00000054389	rhof	100331439	542.211	5	2.70336	0.0306868	0.184581	3.85155	0.00207081	0.0225009	1.14819	0.357636	0.793051	134.056	1.33535	87.0739	91.5408	361.325	995.06	937.827	983.476	1288.2		signal_transduction
ENSDARG00000054447	slc29a1b	560115	8383	1	-1.7991	0.0154742	0.119596	-2.4519	0.000968998	0.0124833	-0.652801	0.379758	0.808562	22440.5	20540.3	8338.93	8332.75	3684.75	2729.99	2121.86	4614.85	2643.05
ENSDARG00000054451	loxl1	100037315	4714.75	2	0.0977154	0.874755	0.962235	-2.25648	0.000274867	0.00457369	-2.35419	0.000147451	0.0128903	3746.43	6096.53	8773.38	4831.32	9600.38	5488.66	1059.81	1592.69	1243.51
ENSDARG00000054510	adrb2b	100536873	33.6204	1	-9.0114	0.00490127	0.0538497	-9.14283	0.00431066	0.0377252	-0.13143	0.969272	0.995481	176.097	0	126.486	0	0	0	0	0	0		signal_transduction
ENSDARG00000054534	acot12	335994	76.4872	6	-7.57083	0.000136288	0.00385457	-0.308143	0.854849	0.94613	7.26269	0.000253737	0.0172728	303.807	74.1119	1.83313	0	1.90673	0	165.631	6.23769	134.857
ENSDARG00000054542	il12bb	NA	199.569	5	1.62995	0.378376	0.704332	6.06648	0.000995774	0.0127413	4.43652	0.0155028	0.205006	23.0037	1.33535	0.916567	15.2568	11.4404	51.4345	0	1556.3	136.426		signal_transduction
ENSDARG00000054548	NA	100534909	35.1048	4	7.85022	4.17261e-05	0.00153367	8.96131	2.78761e-06	0.000100471	1.11109	0.463009	0.854966	0	0	0	3.8142	75.3158	20.7716	27.9781	66.5354	121.528
ENSDARG00000054562	LOC100534909	NA	25.5627	2	0.208645	0.881637	0.965128	-5.35741	0.00118611	0.0145744	-5.56605	0.000760384	0.0371691	16.6578	19.3626	69.6591	48.3132	12.3937	61.3258	0	0	2.35216
ENSDARG00000054611	NA	568811	55.3812	4	8.58887	0.000246816	0.00605564	9.57731	4.31253e-05	0.0010349	0.988441	0.625817	0.915603	0	0	0	161.468	5.72018	0	44.765	87.3277	199.15
ENSDARG00000054645	si:ch211-51c14.1	557162	86.9162	3	6.26199	0.000464437	0.00965989	3.88823	0.0300692	0.146024	-2.37375	0.172081	0.625366	0.793231	1.33535	6.41597	1.2714	39.0879	608.312	1.11913	41.5846	82.3257
ENSDARG00000054683	prdm8b	246093	93.7394	2	-1.33176	0.211901	0.538418	-5.91643	3.02011e-07	1.46251e-05	-4.58467	7.51501e-05	0.008646	120.571	178.269	297.884	137.311	77.2225	22.7499	0	4.15846	5.48838
ENSDARG00000054823	id3	335751	2936.09	5	0.682676	0.286384	0.624067	3.10687	1.20578e-06	4.80241e-05	2.4242	0.000151578	0.0128903	797.197	1159.75	397.79	909.051	1754.19	1116.72	7475.76	7133.84	5680.48
ENSDARG00000054907	cox7a3	405830	416.799	1	-1.32886	0.134618	0.430474	-3.00914	0.000728749	0.0099733	-1.68028	0.0594787	0.39491	373.612	1450.86	639.764	176.725	397.553	406.53	166.75	28.0696	111.336
ENSDARG00000054942	lgals2a	568367	255.866	1	-3.17817	0.000281099	0.00666745	-2.59634	0.00292385	0.0287808	0.581825	0.507732	0.871166	1120.04	345.188	340.046	73.7412	48.6216	77.1518	49.2415	55.0996	193.662
ENSDARG00000054978	kifc3	553614	515.533	1	-1.04591	0.114908	0.393184	-2.49218	0.00017967	0.00326679	-1.44627	0.0299087	0.285142	583.025	1451.52	757.084	530.174	441.408	380.813	110.793	140.348	244.625
ENSDARG00000055036	itih3a	30112	78.532	2	1.86968	0.30021	0.637179	-7.18455	0.000852623	0.0112527	-9.05423	2.59777e-05	0.00414814	16.6578	36.0544	98.9892	413.205	141.098	0	0	0	0.784055
ENSDARG00000055075	svila	100002875	1227.21	4	3.51656	1.70516e-07	1.43412e-05	3.654	5.51917e-08	3.40637e-06	0.137442	0.837468	0.970791	148.334	118.846	174.148	2027.88	1170.73	1850.65	2366.95	2418.15	769.158
ENSDARG00000055101	hmox2a	30679	171.372	4	4.61316	0.000499822	0.0101398	3.86888	0.00352049	0.0325443	-0.744277	0.570057	0.895671	23.0037	15.3565	0	508.56	344.164	89.0213	125.342	389.856	47.0433	oxidation-reduction process, organic cyclic compound catabolic process, organic substance catabolic process, aromatic compound catabolic process, catabolic process, chemical homeostasis
ENSDARG00000055158	prox1a	100004455	3558.81	1	-1.16732	0.160023	0.469825	-3.26454	8.59332e-05	0.00181656	-2.09723	0.0116475	0.176986	7615.81	4164.28	8893.45	1256.14	5680.14	2268.06	1203.06	304.607	643.709
ENSDARG00000055163	epoa	553366	53.3703	3	6.64953	0.00228803	0.0311211	3.49561	0.110232	0.332667	-3.15391	0.133115	0.566254	0	0.667674	3.66627	0	245.015	182.988	0	16.6339	31.3622
ENSDARG00000055186	ccr9a	568454	5777.59	5	1.64697	0.00535627	0.0574777	3.24234	4.17317e-08	2.70141e-06	1.59538	0.00695476	0.13593	1074.83	1878.84	870.739	4619	3180.42	4179.05	11565	15801.1	8829.24		signal_transduction taxis chemotaxis
ENSDARG00000055223	ablim2	560486	150.864	1	-1.58144	0.130358	0.423703	-3.32367	0.00158716	0.0181566	-1.74222	0.0986228	0.496228	168.165	640.967	137.485	90.2694	117.264	108.804	24.6208	65.4958	4.70433
ENSDARG00000055240	xdh	503993	346.141	6	-9.03757	1.09178e-06	6.96278e-05	-2.75569	0.112322	0.335917	6.28188	0.000709558	0.035522	2358.28	239.695	110.905	1.2714	2.86009	0.989125	398.409	2.07923	0.784055	small molecule metabolic process, oxidation-reduction process, organic cyclic compound catabolic process, nucleobase metabolic process, nucleobase catabolic process, organic substance catabolic process, nucleobase-containing small molecule metabolic process, aromatic compound catabolic process, catabolic process
ENSDARG00000055270	si:ch1073-358c10.1	30604	87.2435	4	2.85868	0.00114188	0.018765	2.99939	0.000636599	0.00902614	0.140713	0.870363	0.975896	19.8308	4.00605	24.7473	109.34	87.7095	153.314	92.8874	166.339	127.017
ENSDARG00000055278	cfb	335407	834.942	1	-13.6447	4.27224e-18	5.48556e-15	-10.2296	7.44294e-18	6.11162e-15	3.41516	0.0412428	0.330097	3349.81	1100.99	3057.67	0	0	0	0	2.07923	3.92027	immune system process, regulation of immune system process, protein activation cascade, response to bacterium, immune response, response to biotic stimulus, response to external biotic stimulus, response to stimulus, positive regulation of immune system process, response to other organism, proteolysis	immune_system_process immune_response response_to_stimulus response_to_external_biotic_stimulus response_to_biotic_stimulus protein_activation_cascade response_to_external_stimulus
ENSDARG00000055290	mpeg1.1	321119	9579.83	1	-2.50865	9.27522e-05	0.00284882	-1.23407	0.0544553	0.215061	1.27457	0.0470542	0.355427	21153.9	22843.8	9860.43	4254.1	2147.93	3062.33	10022.9	5067.09	7806.05
ENSDARG00000055314	mcmbp	100005953	702.586	3	2.32815	0.00171637	0.0250054	0.516149	0.487445	0.741871	-1.81201	0.0146531	0.198111	333.157	291.774	223.642	1626.12	1805.67	829.876	188.013	281.736	743.284
ENSDARG00000055344	mipep	678527	153.894	1	-1.15929	0.329169	0.662415	-3.96327	0.000960562	0.0123915	-2.80397	0.0196446	0.231326	716.287	27.3746	172.315	203.424	23.8341	182.988	25.7399	19.7527	13.3289
ENSDARG00000055365	si:dkey-25e12.3	569263	424.909	5	1.76966	0.0679792	0.29534	3.32863	0.000590122	0.00851417	1.55897	0.106843	0.51701	122.158	13.3535	129.236	447.533	89.6162	364.987	924.398	632.086	1100.81
ENSDARG00000055374	irf4b	553699	410.907	5	-0.687043	0.54998	0.822095	4.21287	0.000222332	0.00385579	4.89991	1.89446e-05	0.0034403	11.1052	96.1451	76.0751	68.6556	26.6942	18.7934	2755.29	258.864	386.539
ENSDARG00000055388	vtna	NA	543.893	1	-4.56348	0.00821801	0.0774969	-5.5551	0.00131708	0.0157234	-0.991628	0.567088	0.894439	1960.07	1413.47	1229.12	0	194.486	0	43.6459	19.7527	34.4984	immune system process, immune response	immune_system_process immune_response
ENSDARG00000055431	NA	170846	103.039	5	4.74184	0.0524704	0.255004	9.30332	0.000131841	0.00254595	4.56148	0.0376322	0.31699	0	1.33535	0	1.2714	35.2745	0.989125	0	864.96	23.5216
ENSDARG00000055543	appb	100331324	552.933	2	0.249634	0.690783	0.891965	-2.36807	0.000174166	0.00319659	-2.61771	3.33988e-05	0.00483317	398.202	803.212	887.237	891.251	1069.67	522.258	116.389	158.022	130.153
ENSDARG00000055550	LOC100331324	337131	158.616	6	-5.01224	0.00221059	0.0303464	0.665776	0.676912	0.857306	5.67802	0.000525701	0.0291922	51.56	482.729	10.9988	0	0.953364	15.826	523.751	302.528	39.2027
ENSDARG00000055561	c1galt1b	571338	454.625	6	-5.32996	3.12604e-06	0.000169599	-1.25081	0.268342	0.550023	4.07915	0.000361547	0.0221753	1881.54	519.451	430.786	1.2714	37.1812	31.652	109.674	486.54	593.529
ENSDARG00000055570	gpr61	561423	29.8442	2	0.187124	0.954528	0.987667	-22.0018	2.71246e-10	3.50874e-08	-22.1889	1.92297e-10	3.2381e-07	0	14.6888	110.905	0	143.005	0	0	0	0
ENSDARG00000055607	LOC561423	407658	177.825	2	-0.234306	0.847438	0.952879	-4.5812	0.000220542	0.00383531	-4.34689	0.000458349	0.0262037	426.758	240.363	178.731	518.731	135.378	65.2823	0	18.7131	16.4651
ENSDARG00000055618	acta1b	57930	125.039	2	-0.192162	0.913196	0.974953	-9.16753	1.51831e-05	0.000430552	-8.97537	2.28941e-05	0.00385515	74.5637	495.414	29.3301	493.303	0.953364	30.6629	1.11913	0	0
ENSDARG00000055630	foxh1	338307	20.8796	4	7.66372	0.00284252	0.0362562	7.84887	0.00223179	0.0237468	0.185153	0.935459	0.99031	0	0	0	0	83.896	3.9565	76.1005	14.5546	9.40866		signal_transduction
ENSDARG00000055647	ftr82	567365	369.772	1	-2.74708	0.000536107	0.0106778	-4.4333	3.00218e-08	2.03954e-06	-1.68622	0.0357443	0.309324	1002.64	319.148	1462.84	111.883	210.693	91.9886	26.859	54.06	47.8273
ENSDARG00000055678	akap12b	327320	2151.19	1	-0.60829	0.345006	0.674921	-2.53434	8.47403e-05	0.00179418	-1.92605	0.00282124	0.0831467	2662.88	2769.51	5155.69	1220.54	2498.77	3225.54	577.469	748.523	501.795		signal_transduction
ENSDARG00000055705	f5	100003493	2483.69	1	-4.43657	3.42175e-06	0.000183172	-4.02899	2.45577e-05	0.000649575	0.407584	0.669927	0.929629	8457.43	4618.97	7108.89	95.355	721.697	114.739	184.656	322.281	729.171	response to bacterium, response to biotic stimulus, response to external biotic stimulus, response to other organism, chemical homeostasis	response_to_stimulus response_to_external_biotic_stimulus response_to_biotic_stimulus response_to_external_stimulus regulation_of_biological_quality
ENSDARG00000055740	march9	436851	36.8023	1	-6.93646	0.00280515	0.0359462	-1.47698	0.475835	0.732705	5.45948	0.0188551	0.226935	6.34585	198.299	37.5792	0	1.90673	0	0	83.1693	3.92027	#N/A	#N/A
ENSDARG00000055743	ankrd54	571165	83.8931	1	-3.48821	0.000702485	0.0132776	-1.45135	0.151157	0.401231	2.03686	0.0486484	0.361603	188.789	42.7312	287.802	5.0856	16.2072	24.7281	30.2164	84.2089	75.2693
ENSDARG00000055750	foxp3a	100000544	254.003	3	5.60802	6.40355e-05	0.00214491	2.73567	0.0515565	0.207655	-2.87235	0.0389351	0.321819	0	1.33535	39.4124	325.478	785.572	864.495	102.96	40.545	126.233
ENSDARG00000055781	ptger3	100000140	52.0903	3	7.98313	3.04662e-06	0.000167173	4.51137	0.00888249	0.0636399	-3.47176	0.0143794	0.196955	0	0	1.83313	265.723	34.3211	128.586	3.35738	5.19808	29.7941
ENSDARG00000055813	si:dkey-225f5.5	548604	149.512	4	9.40429	3.39565e-07	2.5349e-05	7.13185	0.000111643	0.00224307	-2.27244	0.143463	0.581239	0.793231	0	0.916567	745.04	41.948	326.411	2.23825	217.28	10.9768
ENSDARG00000055854	nr4a3	100034498	1387.42	5	2.46146	0.00645189	0.0654018	3.04943	0.000738366	0.0100612	0.587965	0.514845	0.874425	431.518	377.904	34.8295	1085.78	2226.11	1339.28	1988.69	1988.78	3013.91		signal_transduction
ENSDARG00000055875	pag1	327196	138.64	1	-3.45453	2.66185e-05	0.00105706	-2.52158	0.00196285	0.021515	0.932943	0.260178	0.723289	356.954	291.106	338.213	33.0564	9.53364	47.478	42.5268	39.5054	89.3822	regulation of immune system process	signal_transduction
ENSDARG00000055885	tex10	338290	924.502	1	-2.84303	0.00437738	0.0498277	-2.96104	0.00299828	0.0292337	-0.118015	0.905942	0.982768	359.334	3830.45	2372.99	568.316	118.217	228.488	357.001	116.437	369.29
ENSDARG00000055991	hmbsb	100003763	232.879	3	3.60147	0.000132522	0.00377013	1.01288	0.284068	0.567302	-2.58858	0.0058863	0.123339	59.4923	52.0786	26.5804	1032.38	361.325	284.868	49.2415	195.448	34.4984
ENSDARG00000055999	si:ch211-59d17.3	557717	147.526	4	2.45358	0.00200614	0.0281415	3.67585	3.45876e-06	0.000120077	1.22228	0.117351	0.539463	31.7292	23.3686	13.7485	53.3988	144.911	179.032	354.763	347.232	179.549
ENSDARG00000056036	stxbp1b	567714	604.478	2	-3.04567	0.0327194	0.193127	-8.87864	2.70985e-09	2.50874e-07	-5.83297	9.43128e-05	0.00959866	1558.7	371.895	2912.85	105.526	46.7148	434.226	0	10.3962	0
ENSDARG00000056084	igsf21b	327415	21.9706	1	-5.57773	0.00354838	0.0428745	-7.52973	0.00038396	0.00601283	-1.952	0.384506	0.812018	76.9434	38.7251	76.9916	0	0	3.9565	1.11913	0	0
ENSDARG00000056101	kcnd3	406298	118.621	4	7.24083	0.000120872	0.00350073	5.22281	0.00560285	0.0459939	-2.01802	0.264078	0.726499	0	2.00302	3.66627	35.5992	0	816.028	64.9093	81.09	64.2925
ENSDARG00000056108	ndufa4	100002383	155.203	1	-4.79912	0.00124628	0.0200195	-4.28421	0.00381473	0.0345043	0.514914	0.730809	0.945146	456.901	823.242	4.58283	1.2714	20.974	23.739	41.4076	20.7923	3.92027	oxidation-reduction process
ENSDARG00000056111	lmod1a	324088	138.684	5	2.73352	0.0487743	0.244456	4.11475	0.00298162	0.029136	1.38123	0.31551	0.763463	48.3871	0.667674	0.916567	205.967	54.3418	72.2061	208.157	384.658	272.851
ENSDARG00000056127	polr2gl	282676	218.552	3	3.82895	0.000413094	0.00889953	2.7108	0.012474	0.0812359	-1.11815	0.299336	0.754821	11.8985	55.417	22.9142	1015.85	155.398	113.749	288.734	74.8523	228.16	organic cyclic compound catabolic process, organic substance catabolic process, aromatic compound catabolic process, catabolic process
ENSDARG00000056160	hspd1	325372	1743.92	1	-2.12886	0.00041434	0.0089164	-3.04755	4.41361e-07	2.00838e-05	-0.918687	0.128276	0.559074	5496.3	3411.82	2721.29	1081.96	643.521	933.734	364.835	646.641	395.164	immune system process	immune_system_process cell_activation T_cell_activation
ENSDARG00000056175	scrt2	322493	873.404	1	-1.09417	0.489662	0.785704	-4.67738	0.00319948	0.0305488	-3.58321	0.0239442	0.255692	406.134	904.031	3904.58	86.4552	2326.21	29.6738	31.3355	2.07923	170.14
ENSDARG00000056196	slc2a2	325042	467.84	1	-5.32323	0.00014172	0.00395489	-6.99756	7.45374e-07	3.13522e-05	-1.67434	0.23884	0.702759	2243.26	951.436	882.654	3.8142	81.9893	15.826	3.35738	0	28.226
ENSDARG00000056218	tnika	553700	599.958	1	-2.23892	0.000272425	0.00651789	-1.18123	0.0542129	0.214512	1.05768	0.0858706	0.467955	1358.8	1143.06	765.333	165.282	200.206	326.411	468.914	345.152	626.46
ENSDARG00000056226	creb3l3a	NA	279.27	1	-12.0632	1.43953e-08	1.78873e-06	-9.17821	1.36197e-06	5.32549e-05	2.885	0.196849	0.654081	990.745	26.0393	1492.17	0	0	0	4.4765	0	0
ENSDARG00000056245	NA	794716	321.453	5	-2.2955	0.145248	0.447238	4.58418	0.00302041	0.0293802	6.87968	1.20186e-05	0.00244638	0.793231	20.6979	93.4898	1.2714	20.974	0.989125	207.038	2269.48	278.339
ENSDARG00000056267	dixdc1b	100002285	161.564	5	3.90737	0.0222822	0.15016	4.8312	0.00469817	0.0402402	0.92383	0.585833	0.902195	0	30.713	1.83313	41.9562	90.5696	358.063	10.0721	821.296	99.575		signal_transduction
ENSDARG00000056284	drd7	30598	15.5729	4	20.7654	2.15856e-08	2.52953e-06	18.8641	3.83126e-07	1.77782e-05	-1.90133	0.589804	0.903619	0	0	0	0	110.59	0	4.4765	0	25.0898		signal_transduction multicellular_organismal_process
ENSDARG00000056292	vsx1	100006972	1156.38	2	-3.30106	0.012828	0.105674	-9.34506	1.1701e-11	2.14549e-09	-6.044	1.15974e-05	0.00238687	674.246	5241.24	3520.53	179.267	328.911	449.063	0	0	14.113		response_to_stimulus multicellular_organismal_process
ENSDARG00000056314	a2ml	794339	1058.53	1	-5.61265	2.52313e-05	0.00100612	-7.94998	3.70382e-09	3.25351e-07	-2.33733	0.0839464	0.462538	5098.89	1659.17	2541.64	2.5428	42.9014	144.412	2.23825	2.07923	32.9303
ENSDARG00000056322	ldb3a	561771	243.276	1	-5.79673	0.000140099	0.00393341	-6.95085	6.54153e-06	0.000209041	-1.15412	0.459503	0.853335	19.8308	1778.68	335.464	22.8852	4.76682	10.8804	0	2.07923	14.897		multicellular_organismal_process anterior/posterior_pattern_specification somitogenesis
ENSDARG00000056346	acap1	445024	2849.94	4	3.0559	2.53263e-06	0.000141798	3.21803	7.22059e-07	3.07392e-05	0.162126	0.802626	0.963106	347.435	717.082	312.549	5615.77	3384.44	2455.01	5001.37	3321.57	4494.2
ENSDARG00000056347	rab3aa	564061	33.5751	1	-6.8912	0.00183232	0.0263558	-2.02491	0.301065	0.585019	4.86629	0.0282135	0.277491	19.0375	36.0544	186.063	0	0	1.97825	0	4.15846	54.8838
ENSDARG00000056379	si:ch73-86n18.1	436787	471.985	1	-4.79649	5.33319e-09	7.49761e-07	-4.23866	2.21038e-07	1.13438e-05	0.557825	0.500268	0.867698	2063.99	1363.39	472.949	59.7558	35.2745	45.4998	116.389	59.2581	31.3622
ENSDARG00000056396	dusp22a	768144	333.744	3	3.69429	0.00380032	0.044851	-0.237681	0.852771	0.945295	-3.93197	0.00209122	0.0702201	113.432	72.1088	17.4148	2299.96	69.5956	259.151	11.1913	73.8127	87.0301
ENSDARG00000056453	afap1l1b	406285	288.291	1	-0.294225	0.758773	0.917371	-3.23493	0.000796003	0.0106468	-2.9407	0.0023053	0.0749848	206.24	498.753	645.263	59.7558	516.723	524.236	59.3136	62.3769	21.9535
ENSDARG00000056473	chaf1b	565477	911.187	3	2.45919	0.00128925	0.020437	1.76634	0.0208247	0.114297	-0.692859	0.364019	0.796466	263.353	385.916	178.731	2846.66	1049.65	658.757	1259.02	675.75	882.846
ENSDARG00000056477	ccdc125	564814	126.567	4	6.27778	9.69799e-05	0.00294147	6.0177	0.000186756	0.00335912	-0.260074	0.866423	0.975463	1.58646	5.34139	0.916567	12.714	594.899	8.90213	29.0973	84.2089	401.436
ENSDARG00000056478	si:ch211-168b3.1	368752	38.667	1	-6.57321	8.04592e-07	5.307e-05	-2.429	0.0199724	0.111268	4.14421	0.00204816	0.069104	161.026	44.7342	85.2407	0	1.90673	0.989125	17.906	22.8715	13.3289
ENSDARG00000056481	vat1	570524	5394.9	1	-2.00128	0.000591821	0.011502	-1.78584	0.00217097	0.0232695	0.21544	0.711588	0.941796	11941.3	9628.53	9963.08	2052.04	3298.64	2525.24	4630.94	2489.88	2024.43	oxidation-reduction process
ENSDARG00000056498	si:ch211-234p6.10	100006448	55.3336	1	-9.73045	2.55441e-06	0.000142603	-9.86188	1.86737e-06	7.05343e-05	-0.131431	0.955958	0.994081	335.537	92.8067	69.6591	0	0	0	0	0	0
ENSDARG00000056499	ca6	796217	426.444	5	-3.39434	0.0107053	0.0935922	3.09866	0.0178237	0.10332	6.493	1.02421e-06	0.000346835	3.17292	236.357	157.65	10.1712	2.86009	24.7281	2406.12	677.829	319.11
ENSDARG00000056502	si:ch73-334d15.4	436678	33.7212	3	6.80363	4.07991e-07	2.9541e-05	3.34219	0.0147188	0.0910511	-3.46145	0.00175496	0.062155	0.793231	0	1.83313	92.8122	99.1499	84.0756	4.4765	6.23769	14.113
ENSDARG00000056511	arr3a	568309	259.699	2	1.03325	0.341217	0.672221	-5.36168	2.28912e-06	8.41096e-05	-6.39493	1.71602e-08	1.38199e-05	63.4585	432.653	264.888	573.401	655.914	328.39	12.3104	0	6.27244		signal_transduction multicellular_organismal_process
ENSDARG00000056525	bcar1	393881	1140.55	3	2.10996	0.070964	0.301648	-2.79849	0.0169128	0.100141	-4.90845	2.78431e-05	0.00432617	1226.33	218.997	434.453	6425.65	1246.05	443.128	61.5519	189.21	19.6014
ENSDARG00000056549	vps26a	550546	497.453	1	-1.55721	0.0880689	0.339241	-2.78751	0.00229837	0.0242642	-1.23029	0.178863	0.633599	942.358	419.299	1654.4	67.3842	619.687	337.292	117.508	134.11	185.037
ENSDARG00000056566	necab1	563369	203.514	5	4.04755	0.0246236	0.160602	6.56275	0.000264673	0.00445509	2.5152	0.156077	0.601929	0	0	16.4982	162.739	58.1552	49.4563	5.59563	501.095	1038.09
ENSDARG00000056587	cyp2r1	114430	120.001	1	-6.09793	0.00406708	0.0472164	-4.54186	0.0304148	0.146965	1.55608	0.465708	0.85629	853.516	14.6888	153.067	0	0	14.8369	3.35738	40.545	0	oxidation-reduction process
ENSDARG00000056594	irx1b	403003	124.006	2	-0.572276	0.833891	0.948679	-24.24	3.41146e-16	1.89496e-13	-23.6677	1.66523e-15	1.54225e-11	0.793231	120.181	546.274	448.804	0	0	0	0	0
ENSDARG00000056633	fgf13b	393320	36.2781	1	-5.98558	0.00167717	0.0246207	-6.58516	0.000728226	0.0099733	-0.599582	0.770792	0.954186	53.9397	160.91	103.572	0	0	4.94563	0	0	3.13622
ENSDARG00000056643	slc22a7b.1	553748	31.4156	3	3.85232	0.0269953	0.17019	-5.09654	0.0152655	0.0933627	-8.94886	1.71045e-05	0.00316827	0	7.34442	10.9988	39.4134	93.4297	131.554	0	0	0
ENSDARG00000056650	zgc:113276	323266	61.6997	1	-1.04354	0.65464	0.874734	-7.23861	0.00379678	0.0343749	-6.19507	0.0132975	0.18976	0	282.426	89.8236	123.326	0	57.3693	0	0	2.35216
ENSDARG00000056722	cd99l2	553511	1949.88	1	-2.1052	0.004002	0.0466577	-2.16582	0.00306663	0.0297159	-0.0606216	0.933989	0.989829	2172.66	5711.95	4174.05	696.727	1242.23	863.506	1582.44	592.581	512.772
ENSDARG00000056740	tmeff1b	565123	814.239	1	-1.33544	0.30359	0.639663	-4.82032	0.000213722	0.00374082	-3.48488	0.0074523	0.140924	1415.92	267.737	3435.29	164.011	1828.55	35.6085	31.3355	57.1789	92.5185
ENSDARG00000056741	senp3b	553756	305.139	5	4.21661	0.0152764	0.118495	6.96193	6.10498e-05	0.00137917	2.74532	0.109105	0.522379	19.0375	0	0	123.326	102.01	128.586	2156.55	33.2677	183.469
ENSDARG00000056742	crmp1	403061	162.944	2	-2.75278	0.0235951	0.156005	-7.51424	1.46248e-08	1.114e-06	-4.76146	0.000344181	0.0211803	39.6615	749.131	482.114	61.0272	54.3418	73.1953	0	6.23769	0.784055
ENSDARG00000056744	ela2	557988	148.469	4	8.64109	6.2693e-05	0.0021036	7.3591	0.000655417	0.00920997	-1.28199	0.520095	0.877245	0.793231	0.667674	0.916567	0	199.253	745.8	262.994	125.794	0
ENSDARG00000056764	hydin	334304	53.1847	3	5.37051	0.00186269	0.0266931	3.31651	0.0553577	0.217131	-2.05399	0.221446	0.685471	5.55262	0	3.66627	1.2714	175.419	201.782	8.953	8.31693	73.7011
ENSDARG00000056765	ela2l	100007662	175.505	4	6.80813	0.000235776	0.0058714	7.92146	1.8674e-05	0.000513359	1.11333	0.524463	0.878369	2.37969	2.00302	0	1.2714	317.47	179.032	1028.48	39.5054	9.40866
ENSDARG00000056784	aire	58048	14.3402	5	1.83517	0.506168	0.79634	7.21023	0.00605008	0.0487257	5.37506	0.0315365	0.293223	0	0	0.916567	0	0	2.96738	97.3639	27.03	0.784055
ENSDARG00000056819	hoxa9b	550256	37.0515	4	9.46148	4.76022e-06	0.000243188	6.00796	0.00393841	0.0353252	-3.45352	0.0448011	0.345771	0	0	0	2.5428	94.383	208.705	10.0721	2.07923	15.6811
ENSDARG00000056831	gng2	406778	490.945	3	2.59045	0.00231587	0.0313669	2.26184	0.00782139	0.0580873	-0.328617	0.698508	0.939062	242.729	86.13	44.9118	738.683	960.991	551.932	401.766	1044.81	346.552
ENSDARG00000056832	exo1	436945	218.982	5	1.47277	0.117853	0.399552	2.69078	0.0042196	0.0372042	1.21801	0.194148	0.651261	18.2443	65.4321	109.071	110.612	357.512	66.2714	528.227	301.489	413.981
ENSDARG00000056871	ap4m1	561047	204.883	1	-5.24365	1.48763e-06	9.03842e-05	-2.45619	0.0213713	0.116619	2.78746	0.0107182	0.168965	370.439	1103	52.2443	13.9854	10.487	15.826	33.5738	136.19	108.2
ENSDARG00000056873	and3	563926	40.1996	3	2.11738	0.389542	0.713037	-6.98381	0.0104318	0.0717988	-9.10119	0.000833475	0.0385961	0	0	67.826	162.739	87.7095	43.5215	0	0	0
ENSDARG00000056885	per1a	559590	308.761	5	2.87602	0.0420168	0.224291	4.60205	0.00113087	0.0140418	1.72603	0.220216	0.684637	76.9434	0	8.2491	176.725	121.077	327.4	568.516	1260.01	239.921
ENSDARG00000056910	nfascb	563867	147.754	3	4.85306	0.00296564	0.0373566	3.40951	0.03697	0.167278	-1.44355	0.372792	0.80246	0	0	32.9964	606.458	143.005	198.814	70.5049	107.08	170.924
ENSDARG00000056913	pcolcea	402969	39.5109	3	2.57422	0.0290094	0.178391	-1.91116	0.123283	0.355112	-4.48538	0.00026452	0.0175582	22.2105	3.33837	23.8307	33.0564	58.1552	201.782	6.71475	4.15846	2.35216
ENSDARG00000056920	tmem88a	795096	65.7778	2	0.567652	0.683034	0.888747	-4.86687	0.000975714	0.0125527	-5.43452	0.000230911	0.0167077	11.8985	156.236	66.9094	283.522	52.435	12.8586	1.11913	6.23769	0.784055
ENSDARG00000056976	ifit16	327292	28.7088	4	7.54722	0.000881296	0.0157104	6.8802	0.00244483	0.0253559	-0.667019	0.731621	0.945273	0	0	0.916567	92.8122	0	65.2823	13.4295	8.31693	77.6214
ENSDARG00000056985	tpte	445202	782.91	1	-1.73747	0.045991	0.237013	-3.80677	1.29916e-05	0.000375167	-2.0693	0.0178647	0.22164	1207.3	2166.6	1764.39	509.831	356.558	674.583	152.201	18.7131	196.014
ENSDARG00000057011	dpm1	504088	266.86	1	-3.45324	0.0030437	0.0381343	-1.50232	0.195486	0.465215	1.95092	0.0944085	0.486298	821.787	225.674	615.933	6.357	110.59	34.6194	33.5738	154.903	398.3
ENSDARG00000057064	enpep	336439	74.5134	1	-5.2943	0.000191043	0.00498575	-9.29209	2.74568e-07	1.36102e-05	-3.99778	0.0301287	0.286485	301.428	302.456	49.4946	0	9.53364	6.92388	0	0	0.784055	organic substance catabolic process, catabolic process	regulation_of_biological_quality
ENSDARG00000057100	zwilch	795188	66.1894	5	3.43606	0.00835183	0.0784282	3.81864	0.00335183	0.0315096	0.382583	0.764561	0.952594	8.72554	0.667674	13.7485	22.8852	23.8341	201.782	118.627	44.7035	160.731
ENSDARG00000057112	gpr25	664755	27.1496	5	4.9841	0.0528233	0.255687	8.00391	0.00176549	0.0197882	3.01982	0.187399	0.643492	0.793231	0	0	0	0.953364	25.7173	1.11913	207.923	7.84055
ENSDARG00000057141	zgc:110045	562651	1095.89	2	-1.16077	0.331783	0.664641	-6.12692	3.64468e-07	1.69959e-05	-4.96615	3.75196e-05	0.00518638	683.765	2160.59	3903.66	2617.81	258.362	142.434	35.812	7.27731	53.3157
ENSDARG00000057206	nmt1b	559245	143.429	4	8.0741	1.48588e-05	0.000640471	5.37597	0.00398356	0.0355615	-2.69813	0.12483	0.552698	0	4.00605	0	139.854	506.236	468.845	142.129	0	29.7941
ENSDARG00000057231	rorca	407712	219.331	6	-3.32606	1.50988e-05	0.000647669	-0.147899	0.84475	0.942181	3.17816	3.58605e-05	0.00505052	395.822	280.423	309.8	15.2568	36.2278	46.4889	428.625	132.031	329.303
ENSDARG00000057239	tph2	436866	170.571	5	0.720958	0.434072	0.746915	3.23482	0.000418127	0.00648869	2.51386	0.0060365	0.12584	94.3945	10.0151	22.9142	73.7412	64.8288	71.217	295.449	539.561	363.017		organic_acid_metabolic_process carboxylic_acid_metabolic_process oxoacid_metabolic_process cellular_amino_acid_metabolic_process
ENSDARG00000057241	tnfsf10	565876	46.0433	3	4.06904	0.00381968	0.0450227	2.88048	0.0410306	0.17966	-1.18856	0.387994	0.812976	0	10.0151	6.41597	71.1984	59.1086	146.391	4.4765	54.06	62.7244	immune system process, immune response
ENSDARG00000057262	si:dkey-91i10.3	497184	326.061	1	-4.27277	0.00641161	0.0651305	-5.84819	0.000206749	0.00365948	-1.57542	0.318975	0.765164	2430.46	12.0181	302.467	1.2714	49.5749	90.9995	13.4295	31.1885	3.13622
ENSDARG00000057272	slc30a9	751718	760.945	1	-0.344976	0.661407	0.877405	-2.33046	0.00314143	0.0302041	-1.98548	0.0118816	0.179074	1239.03	1624.45	584.77	386.506	611.106	1717.12	240.612	170.497	274.419
ENSDARG00000057394	rab33a	407716	35.592	2	-0.197636	0.906525	0.973174	-7.35508	0.000335037	0.00538511	-7.15744	0.000486653	0.0276196	19.0375	146.888	4.58283	125.869	15.2538	7.913	0	0	0.784055
ENSDARG00000057433	st6galnac5b	567972	79.6833	4	8.79001	1.3731e-05	0.000601042	8.66403	1.82081e-05	0.000503481	-0.125983	0.938943	0.991217	0	0.667674	0	111.883	134.424	127.597	0	197.527	145.05	carbohydrate metabolic process
ENSDARG00000057437	apodb	619262	15.6692	5	0.434742	0.88927	0.968681	8.3443	0.00393915	0.0353252	7.90956	0.00628057	0.127981	0	0	0	0	0	0	118.627	14.5546	7.84055
ENSDARG00000057452	ston2	557834	1491.97	1	-0.115297	0.897954	0.971176	-2.81706	0.00174873	0.0196586	-2.70176	0.00268593	0.0814265	3620.31	1868.82	1012.81	4119.34	988.639	895.158	181.298	525.006	216.399
ENSDARG00000057529	itpa	793912	107.521	1	-2.54102	0.101874	0.366769	-5.46695	0.000556459	0.00812156	-2.92593	0.0654187	0.412441	142.782	619.602	47.6615	97.8978	0.953364	40.5541	0	10.3962	7.84055
ENSDARG00000057568	nefla	568041	414.485	6	-5.42732	2.18256e-07	1.75151e-05	-0.5856	0.568489	0.797306	4.84172	3.79189e-06	0.000989257	751.983	1228.52	227.309	3.8142	5.72018	41.5433	681.547	400.252	389.675
ENSDARG00000057586	sall3b	450040	350.888	1	-3.36882	0.000748273	0.0138441	-5.72461	1.6543e-08	1.23843e-06	-2.35579	0.0206435	0.238095	1365.94	886.672	578.354	71.1984	79.1292	123.641	1.11913	13.515	38.4187		signal_transduction
ENSDARG00000057625	dusp14	140747	12.155	1	-3.14564	0.101432	0.365908	-7.51854	0.000661134	0.00928103	-4.3729	0.0518733	0.37224	10.312	10.0151	77.9082	6.357	3.81346	0.989125	0	0	0
ENSDARG00000057633	cxcr4a	100006310	107.703	4	10.8195	6.1698e-13	2.64067e-10	8.74119	6.48268e-09	5.41734e-07	-2.07833	0.0270421	0.273567	0	0	0	381.42	158.258	244.314	36.9311	55.0996	93.3025	cell differentiation	signal_transduction taxis chemotaxis
ENSDARG00000057665	sprn2	NA	16.9648	4	7.85907	0.0016127	0.0239112	6.90541	0.00565548	0.0462979	-0.95366	0.665388	0.928375	0	0	0	19.071	13.3471	68.2496	0	45.7431	6.27244
ENSDARG00000057669	NA	65225	16.0231	4	7.89961	0.000139856	0.00393341	6.54309	0.00166715	0.0188877	-1.35651	0.430851	0.839356	0	0	0	82.641	17.1606	3.9565	12.3104	15.5942	12.5449
ENSDARG00000057698	ctsd	378990	3301.2	1	-2.61025	0.000500144	0.0101398	-1.14709	0.125949	0.359767	1.46316	0.0510801	0.370258	6576.68	7277.65	4538.84	481.861	1243.19	1286.85	4630.94	2548.1	1126.69	response to bacterium, response to biotic stimulus, response to external biotic stimulus, organic substance catabolic process, response to other organism, catabolic process
ENSDARG00000057767	nudt4a	570210	47.0326	1	-4.15361	0.000559363	0.0110723	-0.716471	0.530794	0.771596	3.43713	0.00438845	0.105981	167.372	20.0302	66.9094	2.5428	6.67355	4.94563	94.0065	14.5546	46.2592	small molecule metabolic process, organic cyclic compound catabolic process, organic substance catabolic process, nucleobase-containing small molecule metabolic process, aromatic compound catabolic process, catabolic process
ENSDARG00000057911	zgc:86709	449536	108.643	1	-9.74077	1.4502e-06	8.83886e-05	-10.834	8.38184e-08	4.84096e-06	-1.09322	0.640296	0.920122	101.534	838.599	36.6627	0	0	0.989125	0	0	0		multicellular_organismal_process multicellular_organismal_process
ENSDARG00000057948	nitr6b	492766	78.5118	5	0.434749	0.871188	0.961007	10.6698	9.47239e-06	0.000284712	10.2351	2.15311e-05	0.00372729	0	0	0	0	0	0	566.277	3.11885	137.21
ENSDARG00000057983	svopl	83415	57.4391	4	5.68309	0.00136755	0.0212927	6.58809	0.00020322	0.00361056	0.904999	0.580759	0.899786	0	3.33837	0	151.297	0.953364	26.7064	125.342	98.7635	110.552
ENSDARG00000058004	six2a	259189	55.6736	3	4.69141	0.000386424	0.00849602	3.18031	0.016432	0.0982071	-1.5111	0.238785	0.702734	3.17292	0	10.9988	96.6264	59.1086	204.749	51.4798	14.5546	60.3722
ENSDARG00000058005	hgd	564009	450.608	1	-2.60696	0.00341226	0.041595	-2.08882	0.0188491	0.107289	0.518139	0.561211	0.892828	1616.6	757.143	524.276	325.478	67.6889	83.0865	117.508	337.875	225.808	small molecule catabolic process, oxidation-reduction process, organic acid catabolic process, carboxylic acid catabolic process, aromatic amino acid family catabolic process
ENSDARG00000058094	ciarta	394103	417.647	1	-3.42873	0.000236974	0.0058816	-0.878261	0.343949	0.626284	2.55047	0.00627763	0.127981	474.352	1512.95	308.883	57.213	61.0153	94.956	166.75	857.683	225.024
ENSDARG00000058102	sardh	352940	241.531	1	-2.7448	0.0150939	0.117506	-3.76405	0.000890022	0.0116567	-1.01925	0.369583	0.800208	351.401	821.239	604.934	184.353	23.8341	57.3693	51.4798	3.11885	76.0533	small molecule catabolic process, organic acid catabolic process, carboxylic acid catabolic process	organic_acid_metabolic_process carboxylic_acid_metabolic_process oxoacid_metabolic_process cellular_amino_acid_metabolic_process small_molecule_catabolic_process alpha-amino_acid_metabolic_process
ENSDARG00000058115	fgfr2	393286	797.902	1	-0.924273	0.256445	0.593217	-2.3164	0.00449659	0.039009	-1.39212	0.0878905	0.472705	2234.53	616.931	1305.19	486.946	742.671	960.441	387.217	90.4466	356.745		signal_transduction
ENSDARG00000058140	ttc25	556499	136.095	5	3.52516	0.0491467	0.245669	4.98212	0.00539535	0.0447701	1.45696	0.411979	0.827358	27.7631	0	0	26.6994	157.305	135.51	534.942	328.519	14.113
ENSDARG00000058145	atp7b	100535324	91.2655	1	-2.44352	0.190432	0.51111	-7.13978	0.00028989	0.0047732	-4.69626	0.0173515	0.218789	526.705	24.704	138.402	63.57	0	63.304	0	0	4.70433
ENSDARG00000058222	mpp4a	406404	221.344	1	-4.10362	0.00238134	0.0319836	-1.17217	0.382171	0.658137	2.93144	0.0300899	0.286264	123.744	208.982	993.559	16.5282	20.974	39.565	551.729	16.6339	20.3854
ENSDARG00000058226	ak3	NA	379.771	1	-4.00772	0.0060161	0.062369	-4.12871	0.00465679	0.0399582	-0.120991	0.934082	0.989829	78.5299	2793.55	181.48	17.7996	4.76682	167.162	109.674	18.7131	46.2592
ENSDARG00000058232	NA	553675	3494.93	5	1.98585	0.0186314	0.134096	2.80255	0.00089795	0.0117196	0.816704	0.333056	0.775122	293.495	713.744	1627.82	6442.18	2384.36	1610.3	6724.82	6562.05	5095.57
ENSDARG00000058246	cysltr1	NA	139.454	4	8.64781	1.85778e-06	0.000109088	11.2836	4.60492e-10	5.57491e-08	2.63578	0.0560771	0.383857	0	0	0	6.357	19.0673	148.369	682.667	176.735	221.887		signal_transduction
ENSDARG00000058254	NA	321324	142.55	3	6.98017	0.0107593	0.0938938	-4.23571	0.15511	0.40617	-11.2159	0.000145081	0.0128903	0	10.0151	0	0	1241.28	31.652	0	0	0
ENSDARG00000058257	slc39a1	492774	647.708	1	-4.52588	0.000952753	0.0165465	-2.63808	0.0536018	0.212728	1.8878	0.168405	0.620151	309.36	3979.34	552.69	20.3424	5.72018	183.977	378.264	362.826	36.8506
ENSDARG00000058267	glmna	100049706	124.892	4	3.59478	0.00151909	0.0228576	4.40165	0.000101569	0.00208052	0.806866	0.468331	0.856501	9.51877	0.667674	22.9142	155.111	96.2898	145.401	398.409	70.6939	225.024
ENSDARG00000058341	casp8l1	406363	30.3824	5	4.5731	0.0173091	0.12772	6.63527	0.000522435	0.00771134	2.06217	0.23033	0.694429	0.793231	1.33535	0	40.6848	0	11.8695	152.201	15.5942	50.9636		signal_transduction
ENSDARG00000058348	scinlb	100150889	4708.06	5	1.84692	0.00466345	0.0520382	3.5146	7.23363e-08	4.2692e-06	1.66768	0.0105738	0.167831	326.811	1103.67	1213.53	3244.61	3177.56	3089.04	9175.71	10623.8	10417.7
ENSDARG00000058351	tapbpl	798073	543.982	6	-4.51933	0.00127884	0.0203558	0.0405188	0.976841	0.991009	4.55985	0.00115633	0.0472452	2208.35	111.502	43.0786	21.6138	73.409	7.913	208.157	458.471	1763.34
ENSDARG00000058352	acot9.1	791580	352.433	1	-3.81869	0.000889737	0.015795	-3.67895	0.00135543	0.0160192	0.139741	0.903529	0.981591	724.22	1964.3	72.4088	31.785	118.217	45.4998	19.0251	110.199	86.246
ENSDARG00000058365	hspb8	797351	1126.63	1	-6.898	6.6043e-12	1.87057e-09	-5.38638	6.27468e-08	3.774e-06	1.51162	0.134058	0.568228	4810.95	3779.7	1231.87	10.1712	5.72018	66.2714	108.555	64.4562	61.9403
ENSDARG00000058371	krt5	678616	51.1097	3	6.05971	0.00276265	0.035591	2.42674	0.233792	0.514464	-3.63297	0.0657537	0.413269	0	0	6.41597	1.2714	390.879	27.6955	4.4765	4.15846	25.0898
ENSDARG00000058372	mcph1	562552	217.059	4	4.60386	0.00152294	0.0228976	4.26373	0.00332658	0.0313561	-0.340128	0.813283	0.964803	0	42.7312	0.916567	302.593	613.013	151.336	396.17	213.121	233.648
ENSDARG00000058381	zgc:171775	798008	213.737	5	2.9877	0.0475368	0.240903	4.86094	0.00125182	0.0150777	1.87324	0.210947	0.671601	1.58646	0.667674	48.578	172.91	47.6682	181.01	1133.67	304.607	32.9303
ENSDARG00000058390	acot9.2	327355	20.7501	3	7.66503	0.00272255	0.035145	4.11414	0.111043	0.334049	-3.55089	0.122662	0.549959	0.793231	0	0	0	72.4557	98.9125	0	8.31693	6.27244
ENSDARG00000058461	ice1	322609	1160.2	5	0.591281	0.570153	0.833147	3.04847	0.00339765	0.0318768	2.45719	0.0182114	0.223693	30.936	230.348	707.59	186.896	389.926	882.3	2230.42	2823.6	2959.81
ENSDARG00000058473	st6galnac3	566708	66.6189	1	-5.88794	0.00231974	0.0313972	-1.6547	0.373546	0.65119	4.23323	0.0287576	0.279914	213.379	233.018	2.7497	3.8142	3.81346	0	78.3388	64.4562	0
ENSDARG00000058503	flt3	NA	254.937	4	9.19166	1.66414e-10	3.40972e-08	9.9019	5.77459e-12	1.12432e-09	0.710231	0.47194	0.857978	0	1.33535	0	352.178	408.993	108.804	613.281	155.942	653.902	transmembrane receptor protein tyrosine kinase signaling pathway, cell differentiation, enzyme linked receptor protein signaling pathway	signal_transduction
ENSDARG00000058564	NA	58149	33.1304	5	2.00042	0.0647898	0.287259	3.44359	0.00134624	0.015949	1.44316	0.168004	0.619538	1.58646	10.6828	6.41597	17.7996	29.5543	27.6955	42.5268	116.437	45.4752
ENSDARG00000058571	pdp2	100005564	31.9924	1	-6.54397	0.00156662	0.0233719	-1.34984	0.457544	0.719438	5.19413	0.012254	0.181585	174.511	20.6979	10.0822	1.2714	0	0.989125	0	20.7923	59.5882
ENSDARG00000058605	vsig10	553465	40.764	5	-2.57542	0.163328	0.474967	3.48561	0.0432315	0.185267	6.06103	0.000951168	0.041553	15.0714	0	14.6651	0	1.90673	2.96738	151.082	175.695	5.48838
ENSDARG00000058606	sik1	100307075	4870.47	5	1.81298	0.0524594	0.255004	2.75024	0.00326019	0.0309718	0.937261	0.315964	0.763463	1381.01	2043.08	474.782	7704.68	3381.58	2614.26	18380.5	5088.92	2765.36
ENSDARG00000058608	wsb2	NA	48.9951	4	4.85609	0.00128673	0.0204287	4.36408	0.00383797	0.0346979	-0.492001	0.734138	0.945916	8.72554	0	0	61.0272	89.6162	101.88	69.3858	88.3673	21.9535		signal_transduction
ENSDARG00000058659	NA	768151	10.822	3	6.65999	0.00189404	0.0269888	3.69857	0.089906	0.29336	-2.96142	0.107997	0.519457	0	0	0.916567	38.142	3.81346	43.5215	1.11913	8.31693	1.56811
ENSDARG00000058666	dennd2da	100006053	911.904	5	3.03339	0.00604835	0.0625961	3.73577	0.000721608	0.00992591	0.702377	0.524317	0.878369	35.6954	51.4109	277.72	2069.84	252.641	662.714	2711.64	1682.1	463.376
ENSDARG00000058672	si:dkey-266f7.1	NA	238.53	4	4.81554	4.00011e-07	2.91826e-05	5.91789	4.49281e-10	5.47428e-08	1.10235	0.227742	0.692849	8.72554	14.0212	0.916567	274.622	305.077	94.956	634.544	411.688	402.22
ENSDARG00000058700	NA	566954	15.61	5	4.65755	0.0152261	0.118252	7.13331	0.000168674	0.00312006	2.47575	0.103522	0.509475	0	0.667674	0	2.5428	2.86009	15.826	52.5989	22.8715	43.123
ENSDARG00000058710	terf1	406855	190.69	4	8.69567	1.04804e-06	6.70608e-05	10.6582	2.1126e-09	2.05663e-07	1.96253	0.141968	0.579871	0.793231	0	0	289.879	16.2072	44.5106	81.6962	349.311	933.809		regulation_of_biological_quality
ENSDARG00000058729	akirin2	560602	303.713	5	2.73347	0.0225684	0.151452	3.45837	0.00389546	0.0350499	0.7249	0.543898	0.884736	109.466	3.33837	33.913	45.7704	436.641	492.584	380.503	380.499	850.699
ENSDARG00000058731	slc2a6	573010	671.586	1	-3.26052	0.00115484	0.0188974	-0.690675	0.490084	0.744045	2.56984	0.0104432	0.167045	630.619	2128.55	747.002	73.7412	20.0206	272.009	858.369	395.054	918.912
ENSDARG00000058732	scgn	795916	319.266	4	5.28352	0.000140009	0.00393341	4.87403	0.000443521	0.00676602	-0.409493	0.765621	0.952937	38.0751	0.667674	2.7497	732.326	26.6942	856.582	496.892	298.37	421.037	chemical homeostasis
ENSDARG00000058848	mcoln1b	566448	41.2501	4	6.72776	9.9618e-06	0.000459006	6.85635	6.6551e-06	0.000211953	0.128584	0.911857	0.984575	0	0	1.83313	25.428	61.9687	89.0213	33.5738	93.5654	65.8606
ENSDARG00000058853	sash1b	81589	119.472	5	0.791334	0.432412	0.745737	2.99644	0.00280915	0.0279671	2.2051	0.0276124	0.275339	34.1089	18.6949	47.6615	127.14	13.3471	33.6303	418.553	138.269	243.841
ENSDARG00000058880	cldnj	556021	46.4922	3	3.7473	0.0113759	0.0972477	-1.21428	0.428713	0.697265	-4.96158	0.00107368	0.0448932	3.17292	4.00605	21.081	335.65	5.72018	36.5976	3.35738	7.27731	1.56811
ENSDARG00000058930	si:busm1-52i16.2	553524	20.0987	5	6.57812	0.0207031	0.143278	8.32775	0.00332721	0.0313561	1.74963	0.499493	0.867464	0	0	0	26.6994	0.953364	13.8478	1.11913	138.269	0
ENSDARG00000058939	b4galnt3b	103908634	313.448	3	4.39114	0.00157081	0.0233981	3.77907	0.0065232	0.0513108	-0.612069	0.657892	0.926631	0	61.426	17.4148	1045.09	414.713	197.825	505.845	501.095	77.6214
ENSDARG00000058958	si:ch73-106l15.3	559157	313.419	6	-9.13269	2.18212e-07	1.75151e-05	-0.83689	0.590454	0.810414	8.2958	2.51018e-06	0.000715325	110.259	1683.21	12.8319	1.2714	0	1.97825	348.048	24.9508	638.221
ENSDARG00000058969	cntnap2a	569498	67.7515	1	-7.65726	1.94052e-05	0.000812488	-9.18241	2.97965e-06	0.000106579	-1.52515	0.476933	0.858944	21.4172	35.3867	549.024	0	1.90673	0.989125	0	1.03962	0
ENSDARG00000058985	kcnj6	58054	96.5439	1	-5.64506	0.00277274	0.0356972	-4.53984	0.0149745	0.092046	1.10521	0.561104	0.892828	56.3194	729.1	32.0798	0	16.2072	0	1.11913	30.1489	3.92027
ENSDARG00000059001	pim2	556392	1478.76	4	3.35418	6.53966e-06	0.000322711	2.99958	5.54566e-05	0.00127415	-0.354601	0.633031	0.917585	141.195	227.677	323.548	4171.46	1330.9	1577.65	1120.24	1771.51	2644.62
ENSDARG00000059003	strip2	572341	129.804	1	-2.6225	0.101764	0.366623	-4.75152	0.00327485	0.031033	-2.12903	0.188672	0.644791	217.345	438.662	318.049	0	59.1086	98.9125	21.2634	0	14.897
ENSDARG00000059015	lim2.2	327556	96.892	4	7.7117	1.75351e-06	0.000103597	8.26806	2.94183e-07	1.43194e-05	0.556359	0.663385	0.927668	0	0	1.83313	33.0564	92.4763	226.51	241.731	250.547	25.8738
ENSDARG00000059035	porb	792539	1874.49	1	-2.73903	0.00431684	0.0492549	-0.936184	0.329031	0.611803	1.80285	0.0603386	0.398216	6732.94	1205.82	2148.43	788.268	267.895	454.998	3240.99	1580.22	450.831
ENSDARG00000059064	rassf3	100333578	480.993	1	-2.64833	0.0453601	0.235165	-3.7342	0.00481965	0.0410943	-1.08587	0.41286	0.82828	1480.96	1571.04	454.617	12.714	411.853	134.521	3.35738	77.9712	181.901
ENSDARG00000059090	sstr2a	30349	58.1801	1	-2.58244	0.328392	0.661953	-9.71109	0.000771534	0.0104006	-7.12865	0.0137136	0.192272	395.029	1.33535	52.2443	75.0126	0	0	0	0	0
ENSDARG00000059280	hoxd3a	30480	59.4479	2	2.53446	0.0917265	0.347151	-7.2015	0.000160739	0.00299973	-9.73596	3.16601e-07	0.000150149	8.72554	23.3686	46.7449	6.357	243.108	206.727	0	0	0		multicellular_organismal_process
ENSDARG00000059327	gata2a	678618	267.934	1	-0.0892474	0.938051	0.982215	-3.38948	0.00334761	0.0315013	-3.30023	0.00429061	0.105126	599.683	337.843	247.473	25.428	443.314	644.91	22.3825	10.3962	79.9736
ENSDARG00000059342	avil	447841	24.3562	5	7.07582	0.00450154	0.0506423	8.53153	0.000598843	0.00862023	1.45571	0.507721	0.871166	0	0	0	45.7704	0	12.8586	90.6492	67.575	2.35216
ENSDARG00000059354	glmp	415152	2080.57	6	-2.84891	0.00346117	0.042056	1.41336	0.146294	0.393858	4.26228	1.21834e-05	0.00244878	2412.22	1792.71	719.505	143.668	246.921	292.781	10353	1791.26	973.012
ENSDARG00000059391	gyg1b	101882431	74.8995	4	8.74441	9.46415e-05	0.00287961	8.52371	0.000141663	0.00269702	-0.2207	0.90786	0.983466	0	0	0.916567	29.2422	9.53364	323.444	1.11913	303.568	6.27244
ENSDARG00000059424	rnf215	100001127	36.0635	5	4.13291	0.00666084	0.0669911	5.14421	0.000709971	0.00980871	1.0113	0.480682	0.861029	0.793231	3.33837	1.83313	72.4698	8.58028	24.7281	4.4765	177.774	30.5781
ENSDARG00000059459	si:ch211-283h6.4	562750	34.3475	5	2.47962	0.0945177	0.352458	4.06791	0.00584743	0.0475753	1.58829	0.27125	0.731762	8.72554	2.6707	1.83313	22.8852	12.3937	38.5759	117.508	1.03962	103.495
ENSDARG00000059466	wasf3a	100141497	56.7061	1	-3.09098	0.0105496	0.0928206	-4.71769	0.000143209	0.00272098	-1.6267	0.195404	0.652745	191.962	77.4502	172.315	31.785	13.3471	6.92388	5.59563	0	10.9768
ENSDARG00000059485	si:ch211-261c8.5	565205	71.5873	3	6.01981	0.00096668	0.016683	4.26955	0.0194266	0.109317	-1.75026	0.322039	0.769241	3.96615	0	3.66627	469.147	1.90673	19.7825	4.4765	102.922	38.4187
ENSDARG00000059534	si:ch211-146m13.3	566920	175.401	1	-7.15961	0.000293271	0.00687153	-3.3141	0.0849071	0.283164	3.8455	0.0521715	0.372973	3.17292	239.695	1182.37	10.1712	0	0	1.11913	64.4562	77.6214
ENSDARG00000059549	akap10	563244	349.147	5	-2.56904	0.0177979	0.130007	0.952286	0.37726	0.654382	3.52133	0.00115798	0.0472452	836.065	67.4351	109.071	27.9708	104.87	37.5868	499.13	1076	384.187	immune system process
ENSDARG00000059582	sowahcb	560131	23.3423	3	8.91529	0.000243927	0.00600004	1.26511	0.639216	0.839224	-7.65017	0.00164421	0.0599089	0	0	0	5.0856	172.559	31.652	0	0	0.784055
ENSDARG00000059604	mtss1	767736	884.579	2	0.615828	0.470053	0.771735	-2.50985	0.00331218	0.0312769	-3.12568	0.000254175	0.0172728	885.246	1494.26	560.022	2949.65	1161.2	394.661	138.772	230.795	146.618
ENSDARG00000059606	ccdc84	559813	397.18	5	0.956166	0.238791	0.572787	2.28148	0.00488939	0.0415016	1.32532	0.101808	0.505846	233.21	104.825	120.07	428.462	167.792	292.781	926.636	1062.49	238.353
ENSDARG00000059672	arhgap6	563823	233.861	4	2.51462	0.000589726	0.0114729	2.04057	0.00531855	0.0442494	-0.474047	0.514779	0.874425	52.3532	38.7251	103.572	499.66	214.507	396.639	166.75	315.004	317.542
ENSDARG00000059689	mblac2	100005205	28.0464	1	-7.76887	0.00115821	0.0189204	-6.64656	0.00339191	0.0318388	1.1223	0.660464	0.926942	0.793231	88.8007	159.483	0	0	0.989125	0	0	2.35216
ENSDARG00000059695	dusp28	751650	55.2365	1	-9.72812	9.81358e-07	6.32139e-05	-9.85955	6.99587e-07	3.00282e-05	-0.131431	0.954616	0.993964	134.056	275.082	87.9904	0	0	0	0	0	0
ENSDARG00000059719	fam169aa	571422	59.685	5	0.465566	0.618687	0.857951	2.53628	0.00611266	0.0489583	2.07072	0.0251495	0.262448	38.0751	12.0181	15.5816	41.9562	15.2538	33.6303	60.4328	176.735	143.482
ENSDARG00000059763	gabrd	566846	34.5015	1	-3.95621	0.0112732	0.0967134	-4.50439	0.00422425	0.0372105	-0.548182	0.733704	0.945748	57.1126	1.33535	221.809	2.5428	11.4404	3.9565	1.11913	7.27731	3.92027
ENSDARG00000059774	dub	798575	1562.91	4	2.30199	0.000311408	0.00720014	3.22833	4.23349e-07	1.93275e-05	0.926347	0.146023	0.584814	425.172	164.248	329.964	1601.96	2031.62	899.115	2936.59	2593.84	3083.69		signal_transduction multicellular_organismal_process
ENSDARG00000059775	slc32a1	799274	58.6933	2	0.723044	0.618488	0.857951	-6.57179	0.000176378	0.00322778	-7.29484	3.12287e-05	0.00470284	57.9059	4.00605	136.568	205.967	81.9893	39.565	2.23825	0	0
ENSDARG00000059818	kif5ab	559626	50.6302	1	-6.46211	0.000483421	0.0099367	-1.89164	0.266693	0.548478	4.57047	0.0138069	0.193161	42.0412	67.4351	246.557	0	0	3.9565	1.11913	8.31693	86.246
ENSDARG00000059826	crtac1a	NA	64.3543	5	3.74173	0.0576507	0.269079	6.45519	0.00101727	0.0129375	2.71346	0.152634	0.596464	0	4.67372	0.916567	0	62.922	12.8586	2.23825	271.34	224.24
ENSDARG00000059832	NA	558857	48.7401	1	-3.16055	0.038245	0.211646	-5.96997	0.000214912	0.00375817	-2.80942	0.084335	0.463534	38.8683	178.937	171.398	0	3.81346	39.565	1.11913	1.03962	3.92027
ENSDARG00000059841	exosc1	569291	415.44	3	2.24838	0.000779014	0.0141947	1.74402	0.00917643	0.0653245	-0.504352	0.44972	0.848452	160.233	174.263	76.0751	453.89	833.24	664.692	654.688	416.886	304.997
ENSDARG00000059856	alkbh2	568033	252.679	3	2.95392	2.82078e-05	0.00110199	1.1405	0.107005	0.326385	-1.81342	0.00988748	0.162673	49.9735	76.1149	81.5745	601.372	774.132	233.434	132.057	127.873	197.582	oxidation-reduction process
ENSDARG00000059945	sv2a	767734	934.586	1	-4.96981	3.29027e-06	0.000177013	-4.49229	2.54809e-05	0.00066774	0.477519	0.655699	0.925607	1033.58	4753.84	2027.45	10.1712	171.606	67.2605	78.3388	217.28	51.7476
ENSDARG00000059956	ptk6b	100004946	182.287	1	-0.254457	0.863195	0.958428	-4.84115	0.00123191	0.0149523	-4.58669	0.00220784	0.0731589	227.657	533.472	114.571	429.733	0.953364	303.661	1.11913	20.7923	8.6246		immune_system_process immune_response defense_response signal_transduction
ENSDARG00000059993	trpm4a	30369	159.286	4	5.37544	0.000276806	0.00661449	5.33275	0.000309331	0.00505803	-0.0426944	0.976459	0.996098	3.96615	0.667674	12.8319	381.42	30.5077	306.629	13.4295	626.888	57.236
ENSDARG00000060004	fzd7a	780841	68.4926	3	2.86859	0.0367633	0.206612	-1.72994	0.21854	0.496434	-4.59853	0.00101511	0.0433373	35.6954	24.0363	11.9154	33.0564	429.014	61.3258	0	7.27731	14.113
ENSDARG00000060068	fam98b	777729	184.06	5	1.96925	0.0922413	0.348073	3.83439	0.00102235	0.0129934	1.86514	0.108508	0.521369	17.4511	54.0816	14.6651	268.265	49.5749	20.7716	101.84	316.043	813.849
ENSDARG00000060102	kank1	569348	578.98	1	-4.42832	5.10908e-05	0.00181321	-4.67093	1.9459e-05	0.000531073	-0.242611	0.825132	0.966236	3061.08	690.375	1047.64	171.639	19.0673	32.6411	99.6022	13.515	75.2693
ENSDARG00000060153	h6pd	100003648	682.567	1	-3.77679	3.53475e-05	0.00134014	-1.64595	0.0705395	0.253031	2.13084	0.019702	0.23154	1204.92	1836.1	1370.27	100.441	83.896	137.488	577.469	777.633	54.8838	small molecule metabolic process, carbohydrate metabolic process, oxidation-reduction process, cellular aldehyde metabolic process, nucleobase-containing small molecule metabolic process
ENSDARG00000060200	rgs14b	100149106	728.299	4	3.44703	0.00146605	0.0223386	3.96403	0.00025325	0.00429343	0.516999	0.632332	0.917347	14.2782	201.638	21.9976	1465.92	341.304	791.3	1707.79	1381.65	628.812
ENSDARG00000060211	ankef1b	556362	17.4632	3	8.49299	0.000574671	0.011271	1.26511	0.643162	0.841408	-7.22788	0.00338568	0.0915737	0	0	0	127.14	11.4404	17.8043	0	0	0.784055
ENSDARG00000060256	alkbh8	564565	80.5726	4	4.4995	0.00032431	0.00743596	3.4629	0.00572396	0.0467572	-1.0366	0.396815	0.818783	16.6578	3.33837	0.916567	61.0272	181.139	231.455	27.9781	30.1489	172.492	oxidation-reduction process
ENSDARG00000060297	arhgap35	567239	907.673	1	-3.7899	0.000763349	0.0139754	-2.70011	0.0163761	0.0980595	1.08979	0.333463	0.775365	1722.1	3156.76	1783.64	19.071	306.03	156.282	36.9311	645.601	342.632
ENSDARG00000060319	scn4bb	560257	519.209	1	-3.86726	0.00164878	0.0243524	-0.529065	0.665635	0.852143	3.33819	0.00660471	0.132116	1231.09	1157.75	263.971	5.0856	122.031	54.4019	115.27	1466.9	256.386
ENSDARG00000060320	dcaf5	565601	351.956	4	6.66759	1.65684e-05	0.000704433	4.26342	0.00592387	0.0479958	-2.40417	0.115839	0.536438	0	11.3505	14.6651	2489.4	33.3677	119.684	70.5049	279.657	148.97
ENSDARG00000060322	zgc:153654	561062	69.5978	5	0.434756	0.862274	0.958121	10.4965	2.09849e-06	7.81697e-05	10.0618	5.43661e-06	0.00133746	0	0	0	0	0	0	53.718	39.5054	533.157
ENSDARG00000060340	si:dkey-157l19.2	100148022	765.271	1	-2.53833	0.0170291	0.126586	-4.59841	1.62977e-05	0.000457353	-2.06008	0.0536866	0.378113	2902.43	281.091	2493.06	67.3842	462.382	447.085	44.765	42.6242	146.618
ENSDARG00000060350	apoda.2	326102	184.025	4	9.34728	0.000139478	0.00393315	7.17868	0.00345428	0.0321209	-2.1686	0.343354	0.781709	0	2.00302	0	0	263.128	1090.02	213.753	87.3277	0
ENSDARG00000060397	hhip	101884863	193.078	3	4.72519	0.00434468	0.0494846	2.28044	0.16918	0.427042	-2.44475	0.138406	0.57611	11.8985	5.34139	36.6627	49.5846	494.796	878.343	15.6678	0	245.409
ENSDARG00000060413	si:ch211-157b11.8	563453	19.9418	4	19.2411	6.82601e-10	1.19517e-07	21.0818	1.24314e-11	2.25749e-09	1.84072	0.524169	0.878369	0	0	0	2.5428	26.6942	9.89125	0	140.348	0
ENSDARG00000060439	clcn2c	NA	726.594	5	-0.177971	0.917779	0.976166	5.63197	0.00104696	0.0132299	5.80994	0.000732199	0.0362634	0.793231	2.6707	123.737	61.0272	1.90673	49.4563	396.17	5787.54	116.04
ENSDARG00000060480	NA	571909	241.845	3	4.45245	0.000356479	0.00803183	-0.494851	0.694294	0.866027	-4.94731	7.80429e-05	0.00876114	3.17292	71.4412	17.4148	1221.82	704.536	92.9778	19.0251	6.23769	39.9868
ENSDARG00000060481	atl1	100330952	54.1562	1	-0.397751	0.844688	0.951744	-6.79098	0.00221614	0.0236463	-6.39323	0.0039888	0.100327	127.71	106.828	41.2455	2.5428	0	206.727	0	0	2.35216
ENSDARG00000060482	mid1	NA	35.1441	1	-3.10902	0.052611	0.255158	-5.35803	0.00137708	0.0161957	-2.24901	0.18417	0.640315	113.432	22.0333	142.068	0	17.1606	14.8369	0	5.19808	1.56811
ENSDARG00000060518	NA	793834	619.86	1	-1.77116	0.0413446	0.222014	-2.48775	0.00418968	0.0369922	-0.716588	0.409957	0.825692	1788.74	1507.61	495.863	255.551	375.625	479.726	61.5519	204.804	409.277
ENSDARG00000060594	hadhab	569058	3398.02	1	-1.7726	0.0127859	0.105505	-3.23943	5.42839e-06	0.000178607	-1.46684	0.0395338	0.323097	9506.08	7518.68	4842.22	2451.26	1598.79	2350.16	269.709	1035.46	1009.86	small molecule catabolic process, organic acid catabolic process, carboxylic acid catabolic process	organic_acid_metabolic_process carboxylic_acid_metabolic_process oxoacid_metabolic_process small_molecule_catabolic_process monocarboxylic_acid_metabolic_process
ENSDARG00000060609	cd109	100004603	254.812	5	3.03494	0.0920612	0.347666	6.21126	0.000555517	0.00811747	3.17632	0.0751893	0.440459	0	2.00302	25.6639	33.0564	35.2745	157.271	2.23825	1869.23	168.572
ENSDARG00000060622	si:ch73-14h1.2	724010	178.784	4	6.2742	0.000937906	0.0163921	6.18925	0.00109945	0.0137602	-0.0849503	0.963489	0.995045	0	0.667674	10.0822	622.986	0	199.803	279.781	55.0996	440.639
ENSDARG00000060626	dgkaa	100125749	2135.3	4	4.01926	0.00115386	0.0188974	4.77686	0.000112077	0.00224572	0.757596	0.539652	0.883349	1.58646	124.855	304.3	991.692	3236.67	2753.72	6017.54	3812.27	1975.03		signal_transduction
ENSDARG00000060637	clstn2	327160	112.898	1	-3.66632	0.0190718	0.136045	-4.78723	0.00235208	0.0246238	-1.12091	0.478916	0.859922	51.56	688.372	171.398	1.2714	49.5749	20.7716	26.859	0	6.27244
ENSDARG00000060639	apba2b	567812	133.52	1	-7.05815	0.000228449	0.00572162	-5.03603	0.00685995	0.0530972	2.02212	0.294738	0.749819	26.9698	655.656	474.782	8.8998	0	0	29.0973	0	6.27244
ENSDARG00000060656	si:ch211-10a23.2	101883816	31.071	2	0.790951	0.712325	0.901227	-7.58029	0.00192995	0.0212531	-8.37124	0.000614015	0.0321282	0	12.6858	89.8236	10.1712	137.284	29.6738	0	0	0
ENSDARG00000060688	trim69	571540	67.6362	3	4.82969	0.000385234	0.00848561	2.27677	0.0959434	0.305769	-2.55292	0.0558108	0.383781	5.55262	6.67674	5.4994	316.579	175.419	12.8586	12.3104	70.6939	3.13622
ENSDARG00000060734	appl1	565130	392.659	1	-2.41968	0.0382245	0.211646	-4.01554	0.000603751	0.00867067	-1.59586	0.173413	0.627172	30.1428	2220.68	579.27	193.253	225.947	109.793	32.4546	56.1392	86.246
ENSDARG00000060766	pxnb	NA	1366.01	1	-1.63163	0.0520676	0.254265	-2.33184	0.00551325	0.0454092	-0.700212	0.404832	0.821775	3000.79	997.505	4082.39	1704.95	493.843	409.498	478.986	712.137	413.981
ENSDARG00000060783	NA	100334264	977.654	1	-2.82794	0.000104722	0.0031222	-1.29711	0.0746548	0.262942	1.53083	0.0358322	0.30942	1051.03	2094.49	2539.81	134.768	453.801	211.673	737.504	541.64	1034.17
ENSDARG00000060871	mctp1b	571937	368.665	5	3.23274	0.0328842	0.193634	4.7215	0.00182563	0.0202936	1.48876	0.323999	0.769982	0	3.33837	87.0739	44.499	338.444	464.889	585.303	563.472	1230.97
ENSDARG00000060877	edil3b	794479	23.9495	1	-4.66933	0.00100583	0.0171724	-0.912947	0.474996	0.732009	3.75639	0.00840289	0.14923	32.5225	55.417	49.4946	2.5428	0.953364	1.97825	4.4765	9.35654	58.8041
ENSDARG00000060893	col8a2	561525	150.756	1	-7.2225	3.16381e-09	4.65152e-07	-8.8536	1.94519e-10	2.60545e-08	-1.6311	0.269232	0.729716	161.819	954.107	229.142	0	2.86009	5.93475	1.11913	1.03962	0.784055
ENSDARG00000060948	dync1i1	799838	59.6448	1	-3.27359	0.101969	0.366806	-7.21974	0.000750604	0.0101692	-3.94615	0.0666592	0.416276	10.312	432.653	40.3289	43.2276	0	6.92388	3.35738	0	0
ENSDARG00000060953	si:ch1073-214b20.2	565512	26.8528	5	6.35954	0.00473171	0.0525353	8.89369	7.15561e-05	0.00157323	2.53415	0.187154	0.643162	0	0	0	0	29.5543	5.93475	45.8841	30.1489	130.153
ENSDARG00000060962	btr04	568671	93.4351	1	-2.99267	0.042265	0.225304	-4.77308	0.00137117	0.0161547	-1.78041	0.234852	0.698729	95.1877	232.351	395.957	8.8998	5.72018	76.1626	23.5016	0	3.13622
ENSDARG00000060978	atp2a3	564991	4770.8	4	2.49001	0.00104312	0.0176387	2.31991	0.00225319	0.0239066	-0.170095	0.822733	0.965705	1583.29	337.843	1777.22	6476.51	9537.45	4760.66	4844.69	7379.19	6240.29
ENSDARG00000060994	fbxw7	568480	509.561	1	-2.03731	0.0152328	0.118252	-2.54751	0.00242383	0.0251796	-0.510202	0.544265	0.885111	1684.03	467.372	1090.71	307.679	303.17	179.032	58.1945	173.616	322.246
ENSDARG00000061013	ankfy1	564134	1793.04	1	-1.78612	0.00143144	0.0219853	-2.36083	2.527e-05	0.00066562	-0.574712	0.305581	0.757736	4860.92	3742.98	2265.75	1092.13	861.841	1197.83	576.35	719.414	820.121
ENSDARG00000061081	arpp21	566287	2958.37	4	4.11457	0.000146725	0.00402554	3.17781	0.00336718	0.0316224	-0.936764	0.387095	0.812942	21.4172	802.545	148.484	3300.55	7289.42	6260.17	2659.04	4203.17	1940.54
ENSDARG00000061093	phldb1a	100141490	419.078	1	-3.42612	0.0267863	0.169427	-5.24455	0.000727848	0.0099733	-1.81843	0.242026	0.705513	254.627	418.632	2696.54	2.5428	259.315	51.4345	1.11913	11.4358	76.0533
ENSDARG00000061099	nfasca	556920	915.942	1	-1.47471	0.147986	0.452593	-3.8136	0.000188379	0.00338187	-2.33889	0.0220635	0.245704	1841.88	1119.02	2800.11	533.988	1276.55	262.118	26.859	317.083	65.8606		axon_ensheathment myelination ensheathment_of_neurons multicellular_organismal_process
ENSDARG00000061103	slc19a3b	494042	12.5073	3	7.59124	0.00418124	0.0480348	6.06531	0.0225273	0.121073	-1.52593	0.523008	0.878369	0	0	0	0	40.0413	43.5215	1.11913	14.5546	13.3289
ENSDARG00000061120	slc43a2b	799410	1667.92	1	-2.39657	0.00759891	0.0736857	-2.85563	0.00147182	0.0170637	-0.459064	0.609383	0.910761	7910.1	2411.64	981.643	692.913	692.142	761.626	210.396	481.342	869.517
ENSDARG00000061288	kcnc4	678545	638.938	3	7.89873	1.89868e-06	0.000111148	2.73324	0.100036	0.31369	-5.16548	0.00164115	0.0599089	19.0375	0.667674	3.66627	4175.28	1216.49	180.021	0	134.11	21.1695
ENSDARG00000061301	gmpr2	560862	234.471	1	-3.25434	0.00048717	0.00996924	-1.02853	0.266757	0.548478	2.22581	0.0171805	0.21767	300.634	790.526	231.891	15.2568	94.383	28.6846	208.157	316.043	124.665	small molecule metabolic process, oxidation-reduction process, nucleobase-containing small molecule metabolic process
ENSDARG00000061304	ppp1r9a	558612	735.342	1	-3.30892	0.000175879	0.00465327	-2.45619	0.00529711	0.0441488	0.852738	0.334241	0.775365	2052.09	2324.17	781.832	29.2422	231.667	259.151	275.305	327.479	337.144
ENSDARG00000061365	hepacam2	561536	118.118	4	9.78622	4.37089e-06	0.000227522	8.55021	6.03842e-05	0.00136905	-1.236	0.486787	0.863096	0	0.667674	0	0	608.246	137.488	31.3355	200.646	84.6779
ENSDARG00000061373	znf142	558421	158.153	1	-1.44144	0.241406	0.576216	-3.79053	0.00222796	0.0237323	-2.34909	0.0584385	0.391768	15.0714	254.384	718.588	260.637	38.1346	65.2823	20.1443	16.6339	34.4984
ENSDARG00000061377	efcab1	563663	71.8486	3	4.12094	0.00119974	0.0194832	3.33008	0.00893068	0.0639124	-0.790853	0.525982	0.878518	15.0714	6.67674	0.916567	31.785	326.051	37.5868	61.5519	47.8223	119.176
ENSDARG00000061383	serpinf2b	767647	2781.72	1	-4.33573	0.0215279	0.14646	-7.06679	0.000182999	0.00330413	-2.73106	0.148307	0.58963	13090.7	4068.14	6526.87	799.71	356.558	16.8151	0	176.735	0
ENSDARG00000061405	eva1a	559677	41.4816	1	-0.639899	0.778289	0.925666	-8.73155	0.000638098	0.00903488	-8.09165	0.00156333	0.0582647	3.17292	212.32	11.9154	0	12.3937	133.532	0	0	0
ENSDARG00000061411	nelfa	557021	423.289	3	2.4797	0.00121565	0.0196794	1.14276	0.136386	0.37868	-1.33694	0.080681	0.455089	168.958	212.988	51.3277	889.98	514.817	1013.85	478.986	253.666	225.024
ENSDARG00000061417	nub1	567771	162.75	5	1.79577	0.0598716	0.27475	2.84252	0.00285198	0.0282003	1.04675	0.269832	0.730396	71.3908	18.6949	35.7461	280.979	111.544	44.5106	360.358	139.309	402.22
ENSDARG00000061436	col6a2	570007	483.73	1	-1.85143	0.111159	0.385195	-3.67507	0.00160199	0.0182921	-1.82363	0.117657	0.539711	257.007	410.62	2544.39	207.238	231.667	451.041	35.812	201.685	14.113
ENSDARG00000061437	inpp5f	558048	414.947	4	3.15543	0.000254957	0.00619227	3.03592	0.000433607	0.00665009	-0.119503	0.889337	0.979713	97.5674	72.7765	35.7461	311.493	358.465	1167.17	830.391	229.755	631.164
ENSDARG00000061451	n4bp2	100034575	2098.69	3	2.77123	0.00160776	0.0238932	1.92293	0.0286195	0.142164	-0.848299	0.33402	0.775365	498.149	284.429	843.242	8079.75	1139.27	1879.34	2072.62	1563.58	2527.79
ENSDARG00000061462	vwa7	561339	265.004	5	2.24677	0.037554	0.20866	3.01657	0.00521001	0.0435575	0.769798	0.474585	0.858393	20.624	67.4351	84.3242	223.766	245.968	348.172	59.3136	1139.42	196.014
ENSDARG00000061551	rap1gap2a	100003376	333.457	1	-2.16757	0.033815	0.19683	-2.81762	0.0058493	0.0475753	-0.650051	0.52562	0.878439	1638.02	351.197	209.894	307.679	101.057	81.1083	189.132	60.2977	62.7244
ENSDARG00000061566	slc7a3b	562008	539.085	4	2.44212	0.00419835	0.0481597	2.99071	0.000453101	0.0068733	0.548583	0.518975	0.876537	113.432	45.4019	178.731	512.374	315.564	1004.95	1558.94	680.948	441.423
ENSDARG00000061585	cyp4v7	497350	105.056	1	-3.07511	0.0318545	0.189533	-4.62003	0.00139978	0.0163489	-1.54492	0.287799	0.742085	98.3606	144.218	572.854	20.3424	48.6216	27.6955	31.3355	2.07923	0
ENSDARG00000061640	sipa1l2	100002095	298.634	1	-1.61873	0.190482	0.511138	-4.5236	0.000278742	0.00461378	-2.90487	0.0197112	0.23154	930.46	570.862	461.95	3.8142	390.879	244.314	12.3104	58.2185	14.897
ENSDARG00000061664	zgc:162707	NA	65.3314	2	-0.698775	0.648451	0.872049	-9.4081	1.09661e-06	4.42078e-05	-8.70932	6.53787e-06	0.00153292	42.8345	58.7553	262.138	179.267	40.0413	4.94563	0	0	0
ENSDARG00000061672	NA	100537036	81.9464	1	-5.03405	0.00129997	0.020573	-5.51467	0.000460897	0.00695803	-0.480619	0.764805	0.952594	225.278	452.683	22.9142	0	14.3005	6.92388	1.11913	13.515	0.784055
ENSDARG00000061717	cytip	565752	679.362	4	5.37715	1.48834e-07	1.26838e-05	6.52346	1.81581e-10	2.44952e-08	1.14631	0.254416	0.718047	29.3495	0.667674	15.5816	919.222	551.044	418.4	1387.72	938.773	1853.51
ENSDARG00000061719	si:dkey-23p11.2	794666	2194.26	1	-2.48944	0.000936181	0.0163768	-0.412438	0.583219	0.806641	2.077	0.00577034	0.12148	1668.16	2869.66	5697.38	696.727	676.889	449.063	4389.21	1902.5	1398.75
ENSDARG00000061741	itpr3	569277	2871.32	5	1.75699	0.049784	0.24757	2.45329	0.00615378	0.0491625	0.696297	0.436742	0.8408	156.266	1288.61	1176.87	3721.39	3675.22	1464.89	3816.22	7555.93	2986.46	chemical homeostasis
ENSDARG00000061759	kdm6a	562468	3568.55	3	2.06408	0.000440726	0.00929724	1.5477	0.00841309	0.0609707	-0.516388	0.379111	0.808226	1542.04	1281.93	1138.38	7899.21	4029.87	4640.98	5334.87	3530.54	2719.1
ENSDARG00000061784	arhgap25	558453	3190.24	5	0.374623	0.546143	0.819988	2.11658	0.000646606	0.00913374	1.74196	0.00499378	0.113357	1112.9	2173.28	1042.14	1683.33	1347.1	2581.62	4609.68	7835.58	6326.54		signal_transduction
ENSDARG00000061796	rasgrp4	563081	1425.73	1	-3.1734	0.000787401	0.0143283	-0.582657	0.537091	0.776574	2.59074	0.0061349	0.12686	2675.57	1471.55	3067.75	96.6264	90.5696	612.269	1359.74	742.286	2715.18
ENSDARG00000061800	si:dkey-208k22.6	100037372	56.816	2	0.750432	0.765298	0.920422	-8.47612	0.00225299	0.0239066	-9.22655	0.000882685	0.0395883	41.248	0	149.4	241.566	0	79.13	0	0	0
ENSDARG00000061802	cnot2	566809	1169.29	5	1.27459	0.127325	0.418277	2.38897	0.00425369	0.0373781	1.11437	0.182182	0.637852	332.364	633.623	249.306	1671.89	627.314	641.942	3299.18	2401.51	666.447
ENSDARG00000061830	prss12	555489	69.9537	5	3.2771	0.0189791	0.135607	5.42661	9.60826e-05	0.00197886	2.14951	0.110599	0.525797	4.75939	0.667674	6.41597	12.714	2.86009	97.9234	320.07	108.12	76.0533
ENSDARG00000061844	si:dkey-38p12.3	798614	209.057	1	-1.0867	0.461017	0.765953	-4.52451	0.00232273	0.0243977	-3.43781	0.0207368	0.239021	76.9434	519.451	646.18	2.5428	350.838	231.455	7.83388	44.7035	1.56811
ENSDARG00000061850	si:dkey-19b23.13	568106	11.4973	5	3.32643	0.174955	0.491496	6.80231	0.00463803	0.0398516	3.47587	0.106907	0.51701	0	0.667674	0	7.6284	0	0.989125	25.7399	4.15846	64.2925
ENSDARG00000061852	olfml3a	555414	26.2152	3	3.93606	0.021891	0.148145	-3.79138	0.0683227	0.248334	-7.72744	0.000169369	0.0132933	0	10.6828	3.66627	19.071	106.777	94.956	0	0	0.784055
ENSDARG00000061864	hdlbpb	100038802	1016.25	3	3.60888	0.0031671	0.0392209	1.00575	0.411058	0.681911	-2.60313	0.0332239	0.301019	63.4585	339.846	197.978	6587.12	431.874	318.498	110.793	694.463	402.22
ENSDARG00000061896	slco2a1	100537710	243.543	1	-0.146854	0.913386	0.975102	-3.86848	0.00442595	0.0384668	-3.72163	0.00619084	0.127132	777.366	100.819	233.725	95.355	613.966	294.759	0	28.0696	47.8273
ENSDARG00000061909	si:ch73-233f7.1	556711	193.465	1	-3.60665	0.00236526	0.031851	-0.219888	0.851512	0.944813	3.38676	0.00431867	0.105534	120.571	323.822	452.784	25.428	5.72018	42.5324	24.6208	596.739	148.97
ENSDARG00000062009	gpr18	321294	27.2664	5	1.58324	0.385555	0.709855	6.0183	0.000669958	0.00937246	4.43506	0.00894582	0.15443	0.793231	2.6707	0	0	8.58028	1.97825	23.5016	29.1092	178.764		immune_system_process signal_transduction cell_activation T_cell_activation T_cell_differentiation
ENSDARG00000062025	cpox	793867	103.481	2	2.29558	0.11892	0.401197	-7.23802	0.000122788	0.00240314	-9.53361	4.10698e-07	0.000172895	72.184	32.0484	53.1609	581.03	2.86009	188.923	1.11913	0	0
ENSDARG00000062057	zgc:174945	100006023	235.897	4	9.39563	1.07043e-07	9.67911e-06	9.40772	1.03001e-07	5.87698e-06	0.0120933	0.993317	0.998597	0	0.667674	0.916567	450.076	0.953364	605.345	290.973	278.617	495.523
ENSDARG00000062077	acsbg1	768158	478.197	1	-8.48326	1.13512e-07	1.01215e-05	-12.0072	5.94738e-10	7.02014e-08	-3.5239	0.0760556	0.442802	2041.78	314.475	1934.87	0	0	11.8695	0	0	0.784055
ENSDARG00000062096	pm20d1.2	100148154	102.08	1	-1.11563	0.154341	0.461228	-2.35743	0.00283346	0.0280907	-1.2418	0.117506	0.539711	130.883	228.345	195.229	141.125	66.7355	48.4671	33.5738	21.8319	52.5317
ENSDARG00000062123	agap1	558851	1251.78	1	-1.18291	0.12371	0.410661	-2.30118	0.0027643	0.0276779	-1.11827	0.146015	0.584814	2943.68	1707.24	2204.34	996.777	529.117	1493.58	537.18	696.543	157.595		signal_transduction
ENSDARG00000062132	cyp4v8	558324	979.87	1	-3.98576	0.00909491	0.0836442	-4.68342	0.00218662	0.0233975	-0.697655	0.648421	0.923192	5831.83	927.4	1242.86	161.468	174.466	169.14	307.76	3.11885	0.784055
ENSDARG00000062135	sytl5	562022	30.6865	3	4.40718	0.00429337	0.0490452	3.64956	0.0182135	0.104885	-0.757624	0.609091	0.910761	0.793231	0	7.33254	33.0564	109.637	25.7173	49.2415	7.27731	43.123
ENSDARG00000062171	olfml3b	562741	136.264	1	-5.82956	0.00986333	0.0883421	-11.1369	1.04703e-05	0.000310916	-5.30732	0.0372141	0.315476	0	762.484	442.702	6.357	0	14.8369	0	0	0		multicellular_organismal_process
ENSDARG00000062173	camsap2a	678560	284.478	1	-1.79357	0.105722	0.374232	-3.07982	0.00557171	0.0457908	-1.28625	0.247632	0.711919	1193.02	96.1451	530.692	164.011	135.378	225.521	171.226	20.7923	23.5216
ENSDARG00000062174	cacnb4b	562052	230.085	1	-5.2171	0.0001238	0.00356944	-2.62804	0.0505792	0.205428	2.58907	0.0572156	0.388111	237.176	78.7856	1426.18	1.2714	30.5077	14.8369	200.323	67.575	14.113
ENSDARG00000062187	kif14	100538211	850.29	3	2.60891	0.00143869	0.022079	0.672159	0.411985	0.682403	-1.93675	0.0179586	0.22215	437.07	217.662	225.475	2922.95	818.94	1628.1	165.631	738.127	498.659
ENSDARG00000062199	si:dkey-217l24.1	563606	6018.31	4	5.15796	1.48645e-05	0.000640471	4.92922	3.49389e-05	0.000869377	-0.228738	0.847598	0.971542	3.96615	204.976	597.602	9933.45	11432.7	7423.38	12970.7	6903.05	4694.92
ENSDARG00000062204	sigirr	571767	331.512	1	-1.9404	0.120666	0.405159	-4.88967	0.000103171	0.00210875	-2.94926	0.0192902	0.228814	389.476	1449.52	466.533	118.24	351.791	130.565	0	24.9508	52.5317		signal_transduction
ENSDARG00000062221	si:ch211-135f11.1	405866	662.98	5	2.42407	0.102077	0.366833	5.43042	0.000247348	0.00421989	3.00635	0.0419793	0.33387	117.398	1.33535	1.83313	73.7412	356.558	216.618	3530.84	229.755	1438.74
ENSDARG00000062262	ednrab	569168	57.473	1	-8.82063	0.00187791	0.0268911	-9.91385	0.000475475	0.00714385	-1.09322	0.7219	0.94295	493.39	0	22.9142	0	0.953364	0	0	0	0		signal_transduction multicellular_organismal_process
ENSDARG00000062272	afg3l2	NA	395.895	1	-4.12132	0.00115604	0.0189009	-2.26576	0.0730986	0.259402	1.85555	0.143818	0.581307	227.657	445.339	2142.93	2.5428	85.8028	73.1953	367.073	43.6639	174.844
ENSDARG00000062309	NA	557063	22.2971	5	3.35766	0.100427	0.364066	6.01936	0.0029758	0.0291046	2.6617	0.158725	0.606556	0	0	2.7497	0	20.974	5.93475	23.5016	73.8127	73.7011
ENSDARG00000062328	rasgrp2	100003547	2911.54	4	2.36876	3.57669e-05	0.00135338	2.72957	1.9047e-06	7.15153e-05	0.360818	0.52855	0.879594	499.735	906.034	641.597	3280.21	3678.08	3617.23	3687.52	6577.65	3315.77		signal_transduction
ENSDARG00000062349	arhgap15	556665	734.242	5	0.552082	0.460238	0.76558	2.30053	0.00206614	0.0224647	1.74845	0.0192021	0.228577	334.743	435.991	122.82	577.216	483.356	250.249	1347.43	2134.33	922.048		signal_transduction
ENSDARG00000062420	nfia	777620	965.549	1	-2.17189	0.00225033	0.0307386	-0.572513	0.419937	0.689226	1.59938	0.0245092	0.258976	859.069	2132.55	1595.74	157.654	410.9	449.063	1424.65	713.176	947.138
ENSDARG00000062425	zgc:153521	100150269	63.959	4	3.44462	0.000436444	0.00923926	3.12843	0.00141064	0.0164452	-0.316187	0.740107	0.948295	8.72554	4.67372	14.6651	147.482	132.518	23.739	92.8874	68.6146	82.3257
ENSDARG00000062447	hecw2a	100000104	89.0017	1	-3.86857	0.0646635	0.287149	-6.6854	0.00187405	0.0207221	-2.81683	0.192132	0.649778	51.56	687.037	4.58283	0	43.8547	6.92388	0	0	7.05649
ENSDARG00000062467	stra6l	566592	192.383	1	-3.14609	0.0148144	0.116223	-4.87556	0.00017917	0.00326622	-1.72946	0.185384	0.64055	562.401	808.554	138.402	64.8414	56.2485	49.4563	1.11913	48.8619	1.56811
ENSDARG00000062477	kiaa1549la	100093707	132.296	1	-4.77827	1.14071e-06	7.18041e-05	-3.21127	0.000834971	0.0110429	1.56701	0.113619	0.532434	309.36	321.819	409.705	5.0856	28.6009	3.9565	15.6678	41.5846	54.8838
ENSDARG00000062510	bcl11ba	100170793	3085.89	4	6.85505	2.57914e-19	4.51584e-16	5.5751	2.73671e-13	7.27964e-11	-1.27996	0.0907242	0.480413	19.0375	102.822	46.7449	7611.87	8175.1	3765.6	2252.8	3068.95	2730.08	cell differentiation	signal_transduction
ENSDARG00000062518	ulk1a	557166	418.47	5	-0.961039	0.284449	0.622653	1.98188	0.0267601	0.135983	2.94292	0.00103407	0.0439316	318.879	297.783	72.4088	105.526	72.4557	176.064	1523.13	916.941	283.044
ENSDARG00000062549	acmsd	100148126	320.983	1	-3.92705	0.0066113	0.0666669	-7.79121	1.99866e-07	1.04852e-05	-3.86416	0.0101141	0.164336	1527.76	366.553	804.746	164.011	1.90673	11.8695	0	4.15846	7.84055
ENSDARG00000062565	kcnh4a	327464	60.9389	3	5.59455	0.000902123	0.0159341	3.9989	0.017855	0.103419	-1.59565	0.327888	0.77183	1.58646	6.67674	0	35.5992	72.4557	297.727	22.3825	111.239	0.784055
ENSDARG00000062575	si:ch211-210g13.5	100004299	301.661	6	-6.37475	4.83522e-06	0.000246366	0.259821	0.84625	0.942963	6.63457	1.95437e-06	0.000593455	479.905	540.816	208.061	0	5.72018	8.90213	639.021	822.336	10.1927	organic substance catabolic process, organic substance catabolic process, catabolic process, catabolic process
ENSDARG00000062577	arhgap35	569036	1557.28	1	-2.14036	0.0123483	0.103179	-2.39506	0.00511668	0.0430247	-0.254701	0.766045	0.953147	2847.7	3065.96	3977.9	209.781	1431	602.377	1115.77	407.529	357.529
ENSDARG00000062655	ydjc	570698	68.2276	1	-1.3269	0.43109	0.745112	-5.1085	0.00313665	0.030193	-3.7816	0.0290075	0.280794	143.575	64.0967	222.726	0	124.891	46.4889	0	2.07923	10.1927
ENSDARG00000062693	nrxn3b	NA	308.749	1	-1.5759	0.202657	0.527372	-3.48505	0.00495684	0.0419421	-1.90915	0.124056	0.551494	56.3194	1345.36	549.024	62.2986	332.724	259.151	11.1913	27.03	135.641
ENSDARG00000062696	NA	100002876	498.412	4	3.86273	0.0008648	0.015494	5.00104	1.60061e-05	0.000451181	1.13831	0.323221	0.769982	1.58646	8.67977	84.3242	498.389	345.118	528.193	1539.92	564.511	914.992
ENSDARG00000062699	nkain4	100037375	157.873	1	-1.10022	0.231504	0.563901	-3.12769	0.000744738	0.0101261	-2.02747	0.0291252	0.281212	91.2215	602.242	205.311	190.71	122.984	105.836	26.859	17.6735	58.0201
ENSDARG00000062811	p2ry10	565609	149.668	4	9.15635	1.11775e-09	1.85585e-07	9.99859	2.82748e-11	4.64347e-09	0.842242	0.367673	0.798968	0	0	0.916567	165.282	99.1499	217.608	102.96	461.589	299.509	chemical homeostasis	signal_transduction regulation_of_biological_quality
ENSDARG00000062934	gpr12	569482	45.3681	3	2.81546	0.195112	0.515975	-6.56889	0.00784007	0.0581649	-9.38435	0.000140858	0.0128903	0	43.3988	7.33254	1.2714	125.844	230.466	0	0	0
ENSDARG00000062971	sdhaf2	793823	397.391	1	-2.82392	0.00366204	0.0436995	-2.59352	0.00757155	0.05688	0.230396	0.81297	0.96468	1214.44	1258.57	263.971	34.3278	110.59	241.347	60.4328	181.933	210.911	oxidation-reduction process
ENSDARG00000062972	hip1	561664	1262.92	1	-2.16441	0.0374176	0.2085	-2.9966	0.00397216	0.0355187	-0.832183	0.423979	0.83493	826.547	2460.38	5142.86	88.998	1246.05	545.008	556.205	331.637	168.572	response to biotic stimulus, response to external biotic stimulus	response_to_external_biotic_stimulus response_to_biotic_stimulus response_to_external_stimulus
ENSDARG00000062976	iffo1a	767738	84.2624	2	0.924153	0.557556	0.825494	-5.45014	0.00117401	0.0144503	-6.37429	0.000146694	0.0128903	19.0375	156.236	84.3242	467.875	15.2538	9.89125	0	1.03962	4.70433
ENSDARG00000062991	abi1b	767630	1274.57	1	-1.7932	0.103171	0.369082	-3.32395	0.00253693	0.0259407	-1.53075	0.164577	0.615299	2543.89	4854.66	863.406	1741.82	513.863	128.586	60.4328	379.46	384.971
ENSDARG00000063001	atp8a1	795289	362.239	1	-2.30241	0.000437018	0.00923926	-0.699716	0.282773	0.565706	1.60269	0.0144742	0.196955	739.291	337.176	716.755	111.883	97.2431	154.304	290.973	284.855	527.669	anion transport, organic anion transport
ENSDARG00000063032	dok6	566152	64.4188	4	6.64796	0.00015049	0.00410545	6.35301	0.000292801	0.00480855	-0.294949	0.853915	0.972525	3.17292	0	0	71.1984	207.833	38.5759	174.584	2.07923	82.3257
ENSDARG00000063054	shank3b	568661	545.613	3	2.33067	0.0123239	0.103065	-0.869822	0.351505	0.633084	-3.20049	0.000600796	0.0317958	78.5299	342.517	325.381	2312.68	804.639	637.986	179.06	188.17	41.5549
ENSDARG00000063089	ccm2l	100034520	13.566	2	0.95354	0.574972	0.835582	-6.27756	0.00233048	0.0244519	-7.2311	0.000444878	0.0257515	5.55262	4.00605	32.0798	35.5992	17.1606	27.6955	0	0	0
ENSDARG00000063144	shisa7b	555449	410.166	1	-1.88452	0.11213	0.387278	-4.6059	0.000112131	0.00224572	-2.72139	0.0225839	0.248129	107.879	1623.78	1082.47	217.409	218.32	326.411	2.23825	32.2281	80.7576
ENSDARG00000063149	tmtc1	560420	176.237	3	3.11801	0.0011026	0.0182598	1.76618	0.0649766	0.241361	-1.35183	0.155196	0.600521	19.0375	35.3867	66.9094	353.449	411.853	286.846	306.64	64.4562	41.5549
ENSDARG00000063150	nrxn2b	566491	145.474	1	-4.2318	0.0483071	0.243113	-6.25379	0.00386255	0.0348534	-2.02199	0.351916	0.788962	22.2105	391.925	813.911	0	0	65.2823	0	1.03962	14.897
ENSDARG00000063153	bcl11ab	566871	174.888	1	-2.20619	0.267501	0.605238	-6.03436	0.00273043	0.027473	-3.82817	0.0575098	0.388605	3.96615	1229.86	43.9952	1.2714	10.487	265.086	0	2.07923	17.2492		signal_transduction
ENSDARG00000063159	si:dkey-32e23.4	791163	115.248	1	-4.42973	0.000452296	0.00945844	-2.05801	0.0978905	0.30952	2.37172	0.061071	0.400999	94.3945	477.387	234.641	0	10.487	26.7064	23.5016	98.7635	71.349	protein polymerization, protein polymerization
ENSDARG00000063162	cmtm8b	100536057	148.711	4	5.32603	0.000154938	0.00419706	7.0768	4.82023e-07	2.1675e-05	1.75077	0.187901	0.643922	0	1.33535	6.41597	184.353	108.684	11.8695	630.068	330.598	65.0765
ENSDARG00000063180	dock3	767778	207.114	1	-4.45001	0.00294234	0.0372091	-2.81822	0.0584215	0.225036	1.63179	0.276391	0.734834	72.184	132.867	1364.77	30.5136	4.76682	36.5976	50.3606	1.03962	170.924
ENSDARG00000063187	agpat5	570003	868.416	5	2.52998	0.00863585	0.0804676	2.96286	0.00209894	0.0226388	0.432883	0.652736	0.92462	37.2819	380.574	118.237	827.681	604.433	1665.69	1922.66	549.957	1709.24
ENSDARG00000063224	nxph2a	557567	52.4853	1	-9.36443	0.000225479	0.00565459	-2.16794	0.336182	0.618583	7.19649	0.00464921	0.109147	42.8345	332.502	10.9988	0	0	0	0	85.2485	0.784055
ENSDARG00000063230	bmp7b	565400	245.121	2	0.376926	0.715454	0.902459	-3.48298	0.000858738	0.0113255	-3.85991	0.000221001	0.0161803	398.995	98.8158	426.204	417.019	732.184	50.4454	15.6678	25.9904	40.7708		signal_transduction
ENSDARG00000063276	msh3	767720	216.025	1	-4.24746	0.00161071	0.0239001	-3.92224	0.00352575	0.0325769	0.325219	0.810037	0.964192	286.356	1349.37	102.655	7.6284	35.2745	48.4671	35.812	1.03962	77.6214
ENSDARG00000063292	ssuh2rs1	555997	668.597	2	0.46773	0.5575	0.825494	-2.56124	0.0013704	0.0161547	-3.02897	0.000153471	0.0128903	1023.27	236.357	1098.05	1702.4	601.573	956.484	94.0065	144.507	160.731
ENSDARG00000063341	si:ch211-284b7.3	100318936	81.7609	5	5.26363	0.00550117	0.0586021	5.28521	0.00530781	0.044199	0.0215733	0.990699	0.998027	3.96615	0	5.4994	237.752	99.1499	23.739	0	27.03	338.712
ENSDARG00000063371	rasa3	558856	547.528	5	-1.51736	0.123079	0.409414	1.98735	0.0427415	0.184002	3.50471	0.000365494	0.0223434	116.605	656.324	153.983	170.368	66.7355	87.043	2479.98	425.203	771.51
ENSDARG00000063387	sec22c	559575	92.7645	5	2.6944	0.039243	0.214927	4.01433	0.00208994	0.0225934	1.31993	0.306341	0.758356	0	10.6828	24.7473	75.0126	45.7615	107.815	383.86	116.437	70.5649
ENSDARG00000063511	si:ch211-15d5.11	494479	252.525	1	-4.72923	5.90052e-05	0.00201854	-2.28572	0.0499423	0.203673	2.44351	0.0382659	0.319028	1414.33	235.021	179.647	1.2714	21.9274	45.4998	90.6492	136.19	148.186
ENSDARG00000063572	perp	570873	147.165	1	-1.08793	0.269524	0.607385	-3.42835	0.000573928	0.00832505	-2.34042	0.0189483	0.22721	603.649	120.181	123.737	82.641	147.771	168.151	8.953	20.7923	48.6114
ENSDARG00000063577	klhl35	751709	119.023	3	4.95973	9.05791e-09	1.20314e-06	2.35833	0.00668125	0.0522493	-2.6014	0.00189355	0.0653764	13.4849	2.6707	12.8319	352.178	296.496	246.292	51.4798	25.9904	69.7809
ENSDARG00000063614	zgc:153395	497398	45.4548	1	-4.1087	0.00781241	0.0749103	-9.49735	7.23729e-07	3.07392e-05	-5.38865	0.00550923	0.11918	93.6012	118.178	175.064	0	13.3471	8.90213	0	0	0
ENSDARG00000063631	ch1073-291c23.1	563020	509.889	3	1.13538	0.407842	0.727933	-3.56181	0.00973043	0.0682648	-4.69718	0.000650212	0.0331787	253.041	59.423	1086.13	2335.56	508.143	228.488	1.11913	45.7431	71.349
ENSDARG00000063634	hpse	100004177	185.308	3	4.9233	0.00106241	0.0178808	3.76391	0.0123689	0.0809138	-1.15939	0.436665	0.8408	1.58646	0	35.7461	607.729	69.5956	449.063	74.9814	106.041	323.031
ENSDARG00000063686	xrcc6bp1	571235	102.324	1	-1.3431	0.325586	0.659337	-5.62428	7.34311e-05	0.00160511	-4.28118	0.00258301	0.0800085	138.022	271.076	241.974	212.324	22.8807	21.7608	1.11913	0	11.7608
ENSDARG00000067537	pcsk5a	100001978	34.6947	5	0.434752	0.882093	0.965197	8.52075	0.00150862	0.0173933	8.08599	0.00260305	0.0802946	0	0	0.916567	0	0	0.989125	295.449	0	14.897
ENSDARG00000067566	sftpbb	567306	1222.08	4	3.43149	3.76719e-05	0.0014116	4.04088	1.21026e-06	4.80241e-05	0.60939	0.462967	0.854966	35.6954	174.931	178.731	1791.4	949.551	1459.95	2354.64	894.07	3159.74
ENSDARG00000067605	napaa	563105	369.757	6	-3.49586	0.000559994	0.0110734	-0.0399463	0.96833	0.98784	3.45591	0.000648691	0.0331787	600.476	520.786	493.113	41.9562	20.0206	81.1083	79.4579	1194.52	296.373
ENSDARG00000067676	plcl1	562372	255.462	4	8.54217	0.00030884	0.00715796	7.32474	0.0019804	0.0216635	-1.21743	0.59437	0.905463	0	3.33837	0.916567	1137.9	0	466.867	26.859	663.275	0
ENSDARG00000067713	snx18a	568008	633.083	1	-2.30693	0.000874016	0.0156446	-0.795267	0.250086	0.531585	1.51166	0.0292913	0.282291	990.745	1426.15	787.331	205.967	279.336	162.217	269.709	642.483	933.809
ENSDARG00000067719	wwtr1	100330974	502.244	2	1.13227	0.405826	0.726413	-3.9604	0.00384813	0.0347565	-5.09267	0.000201493	0.014989	706.769	255.052	426.204	2805.98	39.0879	197.825	12.3104	70.6939	6.27244		anterior/posterior_pattern_specification_involved_in_pronephros_development anterior/posterior_pattern_specification_involved_in_kidney_development anterior/posterior_pattern_specification pattern_specification_involved_in_pronephros_development pattern_specification_involved_in_kidney_development
ENSDARG00000067727	im:7142702	555281	5369.25	4	4.34736	1.21309e-05	0.000543351	3.9644	6.61366e-05	0.00147294	-0.382962	0.699761	0.939062	72.184	1042.24	192.479	7168.15	10455.5	8986.2	11153.2	6273.04	2980.19
ENSDARG00000067806	zgc:158432	100151059	75.5024	4	7.06477	0.000175887	0.00465327	6.10123	0.001204	0.0147463	-0.963532	0.581987	0.900672	0	0.667674	2.7497	119.512	48.6216	278.933	21.2634	0	207.775
ENSDARG00000067815	LOC100151059	100330109	21.3178	1	-5.00406	0.0366694	0.206217	-8.44174	0.00114709	0.0141965	-3.43768	0.197461	0.65436	92.808	5.34139	87.9904	0	5.72018	0	0	0	0
ENSDARG00000067825	si:ch1073-459b3.2	793176	20.2531	1	-8.24679	0.00370501	0.0441575	-5.40826	0.0434422	0.185825	2.83853	0.331688	0.77374	0	139.544	38.4958	0	0	0	1.11913	3.11885	0
ENSDARG00000067828	olfcg6	751703	90.5061	3	10.8641	1.84349e-07	1.53041e-05	3.90507	0.0701846	0.252418	-6.95907	0.000117863	0.0114302	0	0	0	75.0126	518.63	214.64	0	0	6.27244
ENSDARG00000067851	lcn15	NA	321.425	1	-5.78476	2.14282e-05	0.000879972	-9.44885	5.01708e-10	5.997e-08	-3.6641	0.0168738	0.215462	1051.82	1492.25	293.301	1.2714	11.4404	38.5759	0	4.15846	0
ENSDARG00000067927	NA	447921	98.0275	4	5.35013	0.00339038	0.0413544	6.94155	0.000141512	0.00269687	1.59142	0.360611	0.794764	0	0	5.4994	63.57	91.523	63.304	461.08	196.487	0.784055
ENSDARG00000067981	zgc:103697	560494	434.015	6	-4.39486	0.000582674	0.0113586	0.0998583	0.937237	0.977289	4.49471	0.000435548	0.0255306	218.932	1504.94	119.154	25.428	30.5077	31.652	1517.53	29.1092	428.878
ENSDARG00000067985	ftr23	751668	222.492	4	5.00572	0.000512733	0.0103298	6.63298	4.08646e-06	0.000138062	1.62727	0.246146	0.710398	1.58646	2.6707	10.9988	3.8142	98.1965	383.781	123.104	1189.32	188.957
ENSDARG00000068006	gck	100002136	1083.82	1	-13.0508	1.20295e-12	4.54289e-10	-7.24284	3.42906e-07	1.61903e-05	5.80793	0.00164867	0.0599089	6834.48	1503.6	1351.02	1.2714	0	0	43.6459	0	20.3854	cellular carbohydrate metabolic process, small molecule metabolic process, drug metabolic process, carbohydrate metabolic process, organic acid metabolic process, carboxylic acid metabolic process, oxoacid metabolic process, monocarboxylic acid metabolic process, organic substance catabolic process, nucleobase-containing small molecule metabolic process, catabolic process, chemical homeostasis, c…	organic_acid_metabolic_process carboxylic_acid_metabolic_process drug_metabolic_process oxoacid_metabolic_process type_B_pancreatic_cell_development regulation_of_biological_quality monocarboxylic_acid_metabolic_process glandular_epithelial_cell_development
ENSDARG00000068021	ece2a	100535882	97.0904	4	5.94738	2.75945e-05	0.00109068	6.37809	6.85161e-06	0.000216749	0.430716	0.744177	0.949797	0	0.667674	5.4994	99.1692	231.667	38.5759	250.684	225.597	21.9535
ENSDARG00000068104	LOC100535882	100005566	70.7592	1	-2.54065	0.256951	0.593824	-9.98774	7.74453e-05	0.00167349	-7.44709	0.00326077	0.0892647	0	39.3928	504.112	2.5428	5.72018	85.0648	0	0	0
ENSDARG00000068114	f11r.2	100331628	99.0032	1	-4.4914	0.00894101	0.0825918	-4.83979	0.00491872	0.041713	-0.34839	0.841117	0.970791	346.642	367.221	111.821	0	0	36.5976	1.11913	13.515	14.113
ENSDARG00000068141	tnfsf11	561510	70.2074	4	5.23793	0.00077004	0.0140578	6.76925	1.33002e-05	0.000382324	1.53132	0.284351	0.739952	0.793231	3.33837	0	10.1712	112.497	38.5759	8.953	250.547	206.99	immune system process, immune response	immune_system_process immune_response response_to_stimulus response_to_external_stimulus
ENSDARG00000068156	chchd7	565869	193.911	1	-2.18721	0.017895	0.130601	-2.56301	0.00556883	0.0457871	-0.3758	0.685577	0.934621	630.619	173.595	452.784	83.9124	75.3158	116.717	14.5486	70.6939	127.017
ENSDARG00000068194	klf9	571938	834.616	5	1.13553	0.346427	0.675938	3.90195	0.00120481	0.0147466	2.76643	0.0216349	0.244207	344.262	4.67372	65.0763	208.51	512.91	187.934	3143.62	784.91	2259.65
ENSDARG00000068199	pld3	797513	1274.71	1	-2.00114	0.0158902	0.121543	-2.46319	0.00300155	0.0292478	-0.462046	0.57801	0.899208	2273.4	4570.9	1171.37	1205.29	544.371	253.216	650.212	468.867	334.791
ENSDARG00000068219	b3gnt2l	100330395	736.434	1	-3.4843	0.000224845	0.00564603	-1.72101	0.0678189	0.247264	1.76329	0.0620515	0.403291	2575.62	562.182	1621.41	26.6994	223.087	175.075	701.692	486.54	255.602
ENSDARG00000068231	cracr2aa	101887125	343.738	5	-0.011957	0.990416	0.997407	2.86486	0.00389374	0.0350499	2.87681	0.00377891	0.0972119	186.409	114.84	32.0798	139.854	77.2225	113.749	1222.09	1087.44	119.96
ENSDARG00000068275	ptx3a	503514	275.411	3	3.00625	0.000519598	0.0104136	1.87506	0.0305775	0.147544	-1.13119	0.189941	0.647075	47.5939	91.4714	55.9106	872.18	516.723	179.032	135.414	437.678	142.698
ENSDARG00000068369	angptl2b	100329480	190.763	2	-1.49602	0.413269	0.732017	-9.37627	7.84207e-06	0.000245208	-7.88025	0.000173509	0.0135038	694.077	9.34744	562.772	0	34.3211	414.443	1.11913	0	0.784055
ENSDARG00000068453	LOC100329480	100003572	179.465	5	3.66225	0.0282559	0.175145	4.97489	0.0028669	0.0283182	1.31264	0.428014	0.837716	33.3157	0.667674	1.83313	24.1566	428.06	0.989125	333.499	519.808	272.851
ENSDARG00000068457	tnnt3b	767653	236.07	1	-3.60501	0.00167455	0.0246197	-3.29207	0.00405125	0.0360056	0.312939	0.785818	0.959042	64.2517	1270.58	459.2	24.1566	12.3937	110.782	73.8623	65.4958	43.9071
ENSDARG00000068551	elovl8a	30269	54.7232	1	-0.59156	0.635088	0.865776	-4.44191	0.000646538	0.00913374	-3.85035	0.00315896	0.0878581	192.755	41.3958	54.0775	17.7996	154.445	18.7934	6.71475	1.03962	5.48838
ENSDARG00000068567	shha	402948	87.7542	4	5.95932	0.00106301	0.0178808	5.73229	0.0016416	0.0186429	-0.227034	0.89703	0.980957	0	4.00605	2.7497	247.923	152.538	21.7608	235.016	125.794	0		signal_transduction anterior/posterior_pattern_specification somitogenesis
ENSDARG00000068629	cd151l	556650	109.081	1	-3.70216	0.102237	0.36723	-9.77134	0.000125032	0.00244194	-6.06918	0.0174475	0.219254	625.066	0	285.969	5.0856	64.8288	0	0	0	0.784055		signal_transduction
ENSDARG00000068657	irgq2	447843	90.4984	1	-4.94897	0.00019842	0.00511589	-2.59508	0.0456529	0.192186	2.35389	0.0780639	0.446841	19.0375	550.164	110.905	1.2714	4.76682	15.826	14.5486	54.06	43.9071
ENSDARG00000068680	ctrl	569454	198.591	4	8.01362	0.000466248	0.00967665	8.85902	0.000109176	0.00220053	0.845397	0.692834	0.937763	1.58646	0	0.916567	0	261.222	376.857	863.965	282.775	0
ENSDARG00000068681	crfb1	562690	191.91	3	4.16515	0.000703399	0.0132818	2.73818	0.0260501	0.133727	-1.42697	0.242595	0.705652	10.312	51.4109	5.4994	221.224	959.084	29.6738	110.793	148.665	190.525	immune system process, regulation of immune system process, response to biotic stimulus, response to external biotic stimulus, positive regulation of immune system process, response to other organism
ENSDARG00000068710	nid1a	100537884	210.382	1	-3.34303	0.0315426	0.188142	-6.97207	1.2827e-05	0.000370981	-3.62905	0.0234774	0.253717	425.172	538.146	747.919	0	123.937	44.5106	3.35738	10.3962	0
ENSDARG00000068745	map4l	NA	597.196	1	-3.00356	0.00284231	0.0362562	-1.37306	0.171735	0.431094	1.63049	0.1054	0.513366	402.961	589.556	2565.47	22.8852	237.388	182.988	464.437	451.193	457.888
ENSDARG00000068749	NA	557552	37.76	5	2.88767	0.0814066	0.325221	4.99401	0.00245207	0.0253752	2.10635	0.187911	0.643922	2.37969	0.667674	5.4994	1.2714	60.0619	0.989125	30.2164	68.6146	170.14
ENSDARG00000068876	zgc:153031	100332885	217.908	1	-6.29548	0.000419912	0.00901618	-3.88995	0.0272964	0.137766	2.40553	0.178804	0.633599	720.254	926.732	168.648	1.2714	0	21.7608	0	106.041	16.4651	small molecule metabolic process, small molecule metabolic process, organic acid metabolic process, organic acid metabolic process, carboxylic acid metabolic process, carboxylic acid metabolic process, oxidation-reduction process, oxidation-reduction process, oxoacid metabolic process, oxoacid metabolic process, alpha-amino acid metabolic process, alpha-amino acid metabolic process, cellular amin…
ENSDARG00000068928	si:dkey-108k21.26	796407	67.1511	3	3.23318	0.00258989	0.033979	1.98976	0.064492	0.240378	-1.24342	0.241035	0.705153	5.55262	28.0423	8.2491	123.326	236.434	35.6085	49.2415	87.3277	30.5781
ENSDARG00000068965	nrip1a	791704	1085.46	1	-3.22871	0.00255821	0.0336321	-1.85184	0.0833633	0.280367	1.37687	0.19849	0.65654	3411.69	2809.57	838.659	150.025	36.2278	566.769	1232.16	457.431	266.579
ENSDARG00000068969	zgc:153759	100330946	141.133	5	-1.93637	0.0631252	0.283534	1.5616	0.12929	0.366133	3.49797	0.00077417	0.0375391	46.0074	81.4563	174.148	15.2568	52.435	10.8804	564.039	82.1296	243.841
ENSDARG00000068971	mex3c	560234	417.221	5	2.35091	0.0440396	0.230678	3.82618	0.00104071	0.0131735	1.47527	0.204995	0.664829	12.6917	18.6949	153.983	194.524	399.46	350.15	1774.93	120.595	729.955
ENSDARG00000069014	nphp4	558461	54.8223	2	1.32295	0.311252	0.646715	-4.5875	0.00135717	0.0160298	-5.91044	3.58146e-05	0.00505052	6.34585	103.49	29.3301	38.142	34.3211	275.966	1.11913	3.11885	1.56811
ENSDARG00000069017	elnb	394148	22.5578	4	7.90786	0.00145357	0.0221837	7.83436	0.00160827	0.0183306	-0.0735034	0.973243	0.99549	0	0	0	0	100.103	3.9565	35.812	17.6735	45.4752
ENSDARG00000069018	cyp7a1	799199	65.967	1	-9.98396	3.88032e-05	0.00144646	-10.1154	3.064e-05	0.000777778	-0.131431	0.96113	0.994751	525.119	5.34139	63.2431	0	0	0	0	0	0
ENSDARG00000069025	si:ch211-283g2.2	570100	823.529	1	-4.77775	0.0028043	0.0359462	-4.19115	0.00870812	0.0626998	0.586603	0.713966	0.941796	3050.77	2678.71	1063.22	0	20.974	226.51	13.4295	28.0696	330.087
ENSDARG00000069027	admb	100333777	34.2827	3	8.48364	0.000964456	0.0166718	2.66559	0.312959	0.597165	-5.81805	0.0139375	0.194131	0.793231	0	0	0	9.53364	292.781	3.35738	2.07923	0
ENSDARG00000069043	hsd11b1lb	447800	568.592	1	-4.9275	3.11777e-06	0.000169599	-7.26566	1.73332e-11	3.0594e-09	-2.33816	0.0313648	0.292976	2452.67	616.931	1854.21	15.2568	136.331	9.89125	11.1913	11.4358	9.40866
ENSDARG00000069048	serpinf1	100006303	263.65	1	-1.8723	0.374381	0.701281	-8.00623	0.000228559	0.00393847	-6.13393	0.00476798	0.110259	191.962	128.193	1538	8.8998	0	498.519	0	7.27731	0
ENSDARG00000069095	gls2a	449989	22.6781	1	-2.85936	0.179894	0.496895	-7.42121	0.00213968	0.0230118	-4.56186	0.0608994	0.400068	80.9095	0.667674	97.1561	3.8142	0	20.7716	0	0	0.784055
ENSDARG00000069109	sssca1	100150224	103.638	5	3.3667	0.00872536	0.0811054	3.9496	0.00207727	0.0225079	0.582898	0.645384	0.922305	6.34585	9.34744	19.2479	1.2714	212.6	145.401	193.609	152.824	192.093
ENSDARG00000069111	si:zfos-1425h8.1	795106	940.994	4	3.55872	0.00377664	0.0447344	3.62355	0.00318727	0.0304784	0.0648366	0.957856	0.994163	0.793231	100.151	236.474	1532.04	994.359	1448.08	780.03	1812.05	1564.97
ENSDARG00000069186	cyp27a1.2	100006494	107.643	1	-2.54994	0.311505	0.646835	-10.5943	0.000137274	0.00262711	-8.04439	0.00381978	0.0979968	93.6012	733.774	0	133.497	0	7.913	0	0	0
ENSDARG00000069194	mycbpap	556162	29.3673	5	3.92119	0.0535299	0.257682	6.45158	0.0013966	0.0163219	2.5304	0.175568	0.629143	0.793231	0	1.83313	8.8998	0	29.6738	198.085	12.4754	12.5449
ENSDARG00000069242	pdia5	557230	569.806	1	-3.53717	0.000433477	0.00922515	-4.57662	5.58261e-06	0.000182657	-1.03945	0.303573	0.755873	2492.33	1056.93	997.225	8.8998	169.699	212.662	57.0754	67.575	65.8606		response_to_stimulus regulation_of_biological_quality
ENSDARG00000069244	si:ch211-244b2.3	58110	45.7189	5	4.71173	0.0395509	0.215721	6.68136	0.00344872	0.032085	1.96963	0.364989	0.796689	3.17292	0	0	0	1.90673	81.1083	12.3104	22.8715	290.1
ENSDARG00000069289	gabpa	402867	391.422	5	1.32648	0.162326	0.473451	2.89561	0.00226247	0.023968	1.56913	0.0975547	0.493304	24.5902	149.559	147.567	144.94	423.294	238.379	1297.07	847.287	250.113
ENSDARG00000069292	si:dkeyp-89c11.1	100192216	112.536	1	-10.7096	5.80415e-07	3.95011e-05	-4.98803	0.00581297	0.0473818	5.72156	0.00801437	0.14698	808.302	70.7735	102.655	0	0	0	27.9781	3.11885	0	small molecule metabolic process, small molecule metabolic process, organic acid metabolic process, organic acid metabolic process, carboxylic acid metabolic process, carboxylic acid metabolic process, oxoacid metabolic process, oxoacid metabolic process, monocarboxylic acid metabolic process, monocarboxylic acid metabolic process	monocarboxylic_acid_metabolic_process monocarboxylic_acid_metabolic_process
ENSDARG00000069311	zgc:195175	567542	510.26	5	0.3083	0.696992	0.894666	5.23881	2.10801e-11	3.55463e-09	4.93051	3.0272e-10	4.31329e-07	31.7292	42.7312	40.3289	34.3278	84.8494	22.7499	2206.92	1454.42	674.287
ENSDARG00000069376	tnfsf12	791147	1183.82	1	-2.76826	0.00197684	0.027893	-2.85269	0.00143185	0.0166515	-0.0844296	0.924901	0.987424	3471.97	3974.67	843.242	209.781	186.859	819.985	389.456	527.085	231.296	immune system process, immune response	immune_system_process immune_response
ENSDARG00000069379	zgc:158868	NA	109.077	5	4.79485	0.0202968	0.14138	5.70444	0.00574177	0.0468825	0.909586	0.654689	0.924863	0	12.0181	0	73.7412	0	263.107	373.788	39.5054	219.535
ENSDARG00000069404	NA	563818	388.468	3	2.02727	0.00240296	0.0322172	1.12212	0.0932385	0.300137	-0.905148	0.174633	0.628049	126.124	251.046	104.489	845.481	634.94	484.671	365.954	455.352	228.16
ENSDARG00000069431	slc26a4	555483	78.735	1	-1.33874	0.433389	0.746474	-6.0987	0.00063431	0.00900044	-4.75996	0.00773981	0.14394	103.913	393.928	4.58283	88.998	0.953364	108.804	2.23825	5.19808	0
ENSDARG00000069439	ptgdsa	30505	35.1152	1	-4.53044	0.014931	0.116789	-5.92922	0.00207304	0.0225009	-1.39878	0.477274	0.859246	162.612	100.151	35.7461	0	0.953364	11.8695	0	0	4.70433
ENSDARG00000069446	dbh	100148503	22.3178	1	1.08158	0.622173	0.859185	-6.9118	0.00546324	0.0452142	-7.99338	0.00130206	0.0514244	0	11.3505	53.1609	22.8852	7.62691	105.836	0	0	0		small_molecule_biosynthetic_process
ENSDARG00000069482	traf1	81587	339.915	4	6.12808	6.55139e-06	0.000322711	8.93794	4.5876e-11	7.10175e-09	2.80986	0.0239037	0.255692	4.75939	0.667674	0	15.2568	219.274	146.391	373.788	1879.63	419.469	immune system process, regulation of immune system process, immune response, defense response	immune_system_process immune_response response_to_stimulus defense_response signal_transduction regulation_of_response_to_biotic_stimulus
ENSDARG00000069503	cldnh	568049	1393.33	3	3.17156	0.00148372	0.0225544	2.51679	0.011682	0.0775218	-0.654772	0.511435	0.872881	36.4886	208.982	551.773	2471.6	3994.6	715.138	1253.42	1728.88	1579.09
ENSDARG00000069518	aqp3b	570965	77.3488	3	5.8538	0.000530809	0.0106014	-1.13991	0.52608	0.768173	-6.99371	7.04044e-05	0.0084259	0	0	11.9154	228.852	313.657	136.499	0	2.07923	3.13622
ENSDARG00000069545	atg12	100538303	91.9789	3	4.34167	0.000376209	0.00833808	1.89954	0.121367	0.35224	-2.44213	0.0430727	0.33864	8.72554	10.6828	13.7485	44.499	559.625	67.2605	8.953	28.0696	86.246	catabolic process
ENSDARG00000069559	muc13a	751646	45.8202	5	8.16134	0.00663322	0.0668529	9.37605	0.00180456	0.0201305	1.2147	0.660694	0.926946	0	0	0	123.326	0.953364	0	0	30.1489	257.954
ENSDARG00000069563	zgc:153151	NA	92.6352	5	-0.815354	0.593819	0.844959	5.51375	0.000151576	0.00285126	6.32911	2.41472e-05	0.00402953	6.34585	4.00605	7.33254	0	0	9.89125	614.4	110.199	81.5417
ENSDARG00000069615	NA	393933	66.7384	1	-2.6917	0.0604219	0.275992	-4.11706	0.00447086	0.0388347	-1.42536	0.327956	0.77183	99.9471	257.055	138.402	0	17.1606	59.3475	20.1443	6.23769	2.35216
ENSDARG00000069708	cdc34a	557188	172.648	1	-2.25888	0.198658	0.520918	-5.44942	0.00213949	0.0230118	-3.19054	0.0725774	0.432313	172.924	80.1209	1008.22	171.639	0	91.9886	1.11913	27.03	0.784055
ENSDARG00000069710	vwa10.2	100151149	278.654	5	-0.927161	0.651325	0.873573	6.51491	0.00121155	0.014807	7.44208	0.000258472	0.0173467	8.72554	0	18.3313	1.2714	0	12.8586	2377.02	87.3277	2.35216
ENSDARG00000069765	syngap1b	170968	68.8214	5	5.70249	0.00636745	0.0647845	6.98692	0.00082071	0.0108848	1.28443	0.515228	0.874695	0	3.33837	0	1.2714	1.90673	176.064	243.969	6.23769	186.605
ENSDARG00000069773	nitr1o	100149241	28.8544	5	4.36205	0.119592	0.403033	9.17623	0.000881485	0.0115609	4.81418	0.0584955	0.391839	0	0	0	0	0.953364	7.913	0	60.2977	190.525
ENSDARG00000069787	LOC100149241	100149324	58.7684	4	9.84145	1.43655e-05	0.00062315	8.23658	0.000286471	0.00472514	-1.60487	0.408769	0.824437	0	0	0	227.581	124.891	45.4998	123.104	0	7.84055
ENSDARG00000069823	proca1	100037326	118.846	1	-8.45624	2.06541e-06	0.00011936	-7.94882	3.20338e-06	0.000112899	0.507421	0.790379	0.959911	20.624	685.034	356.545	0	0.953364	1.97825	4.4765	0	0
ENSDARG00000069834	pnpla4	324428	21.1624	4	7.10435	0.00028853	0.0067935	8.23759	2.49073e-05	0.000656981	1.13324	0.470705	0.857978	0	0	0	11.4426	7.62691	40.5541	54.8371	9.35654	66.6447	organic substance catabolic process, catabolic process, chemical homeostasis	regulation_of_biological_quality
ENSDARG00000069912	hmga2	100332055	1009.46	2	0.0187287	0.987087	0.996528	-5.85481	5.40524e-07	2.39632e-05	-5.87354	4.97858e-07	0.000200474	687.731	721.088	3065.92	2910.23	1084.93	538.084	1.11913	44.7035	31.3622		response_to_stimulus
ENSDARG00000069928	prkceb	558045	1134.42	4	7.17328	1.41481e-19	2.72492e-16	7.04993	5.81555e-19	6.1018e-16	-0.123355	0.871736	0.976517	14.2782	2.6707	20.1645	1374.38	1519.66	2409.51	1402.26	1973.19	1493.62
ENSDARG00000069934	parp4	100149618	2763.18	5	-1.7052	0.0603527	0.275856	2.29956	0.0112283	0.0753009	4.00476	1.02466e-05	0.00218158	654.415	2298.8	1038.47	361.078	459.521	403.563	12208.5	6307.35	1136.88
ENSDARG00000069945	p2ry12	568646	435.981	1	-3.55935	0.00551912	0.0587608	-3.86958	0.00256155	0.0261594	-0.310226	0.809352	0.964192	1920.41	1227.19	254.806	48.3132	3.81346	236.401	153.32	23.9112	55.6679
ENSDARG00000069953	kcnq5b	556841	975.375	4	3.67753	4.89282e-06	0.000248643	3.92188	1.09679e-06	4.42078e-05	0.24435	0.760532	0.951736	132.47	85.4623	85.2407	2591.11	768.411	520.28	2147.6	1553.19	894.606
ENSDARG00000069954	kcnq5a	558206	400.984	5	2.22313	0.0505854	0.250263	4.0927	0.000315555	0.00513313	1.86957	0.0988982	0.496986	72.184	85.4623	0.916567	184.353	157.305	399.607	1124.72	751.642	832.666
ENSDARG00000069981	cspg5a	100317105	1278.79	1	-0.926717	0.509692	0.797973	-5.12832	0.0002724	0.00454867	-4.20161	0.00286235	0.0831467	3149.92	2578.56	1674.57	3434.05	191.626	269.042	34.6929	1.03962	175.628
ENSDARG00000069998	si:ch211-145b13.6	562671	239.531	2	-1.34524	0.311799	0.646979	-10.5345	2.97633e-09	2.72869e-07	-9.18931	2.3019e-07	0.000116662	11.1052	671.68	863.406	155.111	333.677	119.684	1.11913	0	0
ENSDARG00000070006	rcn1	100000859	167.13	1	-2.97382	0.0481303	0.242541	-5.20466	0.000613962	0.0087356	-2.23084	0.143102	0.580926	626.652	146.888	529.776	1.2714	125.844	38.5759	10.0721	0	25.0898
ENSDARG00000070029	ehhadh	NA	31.6841	1	-6.88404	0.000816427	0.0147508	-2.49648	0.162232	0.416577	4.38756	0.0337496	0.302294	20.624	44.0665	175.981	0	0	1.97825	0	16.6339	25.8738	small molecule catabolic process, oxidation-reduction process, organic acid catabolic process, carboxylic acid catabolic process, organic substance catabolic process, catabolic process
ENSDARG00000070045	NA	100126026	31.3297	1	-0.808959	0.609342	0.853163	-4.57866	0.00586387	0.0476323	-3.7697	0.0236229	0.254297	21.4172	18.0272	135.652	21.6138	24.7875	53.4128	0	0	7.05649
ENSDARG00000070048	zgc:173548	571189	117.332	1	-5.48191	0.0297861	0.181417	-7.19482	0.00496331	0.0419781	-1.71291	0.506671	0.871106	32.5225	0	993.559	0	22.8807	0	0	6.23769	0.784055
ENSDARG00000070078	abcb11b	553413	685.615	1	-4.65481	0.00132757	0.0209238	-6.98643	1.76225e-06	6.6697e-05	-2.33163	0.111506	0.526977	2804.07	1120.36	1966.04	0	73.409	160.238	1.11913	31.1885	14.113	anion transport, organic anion transport	monocarboxylic_acid_transport
ENSDARG00000070121	rhoh	777751	2094.63	4	5.02765	7.30033e-08	6.96061e-06	5.40022	7.34509e-09	6.05762e-07	0.372574	0.688837	0.936218	30.1428	199.635	18.3313	3584.08	2531.18	1992.1	3854.27	4000.44	2641.48		signal_transduction
ENSDARG00000070140	zgc:154169	445164	38.1588	5	5.20329	0.038994	0.214028	7.2967	0.00372066	0.0338317	2.09342	0.368902	0.799921	0	0	1.83313	11.4426	0.953364	52.4236	3.35738	273.419	0
ENSDARG00000070155	tuba8l3	571741	108.849	2	-0.123218	0.931705	0.980225	-6.02314	7.76475e-05	0.00167594	-5.89993	0.000109094	0.0107487	92.0148	28.0423	386.791	10.1712	321.284	133.532	0	6.23769	1.56811		axon_ensheathment myelination ensheathment_of_neurons
ENSDARG00000070162	stox2a	504078	2558.02	1	-1.29661	0.103298	0.369355	-3.75925	2.38363e-06	8.7074e-05	-2.46264	0.00200158	0.0677793	4785.56	3403.8	7356.37	2383.87	3407.32	537.095	504.726	289.013	354.393
ENSDARG00000070168	sod3a	571341	53.2844	1	-2.37563	0.247458	0.58349	-8.58949	0.000275955	0.00458371	-6.21386	0.00865984	0.15155	281.597	113.505	6.41597	0	76.2691	0.989125	0	0	0.784055
ENSDARG00000070174	si:ch211-18i17.2	555835	999.557	1	-0.685449	0.450791	0.759378	-2.50649	0.005872	0.0476573	-1.82104	0.0453916	0.34772	1204.12	2996.52	802.913	2189.35	374.672	547.975	318.951	166.339	395.164		signal_transduction signal_transduction
ENSDARG00000070178	zp3d.2	NA	199.908	3	2.78822	0.00216665	0.0299415	1.4871	0.102454	0.318344	-1.30113	0.151089	0.593555	97.5674	47.4049	22.9142	563.23	160.165	437.193	183.537	58.2185	228.944
ENSDARG00000070314	NA	562445	221.301	2	-0.851187	0.464608	0.768495	-5.21476	1.13899e-05	0.000333976	-4.36357	0.000242451	0.0169887	114.225	147.556	998.141	102.983	405.18	189.912	1.11913	14.5546	18.0333
ENSDARG00000070318	arl8bb	100148804	1265.12	1	-2.57384	0.000319502	0.00734321	-0.98477	0.167951	0.42502	1.58907	0.0263374	0.270876	3387.1	2511.12	906.485	429.733	232.621	480.715	815.842	1160.21	1462.26
ENSDARG00000070331	muc5.1	664751	1673.51	5	3.5251	0.0404293	0.2185	4.70681	0.00621028	0.0494466	1.18171	0.491793	0.865262	0.793231	0.667674	388.624	3322.17	1064.91	101.88	1781.65	4120	4280.94
ENSDARG00000070368	casp6l2	556744	15.8428	1	-3.75562	0.0635957	0.284802	-7.95605	0.000522595	0.00771134	-4.20043	0.0726068	0.432313	53.1465	71.4412	8.2491	0	3.81346	5.93475	0	0	0
ENSDARG00000070394	uroc1	565038	2422.78	1	-7.95037	1.42086e-09	2.26164e-07	-8.78821	2.74122e-11	4.58148e-09	-0.837832	0.528467	0.879594	14416.2	2051.1	5201.52	25.428	3.81346	58.3584	4.4765	1.03962	43.123
ENSDARG00000070408	ccnd2b	768163	297.297	5	0.421208	0.671138	0.882497	2.97248	0.00266017	0.0269384	2.55127	0.00991805	0.162821	16.6578	112.169	133.819	111.883	148.725	90.9995	1439.2	244.31	377.914
ENSDARG00000070430	chtopb	323628	35.0725	1	-9.07226	0.00686507	0.068615	-9.20369	0.00609766	0.048942	-0.13143	0.970517	0.995481	9.51877	0	306.133	0	0	0	0	0	0
ENSDARG00000070435	vapb	100538220	757.021	1	-2.25327	0.00089026	0.015795	-1.81872	0.00726569	0.0552637	0.434552	0.522158	0.878369	2450.29	1020.21	1092.55	179.267	369.905	407.52	503.606	320.202	469.649	chemical homeostasis
ENSDARG00000070440	atp6v1c2	100192219	67.5068	4	7.3249	3.88276e-05	0.00144646	9.12585	2.80997e-07	1.38201e-05	1.80095	0.177832	0.63271	0	0.667674	0	6.357	98.1965	30.6629	90.6492	50.9412	330.087
ENSDARG00000070453	gch1	567200	306.711	2	-3.04187	0.0263419	0.167884	-7.86636	4.28754e-08	2.75424e-06	-4.8245	0.000795065	0.0379562	723.427	144.218	1584.74	1.2714	224.041	72.2061	1.11913	6.23769	3.13622		organic_acid_metabolic_process carboxylic_acid_metabolic_process drug_metabolic_process oxoacid_metabolic_process carboxylic_acid_biosynthetic_process organic_acid_biosynthetic_process small_molecule_biosynthetic_process
ENSDARG00000070467	lactbl1b	557811	46.2467	1	-9.47143	0.00202823	0.02841	-9.60286	0.00175468	0.019702	-0.13143	0.968103	0.995071	0	112.837	303.384	0	0	0	0	0	0
ENSDARG00000070495	LOC557811	100004913	44.2288	5	0.434746	0.877923	0.963738	9.84169	0.000132006	0.00254655	9.40695	0.000258394	0.0173467	0	0	0	0	0	0	373.788	6.23769	18.0333
ENSDARG00000070498	phyhiplb	100151589	48.5204	1	-1.87961	0.273083	0.611082	-4.91242	0.00526912	0.0439543	-3.03281	0.0859566	0.468149	85.6689	2.6707	246.557	1.2714	64.8288	24.7281	0	3.11885	7.84055
ENSDARG00000070511	si:dkey-183j2.10	100003563	47.8339	1	-1.43173	0.506583	0.796548	-6.97707	0.00279325	0.0278864	-5.54533	0.0176405	0.219973	0.793231	22.0333	289.635	0	80.0826	35.6085	0	0	2.35216
ENSDARG00000070537	stmn2b	563192	139.644	1	-6.85869	0.000145094	0.00400359	-7.76539	2.58975e-05	0.000676486	-0.906702	0.633409	0.917612	22.2105	156.236	1062.3	0	8.58028	1.97825	0	0	5.48838
ENSDARG00000070571	zgc:153953	405833	103.088	1	-0.902944	0.522263	0.804525	-4.83584	0.000805813	0.0107552	-3.9329	0.00648208	0.130367	149.127	78.7856	362.961	146.211	141.098	28.6846	20.1443	0	0.784055
ENSDARG00000070584	clic5b	100150414	138.497	1	-4.66426	0.00104069	0.0176387	-4.05449	0.00417379	0.0368823	0.609767	0.670309	0.929629	644.897	261.728	227.309	10.1712	30.5077	3.9565	0	8.31693	59.5882	anion transport
ENSDARG00000070601	si:dkey-85p17.3	751725	1771.8	5	1.30463	0.115599	0.394519	2.71669	0.00104727	0.0132299	1.41206	0.0883537	0.473441	113.432	546.825	927.566	963.721	1201.24	1756.69	4834.62	2577.21	3024.88
ENSDARG00000070603	hspa12a	799982	80.5501	3	1.11469	0.38028	0.705538	-3.23477	0.0129965	0.0835722	-4.34946	0.000830126	0.0385961	185.616	6.67674	29.3301	111.883	265.989	101.88	2.23825	16.6339	4.70433
ENSDARG00000070668	cd4-1	554826	749.079	4	5.22516	3.63917e-10	6.80489e-08	4.64426	2.53247e-08	1.778e-06	-0.580892	0.48117	0.861162	19.8308	28.0423	58.6603	488.218	1850.48	1637.99	442.055	812.979	1403.46
ENSDARG00000070670	crip2	60634	104.562	2	0.954849	0.406596	0.726981	-5.79261	7.51308e-06	0.000236093	-6.74746	1.79602e-07	0.000100811	19.8308	180.272	118.237	66.1128	291.729	259.151	0	4.15846	1.56811		multicellular_organismal_process
ENSDARG00000070677	fezf2	100002462	46.1152	2	-0.346408	0.855445	0.955344	-8.76124	8.79427e-05	0.00183959	-8.41483	0.000166776	0.0131734	219.725	3.33837	9.16567	142.397	3.81346	36.5976	0	0	0		multicellular_organismal_process
ENSDARG00000070709	wu:fi42e03	564511	25.6116	1	-2.75656	0.287793	0.624974	-8.55199	0.00255688	0.0261305	-5.79543	0.0417744	0.332944	72.9772	124.187	3.66627	0	0	29.6738	0	0	0
ENSDARG00000070721	vdrb	564976	406.073	5	2.15725	0.0137444	0.110253	2.44693	0.00518341	0.0433927	0.289678	0.740134	0.948295	236.383	65.4321	32.9964	684.013	399.46	410.487	362.597	894.07	569.224		signal_transduction
ENSDARG00000070734	dyrk4	751645	123.154	2	-0.142898	0.936647	0.981419	-6.54999	0.000515215	0.00764965	-6.40709	0.000683098	0.0345711	527.499	4.00605	46.7449	439.904	28.6009	55.391	0	6.23769	0
ENSDARG00000070735	rnd2	100137101	111.031	1	-8.92387	3.61849e-07	2.68047e-05	-9.90045	7.4421e-08	4.36495e-06	-0.976584	0.643854	0.921894	789.265	113.505	93.4898	0	0	1.97825	0	1.03962	0		signal_transduction
ENSDARG00000070774	irgf1	791200	91.2535	5	5.66898	0.0204984	0.142321	10.848	7.79182e-06	0.00024404	5.17899	0.0157573	0.206271	0	0	0	1.2714	0.953364	19.7825	0	176.735	622.539
ENSDARG00000070792	lrrc15	791135	337.067	4	5.43219	2.91084e-06	0.000160179	6.53358	1.82235e-08	1.34441e-06	1.10139	0.329499	0.772726	15.8646	0	6.41597	382.691	104.87	469.834	426.387	825.455	802.088
ENSDARG00000070794	greb1	678543	81.086	1	-1.21252	0.368153	0.69628	-3.96942	0.00370083	0.0337521	-2.7569	0.0442116	0.343367	235.59	23.3686	229.142	3.8142	110.59	95.9451	23.5016	3.11885	4.70433
ENSDARG00000070830	zgc:136858	100150664	83.1453	1	-5.54452	0.000412209	0.00889043	-3.76636	0.0140698	0.0883972	1.77816	0.260973	0.723856	217.345	86.7977	379.459	0	9.53364	4.94563	0	38.4658	11.7608
ENSDARG00000070903	met	563738	221.274	1	-4.92193	0.000514759	0.0103381	-3.61655	0.0102547	0.0707602	1.30539	0.358565	0.793582	561.607	264.399	960.562	30.5136	3.81346	24.7281	62.671	83.1693	0
ENSDARG00000070918	si:ch211-284e20.8	768130	1025.13	1	-11.5501	1.45045e-15	1.11743e-12	-13.1109	3.08598e-15	1.35539e-12	-1.56081	0.402891	0.820172	6201.48	1338.69	1681.9	0	0	2.96738	1.11913	0	0
ENSDARG00000070951	hmga1b	795729	279.301	1	-1.87298	0.22375	0.55384	-4.63514	0.00272835	0.0274668	-2.76216	0.0743314	0.437444	119.778	29.3777	1765.31	83.9124	358.465	80.1191	6.71475	1.03962	68.9968
ENSDARG00000070960	si:ch211-288g17.4	NA	113.746	1	-10.7644	3.20172e-07	2.43735e-05	-7.95196	2.38103e-05	0.000632462	2.81246	0.205137	0.664874	752.776	28.71	238.307	0	0	0	0	0	3.92027
ENSDARG00000071001	NA	767657	659.286	4	4.30715	0.000127444	0.00365808	6.22918	2.95522e-08	2.02954e-06	1.92202	0.0840455	0.462637	6.34585	53.4139	1.83313	362.349	551.998	311.574	1678.69	2442.06	525.317
ENSDARG00000071004	abhd12	436649	4147.71	1	-2.2523	0.00411782	0.0476402	-2.09542	0.00760069	0.0570535	0.156883	0.841641	0.970791	8341.62	12562.3	4949.46	2803.44	944.784	1678.55	831.51	1855.71	3362.03
ENSDARG00000071005	ppp1r3ca	100037347	240.96	1	-9.7082	1.89689e-05	0.000797687	-2.5352	0.21363	0.489756	7.173	0.00158759	0.0587231	101.534	1699.23	46.7449	1.2714	0	0.989125	317.832	1.03962	0	cellular carbohydrate metabolic process, carbohydrate metabolic process, oxidation-reduction process
ENSDARG00000071013	arl6ip6	563531	135.136	3	3.82794	0.000939842	0.0163962	2.42707	0.036222	0.165397	-1.40087	0.222315	0.685975	2.37969	40.0605	16.4982	513.646	95.3364	230.466	38.0503	210.002	69.7809
ENSDARG00000071026	mllt11	553461	53.5082	1	-1.30866	0.611822	0.854523	-9.32454	0.000993747	0.012724	-8.01588	0.00468072	0.109684	0	252.381	90.7401	0	132.518	5.93475	0	0	0
ENSDARG00000071029	si:dkey-147f3.4	100005567	85.9403	5	-3.26981	0.0468193	0.239022	2.12616	0.183639	0.44797	5.39596	0.00101753	0.0433373	27.7631	2.00302	111.821	0	8.58028	5.93475	290.973	7.27731	319.11
ENSDARG00000071086	gpr155b	323737	30.4806	4	8.96728	0.000248308	0.00608448	7.0405	0.00409661	0.0363093	-1.92678	0.370962	0.800761	0	0	0	193.253	20.0206	3.9565	33.5738	0	23.5216
ENSDARG00000071087	slc35b4	559746	111.752	1	-2.04044	0.153722	0.460339	-5.8482	7.51041e-05	0.001636	-3.80776	0.0100975	0.164313	126.124	20.0302	651.679	99.1692	2.86009	91.9886	8.953	1.03962	3.92027
ENSDARG00000071113	xirp2a	402965	2781.55	2	-1.06943	0.0694689	0.298363	-3.30562	2.10155e-08	1.51488e-06	-2.2362	0.000150903	0.0128903	5835.8	4508.8	5523.23	2877.18	2569.32	2114.75	331.261	836.891	436.718
ENSDARG00000071116	eepd1	562834	453.718	1	-2.516	0.0365281	0.205839	-4.8541	5.93948e-05	0.00134823	-2.33811	0.0533776	0.377228	1626.12	1653.16	97.1561	300.05	274.569	15.826	33.5738	18.7131	64.2925		response_to_stimulus
ENSDARG00000071173	slc12a10.2	553321	937.995	5	2.27308	0.127925	0.419661	4.63024	0.00192259	0.0211844	2.35716	0.113957	0.533036	0.793231	4.00605	271.304	539.074	126.797	667.66	3140.27	2685.33	1006.73
ENSDARG00000071212	p3h1	798069	202.883	2	-0.403064	0.787953	0.930025	-6.26558	5.14426e-05	0.00119944	-5.86252	0.00015217	0.0128903	409.307	365.218	257.555	61.0272	653.054	66.2714	0	13.515	0
ENSDARG00000071223	zgc:158445	NA	138.743	4	10.6084	1.12493e-11	2.90341e-09	10.3638	3.29768e-11	5.19962e-09	-0.244578	0.811991	0.964577	0	0	0	186.896	118.217	371.911	156.678	335.796	79.1895
ENSDARG00000071261	NA	561110	390.402	4	8.18182	2.97373e-13	1.39693e-10	7.92113	1.63166e-12	3.54202e-10	-0.260689	0.795314	0.960867	0.793231	4.67372	0.916567	319.121	1369.98	222.553	344.691	364.905	885.982
ENSDARG00000071304	tbc1d2	567589	199.818	5	2.1985	0.0218406	0.14796	2.71737	0.00456595	0.0394476	0.518868	0.586519	0.902195	26.9698	19.3626	101.739	194.524	265.035	218.597	474.509	420.005	77.6214
ENSDARG00000071310	si:dkey-78l4.5	723997	109.59	4	10.9327	7.9785e-12	2.13425e-09	8.31761	2.0941e-07	1.08951e-05	-2.61507	0.0161893	0.209276	0	0	0	221.224	361.325	265.086	81.6962	46.7827	10.1927	proteolysis, proteolysis
ENSDARG00000071345	mgst2	571377	40.5972	1	-7.79015	0.000291527	0.00684732	-1.17583	0.514558	0.761015	6.61432	0.00212623	0.0708349	52.3532	185.613	14.6651	0	0.953364	0	0	59.2581	52.5317	small molecule metabolic process, organic acid metabolic process, carboxylic acid metabolic process, oxoacid metabolic process
ENSDARG00000071355	si:ch211-197g15.7	100538061	90.0105	3	7.26098	0.00154679	0.0232018	5.64301	0.0139411	0.087764	-1.61798	0.462803	0.854941	3.96615	0	0	489.489	0	118.695	2.23825	8.31693	187.389
ENSDARG00000071374	lrrtm2	568052	145.767	1	-1.95073	0.329316	0.662415	-6.53285	0.00138413	0.0162293	-4.58212	0.0250126	0.262285	111.846	745.792	175.981	1.2714	0.953364	265.086	0	0	10.9768
ENSDARG00000071375	celf5a	100034588	34.8744	1	-0.891533	0.603667	0.849895	-5.13229	0.00462866	0.0398255	-4.24076	0.0195188	0.230579	25.3834	108.831	65.9928	96.6264	8.58028	2.96738	0	0	5.48838
ENSDARG00000071389	si:dkey-78l4.6	326898	55.0861	4	7.1957	0.000106124	0.00314948	9.96034	7.0793e-08	4.19121e-06	2.76463	0.0542786	0.379827	0	0	0	15.2568	4.76682	43.5215	327.904	38.4658	65.8606
ENSDARG00000071425	nat9	100008541	615.366	1	-0.184288	0.904059	0.972663	-5.01806	0.00108767	0.0136581	-4.83377	0.00165167	0.0599089	1580.12	201.638	1116.38	2306.32	74.3624	170.13	39.1694	0	50.1795
ENSDARG00000071429	tdo2a	570508	464.021	1	-5.552	0.000105502	0.00314059	-3.19362	0.0248831	0.129512	2.35838	0.0999143	0.500365	2736.65	675.019	282.303	0	15.2538	63.304	20.1443	214.161	169.356	small molecule catabolic process, small molecule metabolic process, organic acid metabolic process, carboxylic acid metabolic process, oxidation-reduction process, oxoacid metabolic process, alpha-amino acid metabolic process, organic acid catabolic process, carboxylic acid catabolic process, cellular amino acid metabolic process, organic cyclic compound catabolic process, aromatic amino acid fam…
ENSDARG00000071454	crp1	797099	14.3783	4	7.37572	0.00252684	0.0334395	7.04686	0.00392244	0.0352255	-0.328854	0.878302	0.977294	0	0	0	38.142	18.1139	15.826	29.0973	0	28.226
ENSDARG00000071500	fam207a	558681	121.546	3	2.7122	0.000450398	0.00943924	1.88864	0.0147353	0.0911236	-0.823557	0.282103	0.739376	47.5939	16.6919	32.9964	212.324	186.859	237.39	196.966	92.5258	70.5649
ENSDARG00000071543	si:dkey-42i9.7	556374	67.7869	5	-3.11336	0.0496482	0.247023	4.97291	4.91978e-05	0.00115999	8.08628	2.14817e-07	0.000113688	1.58646	10.6828	6.41597	1.2714	0	0.989125	38.0503	347.232	203.854
ENSDARG00000071576	si:dkey-102c8.3	NA	68.2746	5	1.35765	0.179504	0.496484	4.185	2.75432e-05	0.000707728	2.82735	0.00407106	0.101355	11.1052	8.01209	9.16567	7.6284	47.6682	16.8151	80.577	296.29	137.21
ENSDARG00000071578	NA	557735	340.559	5	1.62967	0.0475434	0.240903	2.51523	0.00220774	0.0235834	0.885561	0.280138	0.738333	103.913	129.529	78.8248	226.309	122.031	618.203	747.576	745.404	293.236
ENSDARG00000071579	urad	797016	122.572	1	-6.64407	1.97115e-06	0.000114696	-10.0323	1.46284e-08	1.114e-06	-3.38822	0.0636409	0.407823	777.366	81.4563	232.808	0	3.81346	6.92388	0	0	0.784055	small molecule catabolic process, small molecule metabolic process, drug metabolic process, organic acid metabolic process, organic cyclic compound catabolic process, nucleobase metabolic process, organic substance catabolic process, urate catabolic process, urate metabolic process, nucleobase-containing small molecule metabolic process, aromatic compound catabolic process, catabolic process, all…	organic_acid_metabolic_process drug_metabolic_process allantoin_metabolic_process small_molecule_catabolic_process urate_catabolic_process urate_metabolic_process
ENSDARG00000071585	si:dkeyp-110e4.11	100007963	61.7457	3	4.97605	0.00324804	0.0399982	2.54881	0.132958	0.372502	-2.42723	0.144646	0.582833	0	0	14.6651	339.464	51.4817	65.2823	14.5486	53.0204	17.2492
ENSDARG00000071590	si:ch211-236g6.1	553751	507.3	5	0.501742	0.689422	0.891643	3.89627	0.0018787	0.0207492	3.39452	0.00675525	0.133398	57.1126	57.42	149.4	13.9854	336.538	22.7499	2880.63	684.067	363.801
ENSDARG00000071648	zgc:113298	NA	306.535	5	2.48161	0.010696	0.093554	3.73425	0.0001208	0.00237402	1.25264	0.195035	0.652642	62.6652	52.0786	23.8307	94.0836	85.8028	594.464	790.103	764.118	291.668	immune system process, immune system process, immune response, immune response	immune_system_process immune_system_process immune_response immune_response response_to_stimulus response_to_stimulus
ENSDARG00000071651	NA	447875	103.151	4	4.11529	0.000575825	0.0112822	4.43628	0.000204647	0.00362908	0.320991	0.78328	0.95843	19.8308	0.667674	2.7497	241.566	59.1086	101.88	100.721	256.785	145.05
ENSDARG00000071669	smyd5	557288	135.86	1	-1.80901	0.0778833	0.317352	-3.11459	0.00253287	0.0259328	-1.30558	0.207132	0.666907	437.07	65.4321	370.293	52.1274	134.424	62.3149	68.2667	21.8319	10.9768	regulation of immune system process
ENSDARG00000071692	prex2	559821	567.712	5	1.81402	0.0181463	0.131886	2.27409	0.00304859	0.0296106	0.460067	0.548276	0.88748	206.24	120.181	219.976	820.053	634.94	465.878	1385.48	267.181	989.477
ENSDARG00000071701	zgc:162941	100331262	159.226	5	-4.52367	0.130389	0.423703	6.71791	0.0145433	0.0903799	11.2416	0.000154053	0.0128903	13.4849	0	0	0	0	0	1363.09	0	56.4519
ENSDARG00000071709	ppp1r9bb	NA	338.002	1	-3.85273	0.000201053	0.00516303	-3.14811	0.00232255	0.0243977	0.70462	0.49783	0.867464	1175.57	56.0846	1341.85	80.0982	46.7148	51.4345	58.1945	143.467	88.5982
ENSDARG00000071772	NA	558149	14.3819	1	-4.36658	0.0789285	0.319157	-7.85001	0.00342237	0.0320133	-3.48342	0.204924	0.664829	15.8646	40.7281	66.9094	0	0	5.93475	0	0	0
ENSDARG00000071823	adarb2	NA	65.0896	1	-3.1268	0.169187	0.483606	-8.97582	0.00044077	0.00672949	-5.84902	0.0223613	0.247431	29.3495	495.414	0	0	35.2745	24.7281	0	1.03962	0
ENSDARG00000073673	NA	558834	56.8727	1	-3.17267	0.0371687	0.207981	-6.77901	4.50815e-05	0.0010723	-3.60634	0.0311855	0.291694	285.563	126.858	44.9118	7.6284	40.9947	1.97825	0	0	3.92027
ENSDARG00000073707	cnksr2b	798813	61.0732	5	-5.30192	0.00556164	0.058824	1.2801	0.468041	0.726747	6.58202	0.000572421	0.0309456	7.93231	4.67372	146.651	0	0	3.9565	14.5486	329.558	42.339
ENSDARG00000073718	si:ch73-233k15.2	563175	27.5817	5	-2.02	0.460414	0.765634	6.69266	0.00677489	0.0528066	8.71266	0.000838417	0.0386318	2.37969	0	0	0	0	0	1.11913	73.8127	170.924
ENSDARG00000073721	smarcad1b	100535672	4103.94	1	-2.73578	0.0376354	0.208953	-4.13288	0.00169074	0.0190936	-1.3971	0.288575	0.742914	1833.95	1739.96	27024.1	1565.09	2648.45	379.824	1168.37	42.6242	533.157
ENSDARG00000073742	prss59.2	NA	308.12	4	9.13947	2.98946e-07	2.2848e-05	6.21567	0.00049788	0.00742144	-2.9238	0.0810563	0.455236	0.793231	0	3.66627	1.2714	692.142	1752.73	89.53	220.399	12.5449
ENSDARG00000073752	NA	100332088	35.9544	3	7.55512	0.00176698	0.0255496	5.35683	0.0269715	0.136601	-2.19828	0.310986	0.762267	0	1.33535	0	20.3424	240.248	3.9565	0	56.1392	1.56811
ENSDARG00000073771	tbc1d12b	568862	295.928	1	-2.16923	0.0302943	0.183199	-2.98276	0.00293912	0.0288955	-0.813524	0.418262	0.831452	288.736	1053.59	632.431	53.3988	34.3211	351.139	64.9093	85.2485	99.575
ENSDARG00000073808	si:ch73-266o15.4	792596	60.8792	2	-3.39805	0.0267058	0.16914	-9.86898	2.80813e-07	1.38201e-05	-6.47093	0.000814604	0.0385906	290.322	36.0544	174.148	10.1712	36.2278	0.989125	0	0	0
ENSDARG00000073850	hdac7b	100332897	1505.53	4	5.03698	1.68583e-09	2.61847e-07	5.70831	8.52209e-12	1.62574e-09	0.671331	0.4185	0.831658	38.8683	18.0272	100.822	1924.9	1681.73	1558.86	4756.28	2197.75	1272.52
ENSDARG00000073901	LOC100332897	799443	32.8752	5	4.37065	0.0723405	0.304808	9.37018	8.37398e-05	0.00177934	4.99953	0.0188956	0.227163	0	0	0	0	0	8.90213	31.3355	134.11	121.528
ENSDARG00000073917	b3glcta	100334281	187.653	4	4.00812	0.00192557	0.0273702	3.82319	0.00309356	0.0299155	-0.184931	0.885258	0.979022	0.793231	16.6919	36.6627	503.474	73.409	292.781	329.023	402.331	33.7144
ENSDARG00000073950	LOC100334281	565862	18.7621	5	3.24774	0.0936031	0.350534	5.25787	0.00626478	0.0497547	2.01013	0.267951	0.728751	0	3.33837	0	24.1566	0.953364	7.913	96.2448	13.515	22.7376
ENSDARG00000073974	colgalt1	NA	72.153	1	-0.465069	0.744043	0.912924	-4.46424	0.00229181	0.0242347	-3.99917	0.00634536	0.128735	209.413	110.834	46.7449	143.668	7.62691	114.739	2.23825	0	14.113
ENSDARG00000073994	NA	563440	55.1684	5	6.57333	0.0133092	0.107887	10.0354	0.00014917	0.0028116	3.46203	0.14592	0.584814	0	0	0	30.5136	0	10.8804	223.825	0	231.296
ENSDARG00000074009	znf1059	564487	438.191	5	0.579751	0.597606	0.847249	3.33014	0.0023881	0.024918	2.75039	0.0121092	0.180793	237.176	46.7372	30.2467	111.883	197.346	160.238	2515.79	362.826	281.476
ENSDARG00000074017	usp31	564382	286.924	3	4.73526	0.000885066	0.0157545	3.81623	0.0073887	0.0559291	-0.919033	0.516228	0.874929	43.6277	0	18.3313	1095.95	300.31	252.227	663.641	59.2581	148.97
ENSDARG00000074031	fastkd2	555637	490.992	1	-2.17113	0.0418472	0.223837	-2.9701	0.00540737	0.0448501	-0.798973	0.454789	0.850572	2610.52	202.305	461.033	266.994	210.693	249.26	274.186	107.08	36.8506
ENSDARG00000074056	kctd1	793090	149.631	1	-0.401455	0.870444	0.960641	-7.19598	0.0045933	0.0396114	-6.79453	0.00745589	0.140924	0	0	763.5	41.9562	3.81346	532.149	4.4765	0	0.784055
ENSDARG00000074074	rnf26	100137117	71.5029	5	-1.90638	0.273065	0.611082	4.80833	0.00313845	0.030195	6.71471	9.34417e-05	0.00959866	11.1052	2.6707	8.2491	0	5.72018	0	7.83388	508.372	99.575
ENSDARG00000074117	si:dkey-1h24.2	100005174	12.419	4	7.58158	0.000280327	0.00666694	6.03593	0.00400925	0.0357164	-1.54566	0.375317	0.804072	0	0	0	61.0272	14.3005	7.913	13.4295	10.3962	4.70433		signal_transduction signal_transduction
ENSDARG00000074121	dnmbp	572256	2669.87	1	-0.543421	0.449965	0.758942	-2.57452	0.000347884	0.00552577	-2.03109	0.00478074	0.110416	3016.66	5314.69	4628.66	4027.79	1887.66	2977.27	722.955	1165.41	287.748		signal_transduction
ENSDARG00000074163	zgc:162879	100007732	24.1536	3	8.79651	0.00198942	0.0279885	5.81701	0.0417955	0.181625	-2.9795	0.252885	0.716675	0	0	0	146.211	46.7148	0	0	19.7527	4.70433
ENSDARG00000074191	zgc:172253	100170821	82.9464	1	-3.49327	0.134643	0.430474	-10.3229	7.56645e-05	0.00164064	-6.82967	0.0090049	0.155017	229.244	440.665	15.5816	61.0272	0	0	0	0	0
ENSDARG00000074222	rap1gap2b	100004801	576.235	4	6.12888	0.000338955	0.00770753	6.22509	0.000272761	0.00455067	0.0962101	0.954786	0.993964	0	0	35.7461	294.965	1148.8	1045.51	184.656	2227.9	248.545
ENSDARG00000074254	abcb6b	565507	479.166	1	-1.14092	0.261825	0.599055	-3.47871	0.00064777	0.00914333	-2.33779	0.021972	0.245501	709.148	1713.92	371.21	652.228	158.258	456.976	21.2634	184.012	45.4752
ENSDARG00000074328	apba1b	100331729	218.416	2	-1.65898	0.129909	0.423001	-8.74876	5.3425e-11	8.07188e-09	-7.08978	1.08717e-07	6.49602e-05	222.105	738.448	529.776	314.036	105.823	52.4236	0	0	3.13622
ENSDARG00000074390	tmem176l.4	796610	171.647	5	-5.28675	0.0127659	0.105505	3.63128	0.0609849	0.23137	8.91803	2.59141e-05	0.00414814	114.225	0	0.916567	0	2.86009	0	552.848	748.523	125.449
ENSDARG00000074415	zgc:171482	792465	42.1065	5	-5.89362	0.00751032	0.0729812	3.30457	0.0764305	0.266619	9.19819	2.78796e-05	0.00432617	1.58646	24.0363	9.16567	0	0	0	1.11913	65.4958	277.555
ENSDARG00000074505	mturn	569773	30.2636	5	3.06602	0.207691	0.532919	8.29129	0.00046695	0.00703817	5.22527	0.014214	0.195752	0	0.667674	0	1.2714	4.76682	0.989125	0	247.429	17.2492
ENSDARG00000074526	zbtb16b	569389	145.848	1	-5.09874	0.00048811	0.00996924	-5.9466	5.57274e-05	0.00127882	-0.847861	0.57076	0.895671	885.246	80.1209	290.552	0	2.86009	33.6303	5.59563	2.07923	12.5449
ENSDARG00000074546	si:ch211-213a13.9	100536353	171.206	5	1.11297	0.354833	0.684846	4.67262	9.28729e-05	0.00192324	3.55966	0.00279367	0.0828343	19.0375	20.0302	14.6651	13.9854	100.103	1.97825	306.64	247.429	816.985
ENSDARG00000074556	ganc	100007681	41.2514	4	8.19845	5.27764e-05	0.00185488	7.18193	0.000402566	0.00626782	-1.01653	0.539232	0.88313	0.793231	0	0	52.1274	182.093	13.8478	2.23825	10.3962	109.768
ENSDARG00000074575	si:ch211-269i23.2	792564	247.321	1	-1.72808	0.115976	0.395076	-3.39921	0.00206528	0.0224647	-1.67113	0.130459	0.562648	94.3945	524.792	974.311	199.61	197.346	84.0756	99.6022	44.7035	7.05649
ENSDARG00000074636	cep170b	558788	380.453	1	-1.46518	0.135225	0.4314	-3.17404	0.00124992	0.0150777	-1.70886	0.0826056	0.459901	403.755	877.324	1043.97	72.4698	216.414	552.921	23.5016	80.0504	153.675
ENSDARG00000074653	si:ch211-233m11.1	565271	84.4253	5	1.02717	0.457212	0.763691	6.43969	1.41386e-06	5.51039e-05	5.41252	3.6264e-05	0.00505052	0	7.34442	0.916567	2.5428	6.67355	7.913	162.273	82.1296	490.034
ENSDARG00000074661	gper1	100037314	736.831	3	3.86734	4.00194e-05	0.00148391	2.37454	0.0117076	0.0776093	-1.49281	0.112064	0.528586	164.199	86.13	68.7425	2180.45	2055.45	421.367	1147.1	286.934	221.103
ENSDARG00000074663	zgc:162183	767680	129.109	1	-1.07366	0.326584	0.660508	-3.94157	0.000385887	0.006033	-2.86791	0.00992415	0.162821	96.7742	389.254	268.554	177.996	140.145	40.5541	2.23825	10.3962	36.0665
ENSDARG00000074666	zgc:153760	564844	20.821	3	8.75555	0.00044977	0.00943924	0.303323	0.912397	0.97001	-8.45223	0.000705521	0.0354156	0	0	0	22.8852	97.2431	67.2605	0	0	0	small molecule metabolic process, small molecule metabolic process
ENSDARG00000074684	zmp:0000000758	556950	331.283	1	-2.79478	0.0641846	0.286422	-6.01493	7.99613e-05	0.00171413	-3.22014	0.0349196	0.305823	1339.77	216.994	1014.64	150.025	0	220.575	5.59563	4.15846	29.7941
ENSDARG00000074690	ppm1j	100322133	304.405	1	-2.71457	0.00411843	0.0476402	-0.972642	0.302226	0.585899	1.74193	0.0658384	0.413269	276.838	1072.95	298.801	33.0564	44.8081	173.097	312.236	153.863	373.994
ENSDARG00000074695	mertka	327345	892.324	1	-3.25536	0.000579673	0.0113345	-1.90759	0.0434904	0.185856	1.34777	0.154507	0.599231	3700.42	1575.71	580.187	258.094	231.667	123.641	374.907	1030.26	156.027
ENSDARG00000074715	stk17a	100150148	95.0654	1	-3.93675	0.0495514	0.246732	-7.94642	0.000212081	0.0037294	-4.00967	0.0627607	0.405381	1.58646	641.635	156.733	21.6138	0	30.6629	3.35738	0	0
ENSDARG00000074721	rassf9	559345	94.0626	2	-0.632862	0.66451	0.879135	-6.68467	2.64303e-05	0.000686606	-6.05181	0.000143692	0.0128903	39.6615	68.1028	404.206	16.5282	189.719	123.641	0	0	4.70433
ENSDARG00000074760	ttc7a	323681	48.7683	1	-4.39183	0.0319782	0.189975	-7.60796	0.000693156	0.00962569	-3.21613	0.155947	0.601918	49.9735	284.429	82.491	0	0	19.7825	2.23825	0	0
ENSDARG00000074776	tmem154	101887165	197.018	1	-4.05983	0.00277939	0.035735	-2.6068	0.0536617	0.212911	1.45304	0.285347	0.740463	28.5563	618.934	801.08	35.5992	2.86009	48.4671	7.83388	121.635	108.2
ENSDARG00000074794	necab3	100001490	47.2571	1	-2.89785	0.244252	0.579918	-8.48656	0.00199259	0.0217778	-5.5887	0.0423202	0.335429	0	14.6888	359.294	48.3132	0	1.97825	0	1.03962	0
ENSDARG00000074804	atxn7	798626	1678.76	5	1.33808	0.135511	0.431824	2.66266	0.00296771	0.0290921	1.32459	0.139283	0.576999	873.347	287.768	371.21	755.211	1854.29	1264.1	6065.66	2902.61	734.659
ENSDARG00000074809	zgc:194392	100003349	39.3878	1	-4.28906	0.0616197	0.279115	-9.29956	0.00027189	0.00454417	-5.01049	0.0519985	0.372455	20.624	45.4019	271.304	0	17.1606	0	0	0	0
ENSDARG00000074818	si:cabz01036022.1	NA	337.272	5	2.56547	0.0058659	0.0612377	4.88769	1.43763e-07	7.71339e-06	2.32222	0.0116779	0.177303	47.5939	12.6858	22.9142	124.597	148.725	218.597	152.201	1147.74	1160.4
ENSDARG00000074827	NA	560668	26.6733	1	-1.58415	0.342434	0.672965	-5.16064	0.00368751	0.0336925	-3.57648	0.0451413	0.346808	75.3569	16.6919	84.3242	43.2276	1.90673	13.8478	0	0	4.70433
ENSDARG00000074843	phldb2b	402857	512.314	1	-1.3903	0.0135231	0.109114	-2.90916	2.71065e-07	1.35075e-05	-1.51886	0.00738141	0.140141	750.396	1261.24	1032.97	274.622	414.713	471.813	117.508	126.833	160.731
ENSDARG00000074851	s1pr4	559524	174.832	4	9.3552	3.27207e-08	3.56045e-06	10.2377	1.45146e-09	1.4659e-07	0.882508	0.468239	0.856501	0	0.667674	0	111.883	393.739	47.478	52.5989	400.252	566.872	immune system process	immune_system_process signal_transduction taxis chemotaxis
ENSDARG00000074866	ptpn5	561667	243.035	1	-3.24616	0.000700559	0.0132542	-3.81083	7.18009e-05	0.00157518	-0.564671	0.558568	0.891204	694.87	124.187	1040.3	41.9562	92.4763	61.3258	40.2885	16.6339	75.2693
ENSDARG00000074895	tysnd1	799859	56.4512	2	0.868612	0.570183	0.833147	-4.44458	0.00569159	0.0465734	-5.31319	0.000943151	0.0413981	103.12	38.0574	35.7461	256.823	20.974	45.4998	0	0	7.84055
ENSDARG00000074904	si:ch211-253b8.5	569755	339.706	4	3.59709	3.19131e-05	0.00122439	2.59495	0.00271178	0.0273452	-1.00214	0.243939	0.707338	118.985	16.0242	24.7473	556.873	554.858	820.974	303.283	305.647	355.961
ENSDARG00000074908	col6a1	100150674	301.261	1	-5.76351	7.02744e-07	4.6996e-05	-5.74735	7.24291e-07	3.07392e-05	0.0161662	0.989064	0.997418	1548.39	598.236	468.366	0	16.2072	31.652	11.1913	11.4358	25.8738
ENSDARG00000074933	polg2	561896	167.851	3	3.05247	0.000918655	0.0161583	1.38659	0.133105	0.372805	-1.66588	0.0693511	0.423538	20.624	84.7946	21.081	598.829	197.346	256.183	180.179	87.3277	64.2925
ENSDARG00000075007	chst2a	100330435	159.758	5	-2.63227	0.226597	0.557519	7.65771	2.88854e-05	0.000740204	10.29	1.25676e-06	0.000409394	0.793231	0	6.41597	0	0	0.989125	455.484	971.001	3.13622
ENSDARG00000075016	apobb.2	393704	386.574	1	-5.55531	0.00411458	0.0476402	-4.24776	0.0278141	0.139563	1.30755	0.500121	0.867698	1655.47	854.623	729.587	2.5428	0	66.2714	166.75	0	3.92027
ENSDARG00000075058	gabra6a	562283	42.9943	1	-4.50661	0.0881598	0.339453	-9.4362	0.00100866	0.012865	-4.92959	0.0883596	0.473441	0	357.873	12.8319	0	15.2538	0.989125	0	0	0
ENSDARG00000075083	prkdc	101884556	1168.05	3	2.63317	0.000422376	0.00905898	1.17458	0.115945	0.342801	-1.45859	0.050683	0.369418	345.055	623.608	142.068	3444.22	1887.66	1561.83	585.303	995.952	926.753
ENSDARG00000075086	LOC101884556	562300	249.343	4	8.55834	5.886e-09	8.21481e-07	9.98293	1.1019e-11	2.06044e-09	1.42458	0.184616	0.640502	0.793231	0	0.916567	33.0564	376.579	198.814	471.152	229.755	933.025
ENSDARG00000075107	nkx2.4a	557014	30.472	5	5.94647	0.0386243	0.212733	9.1565	0.00137826	0.0161978	3.21003	0.221287	0.685471	0	0	0	22.8852	0	3.9565	22.3825	0	225.024
ENSDARG00000075111	als2a	569184	1777.39	1	-1.36263	0.0405039	0.218762	-2.01569	0.00244964	0.025364	-0.653058	0.326566	0.771621	2405.08	5041.61	2329.91	1846.07	715.976	1240.36	608.804	812.979	995.75
ENSDARG00000075140	si:dkey-19b23.15	567935	306.871	5	2.41241	0.0141469	0.112615	4.31886	1.08594e-05	0.000320455	1.90646	0.0507169	0.369418	15.8646	8.01209	81.5745	125.869	100.103	333.335	615.519	617.532	864.028
ENSDARG00000075147	lrrc38a	567537	154.73	3	5.36739	0.00195169	0.0276597	4.62455	0.00762626	0.0571285	-0.742842	0.664169	0.928203	0.793231	0	20.1645	719.612	37.1812	101.88	252.922	5.19808	254.818
ENSDARG00000075163	cxcl20	100003770	80.6799	1	-3.54456	0.025489	0.164351	-6.66631	6.57911e-05	0.00146698	-3.12175	0.0633472	0.406577	185.616	409.952	66.9094	36.8706	19.0673	0.989125	6.71475	0	0
ENSDARG00000075164	mylk5	560006	514.041	1	-2.75624	0.00170736	0.0249119	-1.93171	0.0276889	0.139115	0.824533	0.348617	0.786723	1664.2	442	1175.04	75.0126	108.684	301.683	275.305	128.912	455.536
ENSDARG00000075201	inpp4b	100148591	473.204	4	4.23745	3.76141e-08	4.00247e-06	4.00568	1.98806e-07	1.04586e-05	-0.231774	0.760951	0.951784	22.2105	38.7251	57.7437	326.75	740.764	1168.16	938.946	543.719	421.821
ENSDARG00000075220	LOC100148591	100101649	306.04	3	2.34129	0.00416412	0.0479384	0.880823	0.281717	0.564809	-1.46047	0.0735317	0.435477	119.778	144.885	83.4076	1078.15	541.511	145.401	222.706	216.24	202.286
ENSDARG00000075222	amer2	NA	450.292	3	2.67286	0.0851078	0.332625	-4.01815	0.0105656	0.0724288	-6.69101	2.04852e-05	0.00368395	34.1089	417.964	92.5733	3259.87	190.673	23.739	2.23825	29.1092	2.35216
ENSDARG00000075269	NA	797520	210.495	5	3.41888	0.00462593	0.0517695	4.14588	0.000590583	0.00851432	0.727006	0.543728	0.884736	42.8345	3.33837	18.3313	457.704	128.704	102.869	556.205	546.838	37.6346
ENSDARG00000075273	thsd1	NA	323.981	2	0.704816	0.598337	0.847368	-4.21675	0.00179343	0.0200299	-4.92157	0.000267778	0.017646	141.988	648.312	296.051	984.063	565.345	221.564	0	53.0204	5.48838
ENSDARG00000075274	NA	NA	93.9263	1	-1.33149	0.272912	0.611082	-4.23865	0.000613956	0.0087356	-2.90716	0.0190698	0.22745	387.097	123.52	72.4088	20.3424	40.0413	171.119	1.11913	18.7131	10.9768
ENSDARG00000075284	NA	60652	574.243	4	7.22092	1.34235e-09	2.17257e-07	6.12582	2.7217e-07	1.35269e-05	-1.0951	0.345918	0.784361	0	18.6949	4.58283	2299.96	585.366	619.192	399.528	850.406	390.459
ENSDARG00000075288	nitr4a	100141342	157.589	5	3.43013	0.0212645	0.145578	4.88891	0.001017	0.0129375	1.45878	0.322231	0.769241	26.9698	0	7.33254	20.3424	303.17	45.4998	503.606	437.678	73.7011
ENSDARG00000075307	kcnq2a	100005754	76.1386	4	8.04339	1.42125e-07	1.23303e-05	9.095	2.55921e-09	2.40463e-07	1.05161	0.281377	0.738758	0.793231	0	0	36.8706	57.2018	128.586	151.082	99.8031	210.911
ENSDARG00000075355	ftr35	571061	20.0143	5	1.95044	0.231162	0.563496	4.58667	0.00425588	0.0373781	2.63623	0.0890204	0.47495	3.96615	1.33535	0.916567	12.714	11.4404	0	47.0033	86.2881	16.4651
ENSDARG00000075375	zgc:171501	794317	25.0456	4	7.98948	0.00127477	0.0203078	8.05453	0.00116018	0.0143117	0.0650437	0.976267	0.996076	0	0	0	11.4426	4.76682	93.9669	0	50.9412	64.2925
ENSDARG00000075417	zgc:175107	334269	185.68	3	4.18644	0.00161038	0.0239001	3.25939	0.014108	0.0885487	-0.927049	0.481819	0.861436	42.0412	8.67977	7.33254	35.5992	64.8288	956.484	335.738	169.457	50.9636
ENSDARG00000075433	myom2a	799136	166.337	1	-7.3811	0.0495455	0.246732	-11.4409	0.00340713	0.0319182	-4.05984	0.302646	0.755755	0	1414.8	73.3254	0	0	8.90213	0	0	0
[truncated: 1,329 more rows]
