# Supplementary material for: Gene expression profiling reveals a conserved microglia signature in larval zebrafish
Source: Glia. 2019 Sep 11;68(2):298–315. doi: 10.1002/glia.23717 (PMC6916425; doi:10.1002/glia.23717)
Supplement: Supplementary file 7 — Table S2 [file GLIA-68-298-s007.xlsx]

## Sheet: Microglia functions
				5 dpf vs 3 dpf			7 dpf vs 3 dpf			7 dpf vs 5 dpf			Normalized count
	ensembl_id	symbol	baseMean	FC	pvalue	FDR	FC	pvalue	FDR	FC	pvalue	FDR	3 dpf (1)	3 dpf (2)	3 dpf (3)	5 dpf (1)	5 dpf (2)	5 dpf (3)	7 dpf (1)	7 dpf (2)	7 dpf (3)
Cell proliferation	ENSDARG00000045959	csf3r	1641.77	-0.858599	0.290609	0.628182	-0.208827	0.797115	0.917189	0.649773	0.423892	0.834849	1051.03	4087.5	975.227	1422.7	849.447	1099.91	872.918	2656.22	1760.99
	ENSDARG00000100287	sla1	116.07	1.32943	NA	NA	4.08229	NA	NA	2.75286	NA	NA	0	50.0756	0.916567	0	113.45	14.8369	1.11913	855.604	8.6246
	ENSDARG00000005454	tacc3	3435.07	-0.1497	0.86436	0.958575	0.0542245	0.950659	0.982111	0.203925	0.815995	0.965457	3525.91	3580.07	3410.55	1104.85	6703.1	1671.62	6534.57	1689.38	2695.58
	ENSDARG00000020298	btg2	4794.5	2.15186	0.000466223	0.00967665	2.81894	4.54721e-06	0.000153081	0.667084	0.277742	0.73547	1016.92	1173.77	1261.2	6781.65	2639.87	5918.93	8715.75	10183	5459.37
	ENSDARG00000053624	csf1rb	6770.27	-1.22098	0.0525242	0.255083	-1.76489	0.00507376	0.0426829	-0.543907	0.387856	0.812976	9434.69	13486.4	12437.8	8603.56	3166.12	3399.62	3089.91	4044.11	3270.29
	ENSDARG00000012982	nf1a	3851.15	0.648379	0.366012	0.694453	1.07149	0.135188	0.376793	0.423108	0.555225	0.889846	2957.96	2333.52	2131.93	3378.11	4454.12	3803.19	10121.4	2502.36	2977.84
	ENSDARG00000024681	pane1	705.962	4.0049	NA	NA	1.91807	NA	NA	-2.08683	NA	NA	230.83	34.7191	39.4124	4653.32	141.098	101.88	462.199	99.8031	590.393
Cell migration	ENSDARG00000090890	cmklr1	1202.38	-2.63124	0.0150852	0.117486	-2.07737	0.0549466	0.216106	0.553869	0.609085	0.910761	3411.69	3376.43	950.48	419.562	35.2745	794.268	277.543	1160.21	395.948
	ENSDARG00000041041	cxcr3.2	1106.12	-1.88042	0.0406407	0.219255	-1.98055	0.0310666	0.149293	-0.100132	0.913243	0.98459	3220.52	1861.48	1446.34	91.5408	1223.17	457.965	434.221	493.817	726.035
	ENSDARG00000022689	itgb1b.2	61.6959	-3.52018	0.0165745	0.124454	-5.28381	0.000448116	0.0068251	-1.76363	0.2463	0.710398	133.263	321.151	44.9118	0	31.461	11.8695	1.11913	2.07923	9.40866
	ENSDARG00000028222	itgb8	33.6522	-3.53435	0.0206337	0.142979	-4.8783	0.00185882	0.0205657	-1.34396	0.399699	0.819458	80.1163	44.7342	145.734	0	15.2538	7.913	0	5.19808	3.92027
	ENSDARG00000028507	itgb4	458.786	-1.20892	0.297336	0.634818	-3.4593	0.00292908	0.0288118	-2.25038	0.0530572	0.376399	337.916	1890.19	482.114	811.153	220.227	141.445	10.0721	54.06	181.901
	ENSDARG00000026350	wasb	2936.28	1.02373	0.107473	0.378277	1.73157	0.00646907	0.0509699	0.707836	0.265578	0.726764	776.573	2075.13	1307.02	3694.69	1717.01	3044.53	4938.7	4929.86	3943.01
	ENSDARG00000010070	adam9	647.229	-1.35755	0.0837692	0.329862	-3.34339	2.18047e-05	0.000587451	-1.98584	0.0117494	0.177524	1542.04	522.789	1847.8	860.738	427.107	239.368	104.079	107.08	174.06
	ENSDARG00000060072	abi3a	1328.23	1.32501	0.124295	0.411468	1.83408	0.0333555	0.156939	0.509074	0.554674	0.889543	462.454	932.741	295.135	2071.11	303.17	1861.53	2410.6	2263.24	1354.06
Cell differentiation	ENSDARG00000036074	cebpa	2235.58	-0.447707	0.553172	0.82366	-0.404953	0.59168	0.81086	0.0427537	0.954845	0.993964	2612.9	3582.07	1889.96	3575.18	1520.62	832.843	2108.43	2808	1190.2
	ENSDARG00000053624	csf1rb	6770.27	-1.22098	0.0525242	0.255083	-1.76489	0.00507376	0.0426829	-0.543907	0.387856	0.812976	9434.69	13486.4	12437.8	8603.56	3166.12	3399.62	3089.91	4044.11	3270.29
	ENSDARG00000025319	fynb	1064.15	0.767373	NA	NA	2.12286	NA	NA	1.35549	NA	NA	172.131	51.4109	1133.79	684.013	538.651	1087.05	1947.28	2183.19	1779.8
	ENSDARG00000087094	foxa	98.5806	9.92156	4.36956e-09	6.28043e-07	10.0718	2.53138e-09	2.39038e-07	0.150258	0.901506	0.981591	0	0	0	43.2276	69.5956	307.618	235.016	56.1392	175.628
	ENSDARG00000045959	csf3r	1641.77	-0.858599	0.290609	0.628182	-0.208827	0.797115	0.917189	0.649773	0.423892	0.834849	1051.03	4087.5	975.227	1422.7	849.447	1099.91	872.918	2656.22	1760.99
	ENSDARG00000103554	notch1a	1796.5	-2.13714	0.0215555	0.146596	-2.78877	0.00271585	0.0273701	-0.651634	0.483748	0.861863	2459.81	7692.94	1631.49	364.892	1127.83	1185.96	499.13	1022.98	183.469
Immune response	ENSDARG00000021208	serpind1	788.775	-6.05062	1.26797e-05	0.000563999	-7.79128	2.71865e-08	1.89463e-06	-1.74065	0.216727	0.68122	4938.66	636.294	1387.68	0	53.3884	51.4345	4.4765	23.9112	3.13622
	ENSDARG00000042684	serpinc1	1199.02	-5.12955	7.00142e-09	9.70125e-07	-4.35527	8.30037e-07	3.4605e-05	0.774274	0.383276	0.810906	5304.33	918.052	3793.67	55.9416	119.171	110.782	205.919	51.9808	231.296
	ENSDARG00000061383	serpinf2b	2781.72	-4.33573	0.0215279	0.14646	-7.06679	0.000182999	0.00330413	-2.73106	0.148307	0.58963	13090.7	4068.14	6526.87	799.71	356.558	16.8151	0	176.735	0
	ENSDARG00000075954	serpinh1a	131.501	-0.873071	0.369411	0.697399	-6.95941	6.74312e-10	7.62579e-08	-6.08633	7.00926e-08	4.42068e-05	176.097	209.65	375.792	104.255	217.367	93.9669	5.59563	0	0.784055
	ENSDARG00000076448	serpinf2a	292.427	-4.5537	0.000615403	0.0118408	-11.2413	2.16561e-10	2.86012e-08	-6.68763	0.000166465	0.0131734	1634.85	726.43	162.232	2.5428	83.896	20.7716	1.11913	0	0
	ENSDARG00000090286	serpina1	1400.07	-5.30646	0.000221955	0.00558805	-7.37998	3.21978e-07	1.53946e-05	-2.07352	0.151764	0.595005	7043.89	1202.48	3972.4	0	239.294	69.2388	6.71475	47.8223	18.8173
	ENSDARG00000090850	serpina1l	1997.34	-7.52751	1.62944e-12	5.41085e-10	-10.3124	3.71126e-20	7.00908e-17	-2.78492	0.0138502	0.193621	9970.12	4206.35	3689.18	1.2714	45.7615	49.4563	2.23825	6.23769	5.48838
	ENSDARG00000021208	serpind1	788.775	-6.05062	1.26797e-05	0.000563999	-7.79128	2.71865e-08	1.89463e-06	-1.74065	0.216727	0.68122	4938.66	636.294	1387.68	0	53.3884	51.4345	4.4765	23.9112	3.13622
	ENSDARG00000102986	csf1ra	10284.1	-2.22346	0.000179441	0.00473429	-2.35502	7.2477e-05	0.0015861	-0.131566	0.824598	0.966144	24479.1	30086.1	11096.9	4287.16	4896.48	4876.39	3802.79	5273.97	3757.97
	ENSDARG00000007358	cxcr3.1	285.135	5.89535	8.77e-07	5.70642e-05	5.97646	6.18088e-07	2.69589e-05	0.0811096	0.944543	0.99208	0	10.6828	10.0822	793.353	90.5696	353.118	510.321	576.987	221.103
	ENSDARG00000040643	ccr10	238.054	8.01394	1.35134e-05	0.000594219	11.1531	1.32452e-09	1.36693e-07	3.13917	0.0266265	0.271887	0.793231	0	0	44.499	7.62691	166.173	89.53	194.408	1639.46
	ENSDARG00000041107	cftr	208.965	5.7313	2.08638e-06	0.000119951	4.23293	0.000463003	0.00698424	-1.49837	0.205281	0.664875	3.17292	0	22.9142	277.165	537.697	554.899	137.652	168.418	178.764
	ENSDARG00000040249	tlr18	1175.1	-2.33358	0.0299367	0.181944	-4.55349	2.35525e-05	0.000628266	-2.21991	0.0393654	0.323097	2250.4	5574.41	697.507	345.821	299.356	1045.51	185.775	15.5942	161.515
	ENSDARG00000044490	tlr9	84.5305	9.55296	0.000499206	0.0101398	9.96964	0.000279556	0.00462321	0.41668	0.866542	0.975463	0	0	0	296.236	0	29.6738	0	285.894	148.97
	ENSDARG00000069945	p2ry12	435.981	-3.55935	0.00551912	0.0587608	-3.86958	0.00256155	0.0261594	-0.310226	0.809352	0.964192	1920.41	1227.19	254.806	48.3132	3.81346	236.401	153.32	23.9112	55.6679
	ENSDARG00000078970	il7r	7080.13	3.56199	0.000605569	0.0116866	5.14103	7.44141e-07	3.13522e-05	1.57905	0.128263	0.559074	21.4172	663.668	639.764	2948.38	5268.29	7430.31	21410	11955.6	13383.8
	ENSDARG00000075720	il2rb	6103.11	1.10553	0.173551	0.489757	2.9186	0.000326717	0.00526932	1.81307	0.0255948	0.264899	2523.27	2191.31	412.455	2476.69	4562.8	3993.1	19958.5	8705.74	10104.1
	ENSDARG00000078042	il10rb	3779.57	0.211456	0.792701	0.932931	1.89904	0.018244	0.104929	1.68758	0.0359321	0.309855	2600.21	2612.61	564.605	1617.22	2713.27	2359.06	9861.73	8628.81	3058.6
	ENSDARG00000078649	il21r.2	17.2325	6.32132	0.0199222	0.139712	8.11683	0.00271194	0.0273452	1.7955	0.463694	0.855341	0	0	0	0	26.6942	7.913	115.27	2.07923	3.13622
	ENSDARG00000039439	il22ra2	54.5877	-6.9577	0.00799943	0.0762534	2.52173	0.282251	0.56544	9.47943	0.000296931	0.0189005	0	72.7765	0	0	0	0	193.609	162.18	62.7244
	ENSDARG00000052158	il23r	591.385	3.32231	0.014771	0.116118	5.51976	5.06635e-05	0.00118506	2.19746	0.10523	0.513306	1.58646	90.8037	0.916567	386.506	116.31	433.237	1874.54	981.397	1437.17
	ENSDARG00000052157	il12rb2	687.644	1.73757	0.0161096	0.122298	1.29715	0.0724695	0.257654	-0.440424	0.541541	0.883743	406.134	411.287	93.4898	971.349	1104	963.408	683.786	601.938	953.411
	ENSDARG00000010700	il17d	51.9604	8.72618	1.10086e-07	9.9077e-06	9.35318	1.22704e-08	9.65577e-07	0.626994	0.585397	0.902045	0	0	0	113.155	38.1346	32.6411	145.486	51.9808	86.246
	ENSDARG00000102908	Il16	3471.91	1.03328	0.0934979	0.350412	2.33716	0.000147885	0.00279575	1.30388	0.0342278	0.303057	838.445	1447.52	1571.91	1492.62	2821	3581.62	8033.08	5226.15	6234.8
	ENSDARG00000006560	irf4a	197.978	4.00756	0.0163477	0.123376	5.08635	0.00229885	0.0242642	1.07879	0.514604	0.874425	0	34.7191	0	105.526	31.461	424.335	275.305	533.323	377.13
	ENSDARG00000043249	irf1b	8562.47	2.09673	0.0173144	0.12772	4.16773	2.23315e-06	8.23735e-05	2.071	0.0187001	0.226297	2100.48	399.269	814.828	9382.93	2567.41	2227.51	13231.4	22441.1	23897.2
	ENSDARG00000055374	irf4b	410.907	-0.687043	0.54998	0.822095	4.21287	0.000222332	0.00385579	4.89991	1.89446e-05	0.0034403	11.1052	96.1451	76.0751	68.6556	26.6942	18.7934	2755.29	258.864	386.539
	ENSDARG00000024211	ifng1-2	31.9515	5.31381	0.0392944	0.215017	9.28408	0.000278569	0.00461378	3.97027	0.0836347	0.461886	0	0	0	0	17.1606	0	158.916	19.7527	91.7344
	ENSDARG00000025607	ifnphi1	38.1478	6.99554	0.0345818	0.199594	9.37507	0.00456352	0.0394447	2.37952	0.441979	0.844435	0	0	0	0	55.2951	0	44.765	243.27	0
	ENSDARG00000104795	cxcl8a	46.1866	-2.17962	0.388721	0.712426	7.28032	0.00114603	0.0141927	9.45994	8.33452e-05	0.00910393	0	0	2.7497	0	0	0	134.295	275.498	3.13622
	ENSDARG00000090730	cfbl	1753.08	0.0776046	0.939966	0.982332	3.15169	0.00220972	0.0235912	3.07409	0.00283875	0.0831467	163.406	385.916	892.736	714.527	657.821	149.358	768.839	7899	4146.08
	ENSDARG00000043586	fas	255.226	0.558513	0.635127	0.865776	3.4648	0.0031562	0.0303131	2.90629	0.0132512	0.189392	10.312	132.867	26.5804	45.7704	166.839	37.5868	1294.83	148.665	433.582
	ENSDARG00000104635	mhc2b	61.5067	20.7206	3.26756e-10	6.23101e-08	22.6554	6.10787e-12	1.17707e-09	1.93479	0.529848	0.880069	0	0	0	0	0	114.739	0	420.005	18.8173
Phagocytosis	ENSDARG00000016939	itgb2	4459.2	-0.0138979	0.980377	0.994787	0.426653	0.450147	0.713754	0.440551	0.435563	0.840725	3603.65	3832.45	4599.33	4959.73	2265.19	4695.38	5611.3	6225.22	4340.53
	ENSDARG00000002956	Itgax	2097.9	-0.445303	0.574209	0.835325	-1.21354	0.125781	0.359434	-0.768236	0.332519	0.774456	1622.95	2895.7	4199.71	4198.16	1248.91	956.484	833.748	1471.06	1454.42
	ENSDARG00000074695	mertka	892.324	-3.25536	0.000579673	0.0113345	-1.90759	0.0434904	0.185856	1.34777	0.154507	0.599231	3700.42	1575.71	580.187	258.094	231.667	123.641	374.907	1030.26	156.027
	ENSDARG00000006921	lrp5	2443	-0.486427	0.521419	0.803896	-0.773838	0.307746	0.591129	-0.287411	0.704856	0.940667	5240.08	1876.83	2448.15	2621.63	2898.23	1307.62	1815.22	2931.72	847.563
	ENSDARG00000008485	lrp3	416.982	2.3012	0.1898	0.509996	-1.2308	0.483649	0.739012	-3.53201	0.0443561	0.3442	15.0714	339.846	235.558	2774.19	0.953364	135.51	199.204	6.23769	46.2592
	ENSDARG00000023479	lrp13	11.1353	0.218119	0.918222	0.976455	-1.60194	0.456052	0.718427	-1.82006	0.397419	0.819024	2.37969	11.3505	26.5804	1.2714	0	45.4998	1.11913	1.03962	10.9768
	ENSDARG00000054539	lrp10	2337.95	-0.484857	0.492997	0.787453	-0.540438	0.444778	0.709449	-0.0555809	0.937371	0.990815	2021.95	2749.48	3987.98	2493.22	2547.39	1218.6	3452.5	1216.35	1354.06
	ENSDARG00000098845	lrp12	588.483	1.03836	0.159079	0.468265	2.1742	0.00316744	0.0303656	1.13584	0.12288	0.550049	129.297	380.574	189.729	570.859	468.102	398.617	1494.03	1208.03	457.104
	ENSDARG00000018432	m6pr	858.975	-1.31107	0.215773	0.544379	-0.0781841	0.941129	0.978175	1.23289	0.244445	0.707367	1336.59	1390.77	561.856	509.831	81.9893	733.931	176.822	2189.43	749.556
	ENSDARG00000006314	itgav	1077.7	-1.90231	0.00512352	0.0557824	-1.4226	0.0362256	0.165397	0.479711	0.480573	0.861029	2851.66	2276.77	783.665	642.057	551.044	388.726	699.453	608.175	897.743
	ENSDARG00000045070	itgb3b	28.6359	3.41162	0.164588	0.476758	2.31878	0.345373	0.627136	-1.09284	0.654026	0.924863	0	0	15.5816	1.2714	148.725	14.8369	0	56.1392	21.1695
	ENSDARG00000045803	mfge8b	495.902	2.04712	0.0449124	0.23372	1.9174	0.0603276	0.229707	-0.12972	0.89877	0.98126	194.342	15.3565	291.468	495.846	383.252	1190.91	660.284	344.113	887.55
	ENSDARG00000100878	p2ry6	80.7414	-4.73011	0.00218474	0.0301528	-1.5681	0.299363	0.583163	3.16201	0.0408945	0.329127	218.932	239.027	70.5757	0	0	19.7825	53.718	98.7635	25.8738
	ENSDARG00000094894	tyrobp	27.2582	4.11895	0.0227327	0.152236	7.23843	5.07003e-05	0.00118506	3.11948	0.033414	0.301916	0	1.33535	0	3.8142	13.3471	7.913	142.129	9.35654	67.4287
	ENSDARG00000045748	stabilin 2	1625.03	0.187746	0.818372	0.942018	-1.22451	0.134345	0.375205	-1.41225	0.0842271	0.463362	537.017	2641.99	2518.73	1376.93	3305.31	1807.13	418.553	1058.33	961.251
	ENSDARG00000019492	shbg	817.062	-9.87211	NA	NA	-9.99048	NA	NA	-0.118363	NA	NA	6887.62	295.112	155.816	0	6.67355	0.989125	4.4765	2.07923	0.784055
	ENSDARG00000006848	parp9	124.916	4.6034	0.00865914	0.0806456	6.68274	0.00013557	0.00260065	2.07934	0.221247	0.685471	0	0.667674	8.2491	0	167.792	45.4998	136.533	422.084	343.416
neurogenesis	ENSDARG00000001129	dicer1	10020	0.144577	0.835541	0.948679	0.613296	0.378501	0.655315	0.468719	0.500918	0.867881	5813.59	9660.58	9333.4	14703.7	5219.67	7499.55	20242.7	8847.13	8859.82
	ENSDARG00000069048	serpinf1	263.65	-1.8723	0.374381	0.701281	-8.00623	0.000228559	0.00393847	-6.13393	0.00476798	0.110259	191.962	128.193	1538	8.8998	0	498.519	0	7.27731	0
	ENSDARG00000018817	bdnf	31.4693	20.9754	6.77587e-12	1.89135e-09	21.1403	4.60017e-12	9.24244e-10	0.164934	0.953409	0.993866	0	0	0	61.0272	71.5023	0.989125	0	149.705	0
	ENSDARG00000044485	sall4	268.102	-0.348967	0.816967	0.941455	-0.781806	0.604145	0.81762	-0.432839	0.774143	0.955022	26.9698	890.678	101.739	266.994	280.289	253.216	1.11913	478.223	113.688
synaptic refinement	ENSDARG00000096587	Itgam	448.39	-0.34645	0.725064	0.904686	0.453302	0.645216	0.842358	0.799753	0.416839	0.83086	377.578	242.366	659.012	253.009	582.505	170.13	113.032	1269.37	368.506
	ENSDARG00000016939	itgb2	4459.2	-0.0138979	0.980377	0.994787	0.426653	0.450147	0.713754	0.440551	0.435563	0.840725	3603.65	3832.45	4599.33	4959.73	2265.19	4695.38	5611.3	6225.22	4340.53
	ENSDARG00000052207	c3a.2	633.331	-8.57895	2.74172e-13	1.32014e-10	-9.33684	1.10196e-14	4.42802e-12	-0.757893	0.550246	0.888597	2719.2	1908.21	1049.47	0	6.67355	7.913	2.23825	0	6.27244
	ENSDARG00000001818	c3b.2	568.876	-4.29086	0.0192677	0.13724	-4.38657	0.0167303	0.0995176	-0.0957053	0.958424	0.994226	2736.65	1284.61	637.931	0	118.217	119.684	0	211.042	11.7608
	ENSDARG00000044612	c1qb	273.167	-0.536356	0.750117	0.91469	-3.28086	0.0518939	0.208525	-2.7445	0.103977	0.510121	563.194	673.683	134.735	58.4844	27.6476	859.55	1.11913	139.309	0.784055
vessel patterning	ENSDARG00000034700	vegfab	1623.1	-2.08489	0.0224389	0.150818	-1.81676	0.0466412	0.195029	0.268133	0.769147	0.953393	4646.75	2344.87	2621.38	630.614	1129.74	505.443	919.921	1675.86	133.289
	ENSDARG00000006314	itgav	1077.7	-1.90231	0.00512352	0.0557824	-1.4226	0.0362256	0.165397	0.479711	0.480573	0.861029	2851.66	2276.77	783.665	642.057	551.044	388.726	699.453	608.175	897.743
	ENSDARG00000102464	wnt5b	30.7188	-0.119912	0.939417	0.982332	-4.67178	0.00555969	0.0457517	-4.55187	0.00695686	0.13593	0.793231	100.819	39.4124	71.1984	15.2538	43.5215	0	3.11885	2.35216
	ENSDARG00000007804	gas6	461.417	1.45118	0.0971424	0.357177	-0.528979	0.545984	0.781984	-1.98016	0.0237277	0.254748	177.684	152.897	607.684	314.036	949.551	1300.7	193.609	326.439	130.153
	ENSDARG00000061647	nrxn1a	243.447	0.0412789	0.980088	0.994762	-1.92665	0.244569	0.525647	-1.96792	0.234655	0.698683	115.812	273.746	566.438	0	861.841	121.662	26.859	205.844	18.8173
	ENSDARG00000094799	plxnb2a	2.21605	0.868155	0.818306	NA	-3.72107	0.344523	NA	-4.58922	0.242777	NA	1.58646	0	5.4994	0	0	12.8586	0	0	0
