# Supplementary material for: Gene expression profiling reveals a conserved microglia signature in larval zebrafish
Source: Glia. 2019 Sep 11;68(2):298–315. doi: 10.1002/glia.23717 (PMC6916425; doi:10.1002/glia.23717)
Supplement: Supplementary file 8 — Table S3 [file GLIA-68-298-s008.xlsx]

## Sheet: all
GO Term	Description	pvalue	FDR	Fold enrichment	Genes
GO:0044262	cellular carbohydrate metabolic process	9.21e-08	0.000669	10.84	[miox - myo-inositol oxygenase, gck - glucokinase (hexokinase 4, maturity onset diabetes of the young 2), gys2 - glycogen synthase 2, fbp1b - fructose-1,6-bisphosphatase 1b, dgat2 - diacylglycerol o-acyltransferase 2, si:ch211-132g1.5 - si:ch211-132g1.5, ppp1r3ca - protein phosphatase 1, regulatory (inhibitor) subunit 3ca, pgm1 - phosphoglucomutase 1, tpi1a - triosephosphate isomerase 1a, hkdc1 -…
GO:0044282	small molecule catabolic process	5.6e-07	0.00203	2.89	[acox3 - acyl-coenzyme a oxidase 3, pristanoyl, uox - urate oxidase, tpi1a - triosephosphate isomerase 1a, kmo - kynurenine 3-monooxygenase, apoeb - apolipoprotein eb, tha1 - threonine aldolase 1, hgd - homogentisate 1,2-dioxygenase, acadl - acyl-coenzyme a dehydrogenase, long chain, hadhab - hydroxyacyl-coenzyme a dehydrogenase/3-ketoacyl-coenzyme a thiolase/enoyl-coenzyme a hydratase, alpha sub…
GO:0002376	immune system process	8.44e-07	0.00204	1.48	[LOC100002907 - uncharacterized loc100002907, ctsh - cathepsin h, tnfa - tumor necrosis factor a (tnf superfamily, member 2), vtna - vitronectin a, traf1 - tnf receptor-associated factor 1, ifng1-2 - interferon, gamma 1-2, LOC563828 - complement factor b-like, LOC100004948 - tnfaip3-interacting protein 1-like, si:dkeyp-59a8.2 - si:dkeyp-59a8.2, pycard - pyd and card domain containing, b2m - beta-…
GO:0044281	small molecule metabolic process	1.39e-06	0.00252	2.09	[xdh - xanthine dehydrogenase, rrm2b - ribonucleotide reductase m2 b, uox - urate oxidase, agxta - alanine-glyoxylate aminotransferase a, nudt4a - nudix (nucleoside diphosphate linked moiety x)-type motif 4a, glud1a - glutamate dehydrogenase 1a, ugp2a - udp-glucose pyrophosphorylase 2a, fuca1 - fucosidase, alpha-l- 1, tissue, dao.2 - d-amino-acid oxidase, tandem duplicate 2, hoga1 - 4-hydroxy-2-o…
GO:0017144	drug metabolic process	2.4e-06	0.00349	4.91	[gck - glucokinase (hexokinase 4, maturity onset diabetes of the young 2), agxta - alanine-glyoxylate aminotransferase a, tpi1a - triosephosphate isomerase 1a, kmo - kynurenine 3-monooxygenase, hkdc1 - hexokinase domain containing 1, hal - histidine ammonia-lyase, mat1a - methionine adenosyltransferase i, alpha, zgc:103559 - zgc:103559, dpydb - dihydropyrimidine dehydrogenase b, aldob - aldolase …
GO:0005975	carbohydrate metabolic process	3.84e-06	0.00465	3.55	[gck - glucokinase (hexokinase 4, maturity onset diabetes of the young 2), si:ch211-132g1.5 - si:ch211-132g1.5, ppp1r3ca - protein phosphatase 1, regulatory (inhibitor) subunit 3ca, pgm1 - phosphoglucomutase 1, kl - klotho, gpd1b - glycerol-3-phosphate dehydrogenase 1b, tpi1a - triosephosphate isomerase 1a, hkdc1 - hexokinase domain containing 1, ugp2a - udp-glucose pyrophosphorylase 2a, abo - ab…
GO:0006082	organic acid metabolic process	5.63e-06	0.00584	2.62	[gck - glucokinase (hexokinase 4, maturity onset diabetes of the young 2), cps1 - carbamoyl-phosphate synthase 1, mitochondrial, uox - urate oxidase, agxta - alanine-glyoxylate aminotransferase a, tpi1a - triosephosphate isomerase 1a, kmo - kynurenine 3-monooxygenase, bhmt - betaine-homocysteine methyltransferase, glud1a - glutamate dehydrogenase 1a, si:dkeyp-89c11.1 - si:dkeyp-89c11.1, acadl - a…
GO:0072378	blood coagulation, fibrin clot formation	6.16e-06	0.0056	37.8	[fgb - fibrinogen, b beta polypeptide, fga - fibrinogen alpha chain, fgg - fibrinogen, gamma polypeptide, f7 - coagulation factor vii]
GO:0070887	cellular response to chemical stimulus	1e-05	0.00809	4.11	[zgc:92470 - zgc:92470, gper - g protein-coupled estrogen receptor 1, serpinc1 - serine (or cysteine) proteinase inhibitor, clade c (antithrombin), member 1, cftr - cystic fibrosis transmembrane conductance regulator, atp-binding cassette (sub-family c, member 7), si:dkeyp-59a8.2 - si:dkeyp-59a8.2, c3b - complement component c3b, fbp1b - fructose-1,6-bisphosphatase 1b, LOC100333914 - c-c motif ch…
GO:0019752	carboxylic acid metabolic process	1.6e-05	0.0116	2.58	[gck - glucokinase (hexokinase 4, maturity onset diabetes of the young 2), cps1 - carbamoyl-phosphate synthase 1, mitochondrial, agxta - alanine-glyoxylate aminotransferase a, tpi1a - triosephosphate isomerase 1a, kmo - kynurenine 3-monooxygenase, bhmt - betaine-homocysteine methyltransferase, glud1a - glutamate dehydrogenase 1a, si:dkeyp-89c11.1 - si:dkeyp-89c11.1, acadl - acyl-coenzyme a dehydr…
GO:0051258	protein polymerization	2.23e-05	0.0147	6.26	[fgb - fibrinogen, b beta polypeptide, mxd - myxovirus (influenza virus) resistance d, dnm1b - dynamin 1b, mxc - myxovirus (influenza virus) resistance c, fmnl3 - formin-like 3, fga - fibrinogen alpha chain, si:dkey-32e23.4 - si:dkey-32e23.4, msrb2 - methionine sulfoxide reductase b2, fgg - fibrinogen, gamma polypeptide, tppp3 - tubulin polymerization-promoting protein family member 3]
GO:0055114	oxidation-reduction process	2.78e-05	0.0169	1.75	[xdh - xanthine dehydrogenase, acox3 - acyl-coenzyme a oxidase 3, pristanoyl, rrm2b - ribonucleotide reductase m2 b, zgc:77938 - zgc:77938, gpd1b - glycerol-3-phosphate dehydrogenase 1b, uox - urate oxidase, glud1a - glutamate dehydrogenase 1a, ugp2a - udp-glucose pyrophosphorylase 2a, qsox1 - quiescin q6 sulfhydryl oxidase 1, LOC570613 - sorbitol dehydrogenase, hgd - homogentisate 1,2-dioxygenas…
GO:0043436	oxoacid metabolic process	3.52e-05	0.0197	2.47	[gck - glucokinase (hexokinase 4, maturity onset diabetes of the young 2), cps1 - carbamoyl-phosphate synthase 1, mitochondrial, agxta - alanine-glyoxylate aminotransferase a, tpi1a - triosephosphate isomerase 1a, kmo - kynurenine 3-monooxygenase, bhmt - betaine-homocysteine methyltransferase, glud1a - glutamate dehydrogenase 1a, si:dkeyp-89c11.1 - si:dkeyp-89c11.1, acadl - acyl-coenzyme a dehydr…
GO:1901605	alpha-amino acid metabolic process	3.81e-05	0.0197	4.58	[cps1 - carbamoyl-phosphate synthase 1, mitochondrial, hpdb - 4-hydroxyphenylpyruvate dioxygenase b, agxta - alanine-glyoxylate aminotransferase a, zgc:153031 - zgc:153031, kmo - kynurenine 3-monooxygenase, bhmt - betaine-homocysteine methyltransferase, hal - histidine ammonia-lyase, tdo2a - tryptophan 2,3-dioxygenase a, zgc:158222 - zgc:158222, dao.2 - d-amino-acid oxidase, tandem duplicate 2, a…
GO:0044283	small molecule biosynthetic process	4.25e-05	0.0206	4.12	[elovl2 - elongation of very long chain fatty acids (fen1/elo2, sur4/elo3, yeast)-like 2, cps1 - carbamoyl-phosphate synthase 1, mitochondrial, agxta - alanine-glyoxylate aminotransferase a, tpi1a - triosephosphate isomerase 1a, kmo - kynurenine 3-monooxygenase, bhmt - betaine-homocysteine methyltransferase, apoeb - apolipoprotein eb, dpydb - dihydropyrimidine dehydrogenase b, fbp1b - fructose-1,…
GO:0006820	anion transport	4.92e-05	0.0223	1.64	[slc4a1a - solute carrier family 4, anion exchanger, member 1a, slco4a1 - solute carrier organic anion transporter family, member 4a1, clica - chloride intracellular channel a, slc36a1 - solute carrier family 36 (proton/amino acid symporter), member 1, LOC556314 - protein tweety homolog 3-like, slco2b1 - solute carrier organic anion transporter family, member 2b1, slc26a10 - solute carrier family…
GO:0002682	regulation of immune system process	5.05e-05	0.0216	1.8	[irf8 - interferon regulatory factor 8, cfb - complement factor b, crfb1 - cytokine receptor family member b1, traf1 - tnf receptor-associated factor 1, c1qa - complement component 1, q subcomponent, a chain, LOC100004948 - tnfaip3-interacting protein 1-like, cadm1a - cell adhesion molecule 1a, tlr9 - toll-like receptor 9, tlr18 - toll-like receptor 18, si:ch211-214p13.9 - si:ch211-214p13.9, cxcr…
GO:0016054	organic acid catabolic process	5.44e-05	0.0219	2.85	[acox3 - acyl-coenzyme a oxidase 3, pristanoyl, enosf1 - enolase superfamily member 1, hpdb - 4-hydroxyphenylpyruvate dioxygenase b, asrgl1 - asparaginase like 1, kmo - kynurenine 3-monooxygenase, lpin1 - lipin 1, haao - 3-hydroxyanthranilate 3,4-dioxygenase, hal - histidine ammonia-lyase, tdo2a - tryptophan 2,3-dioxygenase a, tha1 - threonine aldolase 1, acadl - acyl-coenzyme a dehydrogenase, lo…
GO:0046395	carboxylic acid catabolic process	5.44e-05	0.0208	2.85	[acox3 - acyl-coenzyme a oxidase 3, pristanoyl, enosf1 - enolase superfamily member 1, hpdb - 4-hydroxyphenylpyruvate dioxygenase b, asrgl1 - asparaginase like 1, kmo - kynurenine 3-monooxygenase, lpin1 - lipin 1, haao - 3-hydroxyanthranilate 3,4-dioxygenase, hal - histidine ammonia-lyase, tdo2a - tryptophan 2,3-dioxygenase a, tha1 - threonine aldolase 1, acadl - acyl-coenzyme a dehydrogenase, lo…
GO:0072376	protein activation cascade	5.96e-05	0.0216	32.73	[fgb - fibrinogen, b beta polypeptide, cfb - complement factor b, fga - fibrinogen alpha chain, f7 - coagulation factor vii]
GO:0006520	cellular amino acid metabolic process	6.21e-05	0.0215	3.35	[rars2 - arginyl-trna synthetase 2, mitochondrial (putative), cps1 - carbamoyl-phosphate synthase 1, mitochondrial, hpdb - 4-hydroxyphenylpyruvate dioxygenase b, agxta - alanine-glyoxylate aminotransferase a, kmo - kynurenine 3-monooxygenase, zgc:153031 - zgc:153031, bhmt - betaine-homocysteine methyltransferase, glud1a - glutamate dehydrogenase 1a, hal - histidine ammonia-lyase, tdo2a - tryptoph…
GO:0071391	cellular response to estrogen stimulus	6.29e-05	0.0208	12.38	[fbp1b - fructose-1,6-bisphosphatase 1b, c3b - complement component c3b, serpinc1 - serine (or cysteine) proteinase inhibitor, clade c (antithrombin), member 1, agxtb - alanine-glyoxylate aminotransferase b, aqp12 - aquaporin 12, ucp1 - uncoupling protein 1]
GO:0009617	response to bacterium	7.74e-05	0.0245	4.93	[mpeg1 - macrophage expressed 1, f5 - coagulation factor v, tlr9 - toll-like receptor 9, ctsd - cathepsin d, si:dkey-22f5.9 - si:dkey-22f5.9, nod2 - nucleotide-binding oligomerization domain containing 2, cfb - complement factor b, tnfa - tumor necrosis factor a (tnf superfamily, member 2), tnfrsf1a - tumor necrosis factor receptor superfamily, member 1a, cftr - cystic fibrosis transmembrane cond…
GO:1901361	organic cyclic compound catabolic process	8.45e-05	0.0256	3.49	[xdh - xanthine dehydrogenase, hnmt - histamine n-methyltransferase, hpdb - 4-hydroxyphenylpyruvate dioxygenase b, uox - urate oxidase, dnase1l3l - deoxyribonuclease i-like 3, like, rnaset2 - ribonuclease t2, kmo - kynurenine 3-monooxygenase, nudt4a - nudix (nucleoside diphosphate linked moiety x)-type motif 4a, apoeb - apolipoprotein eb, hal - histidine ammonia-lyase, tdo2a - tryptophan 2,3-diox…
GO:0046394	carboxylic acid biosynthetic process	8.77e-05	0.0255	5.56	[elovl2 - elongation of very long chain fatty acids (fen1/elo2, sur4/elo3, yeast)-like 2, cps1 - carbamoyl-phosphate synthase 1, mitochondrial, agxta - alanine-glyoxylate aminotransferase a, agxtb - alanine-glyoxylate aminotransferase b, cyp7a1a - cytochrome p450, family 7, subfamily a, polypeptide 1a, kmo - kynurenine 3-monooxygenase, bhmt - betaine-homocysteine methyltransferase, gatm - glycine…
GO:0006955	immune response	9.34e-05	0.0261	1.46	[si:ch211-222k6.3 - si:ch211-222k6.3, LOC100002907 - uncharacterized loc100002907, ctsh - cathepsin h, cfb - complement factor b, tnfa - tumor necrosis factor a (tnf superfamily, member 2), traf1 - tnf receptor-associated factor 1, vtna - vitronectin a, ifng1-2 - interferon, gamma 1-2, tnfrsf21 - tumor necrosis factor receptor superfamily, member 21, c1qa - complement component 1, q subcomponent,…
GO:0009112	nucleobase metabolic process	9.35e-05	0.0251	12.41	[xdh - xanthine dehydrogenase, cps1 - carbamoyl-phosphate synthase 1, mitochondrial, urad - ureidoimidazoline (2-oxo-4-hydroxy-4-carboxy-5-) decarboxylase, uox - urate oxidase, zgc:103559 - zgc:103559, dpydb - dihydropyrimidine dehydrogenase b]
GO:0016053	organic acid biosynthetic process	9.76e-05	0.0253	5.5	[elovl2 - elongation of very long chain fatty acids (fen1/elo2, sur4/elo3, yeast)-like 2, cps1 - carbamoyl-phosphate synthase 1, mitochondrial, agxta - alanine-glyoxylate aminotransferase a, agxtb - alanine-glyoxylate aminotransferase b, cyp7a1a - cytochrome p450, family 7, subfamily a, polypeptide 1a, kmo - kynurenine 3-monooxygenase, bhmt - betaine-homocysteine methyltransferase, gatm - glycine…
GO:0030168	platelet activation	0.000108	0.027	23.07	[fgb - fibrinogen, b beta polypeptide, LOC100148867 - leucine-rich repeat-containing protein 32-like, fga - fibrinogen alpha chain, fgg - fibrinogen, gamma polypeptide]
GO:0009607	response to biotic stimulus	0.000109	0.0265	1.49	[pglyrp5 - peptidoglycan recognition protein 5, mxe - myxovirus (influenza virus) resistance e, LOC100535903 - tumor necrosis factor receptor superfamily member 11b-like, irg1l - immunoresponsive gene 1, like, zgc:73226 - zgc:73226, ctsd - cathepsin d, si:dkey-22f5.9 - si:dkey-22f5.9, tnfa - tumor necrosis factor a (tnf superfamily, member 2), cfb - complement factor b, crfb1 - cytokine receptor …
GO:0007169	transmembrane receptor protein tyrosine kinase signaling pathway	0.000117	0.0275	10.18	[bdnf - brain-derived neurotrophic factor, LOC100534735 - tyrosine-protein kinase tec-like, kl - klotho, flt3 - fms-related tyrosine kinase 3, zap70 - zeta-chain (tcr) associated protein kinase, itk - il2-inducible t-cell kinase]
GO:0006952	defense response	0.000123	0.0278	3.1	[si:dkey-22f5.9 - si:dkey-22f5.9, traf1 - tnf receptor-associated factor 1, cftr - cystic fibrosis transmembrane conductance regulator, atp-binding cassette (sub-family c, member 7), si:dkeyp-59a8.2 - si:dkeyp-59a8.2, LOC100534735 - tyrosine-protein kinase tec-like, mxc - myxovirus (influenza virus) resistance c, mpeg1 - macrophage expressed 1, nod2 - nucleotide-binding oligomerization domain con…
GO:0043207	response to external biotic stimulus	0.000136	0.03	1.87	[f5 - coagulation factor v, si:dkey-22f5.9 - si:dkey-22f5.9, ctsd - cathepsin d, cfb - complement factor b, tnfa - tumor necrosis factor a (tnf superfamily, member 2), crfb1 - cytokine receptor family member b1, kmo - kynurenine 3-monooxygenase, ifng1-2 - interferon, gamma 1-2, LOC100004948 - tnfaip3-interacting protein 1-like, tnfrsf1b - tumor necrosis factor receptor superfamily, member 1b, mpe…
GO:0033151	V(D)J recombination	0.000144	0.0308	199.91	[tcf7 - transcription factor 7 (t-cell specific, hmg-box), rag2 - recombination activating gene 2]
GO:0046113	nucleobase catabolic process	0.000167	0.0347	35.98	[xdh - xanthine dehydrogenase, zgc:103559 - zgc:103559, dpydb - dihydropyrimidine dehydrogenase b]
GO:0008652	cellular amino acid biosynthetic process	0.000173	0.0349	8.92	[cps1 - carbamoyl-phosphate synthase 1, mitochondrial, agxta - alanine-glyoxylate aminotransferase a, agxtb - alanine-glyoxylate aminotransferase b, bhmt - betaine-homocysteine methyltransferase, gatm - glycine amidinotransferase (l-arginine:glycine amidinotransferase), cbsa - cystathionine-beta-synthase a, dpydb - dihydropyrimidine dehydrogenase b]
GO:0050896	response to stimulus	0.000211	0.0413	2.72	[zgc:152682 - zgc:152682, socs1a - suppressor of cytokine signaling 1a, si:dkey-22f5.9 - si:dkey-22f5.9, rrm2b - ribonucleotide reductase m2 b, cfb - complement factor b, serpinc1 - serine (or cysteine) proteinase inhibitor, clade c (antithrombin), member 1, si:dkey-267i17.6 - si:dkey-267i17.6, creb3l3 - camp responsive element binding protein 3-like 3, h2afx - h2a histone family, member x, gys2 …
GO:0009074	aromatic amino acid family catabolic process	0.000216	0.0412	6.96	[hgd - homogentisate 1,2-dioxygenase, hpdb - 4-hydroxyphenylpyruvate dioxygenase b, kmo - kynurenine 3-monooxygenase, hpda - 4-hydroxyphenylpyruvate dioxygenase a, haao - 3-hydroxyanthranilate 3,4-dioxygenase, tdo2a - tryptophan 2,3-dioxygenase a]
GO:0015909	long-chain fatty acid transport	0.000227	0.0423	36.27	[pla2g12b - phospholipase a2, group xiib, LOC100149324 - group 3 secretory phospholipase a2-like, mtp - microsomal triglyceride transfer protein]
GO:0032787	monocarboxylic acid metabolic process	0.000243	0.044	3.9	[gck - glucokinase (hexokinase 4, maturity onset diabetes of the young 2), elovl2 - elongation of very long chain fatty acids (fen1/elo2, sur4/elo3, yeast)-like 2, aldob - aldolase b, fructose-bisphosphate, tpi1a - triosephosphate isomerase 1a, cyp7a1a - cytochrome p450, family 7, subfamily a, polypeptide 1a, agxtb - alanine-glyoxylate aminotransferase b, kmo - kynurenine 3-monooxygenase, hkdc1 -…
GO:0043627	response to estrogen	0.000278	0.0492	9.9	[fbp1b - fructose-1,6-bisphosphatase 1b, c3b - complement component c3b, serpinc1 - serine (or cysteine) proteinase inhibitor, clade c (antithrombin), member 1, agxtb - alanine-glyoxylate aminotransferase b, aqp12 - aquaporin 12, ucp1 - uncoupling protein 1]

## Sheet: cellular_process
GO Term	Description	pvalue	FDR	Fold enrichment	Genes
GO:0051258	protein polymerization	2.23e-05	0.0147	6.26	[fgb - fibrinogen, b beta polypeptide, mxd - myxovirus (influenza virus) resistance d, dnm1b - dynamin 1b, mxc - myxovirus (influenza virus) resistance c, fmnl3 - formin-like 3, fga - fibrinogen alpha chain, si:dkey-32e23.4 - si:dkey-32e23.4, msrb2 - methionine sulfoxide reductase b2, fgg - fibrinogen, gamma polypeptide, tppp3 - tubulin polymerization-promoting protein family member 3]
number of genes	10
symbol	ensembl_id	3 dpf (1)	3 dpf (2)	3 dpf (3)	5 dpf (3)	5 dpf (1)	5 dpf (2)	7 dpf (1)	7 dpf(2)	7 dpf (3)
fgb	ENSDARG00000008969	8842.94	4301.16	3073.25	0	1.2714	0.953364	1.11913	650.799	18.8173
mxd	ENSDARG00000023369	1.58646	36.0544	19.2479	1060.34	1704.95	886.629	1877.89	1697.69	2073.04
dnm1b	ENSDARG00000009281	79.3231	7.34442	166.815	0.989125	0	0	0	0	43.123
mxc	ENSDARG00000024789	0	7.34442	3.66627	118.695	1261.23	4.76682	1093.39	220.399	1802.54
fmnl3	ENSDARG00000004372	95.9809	382.577	423.454	1182.99	1866.41	1581.63	1186.27	1037.54	1187.84
fga	ENSDARG00000020741	8276.57	4563.55	3834	10.8804	1.2714	1.90673	1.11913	1.03962	0
si:dkey-32e23.4	ENSDARG00000063159	94.3945	477.387	234.641	26.7064	0	10.487	23.5016	98.7635	71.349
msrb2	ENSDARG00000018459	4377.05	1231.19	3224.48	207.716	0	6.67355	0	1.03962	0
fgg	ENSDARG00000037281	7270.75	4526.83	3203.4	129.575	1.2714	192.58	3.35738	31.1885	35.2825
tppp3	ENSDARG00000030463	0	0	0	165.184	869.637	26.6942	0	254.706	41.5549

## Sheet: localisation
GO Term	Description	pvalue	FDR	Fold enrichment	Genes
GO:0006820	anion transport	4.92e-05	0.0223	1.64	[slc4a1a - solute carrier family 4, anion exchanger, member 1a, slco4a1 - solute carrier organic anion transporter family, member 4a1, clica - chloride intracellular channel a, slc36a1 - solute carrier family 36 (proton/amino acid symporter), member 1, LOC556314 - protein tweety homolog 3-like, slco2b1 - solute carrier organic anion transporter family, member 2b1, slc26a10 - solute carrier family…
GO:0015909	long-chain fatty acid transport	0.000227	0.0423	36.27	[pla2g12b - phospholipase a2, group xiib, LOC100149324 - group 3 secretory phospholipase a2-like, mtp - microsomal triglyceride transfer protein]
number of genes	64
symbol	ensembl_id	3 dpf (1)	3 dpf (2)	3 dpf (3)	5 dpf (1)	5 dpf (2)	5 dpf (3)	7 dpf (1)	7 dpf(2)	7 dpf (3)
slc4a1a	ENSDARG00000012881	84.0825	417.964	107.238	1088.32	2151.74	3122.67	1000.5	170.497	633.516
abcb11b	ENSDARG00000070078	2804.07	1120.36	1966.04	0	73.409	160.238	1.11913	31.1885	14.113
abcc5	ENSDARG00000061233	20034.6	22413.8	10710.1	7405.9	3758.16	7383.82	10198.6	7549.69	6116.41
ankhb	ENSDARG00000014969	2.37969	0	3.66627	1.2714	41.948	96.9343	3.35738	25.9904	101.927
Apoa4b.1	ENSDARG00000040298	2819.14	905.366	420.704	0	0	56.3801	0	0	10.9768
apoeb	ENSDARG00000040295	77191.7	24054.3	5869.69	2678.84	2025.9	2560.85	13787.6	8639.21	3512.57
atp10a	ENSDARG00000061039	523.532	58.7553	51.3277	150.025	427.107	743.822	398.409	253.666	314.406
atp8a1	ENSDARG00000063001	739.291	337.176	716.755	111.883	97.2431	154.304	290.973	284.855	527.669
atp8a2	ENSDARG00000077492	372.025	242.366	1353.77	150.025	115.357	114.739	6.71475	153.863	54.8838
atp9b	ENSDARG00000062521	1619.78	2468.39	1445.43	177.996	518.63	778.442	706.168	770.355	940.866
cftr	ENSDARG00000041107	3.17292	0	22.9142	277.165	537.697	554.899	137.652	168.418	178.764
clic2	ENSDARG00000010625	1268.38	197.632	10437.9	1214.19	282.196	521.269	228.302	50.9412	26.6579
clic5b	ENSDARG00000070584	644.897	261.728	227.309	10.1712	30.5077	3.9565	0	8.31693	59.5882
clic3	ENSDARG00000044776	0	0	0	5.0856	88.6629	24.7281	0	0	3.13622
cln3	ENSDARG00000037865	1029.61	1521.63	873.488	326.75	57.2018	555.888	496.892	282.775	403.004
gabra1	ENSDARG00000068989	84.0825	186.949	47.6615	0	0	17.8043	0	0	31.3622
glra4a	ENSDARG00000006865	0	0.667674	1.83313	0	72.4557	9.89125	0	4.15846	0.784055
slc7a3b	ENSDARG00000061566	113.432	45.4019	178.731	512.374	315.564	1004.95	1558.94	680.948	441.423
proca1	ENSDARG00000069823	20.624	685.034	356.545	0	0.953364	1.97825	4.4765	0	0
ano6	ENSDARG00000061544	4749.07	8752.54	4215.29	16710	10739.6	12008	5425.52	11995.1	5675.77
ttyh3a	ENSDARG00000034473	13021.7	19265.1	14150	5214.01	1999.2	3875.39	7026.99	3899.6	2410.18
slc16a8	ENSDARG00000045153	21.4172	837.264	203.478	7.6284	19.0673	174.086	96.2448	39.5054	455.536
best1	ENSDARG00000078331	259.386	221.668	106.322	0	0	7.913	0	160.101	18.8173
slc4a10a	ENSDARG00000063133	37.2819	94.1421	229.142	0	9.53364	32.6411	13.4295	178.814	43.123
mtp	ENSDARG00000008637	3558.43	502.759	1225.45	11.4426	57.2018	7.913	2.23825	14.5546	8.6246
pla2g12b	ENSDARG00000015662	915.388	1536.99	377.626	16.5282	0	3.9565	0	0	1.56811
si:ch211-234h8.7	ENSDARG00000028583	3.17292	7.34442	0.916567	101.712	85.8028	152.325	268.59	303.568	25.0898
slc26a3.2	ENSDARG00000003615	0.793231	7.34442	3.66627	63.57	109.637	34.6194	0	0	2.35216
slc10a2	ENSDARG00000014916	0	0	0	261.908	0	10.8804	0	0	0
slc16a1b	ENSDARG00000068572	502.115	2822.93	275.887	204.695	428.06	429.28	192.49	426.242	186.605
slc16a12a	ENSDARG00000017773	3.17292	0	16.4982	47.0418	119.171	106.826	0	120.595	49.3954
slc16a3	ENSDARG00000045051	0	0	0	0	0	43.5215	0	0	2.35216
slc16a7	ENSDARG00000021573	702.803	249.71	100.822	1.2714	0	18.7934	182.417	0	0
slc16a9a	ENSDARG00000013926	2385.25	2749.48	1145.71	217.409	174.466	741.844	162.273	127.873	252.466
slc17a9a	ENSDARG00000042954	0	0	7.33254	92.8122	0	73.1953	17.906	0	11.7608
slc22a7b.1	ENSDARG00000056643	0	7.34442	10.9988	39.4134	93.4297	131.554	0	0	0
slc25a1b	ENSDARG00000076381	552.089	711.741	340.046	3.8142	40.9947	217.608	1.11913	160.101	21.1695
slc26a1	ENSDARG00000029832	0	0	0.916567	0	114.404	135.51	1.11913	0	167.788
slc26a10	ENSDARG00000078800	19.8308	0.667674	160.399	0	6.67355	0	15.6678	0	0.784055
slc27a6	ENSDARG00000046053	0.793231	38.7251	25.6639	415.748	20.974	110.782	0	66.5354	14.897
slc35c2	ENSDARG00000037517	191.169	160.242	414.288	1332.43	404.226	454.008	117.508	293.172	208.559
slc36a1	ENSDARG00000075618	4058.17	5400.82	2660.79	895.065	395.646	1084.08	511.44	923.179	867.165
slc38a6	ENSDARG00000054312	1162.08	1228.52	1189.7	101.712	254.548	646.888	205.919	1246.5	59.5882
slc38a7	ENSDARG00000012002	1389.74	1186.46	284.136	158.925	55.2951	195.847	397.29	69.6543	76.0533
slc43a2a	ENSDARG00000036848	17595.4	17720.1	8289.43	7632.21	3264.32	4347.21	6344.32	5189.76	3322.82
slc4a11	ENSDARG00000075532	46.0074	65.4321	516.027	1613.41	517.677	397.628	313.355	233.914	486.114
slc4a2b	ENSDARG00000052330	4300.9	2505.11	2067.78	57.213	246.921	1000.01	141.01	587.383	751.908
slc4a4b	ENSDARG00000044808	3591.75	2503.11	4010.9	1329.88	204.02	1171.12	2717.24	927.337	1065.53
slc51a	ENSDARG00000045306	1401.64	353.867	456.45	15.2568	17.1606	61.3258	24.6208	3.11885	72.133
slc52a3	ENSDARG00000042737	12.6917	388.586	0.916567	0	0	19.7825	0	0	0
slc6a17	ENSDARG00000068787	26.9698	2.6707	20.1645	2.5428	0	4.94563	6.71475	63.4166	30.5781
slc6a6a	ENSDARG00000012534	15.0714	26.707	132.902	625.529	431.874	343.226	406.243	56.1392	183.469
slc7a7	ENSDARG00000055226	6724.22	4077.49	5736.79	509.831	862.794	3192.9	897.539	2140.57	1731.98
slco2b1	ENSDARG00000054609	1483.34	8651.72	1691.07	2353.36	331.771	639.964	764.363	941.892	428.878
slco3a1	ENSDARG00000018726	63.4585	2.00302	50.4112	1071.79	359.418	708.214	333.499	1919.13	389.675
slco4a1	ENSDARG00000075948	0	25.3716	0.916567	106.798	368.952	331.357	218.229	240.151	108.984
slco5a1	ENSDARG00000086104	2667.64	741.786	2707.54	8650.6	7917.69	4873.42	3965.06	8364.75	4622
tmem30ab	ENSDARG00000043555	394.236	271.743	203.478	3189.94	338.444	530.171	66.0284	597.779	665.662
ttyh2l	ENSDARG00000010727	0	0.667674	40.3289	0	0	0	114.151	2.07923	10.1927
ttyh3b	ENSDARG00000007678	2037.02	6804.27	4733.15	507.289	2622.7	737.887	2285.25	533.323	234.432
vdac3	ENSDARG00000003695	5938.92	6172.65	4077.81	1318.44	576.785	1935.72	4327.66	1371.25	618.619
afp4	ENSDARG00000095863	107.879	363.215	4.58283	0	0	7.913	0	0	0
slc13a4	ENSDARG00000059053	38.8683	309.801	167.732	984.063	661.635	244.314	124.223	405.45	98.0068
zgc:56235	ENSDARG00000021564	26.9698	33.3837	22.9142	146.211	35.2745	288.825	298.806	116.437	125.449

## Sheet: response_to_stimulus
	Description	pvalue	FDR	Fold enrichment	Genes
GO:0072378	blood coagulation, fibrin clot formation	6.16e-06	0.0056	37.8	[fgb - fibrinogen, b beta polypeptide, fga - fibrinogen alpha chain, fgg - fibrinogen, gamma polypeptide, f7 - coagulation factor vii]
GO:0070887	cellular response to chemical stimulus	1e-05	0.00809	4.11	[zgc:92470 - zgc:92470, gper - g protein-coupled estrogen receptor 1, serpinc1 - serine (or cysteine) proteinase inhibitor, clade c (antithrombin), member 1, cftr - cystic fibrosis transmembrane conductance regulator, atp-binding cassette (sub-family c, member 7), si:dkeyp-59a8.2 - si:dkeyp-59a8.2, c3b - complement component c3b, fbp1b - fructose-1,6-bisphosphatase 1b, LOC100333914 - c-c motif ch…
GO:0071391	cellular response to estrogen stimulus	6.29e-05	0.0208	12.38	[fbp1b - fructose-1,6-bisphosphatase 1b, c3b - complement component c3b, serpinc1 - serine (or cysteine) proteinase inhibitor, clade c (antithrombin), member 1, agxtb - alanine-glyoxylate aminotransferase b, aqp12 - aquaporin 12, ucp1 - uncoupling protein 1]
GO:0072376	protein activation cascade	5.96e-05	0.0216	32.73	[fgb - fibrinogen, b beta polypeptide, cfb - complement factor b, fga - fibrinogen alpha chain, f7 - coagulation factor vii]
GO:0009617	response to bacterium	7.74e-05	0.0245	4.93	[mpeg1 - macrophage expressed 1, f5 - coagulation factor v, tlr9 - toll-like receptor 9, ctsd - cathepsin d, si:dkey-22f5.9 - si:dkey-22f5.9, nod2 - nucleotide-binding oligomerization domain containing 2, cfb - complement factor b, tnfa - tumor necrosis factor a (tnf superfamily, member 2), tnfrsf1a - tumor necrosis factor receptor superfamily, member 1a, cftr - cystic fibrosis transmembrane cond…
GO:0009607	response to biotic stimulus	0.000109	0.0265	1.49	[pglyrp5 - peptidoglycan recognition protein 5, mxe - myxovirus (influenza virus) resistance e, LOC100535903 - tumor necrosis factor receptor superfamily member 11b-like, irg1l - immunoresponsive gene 1, like, zgc:73226 - zgc:73226, ctsd - cathepsin d, si:dkey-22f5.9 - si:dkey-22f5.9, tnfa - tumor necrosis factor a (tnf superfamily, member 2), cfb - complement factor b, crfb1 - cytokine receptor …
GO:0007169	transmembrane receptor protein tyrosine kinase signaling pathway	0.000117	0.0275	10.18	[bdnf - brain-derived neurotrophic factor, LOC100534735 - tyrosine-protein kinase tec-like, kl - klotho, flt3 - fms-related tyrosine kinase 3, zap70 - zeta-chain (tcr) associated protein kinase, itk - il2-inducible t-cell kinase]
GO:0006952	defense response	0.000123	0.0278	3.1	[si:dkey-22f5.9 - si:dkey-22f5.9, traf1 - tnf receptor-associated factor 1, cftr - cystic fibrosis transmembrane conductance regulator, atp-binding cassette (sub-family c, member 7), si:dkeyp-59a8.2 - si:dkeyp-59a8.2, LOC100534735 - tyrosine-protein kinase tec-like, mxc - myxovirus (influenza virus) resistance c, mpeg1 - macrophage expressed 1, nod2 - nucleotide-binding oligomerization domain con…
GO:0043207	response to external biotic stimulus	0.000136	0.03	1.87	[f5 - coagulation factor v, si:dkey-22f5.9 - si:dkey-22f5.9, ctsd - cathepsin d, cfb - complement factor b, tnfa - tumor necrosis factor a (tnf superfamily, member 2), crfb1 - cytokine receptor family member b1, kmo - kynurenine 3-monooxygenase, ifng1-2 - interferon, gamma 1-2, LOC100004948 - tnfaip3-interacting protein 1-like, tnfrsf1b - tumor necrosis factor receptor superfamily, member 1b, mpe…
GO:0050896	response to stimulus	0.000211	0.0413	2.72	[zgc:152682 - zgc:152682, socs1a - suppressor of cytokine signaling 1a, si:dkey-22f5.9 - si:dkey-22f5.9, rrm2b - ribonucleotide reductase m2 b, cfb - complement factor b, serpinc1 - serine (or cysteine) proteinase inhibitor, clade c (antithrombin), member 1, si:dkey-267i17.6 - si:dkey-267i17.6, creb3l3 - camp responsive element binding protein 3-like 3, h2afx - h2a histone family, member x, gys2 …
GO:0043627	response to estrogen	0.000278	0.0492	9.9	[fbp1b - fructose-1,6-bisphosphatase 1b, c3b - complement component c3b, serpinc1 - serine (or cysteine) proteinase inhibitor, clade c (antithrombin), member 1, agxtb - alanine-glyoxylate aminotransferase b, aqp12 - aquaporin 12, ucp1 - uncoupling protein 1]
number of genes	101
symbol	ensembl_id	3 dpf (1)	3 dpf (2)	3 dpf (3)	5 dpf (1)	5 dpf (2)	5 dpf (3)	7 dpf (1)	7 dpf(2)	7 dpf (3)
fbp1b	ENSDARG00000020364	9326.02	2807.57	2759.78	5.0856	9.53364	0	0	13.515	0
abl1	ENSDARG00000035187	223.691	142.882	287.802	976.435	1168.82	1058.36	729.67	355.549	666.447
agxtb	ENSDARG00000018478	1487.31	656.324	487.614	0	11.4404	16.8151	0	14.5546	11.7608
aqp12	ENSDARG00000043279	666.314	433.988	451.868	0	5.72018	24.7281	58.1945	1.03962	31.3622
atp6v0ca	ENSDARG00000057853	10569.8	16297.3	5450.82	2972.53	4323.51	2562.82	4433.98	2830.87	2782.61
batf	ENSDARG00000011818	0.793231	3.33837	0	0	34.3211	81.1083	447.65	34.3073	160.731
bdnf	ENSDARG00000018817	0	0	0	61.0272	71.5023	0.989125	0	149.705	0
C3a.2	ENSDARG00000087359	10835.5	2656.01	1499.5	2.5428	36.2278	5.93475	0	1.03962	0
cd247l	ENSDARG00000077240	0.793231	95.4774	5.4994	55.9416	224.041	127.597	1076.6	86.2881	620.971
cd40	ENSDARG00000054968	318.086	550.831	1128.29	81.3696	1.90673	363.998	933.351	809.861	2143.61
cfb	ENSDARG00000055278	3349.81	1100.99	3057.67	0	0	0	0	2.07923	3.92027
cftr	ENSDARG00000041107	3.17292	0	22.9142	277.165	537.697	554.899	137.652	168.418	178.764
creb3l3l	ENSDARG00000020926	3865.41	1287.28	530.692	3285.3	604.433	1472.81	1077.72	1360.86	756.613
crfb1	ENSDARG00000068681	10.312	51.4109	5.4994	221.224	959.084	29.6738	110.793	148.665	190.525
ctsd	ENSDARG00000057698	6576.68	7277.65	4538.84	481.861	1243.19	1286.85	4630.94	2548.1	1126.69
cxcl20	ENSDARG00000075163	185.616	409.952	66.9094	36.8706	19.0673	0.989125	6.71475	0	0
cxcr3.1	ENSDARG00000007358	0	10.6828	10.0822	793.353	90.5696	353.118	510.321	576.987	221.103
cxcr3.2	ENSDARG00000041041	3220.52	1861.48	1446.34	91.5408	1223.17	457.965	434.221	493.817	726.035
cyb5r2	ENSDARG00000051925	629.032	82.7916	51.3277	1.2714	7.62691	60.3366	16.7869	1.03962	7.05649
dgat1b	ENSDARG00000054914	1309.62	80.1209	68.7425	181.81	15.2538	113.749	177.941	38.4658	145.05
f5	ENSDARG00000055705	8457.43	4618.97	7108.89	95.355	721.697	114.739	184.656	322.281	729.171
fbp1b	ENSDARG00000020364	9326.02	2807.57	2759.78	5.0856	9.53364	0	0	13.515	0
fga	ENSDARG00000020741	8276.57	4563.55	3834	1.2714	1.90673	10.8804	1.11913	1.03962	0
fgb	ENSDARG00000008969	8842.94	4301.16	3073.25	1.2714	0.953364	0	1.11913	650.799	18.8173
flt3	ENSDARG00000058503	0	1.33535	0	352.178	408.993	108.804	613.281	155.942	653.902
furina	ENSDARG00000062909	4461.92	4172.3	2485.73	2706.81	1907.68	1706.24	2363.59	3671.92	1742.17
gys2	ENSDARG00000004904	2632.73	894.016	1465.59	1.2714	0	12.8586	1.11913	0	3.92027
h2afx	ENSDARG00000029406	7.93231	2.00302	10.9988	284.794	471.915	304.651	218.229	234.953	279.123
hadhaa	ENSDARG00000057128	2854.04	1555.01	1538.92	856.923	410.9	136.499	844.94	108.12	1408.16
hdr	ENSDARG00000004392	0	0	5.4994	1811.74	202.113	324.433	276.424	3.11885	84.6779
hip1	ENSDARG00000062972	826.547	2460.38	5142.86	88.998	1246.05	545.008	556.205	331.637	168.572
ifit12	ENSDARG00000090977	0.793231	0.667674	8.2491	1.2714	8.58028	101.88	400.647	12.4754	442.991
ifng1-1	ENSDARG00000045671	0	0	0	0	0	18.7934	643.497	35.3469	7.84055
ifng1-2	ENSDARG00000024211	0	0	0	0	17.1606	0	158.916	19.7527	91.7344
ifnphi1	ENSDARG00000025607	0	0	0	0	55.2951	0	44.765	243.27	0
ifnphi2	ENSDARG00000069012	0	0	0	0	0	27.6955	0	0	0
il10	ENSDARG00000078147	0	0	0	40.6848	28.6009	2.96738	0	33.2677	37.6346
il17a/f3	ENSDARG00000041976	0	0	20.1645	0	0	0	0	0	1.56811
il17c	ENSDARG00000057180	0.793231	2.00302	29.3301	0	166.839	105.836	0	300.449	14.897
il17d	ENSDARG00000010700	0	0	0	113.155	38.1346	32.6411	145.486	51.9808	86.246
irf5	ENSDARG00000045681	1250.93	158.906	444.535	326.75	158.258	243.325	569.635	221.438	156.811
irg1l	ENSDARG00000062788	0	0	0	12.714	7.62691	0	0	20.7923	16.4651
itk	ENSDARG00000017565	38.8683	161.577	11.9154	5036.01	3186.14	3637.01	3220.84	3872.57	2801.43
jagn1a	ENSDARG00000041071	0	0	25.6639	0	0	0	0	0	0
kl	ENSDARG00000079862	0	424.641	0	0	0	0	43.6459	0	18.8173
kmo	ENSDARG00000009160	5060.81	1264.58	3225.4	7.6284	215.46	17.8043	25.7399	85.2485	185.821
ifit11	ENSDARG00000090537	19.0375	10.0151	120.07	1.2714	0	9.89125	4.4765	146.586	59.5882
si:ch211-153b23.7	ENSDARG00000088612	97.5674	445.339	1577.41	24.1566	17.1606	151.336	4.4765	122.675	477.489
tnfrsf9b	ENSDARG00000090728	249.074	1.33535	475.698	1284.11	620.64	473.791	1654.07	487.58	1626.91
si:ch73-361p23.3	ENSDARG00000087225	0	0	31.1633	120.783	646.381	435.215	189.132	988.675	914.208
ccl25a	ENSDARG00000089534	0	0	0.916567	1.2714	549.138	69.2388	261.875	11.4358	1.56811
txk	ENSDARG00000015068	0.793231	0	0	228.852	182.093	377.846	173.464	680.948	815.417
ngfra	ENSDARG00000088708	134.056	837.264	1197.95	429.733	8.58028	28.6846	2.23825	145.546	58.0201
si:ch211-261n11.7	ENSDARG00000068966	93.6012	4.67372	41.2455	0	19.0673	8.90213	44.765	27.03	0.784055
zgc:153759	ENSDARG00000068969	46.0074	81.4563	174.148	15.2568	52.435	10.8804	564.039	82.1296	243.841
si:ch211-159i8.4	ENSDARG00000076332	0	0	0	0	0	62.3149	4.4765	0	17.2492
ifit16	ENSDARG00000056976	0	0	0.916567	92.8122	0	65.2823	13.4295	8.31693	77.6214
lrriq1	ENSDARG00000093781	47.5939	178.269	159.483	19.071	24.7875	15.826	1.11913	4.15846	191.309
lta	ENSDARG00000020483	0	0	0	307.679	0	3.9565	0	12.4754	103.495
lyz	ENSDARG00000057789	139.609	188.284	859.74	2058.4	4437.91	481.704	481.224	3985.89	978.5
mpeg1.1	ENSDARG00000055290	21153.9	22843.8	9860.43	4254.1	2147.93	3062.33	10022.9	5067.09	7806.05
mxc	ENSDARG00000024789	0	7.34442	3.66627	1261.23	4.76682	118.695	1093.39	220.399	1802.54
mxe	ENSDARG00000014427	0	6.67674	0.916567	0	0	0	61.5519	14.5546	17.2492
myd88	ENSDARG00000010169	352.194	220.333	4189.63	222.495	331.771	388.726	133.176	293.172	295.589
ncf1	ENSDARG00000033735	759.915	4729.81	427.12	663.671	493.843	447.085	1319.45	2898.45	2250.24
nfkbiaa	ENSDARG00000005481	138.815	216.994	33.913	1369.3	204.02	275.966	689.381	1638.43	1006.73
nitr9	ENSDARG00000028333	0	0	0	0	0	30.6629	0	0	12.5449
nod2	ENSDARG00000010756	3.96615	0	0	52.1274	50.5283	224.531	136.533	310.845	236.785
nos2a	ENSDARG00000026925	0	0.667674	0	184.353	56.2485	223.542	0	73.8127	20.3854
pank1a	ENSDARG00000008192	58.6991	207.647	362.961	0	24.7875	1.97825	1.11913	23.9112	289.316
pglyrp2	ENSDARG00000062998	357.747	2.6707	294.218	22.8852	20.974	2.96738	266.352	77.9712	7.84055
pglyrp5	ENSDARG00000068382	99.9471	0	169.565	11.4426	23.8341	0	52.5989	269.26	0.784055
ppp6c	ENSDARG00000002949	1131.94	352.532	231.891	280.979	139.191	359.052	69.3858	109.16	168.572
prrt1	ENSDARG00000062208	6.34585	55.417	90.7401	1.2714	0	22.7499	6.71475	18.7131	0.784055
rac2	ENSDARG00000038010	776.573	1272.59	1096.21	2887.35	1761.82	1111.78	2157.67	1478.33	2153.01
rhogb	ENSDARG00000004301	292.702	573.532	191.562	208.51	156.352	166.173	193.609	548.917	520.612
rrm2b	ENSDARG00000033367	0	0.667674	1.83313	500.932	50.5283	815.039	301.045	1692.49	192.877
serpinc1	ENSDARG00000042684	5304.33	918.052	3793.67	55.9416	119.171	110.782	205.919	51.9808	231.296
si:ch211-113a14.16	ENSDARG00000051734	53.9397	86.7977	5.4994	306.407	108.684	57.3693	62.671	44.7035	65.8606
ifitm1	ENSDARG00000093303	0	0.667674	0	50.856	0	202.771	4.4765	11.4358	0
si:dkey-22f5.9	ENSDARG00000092044	2192.49	939.418	55.9106	0	3.81346	1.97825	0	0	0
tmc2a	ENSDARG00000033104	0	2.6707	10.9988	550.516	257.408	346.194	63.7902	215.2	140.346
ccl38a.5	ENSDARG00000041835	0.793231	0	0	2.5428	134.424	25.7173	39.1694	278.617	262.658
ccl38a.4	ENSDARG00000041917	0.793231	0.667674	3.66627	366.163	99.1499	315.531	1477.25	277.577	324.599
socs1a	ENSDARG00000038095	11.8985	0.667674	0.916567	963.721	788.432	889.224	2565.04	2023.09	1910.74
src	ENSDARG00000008107	0.793231	22.0333	1.83313	1.2714	77.2225	218.597	133.176	132.031	113.688
syndig1l	ENSDARG00000042390	0	0	0	25.428	0	17.8043	0	0	0
tfa	ENSDARG00000016771	170927	52419.8	55611.8	1697.32	1173.59	713.159	173.464	818.178	315.974
tlr21	ENSDARG00000058045	634.585	1971.64	1850.55	495.846	248.828	847.68	672.594	999.071	490.034
tlr9	ENSDARG00000044490	0	0	0	296.236	0	29.6738	0	285.894	148.97
tmco1	ENSDARG00000069099	219.725	10.6828	98.9892	1455.75	72.4557	142.434	98.483	36.3866	126.233
tnfa	ENSDARG00000009511	0	0	0	130.954	547.231	0	0	0	34.4984
tnfrsf1a	ENSDARG00000018569	4109.73	6877.05	4778.98	1500.25	1122.11	1206.73	2221.46	2132.25	3365.16
tnfrsf1b	ENSDARG00000070165	4094.66	2421.65	1065.97	1331.16	246.921	250.249	890.824	1321.35	1828.42
tnfrsf21	ENSDARG00000001807	6584.61	2370.24	3006.34	2193.16	1540.64	1576.67	458.841	1466.9	343.416
tnip1	ENSDARG00000015653	1213.64	1265.91	2245.59	3807.84	4027.01	5003	7688.39	4254.11	3562.74
traf1	ENSDARG00000069482	4.75939	0.667674	0	15.2568	219.274	146.391	373.788	1879.63	419.469
ucp1	ENSDARG00000023151	0.793231	0	0.916567	45.7704	690.236	0	165.631	1.03962	82.3257
zap70	ENSDARG00000015752	0	0	10.0822	1366.75	1053.47	1224.54	753.171	605.056	482.194
zgc:171686	ENSDARG00000076721	6.34585	0	1.83313	2182.99	1368.08	2051.45	179.06	1902.5	991.045
zgc:73226	ENSDARG00000023759	0	0	2.7497	2.5428	22.8807	17.8043	0	5.19808	93.3025
zgc:77112	ENSDARG00000015657	0	45.4019	7.33254	417.019	0	228.488	24.6208	11.4358	59.5882

## Sheet: metabolic process
GO Term	Description	pvalue	FDR	Fold enrichment	Genes
GO:0044262	cellular carbohydrate metabolic process	9.21e-08	0.000669	10.84	[miox - myo-inositol oxygenase, gck - glucokinase (hexokinase 4, maturity onset diabetes of the young 2), gys2 - glycogen synthase 2, fbp1b - fructose-1,6-bisphosphatase 1b, dgat2 - diacylglycerol o-acyltransferase 2, si:ch211-132g1.5 - si:ch211-132g1.5, ppp1r3ca - protein phosphatase 1, regulatory (inhibitor) subunit 3ca, pgm1 - phosphoglucomutase 1, tpi1a - triosephosphate isomerase 1a, hkdc1 -…
GO:0044282	small molecule catabolic process	5.6e-07	0.00203	2.89	[acox3 - acyl-coenzyme a oxidase 3, pristanoyl, uox - urate oxidase, tpi1a - triosephosphate isomerase 1a, kmo - kynurenine 3-monooxygenase, apoeb - apolipoprotein eb, tha1 - threonine aldolase 1, hgd - homogentisate 1,2-dioxygenase, acadl - acyl-coenzyme a dehydrogenase, long chain, hadhab - hydroxyacyl-coenzyme a dehydrogenase/3-ketoacyl-coenzyme a thiolase/enoyl-coenzyme a hydratase, alpha sub…
GO:0044281	small molecule metabolic process	1.39e-06	0.00252	2.09	[xdh - xanthine dehydrogenase, rrm2b - ribonucleotide reductase m2 b, uox - urate oxidase, agxta - alanine-glyoxylate aminotransferase a, nudt4a - nudix (nucleoside diphosphate linked moiety x)-type motif 4a, glud1a - glutamate dehydrogenase 1a, ugp2a - udp-glucose pyrophosphorylase 2a, fuca1 - fucosidase, alpha-l- 1, tissue, dao.2 - d-amino-acid oxidase, tandem duplicate 2, hoga1 - 4-hydroxy-2-o…
GO:0017144	drug metabolic process	2.4e-06	0.00349	4.91	[gck - glucokinase (hexokinase 4, maturity onset diabetes of the young 2), agxta - alanine-glyoxylate aminotransferase a, tpi1a - triosephosphate isomerase 1a, kmo - kynurenine 3-monooxygenase, hkdc1 - hexokinase domain containing 1, hal - histidine ammonia-lyase, mat1a - methionine adenosyltransferase i, alpha, zgc:103559 - zgc:103559, dpydb - dihydropyrimidine dehydrogenase b, aldob - aldolase …
GO:0005975	carbohydrate metabolic process	3.84e-06	0.00465	3.55	[gck - glucokinase (hexokinase 4, maturity onset diabetes of the young 2), si:ch211-132g1.5 - si:ch211-132g1.5, ppp1r3ca - protein phosphatase 1, regulatory (inhibitor) subunit 3ca, pgm1 - phosphoglucomutase 1, kl - klotho, gpd1b - glycerol-3-phosphate dehydrogenase 1b, tpi1a - triosephosphate isomerase 1a, hkdc1 - hexokinase domain containing 1, ugp2a - udp-glucose pyrophosphorylase 2a, abo - ab…
GO:0006082	organic acid metabolic process	5.63e-06	0.00584	2.62	[gck - glucokinase (hexokinase 4, maturity onset diabetes of the young 2), cps1 - carbamoyl-phosphate synthase 1, mitochondrial, uox - urate oxidase, agxta - alanine-glyoxylate aminotransferase a, tpi1a - triosephosphate isomerase 1a, kmo - kynurenine 3-monooxygenase, bhmt - betaine-homocysteine methyltransferase, glud1a - glutamate dehydrogenase 1a, si:dkeyp-89c11.1 - si:dkeyp-89c11.1, acadl - a…
GO:0019752	carboxylic acid metabolic process	1.6e-05	0.0116	2.58	[gck - glucokinase (hexokinase 4, maturity onset diabetes of the young 2), cps1 - carbamoyl-phosphate synthase 1, mitochondrial, agxta - alanine-glyoxylate aminotransferase a, tpi1a - triosephosphate isomerase 1a, kmo - kynurenine 3-monooxygenase, bhmt - betaine-homocysteine methyltransferase, glud1a - glutamate dehydrogenase 1a, si:dkeyp-89c11.1 - si:dkeyp-89c11.1, acadl - acyl-coenzyme a dehydr…
GO:0055114	oxidation-reduction process	2.78e-05	0.0169	1.75	[xdh - xanthine dehydrogenase, acox3 - acyl-coenzyme a oxidase 3, pristanoyl, rrm2b - ribonucleotide reductase m2 b, zgc:77938 - zgc:77938, gpd1b - glycerol-3-phosphate dehydrogenase 1b, uox - urate oxidase, glud1a - glutamate dehydrogenase 1a, ugp2a - udp-glucose pyrophosphorylase 2a, qsox1 - quiescin q6 sulfhydryl oxidase 1, LOC570613 - sorbitol dehydrogenase, hgd - homogentisate 1,2-dioxygenas…
GO:0043436	oxoacid metabolic process	3.52e-05	0.0197	2.47	[gck - glucokinase (hexokinase 4, maturity onset diabetes of the young 2), cps1 - carbamoyl-phosphate synthase 1, mitochondrial, agxta - alanine-glyoxylate aminotransferase a, tpi1a - triosephosphate isomerase 1a, kmo - kynurenine 3-monooxygenase, bhmt - betaine-homocysteine methyltransferase, glud1a - glutamate dehydrogenase 1a, si:dkeyp-89c11.1 - si:dkeyp-89c11.1, acadl - acyl-coenzyme a dehydr…
GO:1901605	alpha-amino acid metabolic process	3.81e-05	0.0197	4.58	[cps1 - carbamoyl-phosphate synthase 1, mitochondrial, hpdb - 4-hydroxyphenylpyruvate dioxygenase b, agxta - alanine-glyoxylate aminotransferase a, zgc:153031 - zgc:153031, kmo - kynurenine 3-monooxygenase, bhmt - betaine-homocysteine methyltransferase, hal - histidine ammonia-lyase, tdo2a - tryptophan 2,3-dioxygenase a, zgc:158222 - zgc:158222, dao.2 - d-amino-acid oxidase, tandem duplicate 2, a…
GO:0044283	small molecule biosynthetic process	4.25e-05	0.0206	4.12	[elovl2 - elongation of very long chain fatty acids (fen1/elo2, sur4/elo3, yeast)-like 2, cps1 - carbamoyl-phosphate synthase 1, mitochondrial, agxta - alanine-glyoxylate aminotransferase a, tpi1a - triosephosphate isomerase 1a, kmo - kynurenine 3-monooxygenase, bhmt - betaine-homocysteine methyltransferase, apoeb - apolipoprotein eb, dpydb - dihydropyrimidine dehydrogenase b, fbp1b - fructose-1,…
GO:0046395	carboxylic acid catabolic process	5.44e-05	0.0208	2.85	[acox3 - acyl-coenzyme a oxidase 3, pristanoyl, enosf1 - enolase superfamily member 1, hpdb - 4-hydroxyphenylpyruvate dioxygenase b, asrgl1 - asparaginase like 1, kmo - kynurenine 3-monooxygenase, lpin1 - lipin 1, haao - 3-hydroxyanthranilate 3,4-dioxygenase, hal - histidine ammonia-lyase, tdo2a - tryptophan 2,3-dioxygenase a, tha1 - threonine aldolase 1, acadl - acyl-coenzyme a dehydrogenase, lo…
GO:0006520	cellular amino acid metabolic process	6.21e-05	0.0215	3.35	[rars2 - arginyl-trna synthetase 2, mitochondrial (putative), cps1 - carbamoyl-phosphate synthase 1, mitochondrial, hpdb - 4-hydroxyphenylpyruvate dioxygenase b, agxta - alanine-glyoxylate aminotransferase a, kmo - kynurenine 3-monooxygenase, zgc:153031 - zgc:153031, bhmt - betaine-homocysteine methyltransferase, glud1a - glutamate dehydrogenase 1a, hal - histidine ammonia-lyase, tdo2a - tryptoph…
GO:0016054	organic acid catabolic process	5.44e-05	0.0219	2.85	[acox3 - acyl-coenzyme a oxidase 3, pristanoyl, enosf1 - enolase superfamily member 1, hpdb - 4-hydroxyphenylpyruvate dioxygenase b, asrgl1 - asparaginase like 1, kmo - kynurenine 3-monooxygenase, lpin1 - lipin 1, haao - 3-hydroxyanthranilate 3,4-dioxygenase, hal - histidine ammonia-lyase, tdo2a - tryptophan 2,3-dioxygenase a, tha1 - threonine aldolase 1, acadl - acyl-coenzyme a dehydrogenase, lo…
GO:0009112	nucleobase metabolic process	9.35e-05	0.0251	12.41	[xdh - xanthine dehydrogenase, cps1 - carbamoyl-phosphate synthase 1, mitochondrial, urad - ureidoimidazoline (2-oxo-4-hydroxy-4-carboxy-5-) decarboxylase, uox - urate oxidase, zgc:103559 - zgc:103559, dpydb - dihydropyrimidine dehydrogenase b]
GO:0016053	organic acid biosynthetic process	9.76e-05	0.0253	5.5	[elovl2 - elongation of very long chain fatty acids (fen1/elo2, sur4/elo3, yeast)-like 2, cps1 - carbamoyl-phosphate synthase 1, mitochondrial, agxta - alanine-glyoxylate aminotransferase a, agxtb - alanine-glyoxylate aminotransferase b, cyp7a1a - cytochrome p450, family 7, subfamily a, polypeptide 1a, kmo - kynurenine 3-monooxygenase, bhmt - betaine-homocysteine methyltransferase, gatm - glycine…
GO:0046394	carboxylic acid biosynthetic process	8.77e-05	0.0255	5.56	[elovl2 - elongation of very long chain fatty acids (fen1/elo2, sur4/elo3, yeast)-like 2, cps1 - carbamoyl-phosphate synthase 1, mitochondrial, agxta - alanine-glyoxylate aminotransferase a, agxtb - alanine-glyoxylate aminotransferase b, cyp7a1a - cytochrome p450, family 7, subfamily a, polypeptide 1a, kmo - kynurenine 3-monooxygenase, bhmt - betaine-homocysteine methyltransferase, gatm - glycine…
GO:1901361	organic cyclic compound catabolic process	8.45e-05	0.0256	3.49	[xdh - xanthine dehydrogenase, hnmt - histamine n-methyltransferase, hpdb - 4-hydroxyphenylpyruvate dioxygenase b, uox - urate oxidase, dnase1l3l - deoxyribonuclease i-like 3, like, rnaset2 - ribonuclease t2, kmo - kynurenine 3-monooxygenase, nudt4a - nudix (nucleoside diphosphate linked moiety x)-type motif 4a, apoeb - apolipoprotein eb, hal - histidine ammonia-lyase, tdo2a - tryptophan 2,3-diox…
GO:0030168	platelet activation	0.000108	0.027	23.07	[fgb - fibrinogen, b beta polypeptide, LOC100148867 - leucine-rich repeat-containing protein 32-like, fga - fibrinogen alpha chain, fgg - fibrinogen, gamma polypeptide]
GO:0033151	V(D)J recombination	0.000144	0.0308	199.91	[tcf7 - transcription factor 7 (t-cell specific, hmg-box), rag2 - recombination activating gene 2]
GO:0046113	nucleobase catabolic process	0.000167	0.0347	35.98	[xdh - xanthine dehydrogenase, zgc:103559 - zgc:103559, dpydb - dihydropyrimidine dehydrogenase b]
GO:0008652	cellular amino acid biosynthetic process	0.000173	0.0349	8.92	[cps1 - carbamoyl-phosphate synthase 1, mitochondrial, agxta - alanine-glyoxylate aminotransferase a, agxtb - alanine-glyoxylate aminotransferase b, bhmt - betaine-homocysteine methyltransferase, gatm - glycine amidinotransferase (l-arginine:glycine amidinotransferase), cbsa - cystathionine-beta-synthase a, dpydb - dihydropyrimidine dehydrogenase b]
GO:0009074	aromatic amino acid family catabolic process	0.000216	0.0412	6.96	[hgd - homogentisate 1,2-dioxygenase, hpdb - 4-hydroxyphenylpyruvate dioxygenase b, kmo - kynurenine 3-monooxygenase, hpda - 4-hydroxyphenylpyruvate dioxygenase a, haao - 3-hydroxyanthranilate 3,4-dioxygenase, tdo2a - tryptophan 2,3-dioxygenase a]
GO:0032787	monocarboxylic acid metabolic process	0.000243	0.044	3.9	[gck - glucokinase (hexokinase 4, maturity onset diabetes of the young 2), elovl2 - elongation of very long chain fatty acids (fen1/elo2, sur4/elo3, yeast)-like 2, aldob - aldolase b, fructose-bisphosphate, tpi1a - triosephosphate isomerase 1a, cyp7a1a - cytochrome p450, family 7, subfamily a, polypeptide 1a, agxtb - alanine-glyoxylate aminotransferase b, kmo - kynurenine 3-monooxygenase, hkdc1 -…
number of genes	134
symbol	ensembl_id	3 dpf (1)	3 dpf (2)	3 dpf (3)	5 dpf (1)	5 dpf (2)	5 dpf (3)	7 dpf (1)	7 dpf(2)	7 dpf (3)
abo	ENSDARG00000019207	0	0	0.916567	58.4844	109.637	222.553	60.4328	245.349	264.226
acadl	ENSDARG00000088357	2188.52	1455.53	928.482	77.5554	318.424	169.14	714.002	229.755	372.426
acot8	ENSDARG00000014138	36.4886	0.667674	0.916567	31.785	1007.71	7.913	2.23825	269.26	352.825
acox3	ENSDARG00000038865	1354.84	310.469	2243.76	213.595	221.18	73.1953	521.512	572.828	54.8838
agxta	ENSDARG00000052099	4271.55	1149.74	1205.29	1.2714	34.3211	17.8043	58.1945	29.1092	0.784055
agxtb	ENSDARG00000018478	1487.31	656.324	487.614	0	11.4404	16.8151	0	14.5546	11.7608
aldh1l2	ENSDARG00000070230	920.148	362.547	575.604	3.8142	138.238	89.0213	36.9311	381.539	249.329
aldh3b1	ENSDARG00000013839	0	0	10.0822	26.6994	74.3624	413.454	604.328	143.467	174.06
aldoab	ENSDARG00000034470	0	126.19	537.108	0	0	0.989125	0	4.15846	0
aldob	ENSDARG00000053684	18764.7	6917.77	6175.83	124.597	874.235	727.996	1830.89	257.825	904.015
alkbh2	ENSDARG00000059856	49.9735	76.1149	81.5745	601.372	774.132	233.434	132.057	127.873	197.582
alkbh3	ENSDARG00000045606	0	0	4.58283	17.7996	309.843	1.97825	0	19.7527	11.7608
alkbh5	ENSDARG00000063003	0	0	0	0	4.76682	90.9995	1.11913	5.19808	22.7376
alkbh8	ENSDARG00000060256	16.6578	3.33837	0.916567	61.0272	181.139	231.455	27.9781	30.1489	172.492
ampd3a	ENSDARG00000005800	72.9772	198.967	491.28	0	1.90673	0.989125	0	0	0
apoeb	ENSDARG00000040295	77191.7	24054.3	5869.69	2678.84	2025.9	2560.85	13787.6	8639.21	3512.57
asrgl1	ENSDARG00000021681	287.15	2023.05	32.9964	2.5428	0	65.2823	0	10.3962	8.6246
atp6v1b2	ENSDARG00000043465	236.383	32.716	254.806	0	11.4404	2.96738	1101.22	37.4262	102.711
bco2l	ENSDARG00000027620	916.182	257.055	283.219	0	7.62691	56.3801	266.352	37.4262	61.9403
bhmt	ENSDARG00000013430	2382.87	1267.25	2008.2	49.5846	1.90673	91.9886	22.3825	1.03962	4.70433
cbsa	ENSDARG00000053500	6095.98	1816.74	4222.62	127.14	218.32	174.086	872.918	668.473	282.26
cps1	ENSDARG00000020028	0	1.33535	0	26.6994	936.204	950.549	190.251	151.784	275.203
crabp1a	ENSDARG00000045926	21.4172	124.187	275.887	0	19.0673	3.9565	0	0	0
cryz	ENSDARG00000016074	398.995	287.1	75.1585	0	16.2072	6.92388	8.953	7.27731	181.117
cyp26a1	ENSDARG00000033999	0	0	0	155.111	480.495	81.1083	0	1.03962	36.0665
cyp2ad6	ENSDARG00000042956	0	0	3.66627	0	89.6162	140.456	2.23825	9.35654	9.40866
cyp2j20	ENSDARG00000094057	11.8985	107.496	0.916567	0	0.953364	0.989125	16.7869	1.03962	2.35216
cyp2p8	ENSDARG00000042982	286.356	0	35.7461	0	0.953364	0	0	1.03962	0
cyp2r1	ENSDARG00000056587	853.516	14.6888	153.067	0	0	14.8369	3.35738	40.545	0
cyp2x7	ENSDARG00000044002	479.111	62.0937	39.4124	22.8852	5.72018	10.8804	8.953	0	3.13622
cyp4t8	ENSDARG00000004964	602.855	89.4684	21.9976	0	3.81346	13.8478	8.953	0	2.35216
cyp7a1	ENSDARG00000069018	525.119	5.34139	63.2431	0	0	0	0	0	0
dao.2	ENSDARG00000035603	0	0	0	0	172.559	29.6738	17.906	50.9412	1.56811
dgat2	ENSDARG00000018846	596.51	397.266	328.131	0	0	7.913	0	3.11885	0.784055
dhcr24	ENSDARG00000013236	917.768	361.879	962.395	20.3424	122.031	10.8804	0	0	0
dmgdh	ENSDARG00000025703	1473.03	60.7584	383.125	2.5428	3.81346	50.4454	107.436	14.5546	32.9303
dnase1l1l	ENSDARG00000023861	7.93231	22.0333	11.9154	47.0418	152.538	119.684	308.879	207.923	419.469
dpydb	ENSDARG00000010267	3536.22	921.391	475.698	0	3.81346	11.8695	0	0	12.5449
ehhadh	ENSDARG00000070029	20.624	44.0665	175.981	0	0	1.97825	0	16.6339	25.8738
elovl2	ENSDARG00000045414	514.014	276.417	374.876	1.2714	24.7875	12.8586	1.11913	2.07923	15.6811
enosf1	ENSDARG00000038359	865.415	1702.57	570.105	8.8998	251.688	200.792	68.2667	120.595	655.47
fads2	ENSDARG00000019532	632.998	22.0333	130.153	0	0	0.989125	0	7.27731	5.48838
fbp1b	ENSDARG00000020364	9326.02	2807.57	2759.78	5.0856	9.53364	0	0	13.515	0
fga	ENSDARG00000020741	8276.57	4563.55	3834	1.2714	1.90673	10.8804	1.11913	1.03962	0
fgb	ENSDARG00000008969	8842.94	4301.16	3073.25	1.2714	0.953364	0	1.11913	650.799	18.8173
fgg	ENSDARG00000037281	7270.75	4526.83	3203.4	1.2714	192.58	129.575	3.35738	31.1885	35.2825
fuca1.1	ENSDARG00000035890	1825.22	1024.88	624.182	92.8122	229.761	285.857	812.485	525.006	766.021
g6pc3	ENSDARG00000020371	482.284	879.327	303.384	24.1566	17.1606	71.217	32.4546	174.655	24.3057
ganc	ENSDARG00000074556	0.793231	0	0	52.1274	182.093	13.8478	2.23825	10.3962	109.768
gatm	ENSDARG00000036239	7421.47	2645.33	1688.32	22.8852	22.8807	116.717	1.11913	80.0504	17.2492
gba3	ENSDARG00000031150	350.608	29.3777	4.58283	2.5428	0.953364	0.989125	1.11913	2.07923	0.784055
gck	ENSDARG00000068006	6834.48	1503.6	1351.02	1.2714	0	0	43.6459	0	20.3854
glb1	ENSDARG00000036415	1388.95	557.508	4123.63	38.142	37.1812	151.336	201.443	720.454	418.685
glud1a	ENSDARG00000008816	5606.56	7209.55	1688.32	842.938	338.444	435.215	964.686	2563.69	719.762
gmpr2	ENSDARG00000061301	300.634	790.526	231.891	15.2568	94.383	28.6846	208.157	316.043	124.665
gnpda1	ENSDARG00000037307	1255.68	1631.13	222.726	16.5282	55.2951	136.499	149.963	118.516	170.14
gpd1a	ENSDARG00000043701	3118.19	1831.43	2151.18	278.437	259.315	770.529	744.218	1234.02	742.5
gpd1b	ENSDARG00000043180	10083.6	3535.34	4287.7	5.0856	10.487	160.238	79.4579	70.6939	19.6014
gpt2l	ENSDARG00000019541	4794.29	1675.86	2010.03	598.829	86.7561	788.333	61.5519	965.803	380.267
grhprb	ENSDARG00000019986	7900.58	4116.88	2671.79	690.37	56.2485	69.2388	2.23825	0	5.48838
gys2	ENSDARG00000004904	2632.73	894.016	1465.59	1.2714	0	12.8586	1.11913	0	3.92027
h6pd	ENSDARG00000060153	1204.92	1836.1	1370.27	100.441	83.896	137.488	577.469	777.633	54.8838
haao	ENSDARG00000076487	4159.7	946.762	1731.39	818.781	148.725	126.608	66.0284	605.056	791.895
hadhab	ENSDARG00000060594	9506.08	7518.68	4842.22	2451.26	1598.79	2350.16	269.709	1035.46	1009.86
hal	ENSDARG00000017444	3234.8	311.804	2940.35	6.357	2.86009	29.6738	6.71475	28.0696	26.6579
hao1	ENSDARG00000024160	1365.15	340.514	137.485	0	0	16.8151	2.23825	0	5.48838
hao2	ENSDARG00000027992	409.307	320.484	404.206	0	0	7.913	0	0	3.92027
hgd	ENSDARG00000058005	1616.6	757.143	524.276	325.478	67.6889	83.0865	117.508	337.875	225.808
hkdc1	ENSDARG00000038703	7511.1	3183.47	1535.25	246.652	53.3884	53.4128	3.35738	39.5054	6.27244
hmox1a	ENSDARG00000027529	3931.25	5135.08	1424.35	959.907	735.044	1234.43	1723.45	1670.66	2149.88
hmox2a	ENSDARG00000055101	23.0037	15.3565	0	508.56	344.164	89.0213	125.342	389.856	47.0433
hnmt	ENSDARG00000012796	216.552	416.629	5.4994	0	0	0	0	0	0
hoga1	ENSDARG00000018944	890.798	701.726	159.483	33.0564	0.953364	0.989125	32.4546	0	18.8173
hpda	ENSDARG00000018351	41749.3	16721.9	23621.8	4518.55	1662.67	512.367	127.58	413.767	100.359
hpdb	ENSDARG00000044935	0	0	1.83313	279.708	118.217	342.237	1320.57	1295.36	1609.66
inpp5l	ENSDARG00000053878	54.7329	36.7221	142.068	2052.04	684.515	377.846	146.605	2352.65	310.486
kl	ENSDARG00000079862	0	424.641	0	0	0	0	43.6459	0	18.8173
kmo	ENSDARG00000009160	5060.81	1264.58	3225.4	7.6284	215.46	17.8043	25.7399	85.2485	185.821
lpin1	ENSDARG00000020239	214.172	42.7312	388.624	3306.91	635.894	329.379	1091.15	1316.15	475.921
lrrc32	ENSDARG00000040621	0	0	3.66627	40.6848	460.475	367.955	19.0251	33.2677	0
mat1a	ENSDARG00000039605	5244.84	882.665	1608.58	1.2714	19.0673	0	5.59563	0	0.784055
mgst2	ENSDARG00000071345	52.3532	185.613	14.6651	0	0.953364	0	0	59.2581	52.5317
mical3a	ENSDARG00000021979	1074.83	431.318	89.8236	24.1566	117.264	23.739	145.486	53.0204	495.523
miox	ENSDARG00000002764	3838.44	854.623	1171.37	0	10.487	3.9565	0	49.9016	14.897
msrb2	ENSDARG00000018459	4377.05	1231.19	3224.48	0	6.67355	207.716	0	1.03962	0
ndufa4	ENSDARG00000056108	456.901	823.242	4.58283	1.2714	20.974	23.739	41.4076	20.7923	3.92027
ndufs1	ENSDARG00000028546	3270.49	2832.94	551.773	211.052	296.496	542.041	583.064	1002.19	410.845
nos2a	ENSDARG00000026925	0	0.667674	0	184.353	56.2485	223.542	0	73.8127	20.3854
nrf1	ENSDARG00000000018	176.097	105.493	149.4	755.211	327.004	564.791	567.397	273.419	265.01
nudt4a	ENSDARG00000057767	167.372	20.0302	66.9094	2.5428	6.67355	4.94563	94.0065	14.5546	46.2592
nxn	ENSDARG00000033978	6.34585	3.33837	3.66627	26.6994	126.797	103.858	1425.77	13.515	86.246
oxct1b	ENSDARG00000054319	3271.28	1155.74	974.311	0	0	0	2.23825	3.11885	1.56811
pgm1	ENSDARG00000013561	3720.25	3306.32	1180.54	67.3842	146.818	30.6629	423.029	364.905	747.988
phyhd1	ENSDARG00000029905	2056.85	267.07	409.705	1.2714	0	0	3.35738	0	35.2825
polr2gl	ENSDARG00000056127	11.8985	55.417	22.9142	1015.85	155.398	113.749	288.734	74.8523	228.16
porb	ENSDARG00000059035	6732.94	1205.82	2148.43	788.268	267.895	454.998	3240.99	1580.22	450.831
ppp1r3ca	ENSDARG00000071005	101.534	1699.23	46.7449	1.2714	0	0.989125	317.832	1.03962	0
pygmb	ENSDARG00000013317	46.8006	240.363	3257.48	5.0856	1.90673	127.597	707.287	133.071	220.319
pyroxd2	ENSDARG00000014101	4165.26	8239.1	5968.68	750.126	509.096	1970.34	33.5738	195.448	216.399
qsox1	ENSDARG00000039459	774.193	792.529	406.039	35.5992	6.67355	75.1735	139.891	429.361	40.7708
rag2	ENSDARG00000052121	2.37969	0	0	1762.16	1310.88	1458.96	617.757	2875.58	893.822
rars2	ENSDARG00000032277	34.1089	34.7191	3.66627	443.719	170.652	263.107	221.587	373.222	243.841
rbp2b	ENSDARG00000093774	1203.33	1344.7	435.369	0	0	0	1.11913	1.03962	0
rdh1	ENSDARG00000017882	446.589	349.194	164.982	0	0	2.96738	0	7.27731	2.35216
rnaset2	ENSDARG00000036282	20615.3	14230.8	10006.2	5043.64	2705.65	3264.11	3310.37	4570.15	2875.13
rrm2b	ENSDARG00000033367	0	0.667674	1.83313	500.932	50.5283	815.039	301.045	1692.49	192.877
sardh	ENSDARG00000058102	351.401	821.239	604.934	184.353	23.8341	57.3693	51.4798	3.11885	76.0533
sdhaf2	ENSDARG00000062971	1214.44	1258.57	263.971	34.3278	110.59	241.347	60.4328	181.933	210.911
si:dkey-239i20.4	ENSDARG00000043514	0	0.667674	0	12.714	70.5489	15.826	51.4798	0	10.1927
si:dkey-97m3.1	ENSDARG00000009262	69.8043	124.187	142.984	1106.12	262.175	1038.58	185.775	843.128	814.633
si:dkeyp-89c11.1	ENSDARG00000069292	808.302	70.7735	102.655	0	0	0	27.9781	3.11885	0
slc5a3a	ENSDARG00000010376	0	0.667674	0	7.6284	428.06	306.629	250.684	671.592	485.33
sord	ENSDARG00000053405	2390.8	428.647	835.909	19.071	0	0	0	115.397	32.9303
st6galnac5b	ENSDARG00000057433	0	0.667674	0	111.883	134.424	127.597	0	197.527	145.05
tcf7	ENSDARG00000038672	169.751	13.3535	143.901	7819.11	7098.75	10459	25532.8	16751.3	16924.6
tdo2a	ENSDARG00000071429	2736.65	675.019	282.303	0	15.2538	63.304	20.1443	214.161	169.356
tha1	ENSDARG00000076225	607.615	0	255.722	1.2714	9.53364	11.8695	0	65.4958	20.3854
tpi1a	ENSDARG00000025012	31.7292	142.882	355.628	0	0	0	20.1443	0	4.70433
uck2a	ENSDARG00000006074	168.958	546.158	452.784	3282.75	1468.18	3127.61	745.338	1586.45	851.483
ugp2a	ENSDARG00000005578	13313.6	4480.76	3457.29	128.411	312.703	279.922	35.812	1156.05	246.977
uox	ENSDARG00000007024	7970.38	1880.84	1581.99	116.969	72.4557	142.434	11.1913	111.239	128.585
uqcrc1	ENSDARG00000052304	9061.87	3230.21	3766.17	1332.43	2054.5	1169.15	2522.51	2086.51	1720.22
urad	ENSDARG00000071579	777.366	81.4563	232.808	0	3.81346	6.92388	0	0	0.784055
vat1	ENSDARG00000056481	11941.3	9628.53	9963.08	2052.04	3298.64	2525.24	4630.94	2489.88	2024.43
wwox	ENSDARG00000007614	17.4511	6.00907	66.9094	136.04	766.505	58.3584	24.6208	58.2185	99.575
xdh	ENSDARG00000055240	2358.28	239.695	110.905	1.2714	2.86009	0.989125	398.409	2.07923	0.784055
zgc:100864	ENSDARG00000039669	90.4283	51.4109	42.1621	76.284	1633.11	573.693	211.515	208.963	202.286
zgc:103559	ENSDARG00000038293	90.4283	24.0363	131.986	0	0	0	0	1.03962	0.784055
zgc:136333	ENSDARG00000088013	346.642	289.771	139.318	25.428	53.3884	62.3149	3.35738	10.3962	20.3854
zgc:152891	ENSDARG00000016789	0	0.667674	0	500.932	212.6	441.15	635.663	635.205	329.303
zgc:153031	ENSDARG00000068876	720.254	926.732	168.648	1.2714	0	21.7608	0	106.041	16.4651
zgc:153760	ENSDARG00000074666	0	0	0	22.8852	97.2431	67.2605	0	0	0
zgc:158222	ENSDARG00000051873	3.96615	0.667674	0	101.712	270.755	219.586	31.3355	959.565	0.784055
zgc:77938	ENSDARG00000088366	2499.47	693.046	1624.16	0	0	19.7825	0	2.07923	1.56811

## Sheet: immune_system_process
GO Term	Description	pvalue	FDR	Fold enrichment	Genes
GO:0002376	immune system process	8.44e-07	0.00204	1.48	[LOC100002907 - uncharacterized loc100002907, ctsh - cathepsin h, tnfa - tumor necrosis factor a (tnf superfamily, member 2), vtna - vitronectin a, traf1 - tnf receptor-associated factor 1, ifng1-2 - interferon, gamma 1-2, LOC563828 - complement factor b-like, LOC100004948 - tnfaip3-interacting protein 1-like, si:dkeyp-59a8.2 - si:dkeyp-59a8.2, pycard - pyd and card domain containing, b2m - beta-…
GO:0002682	regulation of immune system process	5.05e-05	0.0216	1.8	[irf8 - interferon regulatory factor 8, cfb - complement factor b, crfb1 - cytokine receptor family member b1, traf1 - tnf receptor-associated factor 1, c1qa - complement component 1, q subcomponent, a chain, LOC100004948 - tnfaip3-interacting protein 1-like, cadm1a - cell adhesion molecule 1a, tlr9 - toll-like receptor 9, tlr18 - toll-like receptor 18, si:ch211-214p13.9 - si:ch211-214p13.9, cxcr…
GO:0006955	immune response	9.34e-05	0.0261	1.46	[si:ch211-222k6.3 - si:ch211-222k6.3, LOC100002907 - uncharacterized loc100002907, ctsh - cathepsin h, cfb - complement factor b, tnfa - tumor necrosis factor a (tnf superfamily, member 2), traf1 - tnf receptor-associated factor 1, vtna - vitronectin a, ifng1-2 - interferon, gamma 1-2, tnfrsf21 - tumor necrosis factor receptor superfamily, member 21, c1qa - complement component 1, q subcomponent,…
number of genes	155
symbol	ensembl_id	3 dpf (1)	3 dpf (2)	3 dpf (3)	5 dpf (1)	5 dpf (2)	5 dpf (3)	7 dpf (1)	7 dpf(2)	7 dpf (3)
si:ch211-274k16.2	ENSDARG00000093862	0	0	0	0	3.81346	52.4236	174.584	739.167	145.05
abl1	ENSDARG00000035187	223.691	142.882	287.802	976.435	1168.82	1058.36	729.67	355.549	666.447
abl2	ENSDARG00000013841	87.2554	769.829	2349.16	38.142	171.606	532.149	166.75	505.253	412.413
akap10	ENSDARG00000059549	836.065	67.4351	109.071	27.9708	104.87	37.5868	499.13	1076	384.187
alcama	ENSDARG00000026531	1707.03	809.889	3426.13	731.055	1344.24	573.693	1300.42	684.067	566.872
apom	ENSDARG00000076838	349.022	512.774	76.0751	3.8142	72.4557	30.6629	0	4.15846	46.2592
b2m	ENSDARG00000053136	0	0	0	11.4426	198.3	0	87.2918	63.4166	55.6679
b2ml	ENSDARG00000015887	2490.74	2793.55	2076.02	4247.75	4927.94	3820	7860.74	8630.89	10213.9
batf	ENSDARG00000011818	0.793231	3.33837	0	0	34.3211	81.1083	447.65	34.3073	160.731
blnk	ENSDARG00000042722	3738.5	2922.41	2263	545.431	2261.38	1437.2	628.949	1094.72	813.849
c1qa	ENSDARG00000044613	99.9471	0	8.2491	0	0	0	0	0	0
c7a	ENSDARG00000042172	0.793231	0	1.83313	19.071	50.5283	0	16.7869	0	0
c8b	ENSDARG00000039517	855.896	70.1058	1147.54	0	25.7408	0	3.35738	0	0
cadm1a	ENSDARG00000031075	7.13908	3.33837	87.9904	96.6264	626.36	41.5433	110.793	10.3962	19.6014
cd226	ENSDARG00000045391	15.0714	57.42	25.6639	3095.86	3816.32	2331.37	1034.07	3880.89	2030.7
cd40	ENSDARG00000054968	318.086	550.831	1128.29	81.3696	1.90673	363.998	933.351	809.861	2143.61
cdca7a	ENSDARG00000077620	192.755	18.6949	217.226	2041.87	401.366	437.193	134.295	260.944	215.615
cfb	ENSDARG00000055278	3349.81	1100.99	3057.67	0	0	0	0	2.07923	3.92027
cfp	ENSDARG00000094451	3263.35	4728.47	3223.57	1568.91	430.921	1070.23	474.509	685.107	671.151
cftr	ENSDARG00000041107	3.17292	0	22.9142	277.165	537.697	554.899	137.652	168.418	178.764
myb	ENSDARG00000053666	592.543	2668.69	739.67	22717.4	15184.2	16586.6	6880.38	6435.22	7232.9
crfb1	ENSDARG00000068681	10.312	51.4109	5.4994	221.224	959.084	29.6738	110.793	148.665	190.525
ctsh	ENSDARG00000041108	1114.49	1449.52	501.362	106.798	600.619	295.748	275.305	170.497	223.456
ctss1	ENSDARG00000036940	8.72554	5.34139	3.66627	189.439	87.7095	40.5541	221.587	225.597	112.12
ctss2.1	ENSDARG00000074656	1067.69	2363.57	573.771	493.303	84.8494	481.704	853.893	208.963	295.589
cxcl20	ENSDARG00000075163	185.616	409.952	66.9094	36.8706	19.0673	0.989125	6.71475	0	0
cxcr3.1	ENSDARG00000007358	0	10.6828	10.0822	793.353	90.5696	353.118	510.321	576.987	221.103
cxcr3.2	ENSDARG00000041041	3220.52	1861.48	1446.34	91.5408	1223.17	457.965	434.221	493.817	726.035
enpp1	ENSDARG00000005789	10111.3	6151.95	4807.39	1191.3	1302.3	1544.02	1073.24	828.574	586.473
gata3	ENSDARG00000016526	238.762	2811.58	1512.34	12550	11813.1	7108.84	8268.1	7058.99	6216.77
gemin5	ENSDARG00000079257	23.7969	61.426	202.561	2675.03	278.382	678.54	86.1727	32.2281	213.263
gpr65	ENSDARG00000045957	227.657	492.744	36.6627	91.5408	17.1606	0.989125	3.35738	93.5654	115.256
grap2a	ENSDARG00000006468	1215.23	1311.98	296.051	2681.38	2174.62	3233.45	5424.4	3540.93	3279.7
grapb	ENSDARG00000022668	4.75939	0	97.1561	1.2714	0	3.9565	1.11913	0	10.1927
hcst	ENSDARG00000092074	15.0714	37.3898	35.7461	289.879	137.284	442.139	226.063	828.574	261.09
hdr	ENSDARG00000004392	0	0	5.4994	1811.74	202.113	324.433	276.424	3.11885	84.6779
hspd1	ENSDARG00000056160	5496.3	3411.82	2721.29	1081.96	643.521	933.734	364.835	646.641	395.164
ifit12	ENSDARG00000090977	0.793231	0.667674	8.2491	1.2714	8.58028	101.88	400.647	12.4754	442.991
ifng1-1	ENSDARG00000045671	0	0	0	0	0	18.7934	643.497	35.3469	7.84055
ifng1-2	ENSDARG00000024211	0	0	0	0	17.1606	0	158.916	19.7527	91.7344
ifnphi1	ENSDARG00000025607	0	0	0	0	55.2951	0	44.765	243.27	0
ifnphi2	ENSDARG00000069012	0	0	0	0	0	27.6955	0	0	0
ikbkb	ENSDARG00000079123	50.7668	445.339	296.968	230.123	1125.92	732.942	551.729	977.239	557.463
ikbke	ENSDARG00000070606	759.122	387.251	827.66	867.095	2798.12	1136.5	436.459	2206.06	1891.92
ikzf1	ENSDARG00000013539	834.479	680.36	622.349	1107.39	2818.14	2392.69	3044.02	3951.58	3689.76
il10	ENSDARG00000078147	0	0	0	40.6848	28.6009	2.96738	0	33.2677	37.6346
il12ba	ENSDARG00000033727	0	0	0	0	4.76682	38.5759	0	0	3.92027
il2rga	ENSDARG00000068858	162.612	1422.15	656.262	1482.45	1615	3231.47	2641.14	1797.5	3338.51
il7r	ENSDARG00000078970	21.4172	663.668	639.764	2948.38	5268.29	7430.31	21410	11955.6	13383.8
ilf2	ENSDARG00000014591	1001.85	3198.16	1273.11	1181.13	736.95	749.757	748.695	1216.35	625.676
irak1	ENSDARG00000025949	147.541	496.75	209.894	40.6848	121.077	118.695	232.778	959.565	320.678
irf4a	ENSDARG00000006560	0	34.7191	0	105.526	31.461	424.335	275.305	533.323	377.13
irf8	ENSDARG00000056407	1397.67	3865.83	1818.47	321.664	346.071	1403.57	2025.62	511.491	1461.48
itk	ENSDARG00000017565	38.8683	161.577	11.9154	5036.01	3186.14	3637.01	3220.84	3872.57	2801.43
lcp2a	ENSDARG00000055955	536.224	890.678	1467.42	2540.26	2328.12	1550.95	2377.02	2868.3	1957.78
ifit11	ENSDARG00000090537	19.0375	10.0151	120.07	1.2714	0	9.89125	4.4765	146.586	59.5882
si:dkey-19a16.5	ENSDARG00000071656	0	4.00605	33.913	22.8852	499.563	126.608	0	70.6939	86.246
si:ch211-274k16.2	ENSDARG00000093862	0	0	0	0	3.81346	52.4236	174.584	739.167	145.05
si:ch211-153b23.7	ENSDARG00000088612	97.5674	445.339	1577.41	24.1566	17.1606	151.336	4.4765	122.675	477.489
p2ry12	ENSDARG00000069945	1920.41	1227.19	254.806	48.3132	3.81346	236.401	153.32	23.9112	55.6679
tapbpl	ENSDARG00000058351	2208.35	111.502	43.0786	21.6138	73.409	7.913	208.157	458.471	1763.34
si:ch73-361p23.3	ENSDARG00000087225	0	0	31.1633	120.783	646.381	435.215	189.132	988.675	914.208
enpp2	ENSDARG00000011257	22.2105	28.0423	158.566	10.1712	0	7.913	30.2164	0	26.6579
tespa1	ENSDARG00000053311	123.744	474.049	37.5792	2823.78	786.525	1535.12	7915.57	1270.41	1612.8
ccl25a	ENSDARG00000089534	0	0	0.916567	1.2714	549.138	69.2388	261.875	11.4358	1.56811
txk	ENSDARG00000015068	0.793231	0	0	228.852	182.093	377.846	173.464	680.948	815.417
ngfra	ENSDARG00000088708	134.056	837.264	1197.95	429.733	8.58028	28.6846	2.23825	145.546	58.0201
ano6	ENSDARG00000061544	4749.07	8752.54	4215.29	16710	10739.6	12008	5425.52	11995.1	5675.77
pik3ca	ENSDARG00000075456	1136.7	566.856	2892.69	76.284	380.392	649.855	17.906	303.568	127.801
si:ch1073-280e3.1	ENSDARG00000019772	2451.08	234.354	654.429	7.6284	709.303	22.7499	5.59563	7.27731	10.9768
si:ch211-167j9.5	ENSDARG00000086369	255.42	8.67977	34.8295	180.539	177.326	628.095	722.955	1290.16	523.749
Zgc:153759	ENSDARG00000068969	46.0074	81.4563	174.148	15.2568	52.435	10.8804	564.039	82.1296	243.841
si:ch211-159i8.4	ENSDARG00000076332	0	0	0	0	0	62.3149	4.4765	0	17.2492
ifit16	ENSDARG00000056976	0	0	0.916567	92.8122	0	65.2823	13.4295	8.31693	77.6214
si:ch1073-214b20.2	ENSDARG00000060953	0	0	0	0	29.5543	5.93475	45.8841	30.1489	130.153
lrriq1	ENSDARG00000093781	47.5939	178.269	159.483	19.071	24.7875	15.826	1.11913	4.15846	191.309
lta	ENSDARG00000020483	0	0	0	307.679	0	3.9565	0	12.4754	103.495
lta4h	ENSDARG00000006029	1328.66	189.62	1001.81	478.046	274.569	23.739	295.449	2174.88	1388.56
lyn	ENSDARG00000031715	3722.63	8518.86	6283.98	2734.78	1206.96	1795.26	1636.16	2088.59	3336.94
masp2	ENSDARG00000007988	437.863	10.6828	321.715	0	7.62691	0.989125	0	106.041	16.4651
mlh1	ENSDARG00000025948	344.262	6.67674	133.819	603.915	1164.06	408.509	856.131	1636.36	352.041
mxc	ENSDARG00000024789	0	7.34442	3.66627	1261.23	4.76682	118.695	1093.39	220.399	1802.54
myd88	ENSDARG00000010169	352.194	220.333	4189.63	222.495	331.771	388.726	133.176	293.172	295.589
ndrg1a	ENSDARG00000032849	1307.24	921.391	1961.45	72.4698	156.352	114.739	672.594	24.9508	157.595
nfe2	ENSDARG00000020606	0	3.33837	10.0822	38.142	65.7821	261.129	1.11913	3.11885	26.6579
nfkb2	ENSDARG00000038687	143.575	196.964	505.945	461.518	862.794	970.332	1125.84	3314.29	2589.73
nfkbiaa	ENSDARG00000005481	138.815	216.994	33.913	1369.3	204.02	275.966	689.381	1638.43	1006.73
nod2	ENSDARG00000010756	3.96615	0	0	52.1274	50.5283	224.531	136.533	310.845	236.785
orai1b	ENSDARG00000004154	2.37969	0.667674	10.9988	0	64.8288	229.477	123.104	138.269	145.05
pag1	ENSDARG00000055875	356.954	291.106	338.213	33.0564	9.53364	47.478	42.5268	39.5054	89.3822
pik3cd	ENSDARG00000003250	234.003	417.964	273.137	654.771	1702.71	1399.61	4295.2	1450.26	2176.54
pik3cg	ENSDARG00000017757	702.009	2319.5	393.207	2111.8	450.941	1190.91	1675.33	1349.42	1637.11
pms2	ENSDARG00000075672	112.639	40.7281	10.9988	453.89	1231.75	342.237	4.4765	257.825	58.0201
ppp2r3c	ENSDARG00000043972	1.58646	179.604	94.4064	314.036	1091.6	547.975	156.678	261.983	202.286
prg4b	ENSDARG00000028163	1761.77	2852.97	1006.39	158.925	1390.96	90.0104	200.323	297.33	57.236
prkcbb	ENSDARG00000022254	991.539	1799.38	525.193	3818.01	6140.62	4159.27	6570.39	4714.66	6601.74
pycard	ENSDARG00000040076	826.547	673.683	286.885	208.51	289.823	149.358	693.858	142.427	572.36
rag2	ENSDARG00000052121	2.37969	0	0	1762.16	1310.88	1458.96	617.757	2875.58	893.822
rftn1a	ENSDARG00000070831	0	0	1.83313	195.796	0	44.5106	0	0	7.84055
rftn2	ENSDARG00000056078	480.698	863.303	928.482	364.892	359.418	140.456	85.0535	520.847	82.3257
rnf8	ENSDARG00000044949	27.7631	9.34744	58.6603	63.57	128.704	90.9995	155.558	83.1693	232.08
s1pr4	ENSDARG00000074851	0	0.667674	0	111.883	393.739	47.478	52.5989	400.252	566.872
si:ch211-113a14.16	ENSDARG00000051734	53.9397	86.7977	5.4994	306.407	108.684	57.3693	62.671	44.7035	65.8606
si:ch211-158d24.4	ENSDARG00000093048	57.1126	112.169	16.4982	0	0	2.96738	0	13.515	0.784055
si:ch211-195h23.3	ENSDARG00000068431	0	27.3746	10.0822	53.3988	50.5283	112.76	61.5519	63.4166	70.5649
si:ch211-214p13.9	ENSDARG00000091411	44.4209	170.925	0	277.165	1025.82	514.345	1191.87	114.358	55.6679
si:ch211-222k6.3	ENSDARG00000071578	103.913	129.529	78.8248	226.309	122.031	618.203	747.576	745.404	293.236
cxcl32b.1	ENSDARG00000071499	0	103.49	0	1409.98	261.222	64.2931	282.02	1029.22	825.61
tapbp.1	ENSDARG00000045011	0	1.33535	0	0	0	90.0104	76.1005	9.35654	21.9535
si:ch73-206d17.1	ENSDARG00000086159	2335.27	590.224	1603.99	162.739	34.3211	90.9995	0	54.06	0
ccl34b.4	ENSDARG00000094002	3.17292	241.698	6.41597	69.927	459.521	692.388	257.399	912.783	728.387
ccl34b.1	ENSDARG00000093608	10388.2	10179.4	2548.06	2007.54	1558.75	1212.67	3039.54	1797.5	976.148
ccl38.6	ENSDARG00000041923	0	0	0	3.8142	126.797	64.2931	1182.92	885.753	675.071
ccl38a.5	ENSDARG00000041835	0.793231	0	0	2.5428	134.424	25.7173	39.1694	278.617	262.658
ccl38a.4	ENSDARG00000041917	0.793231	0.667674	3.66627	366.163	99.1499	315.531	1477.25	277.577	324.599
skap1	ENSDARG00000001498	65.0449	753.137	527.026	1299.37	3550.33	3715.15	6680.06	2301.71	2498.78
smyd5	ENSDARG00000071669	437.07	65.4321	370.293	52.1274	134.424	62.3149	68.2667	21.8319	10.9768
socs1a	ENSDARG00000038095	11.8985	0.667674	0.916567	963.721	788.432	889.224	2565.04	2023.09	1910.74
sod2	ENSDARG00000042644	609.201	989.493	519.693	105.526	446.174	261.129	76.1005	462.629	519.044
src	ENSDARG00000008107	0.793231	22.0333	1.83313	1.2714	77.2225	218.597	133.176	132.031	113.688
syk	ENSDARG00000008186	2664.46	2711.43	2498.56	9908.02	2776.2	4559.87	10312.7	9747.44	8884.12
tapbp.1	ENSDARG00000045011	0	1.33535	0	0	0	90.0104	76.1005	9.35654	21.9535
tcf7	ENSDARG00000038672	169.751	13.3535	143.901	7819.11	7098.75	10459	25532.8	16751.3	16924.6
tlr18	ENSDARG00000040249	2250.4	5574.41	697.507	345.821	299.356	1045.51	185.775	15.5942	161.515
tlr21	ENSDARG00000058045	634.585	1971.64	1850.55	495.846	248.828	847.68	672.594	999.071	490.034
tlr5a	ENSDARG00000044415	219.725	166.919	784.581	39.4134	102.01	20.7716	0	127.873	2.35216
tlr9	ENSDARG00000044490	0	0	0	296.236	0	29.6738	0	285.894	148.97
tnfa	ENSDARG00000009511	0	0	0	130.954	547.231	0	0	0	34.4984
tnfrsf1a	ENSDARG00000018569	4109.73	6877.05	4778.98	1500.25	1122.11	1206.73	2221.46	2132.25	3365.16
tnfrsf1b	ENSDARG00000070165	4094.66	2421.65	1065.97	1331.16	246.921	250.249	890.824	1321.35	1828.42
tnfrsf21	ENSDARG00000001807	6584.61	2370.24	3006.34	2193.16	1540.64	1576.67	458.841	1466.9	343.416
tnfsf10	ENSDARG00000057241	0	10.0151	6.41597	71.1984	59.1086	146.391	4.4765	54.06	62.7244
tnfsf10l3	ENSDARG00000032746	14.2782	0	0	66.1128	81.0359	18.7934	0	3.11885	0.784055
tnfsf11	ENSDARG00000068141	0.793231	3.33837	0	10.1712	112.497	38.5759	8.953	250.547	206.99
tnfsf12	ENSDARG00000069376	3471.97	3974.67	843.242	209.781	186.859	819.985	389.456	527.085	231.296
tnfsf18	ENSDARG00000079550	0	0	0	6.357	0	13.8478	1.11913	16.6339	21.1695
tnip1	ENSDARG00000015653	1213.64	1265.91	2245.59	3807.84	4027.01	5003	7688.39	4254.11	3562.74
tnrc5	ENSDARG00000070512	95.9809	78.7856	600.351	81.3696	127.751	51.4345	35.812	56.1392	47.8273
traf1	ENSDARG00000069482	4.75939	0.667674	0	15.2568	219.274	146.391	373.788	1879.63	419.469
tyk2	ENSDARG00000020326	11.1052	381.242	53.1609	116.969	790.339	1146.4	1596.99	1212.19	466.513
vegfab	ENSDARG00000034700	4646.75	2344.87	2621.38	630.614	1129.74	505.443	919.921	1675.86	133.289
vegfbb	ENSDARG00000092480	1.58646	2.6707	18.3313	101.712	103.917	215.629	1.11913	23.9112	84.6779
vegfc	ENSDARG00000069640	1.58646	0	2.7497	143.668	3.81346	18.7934	0	17.6735	7.84055
vtna	ENSDARG00000055388	1960.07	1413.47	1229.12	0	194.486	0	43.6459	19.7527	34.4984
vtnb	ENSDARG00000053831	2583.55	486.067	1351.02	55.9416	154.445	0	0	24.9508	0
wasb	ENSDARG00000026350	776.573	2075.13	1307.02	3694.69	1717.01	3044.53	4938.7	4929.86	3943.01
prss60.3	ENSDARG00000070710	740.878	34.7191	5.4994	0	0	7.913	0	0	31.3622
yes1	ENSDARG00000005941	2451.08	2270.76	3305.14	963.721	219.274	1112.77	280.9	72.7731	173.276
zap70	ENSDARG00000015752	0	0	10.0822	1366.75	1053.47	1224.54	753.171	605.056	482.194
bloc1s2	ENSDARG00000046081	157.853	389.922	234.641	5.0856	0.953364	61.3258	163.392	84.2089	113.688
zgc:113298	ENSDARG00000071648	62.6652	52.0786	23.8307	94.0836	85.8028	594.464	790.103	764.118	291.668
zgc:171686	ENSDARG00000076721	6.34585	0	1.83313	2182.99	1368.08	2051.45	179.06	1902.5	991.045
erap1b	ENSDARG00000021859	15.8646	45.4019	89.8236	67.3842	484.309	178.043	1398.91	1802.69	935.377
zgc:73226	ENSDARG00000023759	0	0	2.7497	2.5428	22.8807	17.8043	0	5.19808	93.3025
zgc:92791	ENSDARG00000043781	78.5299	5.34139	30.2467	619.172	122.984	305.64	31.3355	211.042	267.363
			actc1a	ENSDARG00000042535
			slc5a3a	ENSDARG00000010376
