# Supplementary material for: Gene expression profiling reveals a conserved microglia signature in larval zebrafish
Source: Glia. 2019 Sep 11;68(2):298–315. doi: 10.1002/glia.23717 (PMC6916425; doi:10.1002/glia.23717)
Supplement: Supplementary file 9 — Table S4 [file GLIA-68-298-s009.xlsx]

## Sheet: all
symbol	Description	pvalue	FDR	Fold enrichment	Genes
GO:0002376	immune system process	1.9e-12	1.35e-08	2.46	[si:ch211-222k6.3 - si:ch211-222k6.3, LOC100002907 - uncharacterized loc100002907, cfb - complement factor b, vtna - vitronectin a, traf1 - tnf receptor-associated factor 1, tnfrsf21 - tumor necrosis factor receptor superfamily, member 21, ifng1-2 - interferon, gamma 1-2, LOC563828 - complement factor b-like, tnfsf12 - tumor necrosis factor (ligand) superfamily, member 12, si:dkeyp-59a8.2 - si:dk…
GO:0006955	immune response	2.38e-11	8.48e-08	2.69	[si:ch211-222k6.3 - si:ch211-222k6.3, LOC100002907 - uncharacterized loc100002907, cfb - complement factor b, traf1 - tnf receptor-associated factor 1, vtna - vitronectin a, tnfrsf21 - tumor necrosis factor receptor superfamily, member 21, ifng1-2 - interferon, gamma 1-2, LOC563828 - complement factor b-like, tnfsf12 - tumor necrosis factor (ligand) superfamily, member 12, si:dkeyp-59a8.2 - si:dk…
GO:0050896	response to stimulus	1.11e-06	0.00264	1.76	[LOC100002907 - uncharacterized loc100002907, si:dkey-22f5.9 - si:dkey-22f5.9, vsx1 - visual system homeobox 1 homolog, chx10-like, rrm2b - ribonucleotide reductase m2 b, cfb - complement factor b, bcl2l10 - bcl2-like 10 (apoptosis facilitator), traf1 - tnf receptor-associated factor 1, creb3l3 - camp responsive element binding protein 3-like 3, LOC563828 - complement factor b-like, si:dkeyp-59a8…
GO:0006952	defense response	4.45e-06	0.00793	2.26	[si:dkey-22f5.9 - si:dkey-22f5.9, pik3cd - phosphoinositide-3-kinase, catalytic, delta polypeptide, traf1 - tnf receptor-associated factor 1, ifng1-2 - interferon, gamma 1-2, tnfrsf21 - tumor necrosis factor receptor superfamily, member 21, nfkb2 - nuclear factor of kappa light polypeptide gene enhancer in b-cells 2, p49/p100, yes1 - v-yes-1 yamaguchi sarcoma viral oncogene homolog 1, si:dkeyp-59…
GO:0006572	tyrosine catabolic process	1.16e-05	0.0165	408.91	[hpdb - 4-hydroxyphenylpyruvate dioxygenase b, hpda - 4-hydroxyphenylpyruvate dioxygenase a]
GO:0007165	signal transduction	1.33e-05	0.0158	1.32	[stat2 - signal transducer and activator of transcription 2, traf1 - tnf receptor-associated factor 1, creb3l3 - camp responsive element binding protein 3-like 3, rasal3 - ras protein activator like 3, adam28 - a disintegrin and metallopeptidase domain 28, robo3 - roundabout homolog 3, cxcr4a - chemokine (c-x-c motif) receptor 4a, si:dkeyp-59a8.2 - si:dkeyp-59a8.2, traf5 - tnf receptor-associated…
GO:0006082	organic acid metabolic process	2.05e-05	0.0209	2.11	[gck - glucokinase (hexokinase 4, maturity onset diabetes of the young 2), bcat1 - branched chain aminotransferase 1, cytosolic, cps1 - carbamoyl-phosphate synthase 1, mitochondrial, fam213b - family with sequence similarity 213, member b, gapdh - glyceraldehyde-3-phosphate dehydrogenase, uox - urate oxidase, agxta - alanine-glyoxylate aminotransferase a, kmo - kynurenine 3-monooxygenase, bhmt - …
GO:0002250	adaptive immune response	2.49e-05	0.0221	5.42	[pik3cg - phosphoinositide-3-kinase, catalytic, gamma polypeptide, pik3cd - phosphoinositide-3-kinase, catalytic, delta polypeptide, ifng1-1 - interferon, gamma 1-1, cd247l - cd247 antigen like, prkcbb - protein kinase c, beta b, ifng1-2 - interferon, gamma 1-2, ifnphi1 - interferon phi 1, orai1b - orai calcium release-activated calcium modulator 1b, LOC561737 - phosphatidylinositol 4,5-bisphosph…
GO:0043207	response to external biotic stimulus	3.18e-05	0.0252	2.22	[f5 - coagulation factor v, si:dkey-22f5.9 - si:dkey-22f5.9, cfb - complement factor b, kmo - kynurenine 3-monooxygenase, tnfrsf21 - tumor necrosis factor receptor superfamily, member 21, ifng1-2 - interferon, gamma 1-2, lta - lymphotoxin alpha (tnf superfamily, member 1), hip1 - huntingtin interacting protein 1, tlr9 - toll-like receptor 9, ifng1-1 - interferon, gamma 1-1, il17d - interleukin 17…
GO:0033151	V(D)J recombination	3.27e-05	0.0233	415.2	[tcf7 - transcription factor 7 (t-cell specific, hmg-box), rag2 - recombination activating gene 2]
GO:0051258	protein polymerization	3.66e-05	0.0237	19.99	[mxd - myxovirus (influenza virus) resistance d, fga - fibrinogen alpha chain, msrb2 - methionine sulfoxide reductase b2, si:dkey-43i4.1 - si:dkey-43i4.1, fgg - fibrinogen, gamma polypeptide]
GO:0050878	regulation of body fluid levels	4.27e-05	0.0254	5.2	[proc - protein c (inactivator of coagulation factors va and viiia), serpind1 - serine (or cysteine) proteinase inhibitor, clade d (heparin cofactor), member 1, serpinc1 - serine (or cysteine) proteinase inhibitor, clade c (antithrombin), member 1, LOC560564 - platelet-derived growth factor c-like, f9b - coagulation factor ixb, prkcbb - protein kinase c, beta b, plg - plasminogen, cftr - cystic f…
GO:0009607	response to biotic stimulus	6.2e-05	0.034	2.14	[f5 - coagulation factor v, si:dkey-22f5.9 - si:dkey-22f5.9, cfb - complement factor b, kmo - kynurenine 3-monooxygenase, tnfrsf21 - tumor necrosis factor receptor superfamily, member 21, ifng1-2 - interferon, gamma 1-2, lta - lymphotoxin alpha (tnf superfamily, member 1), hip1 - huntingtin interacting protein 1, tlr9 - toll-like receptor 9, ifng1-1 - interferon, gamma 1-1, il17d - interleukin 17…
GO:0019752	carboxylic acid metabolic process	6.83e-05	0.0348	2.06	[gck - glucokinase (hexokinase 4, maturity onset diabetes of the young 2), bcat1 - branched chain aminotransferase 1, cytosolic, cps1 - carbamoyl-phosphate synthase 1, mitochondrial, fam213b - family with sequence similarity 213, member b, gapdh - glyceraldehyde-3-phosphate dehydrogenase, agxta - alanine-glyoxylate aminotransferase a, kmo - kynurenine 3-monooxygenase, bhmt - betaine-homocysteine …
GO:0017144	drug metabolic process	7.34e-05	0.0349	3.9	[gck - glucokinase (hexokinase 4, maturity onset diabetes of the young 2), gapdh - glyceraldehyde-3-phosphate dehydrogenase, agxta - alanine-glyoxylate aminotransferase a, hkdc1 - hexokinase domain containing 1, mat1a - methionine adenosyltransferase i, alpha, hal - histidine ammonia-lyase, dpydb - dihydropyrimidine dehydrogenase b, oxct1b - 3-oxoacid coa transferase 1b, urad - ureidoimidazoline …
GO:0001775	cell activation	7.62e-05	0.0339	3.15	[pik3cd - phosphoinositide-3-kinase, catalytic, delta polypeptide, fyna - fyn oncogene related to src, fgr, yes a, il7r - interleukin 7 receptor, gpr18 - g protein-coupled receptor 18, ifnphi1 - interferon phi 1, fgg - fibrinogen, gamma polypeptide, batf - basic leucine zipper transcription factor, atf-like, fgb - fibrinogen, b beta polypeptide, hspd1 - heat shock 60kd protein 1 (chaperonin), fga…
GO:0072376	protein activation cascade	8.15e-05	0.0342	15.32	[cfb - complement factor b, fga - fibrinogen alpha chain, LOC563828 - complement factor b-like, fgg - fibrinogen, gamma polypeptide, f7 - coagulation factor vii]
GO:0043436	oxoacid metabolic process	8.44e-05	0.0334	2.03	[gck - glucokinase (hexokinase 4, maturity onset diabetes of the young 2), bcat1 - branched chain aminotransferase 1, cytosolic, cps1 - carbamoyl-phosphate synthase 1, mitochondrial, fam213b - family with sequence similarity 213, member b, gapdh - glyceraldehyde-3-phosphate dehydrogenase, agxta - alanine-glyoxylate aminotransferase a, kmo - kynurenine 3-monooxygenase, bhmt - betaine-homocysteine …
GO:0072378	blood coagulation, fibrin clot formation	9.65e-05	0.0362	45.28	[fga - fibrinogen alpha chain, fgg - fibrinogen, gamma polypeptide, f7 - coagulation factor vii]
GO:0006570	tyrosine metabolic process	0.0001	0.0357	204.45	[hpdb - 4-hydroxyphenylpyruvate dioxygenase b, hpda - 4-hydroxyphenylpyruvate dioxygenase a]
GO:0002562	somatic diversification of immune receptors via germline recombination within a single locus	0.000108	0.0368	259.5	[tcf7 - transcription factor 7 (t-cell specific, hmg-box), rag2 - recombination activating gene 2]
GO:0016444	somatic cell DNA recombination	0.000108	0.0351	259.5	[tcf7 - transcription factor 7 (t-cell specific, hmg-box), rag2 - recombination activating gene 2]
GO:0008366	axon ensheathment	0.000121	0.0374	4.46	[amigo1 - adhesion molecule with ig-like domain 1, olig2 - oligodendrocyte lineage transcription factor 2, fyna - fyn oncogene related to src, fgr, yes a, erbb2 - v-erb-b2 erythroblastic leukemia viral oncogene homolog 2, neuro/glioblastoma derived oncogene homolog, zgc:198329 - zgc:198329, zgc:158657 - zgc:158657, il7r - interleukin 7 receptor, arhgef10 - rho guanine nucleotide exchange factor (…
GO:0042552	myelination	0.000121	0.0358	4.46	[amigo1 - adhesion molecule with ig-like domain 1, olig2 - oligodendrocyte lineage transcription factor 2, fyna - fyn oncogene related to src, fgr, yes a, erbb2 - v-erb-b2 erythroblastic leukemia viral oncogene homolog 2, neuro/glioblastoma derived oncogene homolog, zgc:198329 - zgc:198329, zgc:158657 - zgc:158657, il7r - interleukin 7 receptor, arhgef10 - rho guanine nucleotide exchange factor (…
GO:0007272	ensheathment of neurons	0.000121	0.0344	4.46	[amigo1 - adhesion molecule with ig-like domain 1, olig2 - oligodendrocyte lineage transcription factor 2, fyna - fyn oncogene related to src, fgr, yes a, zgc:198329 - zgc:198329, erbb2 - v-erb-b2 erythroblastic leukemia viral oncogene homolog 2, neuro/glioblastoma derived oncogene homolog, zgc:158657 - zgc:158657, arhgef10 - rho guanine nucleotide exchange factor (gef) 10, il7r - interleukin 7 r…
GO:0000255	allantoin metabolic process	0.000152	0.0417	23.31	[urad - ureidoimidazoline (2-oxo-4-hydroxy-4-carboxy-5-) decarboxylase, allc - allantoicase, zgc:103559 - zgc:103559]
GO:0006520	cellular amino acid metabolic process	0.000155	0.041	2.39	[bcat1 - branched chain aminotransferase 1, cytosolic, cps1 - carbamoyl-phosphate synthase 1, mitochondrial, agxta - alanine-glyoxylate aminotransferase a, kmo - kynurenine 3-monooxygenase, bhmt - betaine-homocysteine methyltransferase, LOC566022 - ferredoxin-fold anticodon binding domain containing 1, tph2 - tryptophan hydroxylase 2 (tryptophan 5-monooxygenase), gad2 - glutamate decarboxylase 2,…
GO:0050817	coagulation	0.000164	0.0417	14.45	[serpind1 - serine (or cysteine) proteinase inhibitor, clade d (heparin cofactor), member 1, LOC560564 - platelet-derived growth factor c-like, plg - plasminogen, f7 - coagulation factor vii, f2 - coagulation factor ii (thrombin)]
GO:0007599	hemostasis	0.000164	0.0402	14.45	[serpind1 - serine (or cysteine) proteinase inhibitor, clade d (heparin cofactor), member 1, LOC560564 - platelet-derived growth factor c-like, plg - plasminogen, f7 - coagulation factor vii, f2 - coagulation factor ii (thrombin)]
GO:0007596	blood coagulation	0.000164	0.0389	14.45	[serpind1 - serine (or cysteine) proteinase inhibitor, clade d (heparin cofactor), member 1, LOC560564 - platelet-derived growth factor c-like, plg - plasminogen, f7 - coagulation factor vii, f2 - coagulation factor ii (thrombin)]
GO:0002200	somatic diversification of immune receptors	0.000179	0.0411	207.6	[tcf7 - transcription factor 7 (t-cell specific, hmg-box), rag2 - recombination activating gene 2]
GO:0009605	response to external stimulus	0.000194	0.0431	1.88	[f5 - coagulation factor v, si:dkey-22f5.9 - si:dkey-22f5.9, cfb - complement factor b, si:dkey-267i17.6 - si:dkey-267i17.6, kmo - kynurenine 3-monooxygenase, tnfrsf21 - tumor necrosis factor receptor superfamily, member 21, ifng1-2 - interferon, gamma 1-2, pcdh15b - protocadherin 15b, hip1 - huntingtin interacting protein 1, tlr9 - toll-like receptor 9, ifng1-1 - interferon, gamma 1-1, il17d - i…
GO:0015718	monocarboxylic acid transport	0.000229	0.0494	6.24	[abcb11b - atp-binding cassette, sub-family b (mdr/tap), member 11b, slco3a1 - solute carrier organic anion transporter family, member 3a1, pla2g12b - phospholipase a2, group xiib, slc16a9a - solute carrier family 16 (monocarboxylic acid transporters), member 9a, LOC100149324 - group 3 secretory phospholipase a2-like, mtp - microsomal triglyceride transfer protein, slc51a - solute carrier family …
GO:0052805	imidazole-containing compound catabolic process	0.000245	0.0499	19.93	[hnmt - histamine n-methyltransferase, hal - histidine ammonia-lyase, amdhd1 - amidohydrolase domain containing 1]

## Sheet: cellular_process
GO Term	Description	pvalue	FDR	Fold enrichment	Genes
GO:0051258	protein polymerization	3.66e-05	0.0237	19.99	[mxd - myxovirus (influenza virus) resistance d, fga - fibrinogen alpha chain, msrb2 - methionine sulfoxide reductase b2, si:dkey-43i4.1 - si:dkey-43i4.1, fgg - fibrinogen, gamma polypeptide]
GO:0001775	cell activation	7.62e-05	0.0339	3.15	[pik3cd - phosphoinositide-3-kinase, catalytic, delta polypeptide, fyna - fyn oncogene related to src, fgr, yes a, il7r - interleukin 7 receptor, gpr18 - g protein-coupled receptor 18, ifnphi1 - interferon phi 1, fgg - fibrinogen, gamma polypeptide, batf - basic leucine zipper transcription factor, atf-like, fgb - fibrinogen, b beta polypeptide, hspd1 - heat shock 60kd protein 1 (chaperonin), fga…
number of genes	21
symbol	ensembl_id	3 dpf (1)	3 dpf (2)	3 dpf (3)	5 dpf (1)	5 dpf (2)	5 dpf (3)	7 dpf (1)	7 dpf (2)	7 dpf (3)
mxd	ENSDARG00000023369	1.58646	36.0544	19.2479	1704.95	886.629	1060.34	1877.89	1697.69	2073.04
batf	ENSDARG00000011818	0.793231	3.33837	0	0	34.3211	81.1083	447.65	34.3073	160.731
cd247l	ENSDARG00000077240	0.793231	95.4774	5.4994	55.9416	224.041	127.597	1076.6	86.2881	620.971
fga	ENSDARG00000020741	8276.57	4563.55	3834	1.2714	1.90673	10.8804	1.11913	1.03962	0
fgb	ENSDARG00000008969	8842.94	4301.16	3073.25	1.2714	0.953364	0	1.11913	650.799	18.8173
fgg	ENSDARG00000037281	7270.75	4526.83	3203.4	1.2714	192.58	129.575	3.35738	31.1885	35.2825
fyna	ENSDARG00000011370	245.902	0	74.2419	0	9.53364	51.4345	1.11913	0	0
gpr18	ENSDARG00000062009	0.793231	2.6707	0	0	8.58028	1.97825	23.5016	29.1092	178.764
hspd1	ENSDARG00000056160	5496.3	3411.82	2721.29	1081.96	643.521	933.734	364.835	646.641	395.164
ifnphi1	ENSDARG00000025607	0	0	0	0	55.2951	0	44.765	243.27	0
ikzf1	ENSDARG00000013539	834.479	680.36	622.349	1107.39	2818.14	2392.69	3044.02	3951.58	3689.76
il7r	ENSDARG00000078970	21.4172	663.668	639.764	2948.38	5268.29	7430.31	21410	11955.6	13383.8
itk	ENSDARG00000017565	38.8683	161.577	11.9154	5036.01	3186.14	3637.01	3220.84	3872.57	2801.43
p2ry12	ENSDARG00000069945	1920.41	1227.19	254.806	48.3132	3.81346	236.401	153.32	23.9112	55.6679
pik3ca	ENSDARG00000075456	1136.7	566.856	2892.69	76.284	380.392	649.855	17.906	303.568	127.801
msrb2	ENSDARG00000018459	4377.05	1231.19	3224.48	0	6.67355	207.716	0	1.03962	0
pik3cd	ENSDARG00000003250	234.003	417.964	273.137	654.771	1702.71	1399.61	4295.2	1450.26	2176.54
prkcbb	ENSDARG00000022254	991.539	1799.38	525.193	3818.01	6140.62	4159.27	6570.39	4714.66	6601.74
rag2	ENSDARG00000052121	2.37969	0	0	1762.16	1310.88	1458.96	617.757	2875.58	893.822
cobll1a	ENSDARG00000089858	1066.9	1237.2	1250.2	503.474	1151.66	39.565	0	12.4754	0.784055
syk	ENSDARG00000008186	2664.46	2711.43	2498.56	9908.02	2776.2	4559.87	10312.7	9747.44	8884.12

## Sheet: response_to_stimulus
GO Term	Description	pvalue	FDR	Fold enrichment	Genes
GO:0050896	response to stimulus	1.11e-06	0.00264	1.76	[LOC100002907 - uncharacterized loc100002907, si:dkey-22f5.9 - si:dkey-22f5.9, vsx1 - visual system homeobox 1 homolog, chx10-like, rrm2b - ribonucleotide reductase m2 b, cfb - complement factor b, bcl2l10 - bcl2-like 10 (apoptosis facilitator), traf1 - tnf receptor-associated factor 1, creb3l3 - camp responsive element binding protein 3-like 3, LOC563828 - complement factor b-like, si:dkeyp-59a8…
GO:0006952	defense response	4.45e-06	0.00793	2.26	[si:dkey-22f5.9 - si:dkey-22f5.9, pik3cd - phosphoinositide-3-kinase, catalytic, delta polypeptide, traf1 - tnf receptor-associated factor 1, ifng1-2 - interferon, gamma 1-2, tnfrsf21 - tumor necrosis factor receptor superfamily, member 21, nfkb2 - nuclear factor of kappa light polypeptide gene enhancer in b-cells 2, p49/p100, yes1 - v-yes-1 yamaguchi sarcoma viral oncogene homolog 1, si:dkeyp-59…
GO:0007165	signal transduction	1.33e-05	0.0158	1.32	[stat2 - signal transducer and activator of transcription 2, traf1 - tnf receptor-associated factor 1, creb3l3 - camp responsive element binding protein 3-like 3, rasal3 - ras protein activator like 3, adam28 - a disintegrin and metallopeptidase domain 28, robo3 - roundabout homolog 3, cxcr4a - chemokine (c-x-c motif) receptor 4a, si:dkeyp-59a8.2 - si:dkeyp-59a8.2, traf5 - tnf receptor-associated…
GO:0043207	response to external biotic stimulus	3.18e-05	0.0252	2.22	[f5 - coagulation factor v, si:dkey-22f5.9 - si:dkey-22f5.9, cfb - complement factor b, kmo - kynurenine 3-monooxygenase, tnfrsf21 - tumor necrosis factor receptor superfamily, member 21, ifng1-2 - interferon, gamma 1-2, lta - lymphotoxin alpha (tnf superfamily, member 1), hip1 - huntingtin interacting protein 1, tlr9 - toll-like receptor 9, ifng1-1 - interferon, gamma 1-1, il17d - interleukin 17…
GO:0009607	response to biotic stimulus	6.2e-05	0.034	2.14	[f5 - coagulation factor v, si:dkey-22f5.9 - si:dkey-22f5.9, cfb - complement factor b, kmo - kynurenine 3-monooxygenase, tnfrsf21 - tumor necrosis factor receptor superfamily, member 21, ifng1-2 - interferon, gamma 1-2, lta - lymphotoxin alpha (tnf superfamily, member 1), hip1 - huntingtin interacting protein 1, tlr9 - toll-like receptor 9, ifng1-1 - interferon, gamma 1-1, il17d - interleukin 17…
GO:0072376	protein activation cascade	8.15e-05	0.0342	15.32	[cfb - complement factor b, fga - fibrinogen alpha chain, LOC563828 - complement factor b-like, fgg - fibrinogen, gamma polypeptide, f7 - coagulation factor vii]
GO:0009605	response to external stimulus	0.000194	0.0431	1.88	[f5 - coagulation factor v, si:dkey-22f5.9 - si:dkey-22f5.9, cfb - complement factor b, si:dkey-267i17.6 - si:dkey-267i17.6, kmo - kynurenine 3-monooxygenase, tnfrsf21 - tumor necrosis factor receptor superfamily, member 21, ifng1-2 - interferon, gamma 1-2, pcdh15b - protocadherin 15b, hip1 - huntingtin interacting protein 1, tlr9 - toll-like receptor 9, ifng1-1 - interferon, gamma 1-1, il17d - i…
GO:0072378	blood coagulation, fibrin clot formation	9.65e-05	0.0362	45.28	[fga - fibrinogen alpha chain, fgg - fibrinogen, gamma polypeptide, f7 - coagulation factor vii]
number of genes	317
symbol	ensembl_id	3 dpf (1)	3 dpf (2)	3 dpf (3)	5 dpf (1)	5 dpf (2)	5 dpf (3)	7 dpf (1)	7 dpf (2)	7 dpf (3)
acvrl1	ENSDARG00000018179	2858.01	2662.69	2997.17	699.27	8.58028	192.879	555.086	160.101	130.937
adam9	ENSDARG00000010070	1542.04	522.789	1847.8	860.738	427.107	239.368	104.079	107.08	174.06
adrb2b	ENSDARG00000054510	176.097	0	126.486	0	0	0	0	0	0
agap1	ENSDARG00000062123	2943.68	1707.24	2204.34	996.777	529.117	1493.58	537.18	696.543	157.595
agxtb	ENSDARG00000018478	1487.31	656.324	487.614	0	11.4404	16.8151	0	14.5546	11.7608
akap12b	ENSDARG00000055678	2662.88	2769.51	5155.69	1220.54	2498.77	3225.54	577.469	748.523	501.795
ank2b	ENSDARG00000043313	3375.2	7823.14	5998.93	288.608	404.226	1258.17	420.791	305.647	1091.4
apbb1ip	ENSDARG00000016505	2258.33	1418.14	1432.59	3435.32	4051.8	3364.01	6770.71	5768.83	3065.65
Apoa4b.1	ENSDARG00000040298	2819.14	905.366	420.704	0	0	56.3801	0	0	10.9768
arf2a	ENSDARG00000014763	12480.7	7209.55	6705.6	7966.59	2621.75	5855.62	1353.02	2490.92	1698.26
arhgap12a	ENSDARG00000008548	3544.95	1159.08	1356.52	359.806	541.511	542.041	35.812	571.789	154.459
arhgap15	ENSDARG00000062349	334.743	435.991	122.82	577.216	483.356	250.249	1347.43	2134.33	922.048
arhgap25	ENSDARG00000061784	1112.9	2173.28	1042.14	1683.33	1347.1	2581.62	4609.68	7835.58	6326.54
arhgap4b	ENSDARG00000015003	1528.56	2633.98	661.761	7007.96	4092.79	5437.22	6817.71	3798.76	9643.09
arl5c	ENSDARG00000035719	143.575	99.4835	112.738	7711.04	1391.91	1613.26	268.59	1114.47	780.134
arr3a	ENSDARG00000056511	63.4585	432.653	264.888	573.401	655.914	328.39	12.3104	0	6.27244
ascl1a	ENSDARG00000038386	0	5.34139	1.83313	5.0856	63.8754	231.455	570.754	12.4754	581.769
asic1a	ENSDARG00000008329	588.577	642.303	76.0751	2.5428	67.6889	103.858	0	6.23769	1.56811
avpr1ab	ENSDARG00000045788	337.916	188.284	30.2467	57.213	128.704	29.6738	0	2.07923	0
b2m	ENSDARG00000053136	0	0	0	11.4426	198.3	0	87.2918	63.4166	55.6679
b2ml	ENSDARG00000015887	2490.74	2793.55	2076.02	4247.75	4927.94	3820	7860.74	8630.89	10213.9
batf	ENSDARG00000011818	0.793231	3.33837	0	0	34.3211	81.1083	447.65	34.3073	160.731
bcar3	ENSDARG00000016981	77.7366	134.203	167.732	55.9416	32.4144	79.13	16.7869	4.15846	24.3057
bcl11ab	ENSDARG00000063153	3.96615	1229.86	43.9952	1.2714	10.487	265.086	0	2.07923	17.2492
bcl11ba	ENSDARG00000062510	19.0375	102.822	46.7449	7611.87	8175.1	3765.6	2252.8	3068.95	2730.08
bcl2l10	ENSDARG00000026766	57.1126	0.667674	17.4148	1315.9	1412.89	1395.66	1225.44	2067.8	1672.39
bdnf	ENSDARG00000018817	0	0	0	61.0272	71.5023	0.989125	0	149.705	0
bmp7b	ENSDARG00000063230	398.995	98.8158	426.204	417.019	732.184	50.4454	15.6678	25.9904	40.7708
bmp8a	ENSDARG00000035677	3.17292	0	5.4994	586.115	72.4557	50.4454	5.59563	65.4958	115.256
bmpr2a	ENSDARG00000011941	1085.14	3278.28	3834	298.779	2075.47	2410.5	292.092	91.4862	450.831
C3a.2	ENSDARG00000087359	10835.5	2656.01	1499.5	2.5428	36.2278	5.93475	0	1.03962	0
c8b	ENSDARG00000039517	855.896	70.1058	1147.54	0	25.7408	0	3.35738	0	0
camk1db	ENSDARG00000017446	6.34585	2.00302	14.6651	13.9854	0.953364	48.4671	270.828	72.7731	246.193
casp8l1	ENSDARG00000058341	0.793231	1.33535	0	40.6848	0	11.8695	152.201	15.5942	50.9636
ccr10	ENSDARG00000040643	0.793231	0	0	44.499	7.62691	166.173	89.53	194.408	1639.46
ccr9a	ENSDARG00000055186	1074.83	1878.84	870.739	4619	3180.42	4179.05	11565	15801.1	8829.24
cd151l	ENSDARG00000068629	625.066	0	285.969	5.0856	64.8288	0	0	0	0.784055
cd247l	ENSDARG00000077240	0.793231	95.4774	5.4994	55.9416	224.041	127.597	1076.6	86.2881	620.971
cd74b	ENSDARG00000036628	26.1766	80.1209	227.309	1218	903.789	514.345	1582.44	1847.4	2065.2
cd81a	ENSDARG00000036080	17294	19412.6	19836.3	13038.2	9379.2	8904.11	8081.2	6341.66	2899.43
cd9b	ENSDARG00000016691	1290.59	187.616	494.03	1.2714	159.212	160.238	0	56.1392	15.6811
cfb	ENSDARG00000055278	3349.81	1100.99	3057.67	0	0	0	0	2.07923	3.92027
cfp	ENSDARG00000094451	3263.35	4728.47	3223.57	1568.91	430.921	1070.23	474.509	685.107	671.151
cftr	ENSDARG00000041107	3.17292	0	22.9142	277.165	537.697	554.899	137.652	168.418	178.764
chrnb3a	ENSDARG00000052764	6.34585	325.825	116.404	29.2422	0	0.989125	0	0	0
cishb	ENSDARG00000016773	307.774	2.00302	193.396	34.3278	20.0206	7.913	5.59563	11.4358	10.1927
cpn1	ENSDARG00000005185	21.4172	231.683	174.148	30.5136	93.4297	11.8695	0	3.11885	3.92027
creb3l3l	ENSDARG00000020926	3865.41	1287.28	530.692	3285.3	604.433	1472.81	1077.72	1360.86	756.613
crip1	ENSDARG00000053858	138.022	371.227	51.3277	849.295	929.53	509.399	1239.99	1144.62	635.084
csf1rb	ENSDARG00000053624	9434.69	13486.4	12437.8	8603.56	3166.12	3399.62	3089.91	4044.11	3270.29
csnk1e	ENSDARG00000045150	518.773	204.308	467.449	225.038	245.015	94.956	3.35738	48.8619	97.2228
ctss1	ENSDARG00000036940	8.72554	5.34139	3.66627	189.439	87.7095	40.5541	221.587	225.597	112.12
cxcl20	ENSDARG00000075163	185.616	409.952	66.9094	36.8706	19.0673	0.989125	6.71475	0	0
cxcr3.1	ENSDARG00000007358	0	10.6828	10.0822	793.353	90.5696	353.118	510.321	576.987	221.103
cxcr4a	ENSDARG00000057633	0	0	0	381.42	158.258	244.314	36.9311	55.0996	93.3025
cyb5r2	ENSDARG00000051925	629.032	82.7916	51.3277	1.2714	7.62691	60.3366	16.7869	1.03962	7.05649
cyp26a1	ENSDARG00000033999	0	0	0	155.111	480.495	81.1083	0	1.03962	36.0665
cyp51	ENSDARG00000042641	1436.54	257.055	67.826	7.6284	156.352	275.966	0	0	43.123
cyp7a1	ENSDARG00000069018	525.119	5.34139	63.2431	0	0	0	0	0	0
cysltr1	ENSDARG00000058246	0	0	0	6.357	19.0673	148.369	682.667	176.735	221.887
dab2	ENSDARG00000031761	752.776	735.777	1384.93	789.539	3098.43	1414.45	2.23825	176.735	105.063
dcn	ENSDARG00000012066	1270.76	20.0302	694.758	1309.54	1179.31	194.858	22.3825	12.4754	33.7144
dgkaa	ENSDARG00000060626	1.58646	124.855	304.3	991.692	3236.67	2753.72	6017.54	3812.27	1975.03
diexf	ENSDARG00000017696	18.2443	32.716	78.8248	152.568	177.326	116.717	574.111	103.962	291.668
dixdc1b	ENSDARG00000056267	0	30.713	1.83313	41.9562	90.5696	358.063	10.0721	821.296	99.575
dnmbp	ENSDARG00000074121	3016.66	5314.69	4628.66	4027.79	1887.66	2977.27	722.955	1165.41	287.748
drd7	ENSDARG00000056284	0	0	0	0	110.59	0	4.4765	0	25.0898
dub	ENSDARG00000059774	425.172	164.248	329.964	1601.96	2031.62	899.115	2936.59	2593.84	3083.69
dusp22b	ENSDARG00000039850	11.1052	150.894	23.8307	6618.91	846.587	1115.73	816.962	4650.2	1528.91
ednrab	ENSDARG00000062262	493.39	0	22.9142	0	0.953364	0	0	0	0
eepd1	ENSDARG00000071116	1626.12	1653.16	97.1561	300.05	274.569	15.826	33.5738	18.7131	64.2925
efna1b	ENSDARG00000018787	588.577	90.8037	187.896	0	12.3937	41.5433	0	0	3.92027
ek1	ENSDARG00000020080	1014.54	56.7523	872.572	29.2422	10.487	37.5868	8.953	37.4262	37.6346
enpp1	ENSDARG00000005789	10111.3	6151.95	4807.39	1191.3	1302.3	1544.02	1073.24	828.574	586.473
erbb2	ENSDARG00000026294	316.499	902.696	191.562	146.211	101.057	38.5759	81.6962	36.3866	64.2925
erlin1	ENSDARG00000021991	195.928	750.466	844.158	502.203	70.5489	108.804	12.3104	40.545	87.8141
f5	ENSDARG00000055705	8457.43	4618.97	7108.89	95.355	721.697	114.739	184.656	322.281	729.171
f7	ENSDARG00000034862	1062.93	140.212	109.071	0	0	0	0	0	0
fam53b	ENSDARG00000016156	174.511	36.0544	54.0775	198.338	1111.62	203.76	1307.14	389.856	526.101
fas	ENSDARG00000043586	10.312	132.867	26.5804	45.7704	166.839	37.5868	1294.83	148.665	433.582
fbp1b	ENSDARG00000020364	9326.02	2807.57	2759.78	5.0856	9.53364	0	0	13.515	0
fga	ENSDARG00000020741	8276.57	4563.55	3834	1.2714	1.90673	10.8804	1.11913	1.03962	0
fgb	ENSDARG00000008969	8842.94	4301.16	3073.25	1.2714	0.953364	0	1.11913	650.799	18.8173
fgfr2	ENSDARG00000058115	2234.53	616.931	1305.19	486.946	742.671	960.441	387.217	90.4466	356.745
fgg	ENSDARG00000037281	7270.75	4526.83	3203.4	1.2714	192.58	129.575	3.35738	31.1885	35.2825
flt3	ENSDARG00000058503	0	1.33535	0	352.178	408.993	108.804	613.281	155.942	653.902
foxh1	ENSDARG00000055630	0	0	0	0	83.896	3.9565	76.1005	14.5546	9.40866
fyna	ENSDARG00000011370	245.902	0	74.2419	0	9.53364	51.4345	1.11913	0	0
gabbr1a	ENSDARG00000018967	309.36	213.656	100.822	0	474.775	104.847	2.23825	1.03962	0
gabrg2	ENSDARG00000053665	50.7668	129.529	38.4958	7.6284	92.4763	41.5433	2.23825	0	0
gna14	ENSDARG00000035178	0	0	0	0	0	0	235.016	103.962	184.253
gnao1b	ENSDARG00000036058	345.849	1593.74	725.004	10.1712	50.5283	74.1844	95.1257	208.963	105.063
gnb3a	ENSDARG00000004358	111.846	1189.13	1216.28	0	18.1139	51.4345	0	0	0
gpr18	ENSDARG00000062009	0.793231	2.6707	0	0	8.58028	1.97825	23.5016	29.1092	178.764
gpr34b	ENSDARG00000002959	2.37969	0	0	0	2.86009	21.7608	514.798	1.03962	241.489
gpr55a	ENSDARG00000043447	0.793231	16.0242	0	45.7704	15.2538	70.2279	223.825	947.09	228.16
grap2a	ENSDARG00000006468	1215.23	1311.98	296.051	2681.38	2174.62	3233.45	5424.4	3540.93	3279.7
grb10a	ENSDARG00000002013	1858.54	481.393	909.234	222.495	552.951	505.443	309.998	27.03	174.844
grk6	ENSDARG00000032157	34.9022	172.928	151.234	226.309	471.915	719.094	315.593	906.545	637.436
gys2	ENSDARG00000004904	2632.73	894.016	1465.59	1.2714	0	12.8586	1.11913	0	3.92027
h2afx	ENSDARG00000029406	7.93231	2.00302	10.9988	284.794	471.915	304.651	218.229	234.953	279.123
hbegfb	ENSDARG00000031246	997.091	10.0151	80.6579	10.1712	591.086	0.989125	8.953	1.03962	18.0333
hdr	ENSDARG00000004392	0	0	5.4994	1811.74	202.113	324.433	276.424	3.11885	84.6779
hip1	ENSDARG00000062972	826.547	2460.38	5142.86	88.998	1246.05	545.008	556.205	331.637	168.572
hivep2a	ENSDARG00000039987	2385.25	2071.79	1585.66	6447.27	6343.68	5525.25	7004.61	8736.93	8403.5
hmga2	ENSDARG00000069912	687.731	721.088	3065.92	2910.23	1084.93	538.084	1.11913	44.7035	31.3622
hnf4a	ENSDARG00000021494	3059.49	2567.21	977.977	1.2714	17.1606	0.989125	1.11913	27.03	0
hrc	ENSDARG00000045947	4.75939	56.7523	108.155	16.5282	60.0619	60.3366	664.761	845.208	354.393
ifit12	ENSDARG00000090977	0.793231	0.667674	8.2491	1.2714	8.58028	101.88	400.647	12.4754	442.991
ifng1-1	ENSDARG00000045671	0	0	0	0	0	18.7934	643.497	35.3469	7.84055
ifng1-2	ENSDARG00000024211	0	0	0	0	17.1606	0	158.916	19.7527	91.7344
ifnphi1	ENSDARG00000025607	0	0	0	0	55.2951	0	44.765	243.27	0
il10	ENSDARG00000078147	0	0	0	40.6848	28.6009	2.96738	0	33.2677	37.6346
il12bb	ENSDARG00000054542	23.0037	1.33535	0.916567	15.2568	11.4404	51.4345	0	1556.3	136.426
il17d	ENSDARG00000010700	0	0	0	113.155	38.1346	32.6411	145.486	51.9808	86.246
itga5	ENSDARG00000006353	4221.57	1464.21	870.739	502.203	561.531	1283.88	211.515	569.709	330.871
itgb1b.2	ENSDARG00000022689	133.263	321.151	44.9118	0	31.461	11.8695	1.11913	2.07923	9.40866
itgb4	ENSDARG00000028507	337.916	1890.19	482.114	811.153	220.227	141.445	10.0721	54.06	181.901
itgb8	ENSDARG00000028222	80.1163	44.7342	145.734	0	15.2538	7.913	0	5.19808	3.92027
itk	ENSDARG00000017565	38.8683	161.577	11.9154	5036.01	3186.14	3637.01	3220.84	3872.57	2801.43
kmo	ENSDARG00000009160	5060.81	1264.58	3225.4	7.6284	215.46	17.8043	25.7399	85.2485	185.821
lcp2b	ENSDARG00000036215	214.966	194.293	64.1597	13.9854	523.397	226.51	1413.46	2310.03	856.188
cdc42ep4b	ENSDARG00000045036	7.93231	66.7674	85.2407	279.708	129.658	259.151	209.276	719.414	268.931
arhgap35	ENSDARG00000060297	1722.1	3156.76	1783.64	19.071	306.03	156.282	36.9311	645.601	342.632
si:dkeyp-97b10.3	ENSDARG00000086712	129.297	8.67977	13.7485	116.969	587.272	247.281	656.927	556.194	612.347
p2ry12	ENSDARG00000069945	1920.41	1227.19	254.806	48.3132	3.81346	236.401	153.32	23.9112	55.6679
gpr22b	ENSDARG00000045383	2.37969	133.535	48.578	130.954	20.0206	50.4454	1.11913	0	1.56811
rassf9	ENSDARG00000074721	39.6615	68.1028	404.206	16.5282	189.719	123.641	0	0	4.70433
Xcr1b.1	ENSDARG00000052988	0	0	0	0	427.107	20.7716	840.463	74.8523	132.505
si:ch73-361p23.3	ENSDARG00000087225	0	0	31.1633	120.783	646.381	435.215	189.132	988.675	914.208
Im:7142702	ENSDARG00000067727	72.184	1042.24	192.479	7168.15	10455.5	8986.2	11153.2	6273.04	2980.19
otofb	ENSDARG00000020581	0	0	0.916567	0	7.62691	42.5324	4.4765	66.5354	36.8506
peli3	ENSDARG00000087452	68.2179	0	92.5733	1.2714	0.953364	17.8043	0	0	0.784055
si:ch73-40i7.2	ENSDARG00000088017	3.96615	146.221	192.479	5100.86	2770.48	2809.12	3827.41	3286.23	5084.59
sstr2a	ENSDARG00000059090	395.029	1.33535	52.2443	75.0126	0	0	0	0	0
ccl25a	ENSDARG00000089534	0	0	0.916567	1.2714	549.138	69.2388	261.875	11.4358	1.56811
txk	ENSDARG00000015068	0.793231	0	0	228.852	182.093	377.846	173.464	680.948	815.417
nyap2b	ENSDARG00000093357	164.199	1968.3	865.239	302.593	127.751	49.4563	1.11913	10.3962	0.784055
si:dkey-78k11.9	ENSDARG00000037155	0	0.667674	0	269.537	281.242	49.4563	662.522	121.635	406.924
znf217	ENSDARG00000088123	488.63	228.345	307.966	1568.91	1055.37	1632.06	1480.6	1260.01	1452.07
creb3l3b	ENSDARG00000090903	889.212	454.686	352.878	10.1712	15.2538	0.989125	2.23825	37.4262	0.784055
pdgfc	ENSDARG00000077588	300.634	12.6858	671.844	6.357	187.813	99.9016	0	0	0
pik3ca	ENSDARG00000075456	1136.7	566.856	2892.69	76.284	380.392	649.855	17.906	303.568	127.801
limd1a	ENSDARG00000077964	1746.69	347.191	2237.34	654.771	508.143	162.217	78.3388	171.537	121.528
si:ch1073-280e3.1	ENSDARG00000019772	2451.08	234.354	654.429	7.6284	709.303	22.7499	5.59563	7.27731	10.9768
gpr61	ENSDARG00000055570	0	14.6888	110.905	0	143.005	0	0	0	0
si:ch211-176g6.2	ENSDARG00000079791	72.184	1135.05	158.566	2.5428	42.9014	153.314	8.953	0	0.784055
ghrhrb	ENSDARG00000053708	0	30.0453	32.0798	218.681	0.953364	121.662	0	0	0
rassf3	ENSDARG00000059064	1480.96	1571.04	454.617	12.714	411.853	134.521	3.35738	77.9712	181.901
chrm1b	ENSDARG00000009121	3.96615	0	0	0	2.86009	17.8043	433.102	0	83.8939
ifit16	ENSDARG00000056976	0	0	0.916567	92.8122	0	65.2823	13.4295	8.31693	77.6214
gpr25	ENSDARG00000057112	0.793231	0	0	0	0.953364	25.7173	1.11913	207.923	7.84055
adra1aa	ENSDARG00000028725	23.7969	54.0816	43.9952	6.357	9.53364	0	0	0	0
si:ch1073-214b20.2	ENSDARG00000060953	0	0	0	0	29.5543	5.93475	45.8841	30.1489	130.153
lpar2a	ENSDARG00000042338	0	0	14.6651	120.783	340.351	43.5215	837.106	38.4658	45.4752
lrrtm1	ENSDARG00000052713	34.9022	77.4502	322.632	21.6138	54.3418	0	0	0	0
lta	ENSDARG00000020483	0	0	0	307.679	0	3.9565	0	12.4754	103.495
mknk2a	ENSDARG00000011373	0	0	0	127.14	31.461	191.89	29.0973	32.2281	710.354
mknk2b	ENSDARG00000015164	3699.63	4833.29	2610.38	12989.9	6650.67	8974.33	17984.3	18866.9	9174.22
mmp9	ENSDARG00000042816	35.6954	458.025	365.71	943.379	622.547	131.554	345.81	4319.6	3502.37
mpv17	ENSDARG00000032431	383.131	142.882	794.664	1.2714	269.802	544.019	0	3.11885	13.3289
msrb2	ENSDARG00000018459	4377.05	1231.19	3224.48	0	6.67355	207.716	0	1.03962	0
mvp	ENSDARG00000021242	27.7631	67.4351	21.081	239.023	530.07	164.195	114.151	2319.38	394.38
mxc	ENSDARG00000024789	0	7.34442	3.66627	1261.23	4.76682	118.695	1093.39	220.399	1802.54
ndrg2	ENSDARG00000011170	8876.25	9486.98	14843.8	2344.46	2969.73	2758.67	1311.62	3989.01	2001.69
nfatc1	ENSDARG00000036168	3290.32	2915.73	3420.63	596.287	719.79	766.572	499.13	689.265	106.631
nfkb2	ENSDARG00000038687	143.575	196.964	505.945	461.518	862.794	970.332	1125.84	3314.29	2589.73
nfkbiaa	ENSDARG00000005481	138.815	216.994	33.913	1369.3	204.02	275.966	689.381	1638.43	1006.73
nod2	ENSDARG00000010756	3.96615	0	0	52.1274	50.5283	224.531	136.533	310.845	236.785
nos2a	ENSDARG00000026925	0	0.667674	0	184.353	56.2485	223.542	0	73.8127	20.3854
npr1a	ENSDARG00000031751	456.108	94.8098	827.66	156.382	308.89	351.139	0	25.9904	0
nr0b2a	ENSDARG00000044685	4.75939	134.87	12.8319	0	0	0	0	1.03962	0
nr1d1	ENSDARG00000033160	2191.7	724.427	480.281	4318.95	3814.41	3391.71	8439.33	8731.73	2330.21
nr1d4a	ENSDARG00000031161	1.58646	139.544	3.66627	2748.77	3615.16	2379.84	895.3	2255.97	831.098
nr2e1	ENSDARG00000017107	0	138.209	11.9154	162.739	58.1552	37.5868	0	2.07923	0
nr2e3	ENSDARG00000045904	107.086	0	378.542	0	0	0	0	0	0
nr2f1a	ENSDARG00000052695	1530.14	1589.73	1655.32	747.583	425.2	1099.91	74.9814	1.03962	26.6579
nr4a3	ENSDARG00000055854	431.518	377.904	34.8295	1085.78	2226.11	1339.28	1988.69	1988.78	3013.91
nrarpa	ENSDARG00000091419	1173.98	1364.73	548.107	92.8122	243.108	117.706	77.2197	103.962	193.662
nucb2b	ENSDARG00000036291	920.941	1047.58	452.784	1154.43	397.553	38.5759	62.671	75.8919	63.5084
nxn	ENSDARG00000033978	6.34585	3.33837	3.66627	26.6994	126.797	103.858	1425.77	13.515	86.246
opn1lw2	ENSDARG00000044861	238.762	1470.89	443.618	0	367.999	0	1.11913	4.15846	0.784055
opn1sw1	ENSDARG00000045677	97.5674	27.3746	348.295	0	11.4404	0	0	0	0
oxgr1a.1	ENSDARG00000033684	0.793231	0	0	88.998	220.227	39.565	15.6678	143.467	0
p2rx4a	ENSDARG00000044752	0	0	0	0	57.2018	6.92388	14.5486	115.397	23.5216
p2ry10	ENSDARG00000062811	0	0	0.916567	165.282	99.1499	217.608	102.96	461.589	299.509
pag1	ENSDARG00000055875	356.954	291.106	338.213	33.0564	9.53364	47.478	42.5268	39.5054	89.3822
pcdh15b	ENSDARG00000008127	139.609	445.339	226.392	0	3.81346	4.94563	1.11913	1.03962	4.70433
pde4ca	ENSDARG00000013221	3.17292	1.33535	23.8307	110.612	663.541	92.9778	110.793	210.002	682.128
pdia2	ENSDARG00000018263	0.793231	0	3.66627	0	133.471	1162.22	1179.56	166.339	2.35216
pdia5	ENSDARG00000069242	2492.33	1056.93	997.225	8.8998	169.699	212.662	57.0754	67.575	65.8606
piezo1	ENSDARG00000076870	977.26	919.388	1371.18	1113.75	1825.69	1265.09	91.7683	294.211	363.801
pik3cd	ENSDARG00000003250	234.003	417.964	273.137	654.771	1702.71	1399.61	4295.2	1450.26	2176.54
pik3cg	ENSDARG00000017757	702.009	2319.5	393.207	2111.8	450.941	1190.91	1675.33	1349.42	1637.11
plcd3b	ENSDARG00000079572	207.826	20.0302	41.2455	21.6138	0.953364	39.565	0	0	3.13622
plxnb2a	ENSDARG00000003811	1262.82	2668.03	2732.29	1537.12	1587.35	667.66	77.2197	128.912	242.273
poll	ENSDARG00000039613	19.8308	12.0181	5.4994	6.357	24.7875	20.7716	215.991	1016.74	110.552
ppp6c	ENSDARG00000002949	1131.94	352.532	231.891	280.979	139.191	359.052	69.3858	109.16	168.572
prkcbb	ENSDARG00000022254	991.539	1799.38	525.193	3818.01	6140.62	4159.27	6570.39	4714.66	6601.74
prkcda	ENSDARG00000009208	42.8345	105.493	384.958	4563.05	635.894	815.039	5407.61	1470.02	2547.39
prkcha	ENSDARG00000018382	0	134.87	31.1633	2825.05	238.341	1138.48	1397.79	2158.24	1549.29
prkchb	ENSDARG00000043243	0.793231	29.3777	0.916567	27.9708	128.704	378.835	720.717	228.715	589.609
prkcq	ENSDARG00000034173	370.439	257.055	221.809	703.084	1955.35	2710.2	2403.88	3383.95	2483.1
psen2	ENSDARG00000015540	888.419	1299.96	1088.88	620.443	168.745	206.727	284.258	241.191	68.2128
ptk6b	ENSDARG00000059956	227.657	533.472	114.571	429.733	0.953364	303.661	1.11913	20.7923	8.6246
rapgef1b	ENSDARG00000015971	69.0111	932.741	250.223	527.631	516.723	420.378	16.7869	51.9808	93.3025
rasa4	ENSDARG00000029372	105.5	71.4412	161.316	1471.01	2952.57	2193.88	1017.29	1704.97	1355.63
rasal3	ENSDARG00000089933	112.639	646.976	589.353	12567.8	6503.85	6781.44	11603.1	12152.1	9309.08
rasgrp2	ENSDARG00000062328	499.735	906.034	641.597	3280.21	3678.08	3617.23	3687.52	6577.65	3315.77
rassf2a	ENSDARG00000029865	5270.23	7257.62	6332.56	1587.98	802.733	1091.99	781.15	1870.27	1488.92
rassf2b	ENSDARG00000044044	0	0	0	464.061	60.0619	18.7934	1.11913	18.7131	48.6114
rcan1a	ENSDARG00000003109	878.9	1073.62	382.208	129.683	236.434	432.248	114.151	251.587	43.9071
rcan2	ENSDARG00000021869	1189.85	33.3837	648.929	0	19.0673	32.6411	1.11913	1.03962	38.4187
rcvrn2	ENSDARG00000019902	211.793	830.587	249.306	33.0564	2.86009	166.173	0	1.03962	3.92027
rcvrna	ENSDARG00000052223	20.624	84.7946	1101.71	0	2.86009	0	0	1.03962	3.92027
recql	ENSDARG00000007175	68.2179	42.0635	20.1645	1179.86	313.657	395.65	293.211	851.445	345.768
rgs11	ENSDARG00000037646	88.8419	1.33535	194.312	0	4.76682	34.6194	0	2.07923	0.784055
rgs6	ENSDARG00000015627	0.793231	530.801	98.0727	139.854	139.191	134.521	3.35738	3.11885	1.56811
rgs7a	ENSDARG00000016584	39.6615	0	32.9964	80.0982	5.72018	177.053	0	0	0
rhoca	ENSDARG00000021309	7768.11	3508.63	3719.43	1562.55	2570.27	2825.93	1270.21	741.246	1323.48
rhof	ENSDARG00000054389	134.056	1.33535	87.0739	91.5408	361.325	995.06	937.827	983.476	1288.2
rhoh	ENSDARG00000070121	30.1428	199.635	18.3313	3584.08	2531.18	1992.1	3854.27	4000.44	2641.48
rlbp1a	ENSDARG00000012504	336.33	188.952	266.721	0	6.67355	30.6629	3.35738	2.07923	1.56811
rltgr	ENSDARG00000096533	2215.49	1290.61	2308.83	0	17.1606	99.9016	0	3.11885	2.35216
rnasel3	ENSDARG00000036171	103.12	0	0	0	26.6942	19.7825	0	0	0
rnd1b	ENSDARG00000004218	453.728	20.0302	337.297	16.5282	20.0206	0	0	1.03962	21.9535
rnd2	ENSDARG00000070735	789.265	113.505	93.4898	0	0	1.97825	0	1.03962	0
robo2	ENSDARG00000014891	2912.74	343.852	1984.37	817.51	40.0413	522.258	80.577	58.2185	217.183
robo3	ENSDARG00000005645	773.4	239.027	184.23	541.616	84.8494	242.336	0	1.03962	19.6014
rom1a	ENSDARG00000019752	253.834	98.1481	10.0822	1.2714	7.62691	0	0	0	3.92027
rrm2b	ENSDARG00000033367	0	0.667674	1.83313	500.932	50.5283	815.039	301.045	1692.49	192.877
s1pr4	ENSDARG00000074851	0	0.667674	0	111.883	393.739	47.478	52.5989	400.252	566.872
s1pr5b	ENSDARG00000052192	0	2.00302	0.916567	8.8998	55.2951	6.92388	125.342	447.035	334.007
saga	ENSDARG00000012610	82.496	86.13	98.0727	5.0856	17.1606	0	1.11913	4.15846	0
sall3b	ENSDARG00000057586	1365.94	886.672	578.354	71.1984	79.1292	123.641	1.11913	13.515	38.4187
serpinc1	ENSDARG00000042684	5304.33	918.052	3793.67	55.9416	119.171	110.782	205.919	51.9808	231.296
sh3bp5la	ENSDARG00000019160	1142.25	660.33	33.913	294.965	146.818	53.4128	32.4546	53.0204	53.3157
she	ENSDARG00000087956	2024.33	2334.86	8206.02	737.412	3159.45	1910	456.603	144.507	99.575
shha	ENSDARG00000068567	0	4.00605	2.7497	247.923	152.538	21.7608	235.016	125.794	0
adgrg11	ENSDARG00000041413	1.58646	2.00302	1.83313	406.848	87.7095	160.238	945.661	1466.9	757.397
si:ch211-137i24.12	ENSDARG00000094537	736.911	22.7009	272.22	2.5428	238.341	452.03	0	5.19808	5.48838
si:ch211-184m13.4	ENSDARG00000079522	0	0	4.58283	254.28	205.927	253.216	59.3136	462.629	693.104
si:ch211-18i17.2	ENSDARG00000070174	1204.12	2996.52	802.913	2189.35	374.672	547.975	318.951	166.339	395.164
sik1	ENSDARG00000058606	1381.01	2043.08	474.782	7704.68	3381.58	2614.26	18380.5	5088.92	2765.36
prex2	ENSDARG00000071692	206.24	120.181	219.976	820.053	634.94	465.878	1385.48	267.181	989.477
si:ch73-206d17.1	ENSDARG00000086159	2335.27	590.224	1603.99	162.739	34.3211	90.9995	0	54.06	0
si:dkey-100n23.5	ENSDARG00000086911	350.608	1032.22	92.5733	24.1566	129.658	20.7716	53.718	42.6242	85.462
si:dkey-1h24.2	ENSDARG00000074117	0	0	0	61.0272	14.3005	7.913	13.4295	10.3962	4.70433
si:dkey-22f5.9	ENSDARG00000092044	2192.49	939.418	55.9106	0	3.81346	1.97825	0	0	0
tmc2a	ENSDARG00000033104	0	2.6707	10.9988	550.516	257.408	346.194	63.7902	215.2	140.346
cobll1a	ENSDARG00000089858	1066.9	1237.2	1250.2	503.474	1151.66	39.565	0	12.4754	0.784055
ccl38.6	ENSDARG00000041923	0	0	0	3.8142	126.797	64.2931	1182.92	885.753	675.071
ccl38a.5	ENSDARG00000041835	0.793231	0	0	2.5428	134.424	25.7173	39.1694	278.617	262.658
ccl38a.4	ENSDARG00000041917	0.793231	0.667674	3.66627	366.163	99.1499	315.531	1477.25	277.577	324.599
si:dkeyp-75h12.2	ENSDARG00000079281	7.93231	24.0363	16.4982	335.65	350.838	412.465	137.652	133.071	197.582
sigirr	ENSDARG00000062204	389.476	1449.52	466.533	118.24	351.791	130.565	0	24.9508	52.5317
sik2a	ENSDARG00000079618	513.22	0.667674	1067.8	1394.73	6.67355	4.94563	0	3.11885	0.784055
skap1	ENSDARG00000001498	65.0449	753.137	527.026	1299.37	3550.33	3715.15	6680.06	2301.71	2498.78
smad3b	ENSDARG00000010207	34.1089	82.1239	36.6627	71.1984	158.258	213.651	95.1257	196.487	1184.71
smad5	ENSDARG00000037238	1122.42	1603.75	1172.29	514.917	1200.29	699.312	251.803	324.36	214.047
smad6a	ENSDARG00000053209	411.687	2336.86	575.604	1444.31	176.372	57.3693	44.765	22.8715	59.5882
socs1a	ENSDARG00000038095	11.8985	0.667674	0.916567	963.721	788.432	889.224	2565.04	2023.09	1910.74
socs3b	ENSDARG00000026611	68.2179	0	12.8319	244.109	268.849	60.3366	1069.88	46.7827	777.782
spns1	ENSDARG00000011925	1611.85	982.149	443.618	383.963	393.739	227.499	333.499	49.9016	141.914
srgap2	ENSDARG00000032161	6046.8	7488.64	5404.08	2372.43	1790.42	1914.95	2691.5	1083.28	1115.71
stard13a	ENSDARG00000079542	282.39	132.867	302.467	231.395	5.72018	41.5433	0	4.15846	15.6811
stat1b	ENSDARG00000076182	0.793231	0.667674	0	12.714	33.3677	9.89125	170.107	537.481	4247.22
stat2	ENSDARG00000031647	123.744	311.136	232.808	301.322	953.364	372.9	2321.07	644.562	567.656
stk11	ENSDARG00000046074	15.0714	18.6949	29.3301	167.825	28.6009	235.412	2119.62	35.3469	45.4752
stm	ENSDARG00000035694	1138.29	830.587	2669.04	1322.26	388.973	3933.75	223.825	74.8523	214.047
sulf1	ENSDARG00000038428	0	25.3716	4.58283	1.2714	59.1086	112.76	430.863	109.16	119.176
syk	ENSDARG00000008186	2664.46	2711.43	2498.56	9908.02	2776.2	4559.87	10312.7	9747.44	8884.12
tac1	ENSDARG00000014490	167.372	30.713	3.66627	596.287	24.7875	7.913	0	2.07923	0.784055
tas1r3	ENSDARG00000006341	184.823	0	145.734	0	10.487	56.3801	0	0	0
tcf7	ENSDARG00000038672	169.751	13.3535	143.901	7819.11	7098.75	10459	25532.8	16751.3	16924.6
tek	ENSDARG00000028663	146.748	133.535	122.82	169.096	807.499	557.867	242.85	2773.69	470.433
tfa	ENSDARG00000016771	170927	52419.8	55611.8	1697.32	1173.59	713.159	173.464	818.178	315.974
tlr18	ENSDARG00000040249	2250.4	5574.41	697.507	345.821	299.356	1045.51	185.775	15.5942	161.515
tlr9	ENSDARG00000044490	0	0	0	296.236	0	29.6738	0	285.894	148.97
tnfrsf21	ENSDARG00000001807	6584.61	2370.24	3006.34	2193.16	1540.64	1576.67	458.841	1466.9	343.416
tnfsf11	ENSDARG00000068141	0.793231	3.33837	0	10.1712	112.497	38.5759	8.953	250.547	206.99
tnip1	ENSDARG00000015653	1213.64	1265.91	2245.59	3807.84	4027.01	5003	7688.39	4254.11	3562.74
traf1	ENSDARG00000069482	4.75939	0.667674	0	15.2568	219.274	146.391	373.788	1879.63	419.469
traf5	ENSDARG00000017240	0	0	0	166.553	11.4404	130.565	0	73.8127	122.313
tspan11	ENSDARG00000001781	26.9698	122.852	371.21	87.7266	61.0153	203.76	3.35738	0	10.9768
tspan12	ENSDARG00000032389	392.649	113.505	0.916567	2.5428	6.67355	44.5106	1.11913	0	1.56811
tspan9b	ENSDARG00000045706	65.0449	646.309	716.755	48.3132	399.46	81.1083	0	51.9808	32.1462
tssk6	ENSDARG00000017994	0	0	0.916567	1.2714	22.8807	25.7173	30.2164	198.567	4.70433
tyrobp	ENSDARG00000094894	0	1.33535	0	3.8142	13.3471	7.913	142.129	9.35654	67.4287
unc5b	ENSDARG00000033327	1.58646	75.4472	614.1	0	45.7615	97.9234	0	0	0
unga	ENSDARG00000042527	0	0.667674	0	1.2714	108.684	41.5433	271.947	77.9712	43.9071
valopa	ENSDARG00000021150	2.37969	7.34442	0.916567	5.0856	36.2278	7.913	842.701	112.278	13.3289
vav3b	ENSDARG00000075962	5.55262	2.00302	10.9988	213.595	839.914	968.354	568.516	460.55	809.144
vdrb	ENSDARG00000070721	236.383	65.4321	32.9964	684.013	399.46	410.487	362.597	894.07	569.224
vsx1	ENSDARG00000056292	674.246	5241.24	3520.53	179.267	328.911	449.063	0	0	14.113
vtnb	ENSDARG00000053831	2583.55	486.067	1351.02	55.9416	154.445	0	0	24.9508	0
wls	ENSDARG00000009534	249.868	882.665	558.189	729.783	159.212	380.813	97.3639	50.9412	83.8939
wnt11r	ENSDARG00000014796	0	0	0	11.4426	12.3937	102.869	0	1554.23	50.9636
wsb2	ENSDARG00000058608	8.72554	0	0	61.0272	89.6162	101.88	69.3858	88.3673	21.9535
xrcc3	ENSDARG00000017928	0.793231	8.01209	7.33254	33.0564	4.76682	41.5433	387.217	388.816	5.48838
yes1	ENSDARG00000005941	2451.08	2270.76	3305.14	963.721	219.274	1112.77	280.9	72.7731	173.276
zap70	ENSDARG00000015752	0	0	10.0822	1366.75	1053.47	1224.54	753.171	605.056	482.194
tspan36	ENSDARG00000024540	26521.7	16050.2	7208.8	3301.83	2496.86	3964.41	3431.24	2184.23	4315.44
kctd9a	ENSDARG00000021209	399.788	336.508	308.883	231.395	89.6162	202.771	76.1005	45.7431	127.017
zgc:113298	ENSDARG00000071648	62.6652	52.0786	23.8307	94.0836	85.8028	594.464	790.103	764.118	291.668
inpp5l	ENSDARG00000053878	54.7329	36.7221	142.068	2052.04	684.515	377.846	146.605	2352.65	310.486
map4k6	ENSDARG00000033444	175.304	665.671	1241.03	5262.32	2102.17	2607.33	9108.56	2668.69	5887.47
zgc:158446	ENSDARG00000090730	163.406	385.916	892.736	714.527	657.821	149.358	768.839	7899	4146.08
afp4	ENSDARG00000095863	107.879	363.215	4.58283	0	0	7.913	0	0	0
zgc:171558	ENSDARG00000075924	8.72554	258.39	732.337	64.8414	0	59.3475	1.11913	11.4358	16.4651
zgc:171686	ENSDARG00000076721	6.34585	0	1.83313	2182.99	1368.08	2051.45	179.06	1902.5	991.045
cdc42se2	ENSDARG00000094577	176.097	233.686	402.373	2446.17	1001.03	603.366	837.106	1781.9	942.434
cblc	ENSDARG00000078217	45.2142	0	222.726	314.036	184.953	369.933	5437.83	1346.3	1806.46
erap1b	ENSDARG00000021859	15.8646	45.4019	89.8236	67.3842	484.309	178.043	1398.91	1802.69	935.377
rap1ab	ENSDARG00000087346	456.108	3352.39	611.35	387.777	221.18	35.6085	32.4546	89.407	87.0301
tspan35	ENSDARG00000025757	0.793231	1.33535	12.8319	39.4134	23.8341	79.13	0	765.157	450.831
znf296	ENSDARG00000077897	278.424	168.922	199.812	1933.8	2127.91	524.236	2247.2	1419.08	984.773

## Sheet: metabolic process
GO Term	Description	pvalue	FDR	Fold enrichment	Genes
GO:0006082	organic acid metabolic process	2.05e-05	0.0209	2.11	[gck - glucokinase (hexokinase 4, maturity onset diabetes of the young 2), bcat1 - branched chain aminotransferase 1, cytosolic, cps1 - carbamoyl-phosphate synthase 1, mitochondrial, fam213b - family with sequence similarity 213, member b, gapdh - glyceraldehyde-3-phosphate dehydrogenase, uox - urate oxidase, agxta - alanine-glyoxylate aminotransferase a, kmo - kynurenine 3-monooxygenase, bhmt - …
GO:0033151	V(D)J recombination	3.27e-05	0.0233	415.2	[tcf7 - transcription factor 7 (t-cell specific, hmg-box), rag2 - recombination activating gene 2]
GO:0019752	carboxylic acid metabolic process	6.83e-05	0.0348	2.06	[gck - glucokinase (hexokinase 4, maturity onset diabetes of the young 2), bcat1 - branched chain aminotransferase 1, cytosolic, cps1 - carbamoyl-phosphate synthase 1, mitochondrial, fam213b - family with sequence similarity 213, member b, gapdh - glyceraldehyde-3-phosphate dehydrogenase, agxta - alanine-glyoxylate aminotransferase a, kmo - kynurenine 3-monooxygenase, bhmt - betaine-homocysteine …
GO:0017144	drug metabolic process	7.34e-05	0.0349	3.9	[gck - glucokinase (hexokinase 4, maturity onset diabetes of the young 2), gapdh - glyceraldehyde-3-phosphate dehydrogenase, agxta - alanine-glyoxylate aminotransferase a, hkdc1 - hexokinase domain containing 1, mat1a - methionine adenosyltransferase i, alpha, hal - histidine ammonia-lyase, dpydb - dihydropyrimidine dehydrogenase b, oxct1b - 3-oxoacid coa transferase 1b, urad - ureidoimidazoline …
GO:0043436	oxoacid metabolic process	8.44e-05	0.0334	2.03	[gck - glucokinase (hexokinase 4, maturity onset diabetes of the young 2), bcat1 - branched chain aminotransferase 1, cytosolic, cps1 - carbamoyl-phosphate synthase 1, mitochondrial, fam213b - family with sequence similarity 213, member b, gapdh - glyceraldehyde-3-phosphate dehydrogenase, agxta - alanine-glyoxylate aminotransferase a, kmo - kynurenine 3-monooxygenase, bhmt - betaine-homocysteine …
GO:0006570	tyrosine metabolic process	0.0001	0.0357	204.45	[hpdb - 4-hydroxyphenylpyruvate dioxygenase b, hpda - 4-hydroxyphenylpyruvate dioxygenase a]
GO:0002562	somatic diversification of immune receptors via germline recombination within a single locus	0.000108	0.0368	259.5	[tcf7 - transcription factor 7 (t-cell specific, hmg-box), rag2 - recombination activating gene 2]
GO:0016444	somatic cell DNA recombination	0.000108	0.0351	259.5	[tcf7 - transcription factor 7 (t-cell specific, hmg-box), rag2 - recombination activating gene 2]
GO:0000255	allantoin metabolic process	0.000152	0.0417	23.31	[urad - ureidoimidazoline (2-oxo-4-hydroxy-4-carboxy-5-) decarboxylase, allc - allantoicase, zgc:103559 - zgc:103559]
GO:0006520	cellular amino acid metabolic process	0.000155	0.041	2.39	[bcat1 - branched chain aminotransferase 1, cytosolic, cps1 - carbamoyl-phosphate synthase 1, mitochondrial, agxta - alanine-glyoxylate aminotransferase a, kmo - kynurenine 3-monooxygenase, bhmt - betaine-homocysteine methyltransferase, LOC566022 - ferredoxin-fold anticodon binding domain containing 1, tph2 - tryptophan hydroxylase 2 (tryptophan 5-monooxygenase), gad2 - glutamate decarboxylase 2,…
number of genes	52
symbol	ensembl_id	3 dpf (1)	3 dpf (2)	3 dpf (3)	5 dpf (1)	5 dpf (2)	5 dpf (3)	7 dpf (1)	7 dpf (2)	7 dpf (3)
gck	ENSDARG00000068006	6834.48	1503.6	1351.02	1.2714	0	0	43.6459	0	20.3854
acot11b	ENSDARG00000042122	14.2782	120.849	53.1609	52.1274	159.212	14.8369	2.23825	0	2.35216
agxta	ENSDARG00000052099	4271.55	1149.74	1205.29	1.2714	34.3211	17.8043	58.1945	29.1092	0.784055
agxtb	ENSDARG00000018478	1487.31	656.324	487.614	0	11.4404	16.8151	0	14.5546	11.7608
aldh1l1	ENSDARG00000077004	7218.4	1350.71	8530.49	1385.83	1765.63	361.031	8.953	49.9016	691.536
aldob	ENSDARG00000053684	18764.7	6917.77	6175.83	124.597	874.235	727.996	1830.89	257.825	904.015
allc	ENSDARG00000042562	430.724	1511.61	627.848	12.714	67.6889	221.564	10.0721	36.3866	14.897
si:ch73-71d17.1	ENSDARG00000007366	2525.65	327.16	202.561	963.721	303.17	2.96738	41.4076	5.19808	31.3622
asrgl1	ENSDARG00000021681	287.15	2023.05	32.9964	2.5428	0	65.2823	0	10.3962	8.6246
bcat1	ENSDARG00000045568	79.3231	1944.27	881.737	0	15.2538	209.695	2.23825	1.03962	37.6346
bhmt	ENSDARG00000013430	2382.87	1267.25	2008.2	49.5846	1.90673	91.9886	22.3825	1.03962	4.70433
cbsa	ENSDARG00000053500	6095.98	1816.74	4222.62	127.14	218.32	174.086	872.918	668.473	282.26
cps1	ENSDARG00000020028	0	1.33535	0	26.6994	936.204	950.549	190.251	151.784	275.203
crabp1a	ENSDARG00000045926	21.4172	124.187	275.887	0	19.0673	3.9565	0	0	0
crtap	ENSDARG00000018010	140.402	11.3505	1665.4	35.5992	2.86009	7.913	0	0	0
cyp7a1	ENSDARG00000069018	525.119	5.34139	63.2431	0	0	0	0	0	0
dpydb	ENSDARG00000010267	3536.22	921.391	475.698	0	3.81346	11.8695	0	0	12.5449
elovl2	ENSDARG00000045414	514.014	276.417	374.876	1.2714	24.7875	12.8586	1.11913	2.07923	15.6811
eno2	ENSDARG00000014287	239.556	82.1239	293.301	175.453	126.797	51.4345	12.3104	19.7527	5.48838
fads2	ENSDARG00000019532	632.998	22.0333	130.153	0	0	0.989125	0	7.27731	5.48838
fam213b	ENSDARG00000029795	3508.46	1999.68	3055.83	2102.9	1128.78	737.887	91.7683	612.334	320.678
gad2	ENSDARG00000015537	45.2142	218.997	1330.86	209.781	103.917	164.195	8.953	2.07923	77.6214
gapdh	ENSDARG00000043457	9648.86	2722.11	342.796	653.499	94.383	3.9565	1.11913	1.03962	0
gatm	ENSDARG00000036239	7421.47	2645.33	1688.32	22.8852	22.8807	116.717	1.11913	80.0504	17.2492
gch1	ENSDARG00000070453	723.427	144.218	1584.74	1.2714	224.041	72.2061	1.11913	6.23769	3.13622
gck	ENSDARG00000068006	6834.48	1503.6	1351.02	1.2714	0	0	43.6459	0	20.3854
gls2a	ENSDARG00000069095	80.9095	0.667674	97.1561	3.8142	0	20.7716	0	0	0.784055
hadhab	ENSDARG00000060594	9506.08	7518.68	4842.22	2451.26	1598.79	2350.16	269.709	1035.46	1009.86
hal	ENSDARG00000017444	3234.8	311.804	2940.35	6.357	2.86009	29.6738	6.71475	28.0696	26.6579
has2	ENSDARG00000036987	1.58646	12.6858	262.138	0	7.62691	53.4128	0	0	0
hkdc1	ENSDARG00000038703	7511.1	3183.47	1535.25	246.652	53.3884	53.4128	3.35738	39.5054	6.27244
hpda	ENSDARG00000018351	41749.3	16721.9	23621.8	4518.55	1662.67	512.367	127.58	413.767	100.359
hpdb	ENSDARG00000044935	0	0	1.83313	279.708	118.217	342.237	1320.57	1295.36	1609.66
kmo	ENSDARG00000009160	5060.81	1264.58	3225.4	7.6284	215.46	17.8043	25.7399	85.2485	185.821
chst7	ENSDARG00000044341	65.8382	102.822	98.0727	1526.95	328.911	518.302	2215.87	766.197	284.612
zmp:0000000758	ENSDARG00000074684	1339.77	216.994	1014.64	150.025	0	220.575	5.59563	4.15846	29.7941
mat1a	ENSDARG00000039605	5244.84	882.665	1608.58	1.2714	19.0673	0	5.59563	0	0.784055
si:ch73-170l17.1	ENSDARG00000077034	0.793231	8.67977	297.884	16.5282	1.90673	91.9886	0	1.03962	2.35216
oxct1b	ENSDARG00000054319	3271.28	1155.74	974.311	0	0	0	2.23825	3.11885	1.56811
rag2	ENSDARG00000052121	2.37969	0	0	1762.16	1310.88	1458.96	617.757	2875.58	893.822
rars2	ENSDARG00000032277	34.1089	34.7191	3.66627	443.719	170.652	263.107	221.587	373.222	243.841
sardh	ENSDARG00000058102	351.401	821.239	604.934	184.353	23.8341	57.3693	51.4798	3.11885	76.0533
si:ch73-263o4.4	ENSDARG00000096045	1144.63	785.853	2882.6	12.714	373.719	310.585	20.1443	6.23769	0
slc6a14	ENSDARG00000029866	25.3834	14.6888	0.916567	48.3132	77.2225	151.336	575.23	358.667	303.429
tcf7	ENSDARG00000038672	169.751	13.3535	143.901	7819.11	7098.75	10459	25532.8	16751.3	16924.6
tph2	ENSDARG00000057239	94.3945	10.0151	22.9142	73.7412	64.8288	71.217	295.449	539.561	363.017
uox	ENSDARG00000007024	7970.38	1880.84	1581.99	116.969	72.4557	142.434	11.1913	111.239	128.585
urad	ENSDARG00000071579	777.366	81.4563	232.808	0	3.81346	6.92388	0	0	0.784055
zgc:103559	ENSDARG00000038293	90.4283	24.0363	131.986	0	0	0	0	1.03962	0.784055
itih3a	ENSDARG00000055036	16.6578	36.0544	98.9892	413.205	141.098	0	0	0	0.784055
elovl8a	ENSDARG00000068551	192.755	41.3958	54.0775	17.7996	154.445	18.7934	6.71475	1.03962	5.48838
zgc:158222	ENSDARG00000051873	3.96615	0.667674	0	101.712	270.755	219.586	31.3355	959.565	0.784055

## Sheet: immune_system_process
GO Term	Description	pvalue	FDR	Fold enrichment	Genes
GO:0002376	immune system process	1.9e-12	1.35e-08	2.46	[si:ch211-222k6.3 - si:ch211-222k6.3, LOC100002907 - uncharacterized loc100002907, cfb - complement factor b, vtna - vitronectin a, traf1 - tnf receptor-associated factor 1, tnfrsf21 - tumor necrosis factor receptor superfamily, member 21, ifng1-2 - interferon, gamma 1-2, LOC563828 - complement factor b-like, tnfsf12 - tumor necrosis factor (ligand) superfamily, member 12, si:dkeyp-59a8.2 - si:dk…
GO:0006955	immune response	2.38e-11	8.48e-08	2.69	[si:ch211-222k6.3 - si:ch211-222k6.3, LOC100002907 - uncharacterized loc100002907, cfb - complement factor b, traf1 - tnf receptor-associated factor 1, vtna - vitronectin a, tnfrsf21 - tumor necrosis factor receptor superfamily, member 21, ifng1-2 - interferon, gamma 1-2, LOC563828 - complement factor b-like, tnfsf12 - tumor necrosis factor (ligand) superfamily, member 12, si:dkeyp-59a8.2 - si:dk…
GO:0002250	adaptive immune response	2.49e-05	0.0221	5.42	[pik3cg - phosphoinositide-3-kinase, catalytic, gamma polypeptide, pik3cd - phosphoinositide-3-kinase, catalytic, delta polypeptide, ifng1-1 - interferon, gamma 1-1, cd247l - cd247 antigen like, prkcbb - protein kinase c, beta b, ifng1-2 - interferon, gamma 1-2, ifnphi1 - interferon phi 1, orai1b - orai calcium release-activated calcium modulator 1b, LOC561737 - phosphatidylinositol 4,5-bisphosph…
GO:0002200	somatic diversification of immune receptors	0.000179	0.0411	207.6	[tcf7 - transcription factor 7 (t-cell specific, hmg-box), rag2 - recombination activating gene 2]
number of genes	80
symbol	ensembl_id	3 dpf (1)	3 dpf (2)	3 dpf (3)	5 dpf (1)	5 dpf (2)	5 dpf (3)	7 dpf (1)	7 dpf (2)	7 dpf (3)
abcb11b	ENSDARG00000070078	2804.07	1120.36	1966.04	0	73.409	160.238	1.11913	31.1885	14.113
b2m	ENSDARG00000053136	0	0	0	11.4426	198.3	0	87.2918	63.4166	55.6679
b2ml	ENSDARG00000015887	2490.74	2793.55	2076.02	4247.75	4927.94	3820	7860.74	8630.89	10213.9
batf	ENSDARG00000011818	0.793231	3.33837	0	0	34.3211	81.1083	447.65	34.3073	160.731
c8b	ENSDARG00000039517	855.896	70.1058	1147.54	0	25.7408	0	3.35738	0	0
cd247l	ENSDARG00000077240	0.793231	95.4774	5.4994	55.9416	224.041	127.597	1076.6	86.2881	620.971
cd74b	ENSDARG00000036628	26.1766	80.1209	227.309	1218	903.789	514.345	1582.44	1847.4	2065.2
cfb	ENSDARG00000055278	3349.81	1100.99	3057.67	0	0	0	0	2.07923	3.92027
cfp	ENSDARG00000094451	3263.35	4728.47	3223.57	1568.91	430.921	1070.23	474.509	685.107	671.151
cftr	ENSDARG00000041107	3.17292	0	22.9142	277.165	537.697	554.899	137.652	168.418	178.764
ctss1	ENSDARG00000036940	8.72554	5.34139	3.66627	189.439	87.7095	40.5541	221.587	225.597	112.12
cxcl20	ENSDARG00000075163	185.616	409.952	66.9094	36.8706	19.0673	0.989125	6.71475	0	0
enpp1	ENSDARG00000005789	10111.3	6151.95	4807.39	1191.3	1302.3	1544.02	1073.24	828.574	586.473
fas	ENSDARG00000043586	10.312	132.867	26.5804	45.7704	166.839	37.5868	1294.83	148.665	433.582
fyna	ENSDARG00000011370	245.902	0	74.2419	0	9.53364	51.4345	1.11913	0	0
gpr18	ENSDARG00000062009	0.793231	2.6707	0	0	8.58028	1.97825	23.5016	29.1092	178.764
grap2a	ENSDARG00000006468	1215.23	1311.98	296.051	2681.38	2174.62	3233.45	5424.4	3540.93	3279.7
hdr	ENSDARG00000004392	0	0	5.4994	1811.74	202.113	324.433	276.424	3.11885	84.6779
hspd1	ENSDARG00000056160	5496.3	3411.82	2721.29	1081.96	643.521	933.734	364.835	646.641	395.164
ifng1-1	ENSDARG00000045671	0	0	0	0	0	18.7934	643.497	35.3469	7.84055
ifng1-2	ENSDARG00000024211	0	0	0	0	17.1606	0	158.916	19.7527	91.7344
ifnphi1	ENSDARG00000025607	0	0	0	0	55.2951	0	44.765	243.27	0
ikzf1	ENSDARG00000013539	834.479	680.36	622.349	1107.39	2818.14	2392.69	3044.02	3951.58	3689.76
il10	ENSDARG00000078147	0	0	0	40.6848	28.6009	2.96738	0	33.2677	37.6346
il7r	ENSDARG00000078970	21.4172	663.668	639.764	2948.38	5268.29	7430.31	21410	11955.6	13383.8
itk	ENSDARG00000017565	38.8683	161.577	11.9154	5036.01	3186.14	3637.01	3220.84	3872.57	2801.43
lcp2b	ENSDARG00000036215	214.966	194.293	64.1597	13.9854	523.397	226.51	1413.46	2310.03	856.188
ifit12	ENSDARG00000090977	0.793231	0.667674	8.2491	1.2714	8.58028	101.88	400.647	12.4754	442.991
si:ch211-274k16.2	ENSDARG00000093862	0	0	0	0	3.81346	52.4236	174.584	739.167	145.05
p2ry12	ENSDARG00000069945	1920.41	1227.19	254.806	48.3132	3.81346	236.401	153.32	23.9112	55.6679
si:ch73-361p23.3	ENSDARG00000087225	0	0	31.1633	120.783	646.381	435.215	189.132	988.675	914.208
peli3	ENSDARG00000087452	68.2179	0	92.5733	1.2714	0.953364	17.8043	0	0	0.784055
ccl25a	ENSDARG00000089534	0	0	0.916567	1.2714	549.138	69.2388	261.875	11.4358	1.56811
txk	ENSDARG00000015068	0.793231	0	0	228.852	182.093	377.846	173.464	680.948	815.417
pik3ca	ENSDARG00000075456	1136.7	566.856	2892.69	76.284	380.392	649.855	17.906	303.568	127.801
si:ch1073-280e3.1	ENSDARG00000019772	2451.08	234.354	654.429	7.6284	709.303	22.7499	5.59563	7.27731	10.9768
ccl27b	ENSDARG00000079713	6.34585	0	0	0	0	0	59.3136	583.224	3.13622
ifit16	ENSDARG00000056976	0	0	0.916567	92.8122	0	65.2823	13.4295	8.31693	77.6214
si:ch1073-214b20.2	ENSDARG00000060953	0	0	0	0	29.5543	5.93475	45.8841	30.1489	130.153
mtp	ENSDARG00000008637	3558.43	502.759	1225.45	11.4426	57.2018	7.913	2.23825	14.5546	8.6246
mxc	ENSDARG00000024789	0	7.34442	3.66627	1261.23	4.76682	118.695	1093.39	220.399	1802.54
nfkb2	ENSDARG00000038687	143.575	196.964	505.945	461.518	862.794	970.332	1125.84	3314.29	2589.73
nod2	ENSDARG00000010756	3.96615	0	0	52.1274	50.5283	224.531	136.533	310.845	236.785
orai1b	ENSDARG00000004154	2.37969	0.667674	10.9988	0	64.8288	229.477	123.104	138.269	145.05
piezo1	ENSDARG00000076870	977.26	919.388	1371.18	1113.75	1825.69	1265.09	91.7683	294.211	363.801
pik3cd	ENSDARG00000003250	234.003	417.964	273.137	654.771	1702.71	1399.61	4295.2	1450.26	2176.54
pik3cg	ENSDARG00000017757	702.009	2319.5	393.207	2111.8	450.941	1190.91	1675.33	1349.42	1637.11
pla2g12b	ENSDARG00000015662	915.388	1536.99	377.626	16.5282	0	3.9565	0	0	1.56811
prg4b	ENSDARG00000028163	1761.77	2852.97	1006.39	158.925	1390.96	90.0104	200.323	297.33	57.236
prkcbb	ENSDARG00000022254	991.539	1799.38	525.193	3818.01	6140.62	4159.27	6570.39	4714.66	6601.74
ptk6b	ENSDARG00000059956	227.657	533.472	114.571	429.733	0.953364	303.661	1.11913	20.7923	8.6246
rag2	ENSDARG00000052121	2.37969	0	0	1762.16	1310.88	1458.96	617.757	2875.58	893.822
rnasel3	ENSDARG00000036171	103.12	0	0	0	26.6942	19.7825	0	0	0
s1pr4	ENSDARG00000074851	0	0.667674	0	111.883	393.739	47.478	52.5989	400.252	566.872
si:ch211-137i24.12	ENSDARG00000094537	736.911	22.7009	272.22	2.5428	238.341	452.03	0	5.19808	5.48838
si:ch211-234h8.7	ENSDARG00000028583	3.17292	7.34442	0.916567	101.712	85.8028	152.325	268.59	303.568	25.0898
si:ch73-206d17.1	ENSDARG00000086159	2335.27	590.224	1603.99	162.739	34.3211	90.9995	0	54.06	0
ccl38.6	ENSDARG00000041923	0	0	0	3.8142	126.797	64.2931	1182.92	885.753	675.071
ccl38a.5	ENSDARG00000041835	0.793231	0	0	2.5428	134.424	25.7173	39.1694	278.617	262.658
ccl38a.4	ENSDARG00000041917	0.793231	0.667674	3.66627	366.163	99.1499	315.531	1477.25	277.577	324.599
skap1	ENSDARG00000001498	65.0449	753.137	527.026	1299.37	3550.33	3715.15	6680.06	2301.71	2498.78
slc16a9a	ENSDARG00000013926	2385.25	2749.48	1145.71	217.409	174.466	741.844	162.273	127.873	252.466
slc51a	ENSDARG00000045306	1401.64	353.867	456.45	15.2568	17.1606	61.3258	24.6208	3.11885	72.133
slco3a1	ENSDARG00000018726	63.4585	2.00302	50.4112	1071.79	359.418	708.214	333.499	1919.13	389.675
syk	ENSDARG00000008186	2664.46	2711.43	2498.56	9908.02	2776.2	4559.87	10312.7	9747.44	8884.12
tcf7	ENSDARG00000038672	169.751	13.3535	143.901	7819.11	7098.75	10459	25532.8	16751.3	16924.6
tlr18	ENSDARG00000040249	2250.4	5574.41	697.507	345.821	299.356	1045.51	185.775	15.5942	161.515
tlr9	ENSDARG00000044490	0	0	0	296.236	0	29.6738	0	285.894	148.97
tnfrsf21	ENSDARG00000001807	6584.61	2370.24	3006.34	2193.16	1540.64	1576.67	458.841	1466.9	343.416
tnfsf11	ENSDARG00000068141	0.793231	3.33837	0	10.1712	112.497	38.5759	8.953	250.547	206.99
tnfsf12	ENSDARG00000069376	3471.97	3974.67	843.242	209.781	186.859	819.985	389.456	527.085	231.296
traf1	ENSDARG00000069482	4.75939	0.667674	0	15.2568	219.274	146.391	373.788	1879.63	419.469
vtna	ENSDARG00000055388	1960.07	1413.47	1229.12	0	194.486	0	43.6459	19.7527	34.4984
vtnb	ENSDARG00000053831	2583.55	486.067	1351.02	55.9416	154.445	0	0	24.9508	0
yes1	ENSDARG00000005941	2451.08	2270.76	3305.14	963.721	219.274	1112.77	280.9	72.7731	173.276
zap70	ENSDARG00000015752	0	0	10.0822	1366.75	1053.47	1224.54	753.171	605.056	482.194
zgc:113298	ENSDARG00000071648	62.6652	52.0786	23.8307	94.0836	85.8028	594.464	790.103	764.118	291.668
zgc:158446	ENSDARG00000090730	163.406	385.916	892.736	714.527	657.821	149.358	768.839	7899	4146.08
zgc:171686	ENSDARG00000076721	6.34585	0	1.83313	2182.99	1368.08	2051.45	179.06	1902.5	991.045
erap1b	ENSDARG00000021859	15.8646	45.4019	89.8236	67.3842	484.309	178.043	1398.91	1802.69	935.377

## Sheet: development
GO Term	Description	pvalue	FDR	Fold enrichment	Genes
GO:0008366	axon ensheathment	0.000121	0.0374	4.46	[amigo1 - adhesion molecule with ig-like domain 1, olig2 - oligodendrocyte lineage transcription factor 2, fyna - fyn oncogene related to src, fgr, yes a, erbb2 - v-erb-b2 erythroblastic leukemia viral oncogene homolog 2, neuro/glioblastoma derived oncogene homolog, zgc:198329 - zgc:198329, zgc:158657 - zgc:158657, il7r - interleukin 7 receptor, arhgef10 - rho guanine nucleotide exchange factor (…
GO:0042552	myelination	0.000121	0.0358	4.46	[amigo1 - adhesion molecule with ig-like domain 1, olig2 - oligodendrocyte lineage transcription factor 2, fyna - fyn oncogene related to src, fgr, yes a, erbb2 - v-erb-b2 erythroblastic leukemia viral oncogene homolog 2, neuro/glioblastoma derived oncogene homolog, zgc:198329 - zgc:198329, zgc:158657 - zgc:158657, il7r - interleukin 7 receptor, arhgef10 - rho guanine nucleotide exchange factor (…
GO:0007272	ensheathment of neurons	0.000121	0.0344	4.46	[amigo1 - adhesion molecule with ig-like domain 1, olig2 - oligodendrocyte lineage transcription factor 2, fyna - fyn oncogene related to src, fgr, yes a, zgc:198329 - zgc:198329, erbb2 - v-erb-b2 erythroblastic leukemia viral oncogene homolog 2, neuro/glioblastoma derived oncogene homolog, zgc:158657 - zgc:158657, arhgef10 - rho guanine nucleotide exchange factor (gef) 10, il7r - interleukin 7 r…
GO:0050817	coagulation	0.000164	0.0417	14.45	[serpind1 - serine (or cysteine) proteinase inhibitor, clade d (heparin cofactor), member 1, LOC560564 - platelet-derived growth factor c-like, plg - plasminogen, f7 - coagulation factor vii, f2 - coagulation factor ii (thrombin)]
GO:0007599	hemostasis	0.000164	0.0402	14.45	[serpind1 - serine (or cysteine) proteinase inhibitor, clade d (heparin cofactor), member 1, LOC560564 - platelet-derived growth factor c-like, plg - plasminogen, f7 - coagulation factor vii, f2 - coagulation factor ii (thrombin)]
GO:0007596	blood coagulation	0.000164	0.0389	14.45	[serpind1 - serine (or cysteine) proteinase inhibitor, clade d (heparin cofactor), member 1, LOC560564 - platelet-derived growth factor c-like, plg - plasminogen, f7 - coagulation factor vii, f2 - coagulation factor ii (thrombin)]
number of genes	16
symbol	ensembl_id	3 dpf (1)	3 dpf (2)	3 dpf (3)	5 dpf (1)	5 dpf (2)	5 dpf (3)	7 dpf (1)	7 dpf (2)	7 dpf (3)
amigo1	ENSDARG00000079620	0	0	794.664	0	116.31	36.5976	0	0	0
arhgef10	ENSDARG00000077788	704.389	6346.24	509.611	325.478	249.781	221.564	317.832	126.833	438.287
cxcr3.1	ENSDARG00000007358	0	10.6828	10.0822	793.353	90.5696	353.118	510.321	576.987	221.103
erbb2	ENSDARG00000026294	316.499	902.696	191.562	146.211	101.057	38.5759	81.6962	36.3866	64.2925
f2	ENSDARG00000036041	6034.9	2298.8	902.818	240.295	156.352	167.162	39.1694	77.9712	29.01
f7	ENSDARG00000034862	1062.93	140.212	109.071	0	0	0	0	0	0
fyna	ENSDARG00000011370	245.902	0	74.2419	0	9.53364	51.4345	1.11913	0	0
il7r	ENSDARG00000078970	21.4172	663.668	639.764	2948.38	5268.29	7430.31	21410	11955.6	13383.8
pdgfc	ENSDARG00000077588	300.634	12.6858	671.844	6.357	187.813	99.9016	0	0	0
nfasca	ENSDARG00000061099	1841.88	1119.02	2800.11	533.988	1276.55	262.118	26.859	317.083	65.8606
olig2	ENSDARG00000040946	0	0	98.9892	0	4.76682	37.5868	0	0	0
plg	ENSDARG00000023111	9612.37	2887.02	3659.85	1.2714	0.953364	53.4128	1.11913	5.19808	7.84055
serpind1	ENSDARG00000021208	4938.66	636.294	1387.68	0	53.3884	51.4345	4.4765	23.9112	3.13622
tuba8l3	ENSDARG00000070155	92.0148	28.0423	386.791	10.1712	321.284	133.532	0	6.23769	1.56811
cmtm8b	ENSDARG00000063162	0	1.33535	6.41597	184.353	108.684	11.8695	630.068	330.598	65.0765
zgc:198329	ENSDARG00000076981	284.77	583.547	450.951	867.095	90.5696	105.836	0	13.515	0

## Sheet: Regulation_of_body_fluid_level
GO Term	Description	pvalue	FDR	Fold enrichment	Genes
GO:0050878	regulation of body fluid levels	4.27e-05	0.0254	5.2	[proc - protein c (inactivator of coagulation factors va and viiia), serpind1 - serine (or cysteine) proteinase inhibitor, clade d (heparin cofactor), member 1, serpinc1 - serine (or cysteine) proteinase inhibitor, clade c (antithrombin), member 1, LOC560564 - platelet-derived growth factor c-like, f9b - coagulation factor ixb, prkcbb - protein kinase c, beta b, plg - plasminogen, cftr - cystic f…
number of genes	27
gene_name	ensembl_id	3 dpf (1)	3 dpf (2)	3 dpf (3)	5 dpf (1)	5 dpf (2)	5 dpf (3)	7 dpf (1)	7 dpf (2)	7 dpf (3)
proca	ENSDARG00000038258	487.044	308.466	201.645	7.6284	49.5749	0	0	8.31693	7.05649
batf	ENSDARG00000011818	0.793231	3.33837	0	0	34.3211	81.1083	447.65	34.3073	160.731
cd247l	ENSDARG00000077240	0.793231	95.4774	5.4994	55.9416	224.041	127.597	1076.6	86.2881	620.971
cftr	ENSDARG00000041107	3.17292	0	22.9142	277.165	537.697	554.899	137.652	168.418	178.764
f2	ENSDARG00000036041	6034.9	2298.8	902.818	240.295	156.352	167.162	39.1694	77.9712	29.01
f7	ENSDARG00000034862	1062.93	140.212	109.071	0	0	0	0	0	0
f9b	ENSDARG00000029493	517.187	580.209	115.487	39.4134	0	0	0	0	0
fga	ENSDARG00000020741	8276.57	4563.55	3834	1.2714	1.90673	10.8804	1.11913	1.03962	0
fgb	ENSDARG00000008969	8842.94	4301.16	3073.25	1.2714	0.953364	0	1.11913	650.799	18.8173
fgg	ENSDARG00000037281	7270.75	4526.83	3203.4	1.2714	192.58	129.575	3.35738	31.1885	35.2825
fyna	ENSDARG00000011370	245.902	0	74.2419	0	9.53364	51.4345	1.11913	0	0
gpr18	ENSDARG00000062009	0.793231	2.6707	0	0	8.58028	1.97825	23.5016	29.1092	178.764
has2	ENSDARG00000036987	1.58646	12.6858	262.138	0	7.62691	53.4128	0	0	0
hspd1	ENSDARG00000056160	5496.3	3411.82	2721.29	1081.96	643.521	933.734	364.835	646.641	395.164
ifnphi1	ENSDARG00000025607	0	0	0	0	55.2951	0	44.765	243.27	0
ikzf1	ENSDARG00000013539	834.479	680.36	622.349	1107.39	2818.14	2392.69	3044.02	3951.58	3689.76
il7r	ENSDARG00000078970	21.4172	663.668	639.764	2948.38	5268.29	7430.31	21410	11955.6	13383.8
itk	ENSDARG00000017565	38.8683	161.577	11.9154	5036.01	3186.14	3637.01	3220.84	3872.57	2801.43
p2ry12	ENSDARG00000069945	1920.41	1227.19	254.806	48.3132	3.81346	236.401	153.32	23.9112	55.6679
pdgfc	ENSDARG00000077588	300.634	12.6858	671.844	6.357	187.813	99.9016	0	0	0
pik3ca	ENSDARG00000075456	1136.7	566.856	2892.69	76.284	380.392	649.855	17.906	303.568	127.801
plg	ENSDARG00000023111	9612.37	2887.02	3659.85	1.2714	0.953364	53.4128	1.11913	5.19808	7.84055
prkcbb	ENSDARG00000022254	991.539	1799.38	525.193	3818.01	6140.62	4159.27	6570.39	4714.66	6601.74
rag2	ENSDARG00000052121	2.37969	0	0	1762.16	1310.88	1458.96	617.757	2875.58	893.822
serpinc1	ENSDARG00000042684	5304.33	918.052	3793.67	55.9416	119.171	110.782	205.919	51.9808	231.296
serpind1	ENSDARG00000021208	4938.66	636.294	1387.68	0	53.3884	51.4345	4.4765	23.9112	3.13622
syk	ENSDARG00000008186	2664.46	2711.43	2498.56	9908.02	2776.2	4559.87	10312.7	9747.44	8884.12
