# Supplementary material for: Gene expression profiling reveals a conserved microglia signature in larval zebrafish
Source: Glia. 2019 Sep 11;68(2):298–315. doi: 10.1002/glia.23717 (PMC6916425; doi:10.1002/glia.23717)
Supplement: Supplementary file 10 — Table S5 [file GLIA-68-298-s010.xlsx]

## Sheet: Correlations
	microglia mouse yolk sac (1)	microglia mouse embryo (1)	microglia mouse post natal (1)	microglia mouse adult (cortex, hypocampus, spinal cord) (1)	microglia zebra adult (2)	microglia mouse adult (3)	microglia human adult (4)
microglia adult 3 dpf	0.57998	0.592269	0.583021	0.553178	0.786536	0.554546	0.643016
microglia adult 5 dpf	0.594986	0.606552	0.598694	0.570254	0.791246	0.559869	0.67212
microglia adult 7 dpf	0.612264	0.621694	0.614361	0.590585	0.815723	0.573412	0.689061
fastq files from:	GEO id
(1) Matcovitch et al.	GSE79812
(2) Oosterhof et al.	GSE86921
(3) Zang et al.	GSE52564
(4) Galatro et al.	GSE99074
