# Supplementary material for: Gene expression profiling reveals a conserved microglia signature in larval zebrafish
Source: Glia. 2019 Sep 11;68(2):298–315. doi: 10.1002/glia.23717 (PMC6916425; doi:10.1002/glia.23717)
Supplement: Supplementary file 11 — Table S6 [file GLIA-68-298-s011.xlsx]

## Sheet: 3_dpf_vs_YS
				5 dpf vs 3 dpf (log2FoldChange > 2 → over expressed in 5 dpf log2FoldChange < -2 → over expressed in 3 dpf padj < 0.05)			7 dpf vs 3 dpf (log2FoldChange > 2 → over expressed in 7 dpf log2FoldChange < -2 → over expressed in 3 dpf padj < 0.05)
ensembl_id	symbol	entrez_id	baseMean	FC	pvalue	FDR	FC	pvalue	FDR
ENSDARG00000000069	dap	58093	543.864	-3.56603	0.00106724	0.0179364	-2.78803	0.0104185	0.0717331
ENSDARG00000003375	gng12a	406604	289.683	-3.58508	6.78946e-05	0.00222768	-0.577456	0.516956	0.762058
ENSDARG00000007323	chmp4bb	406766	935.027	-1.09194	0.0432601	0.228249	-2.05401	0.000146422	0.00277365
ENSDARG00000010083	rbfox3a	100538330	303.273	-3.07288	0.0323447	0.191679	-4.2434	0.00318564	0.0304782
ENSDARG00000021309	rhoca	394125	2809.98	-1.10762	0.0819773	0.326318	-2.1688	0.000662843	0.00929028
ENSDARG00000028163	prg4b	553377	868.435	-1.77703	0.10698	0.377231	-3.34115	0.00246322	0.0254487
ENSDARG00000030097	sdcbp	407719	112.856	-4.58602	5.2148e-05	0.00184288	-1.08774	0.32309	0.605139
ENSDARG00000030694	atp6v1e1b	192335	890.68	-2.41926	0.000799651	0.0145158	-1.92566	0.0075682	0.0568774
ENSDARG00000031751	npr1a	560653	246.775	-0.755539	0.621048	0.858768	-5.73449	0.000221985	0.00385332
ENSDARG00000031761	dab2	404040	939.994	0.883954	0.440948	0.752251	-3.33804	0.00370182	0.0337521
ENSDARG00000033307	igf2b	324215	1670.77	-3.5821	1.01977e-05	0.00046764	-3.99329	8.75029e-07	3.61615e-05
ENSDARG00000034534	atp6v1aa	394110	774.834	-1.59319	0.0303028	0.183199	-2.07958	0.00470918	0.0403162
ENSDARG00000037064	galca	449649	343.164	-3.4487	0.000104397	0.00311735	-2.94226	0.000908164	0.0117961
ENSDARG00000037307	gnpda1	550565	417.387	-3.89785	6.60725e-05	0.00219406	-2.82558	0.00371313	0.0338121
ENSDARG00000043342	gpx3	798788	323.382	-2.33416	0.12382	0.410786	-6.89764	8.36624e-06	0.000257756
ENSDARG00000043457	gapdh	317743	1496.42	-4.08035	0.00687508	0.0686795	-12.5973	3.03801e-12	6.30505e-10
ENSDARG00000043465	atp6v1b2	359840	197.741	-5.16518	0.000528696	0.0105739	1.24459	0.38705	0.66184
ENSDARG00000044091	pitpnab	100333060	24.8953	-1.99281	0.271198	0.609342	-7.41951	0.000555253	0.00811747
ENSDARG00000053405	sord	570613	424.75	-7.59937	6.88736e-05	0.00224831	-4.62312	0.0140188	0.0881944
ENSDARG00000055278	cfb	30604	834.942	-13.6447	4.27224e-18	5.48556e-15	-10.2296	7.44294e-18	6.11162e-15
ENSDARG00000056549	vps26a	393881	497.453	-1.55721	0.0880689	0.339241	-2.78751	0.00229837	0.0242642
ENSDARG00000058257	slc39a1	321324	647.708	-4.52588	0.000952753	0.0165465	-2.63808	0.0536018	0.212728
ENSDARG00000059604	mtss1	560131	884.579	0.615828	0.470053	0.771735	-2.50985	0.00331218	0.0312769
ENSDARG00000062972	hip1	793823	1262.92	-2.16441	0.0374176	0.2085	-2.9966	0.00397216	0.0355187
ENSDARG00000075650	dscr3	445026	254.994	-3.47291	0.00394284	0.0461636	-1.49684	0.212176	0.487608
ENSDARG00000075833	lyve1a	560618	1201.93	-0.0768043	0.926929	0.979247	-2.8804	0.000596079	0.00858699
ENSDARG00000076773	lrrc58a	100000656	65.7067	-6.19626	0.00524928	0.0566984	-7.47705	0.00112627	0.0140215
ENSDARG00000086753	gb:bc139872	100856806	192.108	-4.71919	6.16288e-08	6.05597e-06	-2.4786	0.00363854	0.0333418
ENSDARG00000105287	mpp1	325542	7807.62	-2.05857	0.00242384	0.0323739	-1.66967	0.0138961	0.0875657

## Sheet: 3_dpf_vs_P2
				5 dpf vs 3 dpf (log2FoldChange > 2 → over expressed in 5 dpf log2FoldChange < -2 → over expressed in 3 dpf padj < 0.05)			7 dpf vs 3 dpf (log2FoldChange > 2 → over expressed in 7 dpf log2FoldChange < -2 → over expressed in 3 dpf padj < 0.05)
ensembl_id	symbol	entrez_id	baseMean	FC	pvalue	FDR	FC	pvalue	FDR
ENSDARG00000001897	man2b1	541519	259.437	-2.63985	0.00129923	0.020573	-1.66408	0.0419055	0.181726
ENSDARG00000003811	plxnb2a	561433	1211.52	-0.813236	0.267555	0.605238	-3.89171	1.2483e-07	6.8733e-06
ENSDARG00000013968	psap	140811	7398.44	-2.45562	0.00101257	0.0172586	-1.40533	0.0599184	0.228656
ENSDARG00000014101	pyroxd2	553066	2449.78	-2.50813	0.00440137	0.0499825	-5.36525	1.22613e-09	1.28648e-07
ENSDARG00000020301	os9	553455	1418.54	-0.927597	0.128067	0.4198	-2.0065	0.00100426	0.0128325
ENSDARG00000022974	wdr13	334827	158.658	-1.67706	0.199843	0.522809	-3.90116	0.00304948	0.0296106
ENSDARG00000023394	slc37a2	406287	9734.33	-2.43005	0.00203467	0.0284795	-2.99996	0.000139825	0.0026701
ENSDARG00000034473	ttyh3a	556314	7873.57	-2.06624	0.00246098	0.0327338	-1.79991	0.00834152	0.0607386
ENSDARG00000036427	slc3a2a	796322	2322.44	-2.96041	0.000839392	0.015095	-1.51517	0.0872536	0.287788
ENSDARG00000039256	spega	570504	147.069	-3.02132	0.202746	0.527372	-7.56433	0.00191036	0.021062
ENSDARG00000039459	qsox1	100004382	300.026	-4.07026	0.000154703	0.0041966	-1.69385	0.112918	0.33699
ENSDARG00000039489	git1	568935	786.582	-2.58019	0.000956366	0.0165942	-2.49734	0.00138438	0.0162293
ENSDARG00000040274	scamp5b	100004357	95.6495	-3.90748	0.00150036	0.0226949	-8.72074	4.1767e-08	2.70141e-06
ENSDARG00000042872	zdhhc8a	555918	333.878	2.2888	0.187758	0.507327	-6.12784	0.000739647	0.0100714
ENSDARG00000054319	oxct1b	560273	600.918	-13.1696	1.91189e-18	2.83255e-15	-9.62418	5.1461e-19	5.71701e-16
ENSDARG00000055290	mpeg1,1	335407	9579.83	-2.50865	9.27522e-05	0.00284882	-1.23407	0.0544553	0.215061
ENSDARG00000059945	sv2a	568033	934.586	-4.96981	3.29027e-06	0.000177013	-4.49229	2.54809e-05	0.00066774
ENSDARG00000061304	ppp1r9a	560862	735.342	-3.30892	0.000175879	0.00465327	-2.45619	0.00529711	0.0441488
ENSDARG00000061664	zgc:162707	100002095	65.3314	-0.698775	0.648451	0.872049	-9.4081	1.09661e-06	4.42078e-05
ENSDARG00000068199	pld3	571938	1274.71	-2.00114	0.0158902	0.121543	-2.46319	0.00300155	0.0292478
ENSDARG00000071709	ppp1r9bb	100331262	338.002	-3.85273	0.000201053	0.00516303	-3.14811	0.00232255	0.0243977
ENSDARG00000074328	apba1b	565507	218.416	-1.65898	0.129909	0.423001	-8.74876	5.3425e-11	8.07188e-09
ENSDARG00000078866	sdk1a	558391	87.2038	-1.83072	0.0960172	0.355291	-3.07566	0.00547876	0.0453228
ENSDARG00000090309	ubxn1	322073	1065.89	-3.55528	9.13796e-05	0.00283866	-2.36399	0.00919391	0.0653997
ENSDARG00000090617	ctif	100537309	1489.65	-1.86149	0.0177375	0.129831	-2.27654	0.00374053	0.0339896
ENSDARG00000098114	NA	NA	1523.34	-2.63073	0.00070652	0.0133016	-2.45894	0.00154275	0.0177014
ENSDARG00000099776	glula	100000775	2581.64	-2.91319	0.000168066	0.00449106	-1.2897	0.0955364	0.305038

## Sheet: 3_dpf_vs_A1
				5 dpf vs 3 dpf (log2FoldChange > 2 → over expressed in 5 dpf log2FoldChange < -2 → over expressed in 3 dpf padj < 0.05)			7 dpf vs 3 dpf (log2FoldChange > 2 → over expressed in 7 dpf log2FoldChange < -2 → over expressed in 3 dpf padj < 0.05)
ensembl_id	symbol	entrez_id	baseMean	FC	pvalue	FDR	FC	pvalue	FDR
ENSDARG00000001807	tnfrsf21	564874	2171.2	-1.17148	0.138183	0.43628	-2.39828	0.00241324	0.0250971
ENSDARG00000003061	cd276	791140	295.759	-3.10178	0.027345	0.171608	-7.11144	8.53183e-07	3.54137e-05
ENSDARG00000004049	marcksa	554102	325.842	-1.29508	0.242212	0.577176	-5.35848	1.88653e-06	7.11159e-05
ENSDARG00000006497	rtn1a	323706	651.935	-1.14816	0.232893	0.565595	-2.97151	0.00205309	0.0223743
ENSDARG00000006760	slc24a3	557196	135.892	-1.02097	0.264474	0.601877	-4.18192	8.10132e-06	0.000252062
ENSDARG00000007856	NA	NA	83.5412	-9.15526	0.000881243	0.0157104	-2.70616	0.277513	0.560401
ENSDARG00000008034	skib	30113	104.25	-1.55666	0.256859	0.593747	-4.34756	0.00178348	0.0199543
ENSDARG00000012138	sgce	368230	428.581	-1.77324	0.174989	0.491496	-4.63517	0.000415434	0.00645222
ENSDARG00000015495	klf3	117603	465.169	-0.183008	0.824052	0.944428	-2.51593	0.00231489	0.0243832
ENSDARG00000018967	gabbr1a	373873	134.082	-0.10569	0.948782	0.985285	-7.62829	3.0441e-05	0.000773767
ENSDARG00000020371	g6pc3	790919	223.216	-3.88588	0.000146451	0.00402374	-2.84817	0.00514664	0.0431231
ENSDARG00000022727	epha2b	568718	487.53	-1.15093	0.226039	0.556644	-3.16016	0.000915131	0.0118785
ENSDARG00000029905	phyhd1	492804	308.17	-11.2252	7.81235e-09	1.05848e-06	-6.13417	8.78648e-05	0.00183959
ENSDARG00000034368	hexb	323613	2315.29	-1.71707	0.00365947	0.0436958	-2.10496	0.00036795	0.00580058
ENSDARG00000036820	mgll	378960	1697.78	-1.26991	0.138481	0.436665	-2.62152	0.0022379	0.0237845
ENSDARG00000038243	e4f1	561158	177.262	-2.10354	0.094391	0.352346	-4.01608	0.00150122	0.0173196
ENSDARG00000043081	ctsz	450022	4895.77	-2.87243	0.000148335	0.00405815	-1.94688	0.0101113	0.0700004
ENSDARG00000043180	gpd1b	325181	2028.02	-6.6685	2.43423e-08	2.77416e-06	-6.72252	1.86233e-08	1.36856e-06
ENSDARG00000043701	gpd1a	550404	1236.65	-2.44002	0.000436836	0.00923926	-1.38402	0.045853	0.192611
ENSDARG00000045087	cdk5r1b	436788	159.676	-2.66152	0.0816583	0.325678	-7.90206	1.64218e-06	6.26551e-05
ENSDARG00000053358	basp1	569631	2123.39	-1.96639	0.0181373	0.131871	-3.15663	0.00014997	0.00282386
ENSDARG00000057586	sall3b	568041	350.888	-3.36882	0.000748273	0.0138441	-5.72461	1.6543e-08	1.23843e-06
ENSDARG00000057698	ctsd	65225	3301.2	-2.61025	0.000500144	0.0101398	-1.14709	0.125949	0.359767
ENSDARG00000061405	eva1a	767647	41.4816	-0.639899	0.778289	0.925666	-8.73155	0.000638098	0.00903488
ENSDARG00000061640	sipa1l2	497350	298.634	-1.61873	0.190482	0.511138	-4.5236	0.000278742	0.00461378
ENSDARG00000062976	iffo1a	561664	84.2624	0.924153	0.557556	0.825494	-5.45014	0.00117401	0.0144503
ENSDARG00000068965	nrip1a	796407	1085.46	-3.22871	0.00255821	0.0336321	-1.85184	0.0833633	0.280367
ENSDARG00000069048	serpinf1	447800	263.65	-1.8723	0.374381	0.701281	-8.00623	0.000228559	0.00393847
ENSDARG00000069945	p2ry12	100149618	435.981	-3.55935	0.00551912	0.0587608	-3.86958	0.00256155	0.0261594
ENSDARG00000071004	abhd12	767657	4147.71	-2.2523	0.00411782	0.0476402	-2.09542	0.00760069	0.0570535
ENSDARG00000075618	slc36a1	559308	1866.26	-2.35162	0.000398797	0.00870842	-2.39645	0.000307867	0.00503845
ENSDARG00000076595	sema4ga	563785	65.4297	-3.51007	0.045862	0.236556	-4.97689	0.00514416	0.0431214
ENSDARG00000077506	tjp1a	378845	3740.42	-1.39291	0.0619099	0.27964	-2.52515	0.000715243	0.00986712
ENSDARG00000077828	slc29a3	101887173	405.092	-2.25129	0.00145486	0.0221857	-2.29318	0.00118052	0.0145151
ENSDARG00000090062	rac3a	437027	86.0417	-10.1681	0.000326999	0.00746208	-2.75717	0.284698	0.567833
ENSDARG00000092067	atn1	321707	237.852	-0.406831	0.811677	0.939698	-5.01941	0.00357481	0.0329336
ENSDARG00000102793	slc16a6a	564872	974.443	-3.68421	1.78004e-05	0.000751834	-4.8593	1.6559e-08	1.23843e-06
ENSDARG00000102986	csf1ra	64274	10284.1	-2.22346	0.000179441	0.00473429	-2.35502	7.2477e-05	0.0015861
ENSDARG00000104559	tmem63ba	100334023	4313.05	-1.97829	0.0213673	0.145936	-2.94502	0.00061368	0.0087356

## Sheet: 5_dpf_vs_A2
				5 dpf vs 3 dpf (log2FoldChange > 2 → over expressed in 5 dpf log2FoldChange < -2 → over expressed in 3 dpf padj < 0.05)			7 dpf vs 5 dpf (log2FoldChange > 2 → over expressed in 7 dpf log2FoldChange < -2 → over expressed in 5 dpf padj < 0.05)
ensembl_id	symbol	entrez_id	baseMean	FC	pvalue	FDR	FC	pvalue	FDR
ENSDARG00000002467	rdh14b	334665	157.294	-1.52012	0.536985	0.814549	-9.41756	0.000559234	0.0304668
ENSDARG00000004702	NA	NA	84.8317	6.16434	0.000995136	0.0170671	1.48322	0.385622	0.81235
ENSDARG00000009511	tnfa	405785	79.1871	10.6107	0.000505001	0.010206	-4.29287	0.128564	0.560194
ENSDARG00000010437	fam46c	327154	145.392	4.315	5.34822e-05	0.00187285	-4.78241	8.99626e-06	0.00197861
ENSDARG00000011785	tbx6	192294	248.208	5.42724	6.65099e-05	0.00220479	0.870096	0.512228	0.873128
ENSDARG00000018459	msrb2	405857	1005.35	-5.36366	0.00128766	0.0204287	-7.68502	0.000165914	0.0131734
ENSDARG00000020298	btg2	30079	4794.5	2.15186	0.000466223	0.00967665	0.667084	0.277742	0.73547
ENSDARG00000036628	cd74b	30645	940.531	2.98344	0.000471862	0.00977861	1.05984	0.21279	0.674091
ENSDARG00000036940	ctss1	393398	99.4154	4.15729	6.29882e-06	0.000311865	0.817293	0.348059	0.786232
ENSDARG00000052855	ctso	567333	86.9268	8.12327	3.63982e-07	2.68594e-05	-1.94989	0.14906	0.590284
ENSDARG00000053104	fam102ba	724011	203.274	8.25107	2.71244e-07	2.12364e-05	-3.66285	0.0155785	0.205764
ENSDARG00000059993	trpm4a	100004946	159.286	5.37544	0.000276806	0.00661449	-0.0426944	0.976459	0.996098
ENSDARG00000060626	dgkaa	724010	2135.3	4.01926	0.00115386	0.0188974	0.757596	0.539652	0.883349
ENSDARG00000061852	olfml3a	568106	26.2152	3.93606	0.021891	0.148145	-7.72744	0.000169369	0.0132933
ENSDARG00000069787	LOC100149241	100149241	58.7684	9.84145	1.43655e-05	0.00062315	-1.60487	0.408769	0.824437
ENSDARG00000069928	prkceb	100332055	1134.42	7.17328	1.41481e-19	2.72492e-16	-0.123355	0.871736	0.976517
ENSDARG00000070121	rhoh	553413	2094.63	5.02765	7.30033e-08	6.96061e-06	0.372574	0.688837	0.936218
ENSDARG00000074556	ganc	100536353	41.2514	8.19845	5.27764e-05	0.00185488	-1.01653	0.539232	0.88313
ENSDARG00000075735	cxxc5b	560916	396.582	-1.85367	0.0570813	0.267947	-3.87148	9.79829e-05	0.00985837
ENSDARG00000077069	srgn	570867	333.566	3.13012	0.0021497	0.0298293	-0.590724	0.561227	0.892828
ENSDARG00000078647	samsn1b	450018	535.731	8.04103	9.80843e-09	1.2851e-06	0.358861	0.78689	0.959114
ENSDARG00000079012	cbfa2t3	563252	4637.2	2.14708	0.00123185	0.0198041	-1.29128	0.0519422	0.372262
ENSDARG00000087110	akna	556113	345.703	-0.523356	0.731666	0.90856	-5.68415	0.000251668	0.0172728
ENSDARG00000098153	lhfpl2b	550224	57.3145	-0.0237638	0.99157	0.997735	-8.90042	0.000452861	0.0260508
ENSDARG00000100244	ebf3a	567751	1109.23	0.821418	0.313043	0.648302	-3.45955	2.24893e-05	0.00382174
ENSDARG00000103519	adamts1	565145	56.1418	9.00727	0.00024628	0.00605019	-2.04982	0.342839	0.781492
ENSDARG00000103543	gngt2b	797361	78.1913	-0.122804	0.951578	0.98641	-9.29767	7.05612e-05	0.0084259

## Sheet: 7_dpf_vs_A2
				7 dpf vs 3 dpf (log2FoldChange > 2 → over expressed in 7 dpf log2FoldChange < -2 → over expressed in 3 dpf padj < 0.05)			7 dpf vs 5 dpf (log2FoldChange > 2 → over expressed in 7 dpf log2FoldChange < -2 → over expressed in 5 dpf padj < 0.05)
ensembl_id	symbol	entrez_id	baseMean	FC	pvalue	FDR	FC	pvalue	FDR
ENSDARG00000000370	triob	368847	886.012	1.70255	0.028374	0.141428	2.67124	0.000593291	0.0315791
ENSDARG00000004702	NA	NA	84.8317	7.64756	4.34484e-05	0.00104133	1.48322	0.385622	0.81235
ENSDARG00000010207	smad3b	326283	230.258	3.27059	0.00172292	0.0194148	1.73619	0.0952721	0.488238
ENSDARG00000011785	tbx6	192294	248.208	6.29734	3.66302e-06	0.000125782	0.870096	0.512228	0.873128
ENSDARG00000017446	camk1db	791176	75.1349	4.68981	0.00033856	0.00542698	3.21647	0.012958	0.187223
ENSDARG00000020298	btg2	30079	4794.5	2.81894	4.54721e-06	0.000153081	0.667084	0.277742	0.73547
ENSDARG00000026611	socs3b	406596	283.199	4.54748	0.00260276	0.0264563	1.72453	0.251776	0.716459
ENSDARG00000031817	trim2a	100003782	270.926	3.45656	0.00485516	0.0413411	1.00021	0.413691	0.829037
ENSDARG00000036628	cd74b	30645	940.531	4.04328	2.13934e-06	7.93784e-05	1.05984	0.21279	0.674091
ENSDARG00000036940	ctss1	393398	99.4154	4.97458	6.13827e-08	3.70375e-06	0.817293	0.348059	0.786232
ENSDARG00000043249	irf1b	792160	8562.47	4.16773	2.23315e-06	8.23735e-05	2.071	0.0187001	0.226297
ENSDARG00000052855	ctso	567333	86.9268	6.17338	0.000113875	0.00226611	-1.94989	0.14906	0.590284
ENSDARG00000053104	fam102ba	724011	203.274	4.58823	0.00434672	0.0379825	-3.66285	0.0155785	0.205764
ENSDARG00000059993	trpm4a	100004946	159.286	5.33275	0.000309331	0.00505803	-0.0426944	0.976459	0.996098
ENSDARG00000060626	dgkaa	724010	2135.3	4.77686	0.000112077	0.00224572	0.757596	0.539652	0.883349
ENSDARG00000069787	LOC100149241	100149241	58.7684	8.23658	0.000286471	0.00472514	-1.60487	0.408769	0.824437
ENSDARG00000069928	prkceb	100332055	1134.42	7.04993	5.81555e-19	6.1018e-16	-0.123355	0.871736	0.976517
ENSDARG00000070121	rhoh	553413	2094.63	5.40022	7.34509e-09	6.05762e-07	0.372574	0.688837	0.936218
ENSDARG00000074556	ganc	100536353	41.2514	7.18193	0.000402566	0.00626782	-1.01653	0.539232	0.88313
ENSDARG00000078647	samsn1b	450018	535.731	8.3999	2.09363e-09	2.04872e-07	0.358861	0.78689	0.959114
ENSDARG00000078649	il21r,2	100134975	17.2325	8.11683	0.00271194	0.0273452	1.7955	0.463694	0.855341
ENSDARG00000098641	nbeal2	100330830	4748.29	2.3816	0.000178189	0.00325462	0.767538	0.226961	0.69174
ENSDARG00000103519	adamts1	565145	56.1418	6.95745	0.00468096	0.0401292	-2.04982	0.342839	0.781492
ENSDARG00000104431	slc1a3a	323439	173.827	-0.169305	0.875938	0.955214	3.92367	0.000384621	0.0232821
