# Supplementary material for: Gene expression profiling reveals a conserved microglia signature in larval zebrafish
Source: Glia. 2019 Sep 11;68(2):298–315. doi: 10.1002/glia.23717 (PMC6916425; doi:10.1002/glia.23717)
Supplement: Supplementary file 12 — Table S7 [file GLIA-68-298-s012.xlsx]

## Sheet: info
GO annotation of shared and specific genes between zebrafih development and other datasets
sheet:
1- Zebrafish 7 dpf vs adult zebrafish (Osterhof et al.)
1-7dpf_AZ_GO	Shared genes between 7 dpf and adult zebrafish
1-7dpf_AZ_gene
1-7dpf_mAZ_GO	7 dpf specific gene in comparison with adult zebrafish
1-7dpf_mAZ_gene
1-AZ_m7dpf_GO	Adult zebrafish specific gene in comparison with 7 dpf
1-AZ_m7dpf_gene
2- Zebrafish 7 dpf vs adult mouse (Zhang et al.)
2-7_dpf_AM_GO	Shared genes between 7 dpf and adult mouse
2-7_dpf_AM_gene
2-7dpf_mAM_GO	7 dpf specific gene in comparison with adult mouse
2-7dpf_mAM_GO
2-AM_m7dpf_GO	Adult mouse specific gene in comparison with 7 dpf
2-AM_m7dpf_gene
3- Zebrafish development vs mouse development (Matcovitch et al.)
3-3dpf_YS_GO	Shared genes between 3 dpf and yolk sac in mouse
3-3dpf_YS_gene
3-3dpf_P2_GO	Shared genes between 3 dpf and mouse in P2 stage
3-3dpf_P2_gene
3-3dpf_A1_GO	Shared genes between 3 dpf and mouse in A1 stage
3-3dpf_A1_gene
3-5dpf_A2_GO	Shared genes between 5 dpf and mouse in A2 stage
3-5dpf_A2_gene
3-7dpf_A2_GO	Shared genes between 7 dpf and mouse in A2 stage
3-7dpf_A2_gene
3-3dpf_mY-P2-A1_GO	3 dpf specific gene in comparison with mouse in yolk sac, P2, A1 stages
3-3dpf_mY-P2-A1_gene
3-5dpf_mA2_GO	5 dpf specific gene in comparison with mouse in A2 stage
3-5dpf_mA2_gene
3-7dpf_mA2_GO	7 dpf specific gene in comparison with mouse in A2 stage
3-7dpf_mA2_gene
3-YS_m3dpf_GO	Yolk sac in mouse specific gene in comparison with 3 dpf
3-YS_m3dpf_gene
3-P2_m3dpf_GO	P2 stage in mouse specific gene in comparison with 3 dpf
3-P2_m3dpf_gene
3-A1_m3dpf_GO	A1 stage in mouse specific gene in comparison with 3 dpf
3-A1_m3dpf_gene
3-A2_m5_7dpf_GO	A2 stage in mouse specific gene in comparisons with 3 and 5 dpf
3-A2_m5_7dpf_gene
4- Zebrafish 7 dpf vs human (Galatro et al.)
4-7dpf_AH_GO	Shared genes between 7 dpf and human
4-7dpf_AH_gene
4-7dpf_mAH_GO	7 dpf specific gene in comparison with human
4-7dpf_mAH_gene
4-AH_m7dpf_GO	Human specific gene in comparison with 7 dpf
4-AH_m7dpf_gene
5- graph
5-7dpf_AZ_graph	Distribution of the specific or shared genes in the GO categories for the comparison between 7 dpf and adult zebrafish
5-7dpf_AM_graph	Distribution of the specific or shared genes in the GO categories for the comparison between 7 dpf and adult mouse
5-3_5_7dpf_devM_graph	Distribution of the specific or shared genes in the GO categories for the comparison between 3,5 and 7 dpf and stage of mouse development mouse
5-7dpf_AH_graph	Distribution of the specific or shared genes in the GO categories for the comparison between 7 dpf and human

## Sheet: 1-7dpf_AZ_GO
GO_id	Term	Number of genes in GO term	Number of genes	Frequency of genes in cluster	genes
GO:0007165	signal transduction	138	486	28.40%	acvrl1, ada, adcy7, adrb2a, antxr2a, apbb1ip, arhgap15, arhgap17b, arhgap22, arhgap27, arhgap27l, arhgap29a, arhgap36, arhgap4a, blnk, calcrlb, cblb, ccr12a, ccr9a, cd40, cmklr1, crfb4, csf1ra, csf1rb, cxcr3.2, ddr2a, dub, fas, fgd4b, fybb, gmip, gpr132b, gpr155a, gpr183a, hcst, hmha1b, ifngr1, il1b, im:7154036, irak4, irf5, itga5, itgae.2, itgb1b.1, itgb2, itgb7, jak1, klhl6, lcp2a, lcp2b, ltb4r…
GO:0048856	anatomical structure development	90	486	18.52%	abhd12, acvrl1, ano6, apoc1, arf6a, atp13a2, calcrlb, cbfb, cd2ap, cdh28, cebpa, coro1a, csf1ra, csf1rb, csf3r, ctsk, ctsz, cyfip1, dbnlb, ddr2a, def6a, dub, egr1, enpp1, etv7, fas, fbxl18, fli1b, gpr183a, grna, ifngr1, ikzf1, il1b, il2rga, irf4a, irf8, itga5, jak1, klf2b, klhl6, kmo, ltb4r, map3k3, mdm1, neb, nfkbiaa, ngfrb, npm1a, nr1d1, pak2a, parvg, pla2g4aa, plcb3, plk2b, plxnc1, ptk2ba, ptp…
GO:0002376	immune system process	75	486	15.43%	ada, ano6, bpifcl, cbfb, ccl34b.1, ccr12a, ccr9a, cd180, cd40, cebpa, cmklr1, csf1ra, csf3r, cxcr3.2, enpp1, erap1b, etv7, fas, fybb, gpr183a, hcst, ifngr1, ikzf1, il1b, il2rga, inpp5d, inppl1b, irf4a, irf5, irf8, jak1, klhl6, lyn, mhc1lga, mxf, nfkbiaa, npm1a, nrros, p2ry12, ptk2ba, rel, ripk2, samsn1a, si:ch211-240b21.4, si:ch73-158p21.3, si:ch73-63e15.2, si:dkey-103e21.5, si:dkey-117a8.1, si:d…
GO:0034641	cellular nitrogen compound metabolic process	69	486	14.20%	LOC100535969, LOC553228, ada, adcy7, ampd3b, arid5a, bach1b, card11, cbfb, cebpa, cebpb, cers2b, cpt1b, cpt1cb, cyfip1, dnase2, eef2a.2, egr1, elk3, elmsan1a, erap1b, etv7, fli1b, foxj2, haao, hk2, hmox1a, ikzf1, irak4, irf10, irf4a, irf5, irf8, klf12a, klf2b, kmo, lyn, mafaa, mcm10, nfatc3b, noc2l, npm1a, nr1d1, paox1, pprc1, rbm47, rel, ripk2, rnaset2l, sall3a, sat1a.2, sfmbt2, si:ch211-79m20.1…
GO:0009058	biosynthetic process	66	486	13.58%	LOC100535969, ada, adcy7, ampd3b, arid5a, b3gnt2l, bach1b, card11, cbfb, cebpa, cebpb, cers2b, cyfip1, eef2a.2, egr1, elk3, elmsan1a, etv7, fli1b, foxj2, fut9b, haao, hk2, ikzf1, irak4, irf10, irf4a, irf5, irf8, itm2bb, itpka, klf12a, klf2b, kmo, lpcat2, mafaa, mcm10, nfatc3b, noc2l, npm1a, nr1d1, pld1b, pprc1, ptgs2b, rel, ripk2, sall3a, sfmbt2, si:ch211-79m20.1, si:ch73-63e15.2, si:dkey-239n17.…
GO:0006810	transport	60	486	12.35%	abca1b, abcb6b, abcc3, abcc4, abcg2a, abcg2c, ano6, antxr2a, aqp7, arf6a, arhgap17b, atp13a2, atp8b5a, bin1b, ccdc88b, clcn5b, dbnlb, ehd4, exoc3l2b, gb:eh507706, gpr155a, havcr1, itpr1a, kcnk5a, kcnq5b, marco, micall1b.2, ncf4, npm1a, osbpl9, plcb3, rab44, rhbdf1a, scn4bb, sh3gl1a, si:dkey-17m8.1, si:dkey-262k9.4, si:dkey-4c23.3, si:dkey-76b14.2, slc16a10, slc16a5a, slc43a2a, slc43a2b, slc4a2b, …
GO:0006464	cellular protein modification process	59	486	12.14%	LOC568955, acvrl1, b3gnt2l, btr20, btr22, cblb, csf1ra, csf1rb, ddr2a, fut9b, gpr183a, ikbke, irak4, jak1, lyn, man2a1, map3k1, map3k14a, map3k20, map3k3, ngfrb, noc2l, pak2a, pik3r5, pik3r6b, plk2b, ptk2ba, ptpn18, ptpn22, ptprja, ripk1l, ripk2, ripk3, rnf213b, rps6ka5, samsn1a, si:ch211-79m20.1, si:dkey-17m8.1, sla1, smpd2a, ssh1a, st3gal3a, st3gal8, stk10, syk, tbl1x, tek, tgfb1b, tgfbr2a, tgm…
GO:0030154	cell differentiation	54	486	11.11%	arf6a, cbfb, cebpa, coro1a, csf1ra, csf1rb, csf3r, cyfip1, dbnlb, ddr2a, elk3, etv7, fli1b, gpr183a, grna, ifngr1, ikzf1, il2rga, irf4a, irf8, itga5, jak1, klf2b, kmo, lyn, neb, nfkbiaa, ngfrb, nr1d1, parvg, plxnc1, ptk2ba, s1pr2, sema4ab, si:ch211-129c21.1, si:ch73-63e15.2, si:dkey-103e21.5, sla1, slc7a7, smarcd2, spi1a, spi1b, ssh1a, stat5a, syk, tek, tgfb1b, tie1, tln1, tnfrsf1b, wnt4b, yrk, z…
GO:0006950	response to stress	47	486	9.67%	acvrl1, ano6, bpifcl, cd180, cd40, csf1ra, cxcr3.2, enpp4, hmox1a, il1b, irf5, lyn, marco, mcm10, mpeg1.1, mxf, ncf1, nod1, nrros, p2ry12, pla2g4aa, plaua, ptgs2b, ptk2ba, rel, ripk1l, ripk2, si:ch211-240b21.4, si:ch211-79m20.1, si:ch73-63e15.2, si:dkey-117a8.1, si:dkey-17m8.1, sla1, smc6, syk, tlr1, tlr21, tlr22, tlr9, tnfaip8l2b, tnfrsf1a, traf6, trpv4, uba7, unc93b1, yrk, zgc:123335
GO:0040011	locomotion	41	486	8.44%	acvrl1, ano6, apoc1, arhgap4a, ccr12a, ccr9a, cebpa, cmklr1, csf1ra, cxcr3.2, cyfip1, def6a, gpr183a, il1b, inpp5d, irf4a, itga5, itgb1b.1, itgb2, itgb7, lyn, ngfrb, pak2a, pld1b, plxnc1, ptk2ba, rgs14a, rhbdf1a, s1pr2, sema4ab, si:ch211-129c21.1, si:ch211-240b21.4, si:ch211-79m20.1, si:dkey-117a8.1, stk10, syk, tnfrsf1a, wasb, yrk, zgc:100846, zgc:172352
GO:0048870	cell motility	39	486	8.02%	acvrl1, ano6, apoc1, arhgap4a, ccr12a, ccr9a, cebpa, cmklr1, csf1ra, cxcr3.2, def6a, gpr183a, il1b, inpp5d, irf4a, itga5, itgb1b.1, itgb2, itgb7, lyn, ngfrb, pak2a, pld1b, plxnc1, ptk2ba, rgs14a, rhbdf1a, s1pr2, sema4ab, si:ch211-129c21.1, si:ch211-240b21.4, si:ch211-79m20.1, si:dkey-117a8.1, stk10, syk, tnfrsf1a, wasb, yrk, zgc:172352
GO:0009056	catabolic process	34	486	7.00%	abhd12, ada, ctsc, ctsk, ctss2.2, ctsz, cyp2k8, dnase2, erap1b, fbxl18, gpcpd1, gpd1a, haao, hk2, hmox1a, kmo, lygl2, nr1d1, paox1, pla2g4aa, plbd1, plcb3, plcg2, pld1b, psme1, rhbdf1a, rnaset2l, rnf213b, scpep1, smcr8b, uba7, zfp36l1a, zgc:100846, zgc:110239
GO:0022607	cellular component assembly	27	486	5.56%	abcc4, birc7, cbfb, cdh28, cyfip1, dbnlb, dub, itga5, lcp1, mdm1, mxc, mxf, ncf1, neb, parvg, ptk2ba, si:dkey-261m9.6, smcr8b, snap23.1, spice1, ssh1a, stil, tln1, wasb, wipf1b, zgc:112234, zgc:172352
GO:0007010	cytoskeleton organization	25	486	5.14%	antxr2a, arhgap17b, birc7, cbfb, ccdc88b, havcr1, lcp1, mdm1, neb, npm1a, pak2a, parvg, ptk2ba, rgs14a, sh3bp1, si:ch211-137a8.2, spice1, ssh1a, stil, tln1, trpv4, wasb, wasf2, wipf1b, zgc:172352
GO:0007155	cell adhesion	24	486	4.94%	cdh28, col5a1, epdl1, gpr183a, ifngr1, inppl1b, itga5, itgae.2, itgb1b.1, itgb2, itgb7, lgals3bpb, nectin4, parvg, plaua, plxnc1, ptk2ba, si:dkey-15j16.6, syk, tie1, tln1, tnfaip8l2b, zgc:101783, zmp:0000001082
GO:0055085	transmembrane transport	23	486	4.73%	abca1b, abcb6b, abcc3, abcc4, abcg2a, abcg2c, ano6, aqp7, clcn5b, gb:eh507706, gpr155a, itpr1a, kcnk5a, kcnq5b, si:dkey-262k9.4, slc16a10, slc16a5a, slc43a2a, slc43a2b, slc5a9, slc7a7, tcirg1b, trpv4
GO:0042592	homeostatic process	21	486	4.32%	acp5a, ccr12a, ccr9a, cmklr1, cxcr3.2, enpp1, etv7, flnca, gpr183a, hk2, hmox1a, si:ch211-240b21.4, si:dkey-117a8.1, slc4a2b, slc4a4b, spi1b, stat5a, stil, tcirg1b, tfec, trpv4
GO:0006629	lipid metabolic process	21	486	4.32%	LOC101884755, abhd12, alox5a, b4galnt1a, cers2b, cpt1b, cpt1cb, gpcpd1, inpp5d, inppl1b, lpcat2, pip5k1aa, pla2g4aa, plbd1, plcb3, plcg2, pld1b, ptgs2b, sftpbb, si:dkey-66a8.7, smpd2a
GO:0008219	cell death	21	486	4.32%	LOC100331324, birc7, card11, card9, csf1ra, csf1rb, ddr2a, dnase2, fas, nod1, pak2a, ripk2, si:dkey-103e21.5, si:dkey-118k5.3, tek, tgfb1b, tie1, tnfaip8l2b, tnfrsf1b, traf6, zgc:110239
GO:0007049	cell cycle	21	486	4.32%	antxr2a, bcl2l11, birc7, btg2, fbxl18, map3k1, map3k14a, map3k20, map3k3, mdm1, npm1a, pak2a, pla2g4aa, psme1, rgs14a, si:dkey-27i16.2, spice1, stil, stk10, wnt4b, zgc:123335
GO:0016192	vesicle-mediated transport	20	486	4.12%	arf6a, arhgap17b, bin1b, dbnlb, ehd4, exoc3l2b, havcr1, marco, micall1b.2, ncf4, sh3gl1a, si:dkey-17m8.1, si:dkey-76b14.2, snap23.1, stx11a, syk, tnfaip2b, wasb, wipf1b, zgc:100846
GO:0048646	anatomical structure formation involved in morphogenesis	19	486	3.91%	abhd12, ano6, calcrlb, cbfb, ctsz, fli1b, itga5, klf2b, klhl6, neb, plk2b, ptk2ba, rnf213b, s1pr2, si:ch211-79m20.1, syk, tek, tie1, tln1
GO:0044281	small molecule metabolic process	17	486	3.50%	LOC101884755, LOC553228, ada, adcy7, alox5a, ampd3b, cpt1b, cpt1cb, cyp2k8, glud1a, haao, hk2, itpka, kmo, man2a1, ptgs2b, slc7a7
GO:0000902	cell morphogenesis	17	486	3.50%	cdh28, coro1a, cyfip1, dbnlb, gpr183a, grna, ifngr1, itga5, ngfrb, parvg, plxnc1, sema4ab, si:ch211-129c21.1, ssh1a, wasb, wipf1b, zgc:172352
GO:0000278	mitotic cell cycle	16	486	3.29%	antxr2a, birc7, btg2, fbxl18, map3k1, map3k14a, map3k20, map3k3, pak2a, pla2g4aa, psme1, spice1, stil, stk10, wnt4b, zgc:123335
GO:0009790	embryo development	15	486	3.09%	apoc1, atp13a2, cebpa, csf3r, def6a, dub, egr1, fas, fbxl18, itga5, klf2b, ltb4r, plcb3, s1pr2, tln1
GO:0008283	cell proliferation	13	486	2.67%	btg2, csf3r, lyn, ptk2ba, rhbdf1a, si:ch211-79m20.1, si:dkey-15j16.6, si:dkey-253i9.4, sla1, syk, tfec, tgfb1b, yrk
GO:0065003	protein-containing complex assembly	9	486	1.85%	mxc, mxf, ncf1, ptk2ba, si:dkey-261m9.6, snap23.1, wasb, wipf1b, zgc:112234
GO:0061024	membrane organization	8	486	1.65%	ano6, atp8b5a, grna, havcr1, mxc, mxf, snap23.1, stx11a
GO:0040007	growth	8	486	1.65%	cyfip1, grna, il1b, itga5, sema4ab, si:ch211-129c21.1, si:ch211-79m20.1, tnfrsf1a
GO:0051276	chromosome organization	7	486	1.44%	LOC568955, noc2l, npm1a, si:dkey-261m9.6, smarcd2, tbl1x, zgc:112234
GO:0003013	circulatory system process	7	486	1.44%	acvrl1, adrb2a, bin1b, cbfb, erap1b, plcb3, ptgs2b
GO:0006259	DNA metabolic process	6	486	1.23%	cebpb, dnase2, mcm10, si:ch211-79m20.1, smc6, zgc:123335
GO:0005975	carbohydrate metabolic process	6	486	1.23%	b3gnt2l, gpd1a, hk2, hyal1, hyal2a, man2a1
GO:0007267	cell-cell signaling	6	486	1.23%	adrb2a, dub, rnf213b, snap23.1, stx11a, wnt4b
GO:0034655	nucleobase-containing compound catabolic process	5	486	1.03%	ada, dnase2, hk2, rnaset2l, zfp36l1a
GO:0051186	cofactor metabolic process	5	486	1.03%	LOC553228, haao, hk2, hmox1a, kmo
GO:0006520	cellular amino acid metabolic process	4	486	0.82%	glud1a, haao, kmo, slc7a7
GO:0030198	extracellular matrix organization	4	486	0.82%	col5a1, itga5, marco, zgc:113232
GO:0000003	reproduction	3	486	0.62%	bcl2l11, pla2g4aa, rgs14a
GO:0140014	mitotic nuclear division	3	486	0.62%	birc7, spice1, wnt4b
GO:0006914	autophagy	3	486	0.62%	nr1d1, smcr8b, zgc:100846
GO:0006412	translation	3	486	0.62%	cyfip1, eef2a.2, zfp36l1a
GO:0044403	symbiont process	3	486	0.62%	nectin4, tlr21, tlr22
GO:0043473	pigmentation	3	486	0.62%	adrb2a, csf1ra, tspan36
GO:0051604	protein maturation	3	486	0.62%	birc7, plaua, rhbdf1a
GO:0007005	mitochondrion organization	486	0.41%	217
GO:0042254	ribosome biogenesis	486	0.41%	204
GO:0030705	cytoskeleton-dependent intracellular transport	486	0.21%	80
GO:0071554	cell wall organization or biogenesis	486	0.21%	8
GO:0006091	generation of precursor metabolites and energy	486	0.21%	189
GO:0007059	chromosome segregation	486	0.21%	158
GO:0007009	plasma membrane organization	486	0.21%	55
GO:0034330	cell junction organization	486	0.21%	95
GO:0006913	nucleocytoplasmic transport	486	0.21%	125
GO:0051301	cell division	486	0.21%	222
GO:0021700	developmental maturation	486	0	121
GO:0022618	ribonucleoprotein complex assembly	486	0	148
GO:0050877	nervous system process	486	0	475
GO:0006457	protein folding	486	0	122
GO:0006605	protein targeting	486	0	133
GO:0071941	nitrogen cycle metabolic process	486	0	9
GO:0032196	transposition	486	0	11
GO:0019748	secondary metabolic process	486	0	12
GO:0015979	photosynthesis	486	0	0
GO:0006790	sulfur compound metabolic process	486	0	152
GO:0006397	mRNA processing	486	0	286
GO:0007568	aging	486	0	18
GO:0006399	tRNA metabolic process	486	0	158
GO:0007034	vacuolar transport	486	0	69

## Sheet: 1-7dpf_AZ_gene
ensembl_id	symbol	GO term
ENSDARG00000102986	csf1ra	signal transduction, anatomical structure development, immune system process, cellular protein modification process, cell differentiation, response to stress, locomotion, cell motility, cell death, pigmentation
ENSDARG00000079657	NA
ENSDARG00000040080	fli1b	anatomical structure development, cellular nitrogen compound metabolic process, biosynthetic process, cell differentiation, anatomical structure formation involved in morphogenesis
ENSDARG00000079623	ubtd1b
ENSDARG00000100336	LOC100007492
ENSDARG00000061544	ano6	anatomical structure development, immune system process, transport, response to stress, locomotion, cell motility, transmembrane transport, anatomical structure formation involved in morphogenesis, membrane organization
ENSDARG00000098296	gnsb
ENSDARG00000102916	NA
ENSDARG00000074846	si:ch73-203a8.1
ENSDARG00000055290	mpeg1.1	response_to_stress
ENSDARG00000077120	arid5a	cellular nitrogen compound metabolic process, biosynthetic process
ENSDARG00000018688	elk3	cellular nitrogen compound metabolic process, biosynthetic process, cell differentiation
ENSDARG00000091821	smc6	cellular nitrogen compound metabolic process, response to stress, DNA metabolic process
ENSDARG00000016505	apbb1ip	signal_transduction
ENSDARG00000079267	im:7154036	signal_transduction
ENSDARG00000089838	si:dkey-262k9.4	transport, transmembrane transport
ENSDARG00000069168	si:dkey-73n10.1
ENSDARG00000016188	si:ch73-63e15.2	anatomical structure development, immune system process, cellular nitrogen compound metabolic process, biosynthetic process, cell differentiation, response to stress
ENSDARG00000090337	pprc1	cellular nitrogen compound metabolic process, biosynthetic process
ENSDARG00000058992	cers2b	cellular nitrogen compound metabolic process, biosynthetic process, lipid metabolic process
ENSDARG00000079826	gpr174
ENSDARG00000045224	glipr1a
ENSDARG00000068849	fam83ha
ENSDARG00000076484	stab1
ENSDARG00000070428	si:dkey-239n17.4	signal transduction, cellular nitrogen compound metabolic process, biosynthetic process
ENSDARG00000100461	LOC101882195
ENSDARG00000059774	dub	signal transduction, anatomical structure development, cellular component assembly, embryo development, cell-cell signaling
ENSDARG00000059363	tgfbr2a	signal transduction, cellular protein modification process
ENSDARG00000057107	NA
ENSDARG00000016011	gpcpd1	catabolic process, lipid metabolic process
ENSDARG00000067524	fut9b	biosynthetic process, cellular protein modification process
ENSDARG00000088283	si:ch73-248e21.5
ENSDARG00000078734	myo1f
ENSDARG00000024209	wasf2	cytoskeleton_organization
ENSDARG00000104045	tlr22	signal transduction, immune system process, response to stress, symbiont process
ENSDARG00000057787	itgae.2	signal transduction, cell adhesion
ENSDARG00000076789	cx32.2
ENSDARG00000055226	slc7a7	anatomical structure development, immune system process, cellular nitrogen compound metabolic process, transport, cell differentiation, transmembrane transport, small molecule metabolic process, cellular amino acid metabolic process
ENSDARG00000058045	tlr21	signal transduction, immune system process, response to stress, symbiont process
ENSDARG00000034203	zgc:114046
ENSDARG00000000767	spi1b	anatomical structure development, immune system process, cellular nitrogen compound metabolic process, biosynthetic process, cell differentiation, homeostatic process
ENSDARG00000079895	ehbp1l1b
ENSDARG00000089404	si:dkey-24p1.7
ENSDARG00000006677	ripk1l	signal transduction, cellular protein modification process, response to stress
ENSDARG00000043593	rapgef1a	signal_transduction
ENSDARG00000101030	si:ch73-158p21.3	immune_system_process
ENSDARG00000023053	fam129ab
ENSDARG00000077410	myo9b	signal_transduction
ENSDARG00000098929	NA
ENSDARG00000038541	ccr12a	signal transduction, immune system process, locomotion, cell motility, homeostatic process
ENSDARG00000059294	marco	transport, response to stress, vesicle-mediated transport, extracellular matrix organization
ENSDARG00000071437	NA
ENSDARG00000073675	NA
ENSDARG00000042856	itpka	biosynthetic process, small molecule metabolic process
ENSDARG00000062049	hmha1b	signal_transduction
ENSDARG00000055504	si:ch211-212k18.7
ENSDARG00000062929	LOC101882918
ENSDARG00000051729	nfatc3b	signal transduction, cellular nitrogen compound metabolic process, biosynthetic process
ENSDARG00000077009	wdfy4
ENSDARG00000101469	NA
ENSDARG00000088222	fam78ab
ENSDARG00000040917	cbfb	anatomical structure development, immune system process, cellular nitrogen compound metabolic process, biosynthetic process, cell differentiation, cellular component assembly, cytoskeleton organization, anatomical structure formation involved in morphogenesis, circulatory system process
ENSDARG00000103688	tank
ENSDARG00000033042	ptprja	anatomical structure development, cellular protein modification process
ENSDARG00000091993	dicp1.1
ENSDARG00000078503	si:dkey-76b14.2	transport, vesicle-mediated transport
ENSDARG00000076189	ccdc88b	transport, cytoskeleton organization
ENSDARG00000101169	grap2b
ENSDARG00000036308	nod1	signal transduction, response to stress, cell death
ENSDARG00000038822	mrc1b
ENSDARG00000092455	NA
ENSDARG00000068246	plcb3	signal transduction, anatomical structure development, transport, catabolic process, lipid metabolic process, embryo development, circulatory system process
ENSDARG00000069114	unc93b1	signal transduction, immune system process, response to stress
ENSDARG00000044694	fybb	signal transduction, immune system process
ENSDARG00000061985	rbm47	anatomical structure development, cellular nitrogen compound metabolic process
ENSDARG00000068177	pak2a	signal transduction, anatomical structure development, cellular protein modification process, locomotion, cell motility, cytoskeleton organization, cell death, cell cycle, mitotic cell cycle
ENSDARG00000068784	vsir
ENSDARG00000027529	hmox1a	cellular nitrogen compound metabolic process, response to stress, catabolic process, homeostatic process, cofactor metabolic process
ENSDARG00000024540	tspan36	signal transduction, anatomical structure development, pigmentation
ENSDARG00000090039	reck
ENSDARG00000068199	pld3
ENSDARG00000022466	clcn5b	transport, transmembrane transport
ENSDARG00000074283	inpp5d	immune system process, locomotion, cell motility, lipid metabolic process
ENSDARG00000071578	NA
ENSDARG00000001933	prkag2b
ENSDARG00000090783	mfap4
ENSDARG00000002165	psme1	catabolic process, cell cycle, mitotic cell cycle
ENSDARG00000012874	snap23.1	transport, cellular component assembly, vesicle-mediated transport, protein-containing complex assembly, membrane organization, cell-cell signaling
ENSDARG00000057680	foxj2	cellular nitrogen compound metabolic process, biosynthetic process
ENSDARG00000104415	LOC100334101
ENSDARG00000090340	si:dkey-27o4.1
ENSDARG00000043701	gpd1a	catabolic process, carbohydrate metabolic process
ENSDARG00000005789	enpp1	anatomical structure development, immune system process, homeostatic process
ENSDARG00000093081	NA
ENSDARG00000016939	itgb2	signal transduction, locomotion, cell motility, cell adhesion
ENSDARG00000076574	si:ch211-171h4.6	signal_transduction
ENSDARG00000020812	NA
ENSDARG00000089223	ngfrb	signal transduction, anatomical structure development, cellular protein modification process, cell differentiation, locomotion, cell motility, cell morphogenesis
ENSDARG00000028663	tek	signal transduction, anatomical structure development, cellular protein modification process, cell differentiation, cell death, anatomical structure formation involved in morphogenesis
ENSDARG00000019392	stat5a	signal transduction, anatomical structure development, immune system process, cellular nitrogen compound metabolic process, biosynthetic process, cell differentiation, homeostatic process
ENSDARG00000015199	cblb	signal transduction, cellular protein modification process
ENSDARG00000102908	il16
ENSDARG00000044318	itgb7	signal transduction, locomotion, cell motility, cell adhesion
ENSDARG00000015374	st3gal3a	biosynthetic process, cellular protein modification process
ENSDARG00000067672	card9	cell_death
ENSDARG00000053624	csf1rb	signal transduction, anatomical structure development, cellular protein modification process, cell differentiation, cell death
ENSDARG00000089667	si:zfos-2330d3.3
ENSDARG00000042496	parp12a
ENSDARG00000077664	zgc:110239	signal transduction, immune system process, catabolic process, cell death
ENSDARG00000091692	havcr2
ENSDARG00000086897	si:dkey-7i4.1	signal_transduction
ENSDARG00000104197	ptpn22	cellular_protein_modification_process
ENSDARG00000026350	wasb	anatomical structure development, immune system process, transport, locomotion, cell motility, cellular component assembly, cytoskeleton organization, vesicle-mediated transport, cell morphogenesis, protein-containing complex assembly
ENSDARG00000045959	csf3r	anatomical structure development, immune system process, cell differentiation, embryo development, cell proliferation
ENSDARG00000071251	ppp1r18
ENSDARG00000086166	si:ch211-286b5.9
ENSDARG00000104188	fam83fb
ENSDARG00000036462	NA
ENSDARG00000100075	abcg2a	transport, transmembrane transport
ENSDARG00000058820	bin1b	transport, vesicle-mediated transport, circulatory system process
ENSDARG00000103241	NA
ENSDARG00000013539	ikzf1	anatomical structure development, immune system process, cellular nitrogen compound metabolic process, biosynthetic process, cell differentiation
ENSDARG00000003113	ada	signal transduction, immune system process, cellular nitrogen compound metabolic process, biosynthetic process, catabolic process, small molecule metabolic process, nucleobase-containing compound catabolic process
ENSDARG00000059196	NA
ENSDARG00000093195	si:dkey-261m9.6	cellular component assembly, protein-containing complex assembly, chromosome organization
ENSDARG00000042698	si:dkey-15j16.6	signal transduction, immune system process, cell adhesion, cell proliferation
ENSDARG00000055955	lcp2a	signal_transduction
ENSDARG00000104474	il6r
ENSDARG00000098706	si:ch73-236c18.7	signal_transduction
ENSDARG00000046148	tnfaip8l2b	immune system process, response to stress, cell adhesion, cell death
ENSDARG00000007711	rab3il1
ENSDARG00000017504	si:ch211-1o7.3
ENSDARG00000032469	ampd3b	cellular nitrogen compound metabolic process, biosynthetic process, small molecule metabolic process
ENSDARG00000056259	tmem131	immune_system_process
ENSDARG00000008186	syk	signal transduction, anatomical structure development, immune system process, transport, cellular protein modification process, cell differentiation, response to stress, locomotion, cell motility, cell adhesion, vesicle-mediated transport, anatomical structure formation involved in morphogenesis, cell proliferation
ENSDARG00000067797	spi1a	anatomical structure development, immune system process, cellular nitrogen compound metabolic process, biosynthetic process, cell differentiation
ENSDARG00000020625	jak1	signal transduction, anatomical structure development, immune system process, cellular protein modification process, cell differentiation
ENSDARG00000098700	il1b	signal transduction, anatomical structure development, immune system process, response to stress, locomotion, cell motility, growth
ENSDARG00000010183	si:ch73-265h17.1
ENSDARG00000092743	si:dkey-108k21.17
ENSDARG00000040178	havcr1	transport, cytoskeleton organization, vesicle-mediated transport, membrane organization
ENSDARG00000103912	NA
ENSDARG00000075818	dok2
ENSDARG00000091465	si:dkey-66a8.7	lipid_metabolic_process
ENSDARG00000028058	traf6	signal transduction, immune system process, cellular nitrogen compound metabolic process, biosynthetic process, cellular protein modification process, response to stress, cell death
ENSDARG00000088672	zmp:0000000936	signal_transduction
ENSDARG00000016154	zfp36l1a	cellular nitrogen compound metabolic process, biosynthetic process, catabolic process, nucleobase-containing compound catabolic process, translation
ENSDARG00000015557	zgc:100829
ENSDARG00000036104	si:dkeyp-92c9.3
ENSDARG00000105287	mpp1
ENSDARG00000043475	tagapb	signal_transduction
ENSDARG00000093629	NA
ENSDARG00000090119	tlr8a
ENSDARG00000067723	NA
ENSDARG00000077326	slc45a4
ENSDARG00000093003	acy3.1
ENSDARG00000098640	NA
ENSDARG00000097436	NA
ENSDARG00000077918	dnase2b
ENSDARG00000069311	zgc:195175
ENSDARG00000100729	tln1	anatomical structure development, cell differentiation, cellular component assembly, cytoskeleton organization, cell adhesion, anatomical structure formation involved in morphogenesis, embryo development
ENSDARG00000032631	ltb4r	signal transduction, anatomical structure development, embryo development
ENSDARG00000006877	enpp4	response_to_stress
ENSDARG00000006308	ptpn18	cellular_protein_modification_process
ENSDARG00000067729	arid3c
ENSDARG00000030472	slc16a5a	transport, transmembrane transport
ENSDARG00000054610	coro1a	anatomical structure development, cell differentiation, cell morphogenesis
ENSDARG00000012860	tmprss4b
ENSDARG00000013771	ctss2.2	catabolic_process
ENSDARG00000069953	kcnq5b	transport, transmembrane transport
ENSDARG00000092425	NA
ENSDARG00000007494	st3gal8	biosynthetic process, cellular protein modification process
ENSDARG00000086778	si:ch211-79m20.1	signal transduction, anatomical structure development, cellular nitrogen compound metabolic process, biosynthetic process, cellular protein modification process, response to stress, locomotion, cell motility, anatomical structure formation involved in morphogenesis, cell proliferation, growth, DNA metabolic process
ENSDARG00000074488	ifngr1	signal transduction, anatomical structure development, immune system process, cell differentiation, cell adhesion, cell morphogenesis
ENSDARG00000102762	pik3r5	signal transduction, cellular protein modification process
ENSDARG00000020984	slc16a10	transport, transmembrane transport
ENSDARG00000024546	pla2g4aa	anatomical structure development, response to stress, catabolic process, lipid metabolic process, cell cycle, mitotic cell cycle, reproduction
ENSDARG00000055276	rel	signal transduction, anatomical structure development, immune system process, cellular nitrogen compound metabolic process, biosynthetic process, response to stress
ENSDARG00000097320	NA
ENSDARG00000079530	si:dkey-17m8.1	signal transduction, transport, cellular protein modification process, response to stress, vesicle-mediated transport
ENSDARG00000101203	LOC568955	cellular protein modification process, chromosome organization
ENSDARG00000094448	NA
ENSDARG00000052741	card11	cellular nitrogen compound metabolic process, biosynthetic process, cell death
ENSDARG00000087736	si:dkey-118k5.3	signal transduction, cell death
ENSDARG00000088775	NA
ENSDARG00000038668	gbp1
ENSDARG00000055186	ccr9a	signal transduction, immune system process, locomotion, cell motility, homeostatic process
ENSDARG00000060438	tbl1x	cellular nitrogen compound metabolic process, biosynthetic process, cellular protein modification process, chromosome organization
ENSDARG00000096587	NA
ENSDARG00000010255	bin2b
ENSDARG00000035630	ypel1
ENSDARG00000040528	lgals3bpb	cell_adhesion
ENSDARG00000094025	si:dkey-237j10.2
ENSDARG00000074653	si:ch211-233m11.1	signal_transduction
ENSDARG00000010782	zgc:55621
ENSDARG00000102985	NA
ENSDARG00000038682	zgc:171687
ENSDARG00000090804	gpr155a	signal transduction, transport, transmembrane transport
ENSDARG00000086947	NA
ENSDARG00000031715	lyn	signal transduction, immune system process, cellular nitrogen compound metabolic process, cellular protein modification process, cell differentiation, response to stress, locomotion, cell motility, cell proliferation
ENSDARG00000053836	si:ch211-284o19.8
ENSDARG00000098477	tec
ENSDARG00000102200	man2a1	cellular protein modification process, small molecule metabolic process, carbohydrate metabolic process
ENSDARG00000090844	LOC799279
ENSDARG00000089706	si:ch211-276a23.5
ENSDARG00000061459	si:dkey-253i9.4	signal transduction, cell proliferation
ENSDARG00000097889	NA
ENSDARG00000052059	si:dkey-37f13.4
ENSDARG00000098305	NA
ENSDARG00000098405	map3k1	signal transduction, cellular protein modification process, cell cycle, mitotic cell cycle
ENSDARG00000092985	NA
ENSDARG00000040072	scpep1	catabolic_process
ENSDARG00000036456	anxa4
ENSDARG00000043436	si:dkey-5n18.1
ENSDARG00000070165	tnfrsf1b	signal transduction, anatomical structure development, immune system process, cell differentiation, cell death
ENSDARG00000054302	ehd4	transport, vesicle-mediated transport
ENSDARG00000009134	hlx1
ENSDARG00000075614	apoc4
ENSDARG00000023188	lcp1	cellular component assembly, cytoskeleton organization
ENSDARG00000022841	ptk2ba	signal transduction, anatomical structure development, immune system process, cellular protein modification process, cell differentiation, response to stress, locomotion, cell motility, cellular component assembly, cytoskeleton organization, cell adhesion, anatomical structure formation involved in morphogenesis, cell proliferation, protein-containing complex assembly
ENSDARG00000033735	ncf1	response to stress, cellular component assembly, protein-containing complex assembly
ENSDARG00000093750	cd180	immune system process, response to stress
ENSDARG00000067872	NA
ENSDARG00000101828	NA
ENSDARG00000100134	LOC100006649
ENSDARG00000090091	LOC108183900
ENSDARG00000014329	npm1a	anatomical structure development, immune system process, cellular nitrogen compound metabolic process, biosynthetic process, transport, cytoskeleton organization, cell cycle, chromosome organization
ENSDARG00000004105	tie1	signal transduction, anatomical structure development, cellular protein modification process, cell differentiation, cell adhesion, cell death, anatomical structure formation involved in morphogenesis
ENSDARG00000100693	ddr2a	signal transduction, anatomical structure development, cellular protein modification process, cell differentiation, cell death
ENSDARG00000025903	lgals9l1
ENSDARG00000040251	ctsk	anatomical structure development, catabolic process
ENSDARG00000037870	actb2
ENSDARG00000098774	si:zfos-741a10.3
ENSDARG00000075748	zgc:172352	anatomical structure development, cell differentiation, locomotion, cell motility, cellular component assembly, cytoskeleton organization, cell morphogenesis
ENSDARG00000094606	NA
ENSDARG00000086762	gsdmea
ENSDARG00000021891	zbtb7b
ENSDARG00000044808	slc4a4b	transport, homeostatic process
ENSDARG00000034063	unm_sa911
ENSDARG00000103324	NA
ENSDARG00000098740	NA
ENSDARG00000074219	map3k20	signal transduction, cellular protein modification process, cell cycle, mitotic cell cycle
ENSDARG00000062040	atp8b5a	transport, membrane organization
ENSDARG00000094149	NA
ENSDARG00000071084	wipf1b	anatomical structure development, transport, cellular component assembly, cytoskeleton organization, vesicle-mediated transport, cell morphogenesis, protein-containing complex assembly
ENSDARG00000007443	fbxl18	anatomical structure development, catabolic process, cell cycle, mitotic cell cycle, embryo development
ENSDARG00000042722	blnk	signal_transduction
ENSDARG00000093074	si:ch211-139g16.8
ENSDARG00000053232	itgb1b.1	signal transduction, locomotion, cell motility, cell adhesion
ENSDARG00000053010	lpcat2	biosynthetic process, lipid metabolic process
ENSDARG00000053005	cd22
ENSDARG00000071491	nrros	immune system process, response to stress
ENSDARG00000037852	zgc:101663	biosynthetic process, cellular protein modification process
ENSDARG00000078119	sh3bp1	signal transduction, cytoskeleton organization
ENSDARG00000056407	irf8	anatomical structure development, immune system process, cellular nitrogen compound metabolic process, biosynthetic process, cell differentiation
ENSDARG00000077999	si:ch1073-59l16.1
ENSDARG00000042829	NA
ENSDARG00000058413	rnaset2l	cellular nitrogen compound metabolic process, catabolic process, nucleobase-containing compound catabolic process
ENSDARG00000044345	cyfip1	anatomical structure development, cellular nitrogen compound metabolic process, biosynthetic process, cell differentiation, locomotion, cellular component assembly, cell morphogenesis, growth, translation
ENSDARG00000068711	crfb4	signal_transduction
ENSDARG00000026049	mxf	immune system process, response to stress, cellular component assembly, protein-containing complex assembly, membrane organization
ENSDARG00000100054	LOC561000
ENSDARG00000102026	gpsm2l
ENSDARG00000102992	btr20	cellular_protein_modification_process
ENSDARG00000021859	erap1b	immune system process, cellular nitrogen compound metabolic process, catabolic process, circulatory system process
ENSDARG00000089582	si:dkey-233e3.2
ENSDARG00000044038	zbtb2a
ENSDARG00000059049	zgc:174904
ENSDARG00000098231	NA
ENSDARG00000103276	fcer1g
ENSDARG00000068763	plcg2	signal transduction, catabolic process, lipid metabolic process
ENSDARG00000040230	si:dkey-37m8.11
ENSDARG00000079932	zgc:152830
ENSDARG00000015224	cd2ap	anatomical_structure_development
ENSDARG00000061798	arhgap27l	signal_transduction
ENSDARG00000015902	stat6	signal transduction, cellular nitrogen compound metabolic process, biosynthetic process
ENSDARG00000076998	si:ch73-92i20.1
ENSDARG00000094007	NA
ENSDARG00000005565	entpd8
ENSDARG00000055365	si:dkey-25e12.3
ENSDARG00000078114	si:ch73-237c6.1
ENSDARG00000056615	cybb
ENSDARG00000056203	si:ch211-201h21.5
ENSDARG00000089146	si:dkey-53k12.5
ENSDARG00000090965	ripk3	cellular_protein_modification_process
ENSDARG00000093381	tgm2l	cellular_protein_modification_process
ENSDARG00000062349	arhgap15	signal_transduction
ENSDARG00000089602	NA
ENSDARG00000068858	il2rga	anatomical structure development, immune system process, cell differentiation
ENSDARG00000037421	egr1	anatomical structure development, cellular nitrogen compound metabolic process, biosynthetic process, embryo development
ENSDARG00000098461	si:dkey-11f4.14
ENSDARG00000052330	slc4a2b	transport, homeostatic process
ENSDARG00000102835	NA
ENSDARG00000036848	slc43a2a	transport, transmembrane transport
ENSDARG00000019564	asap2b
ENSDARG00000088870	NA
ENSDARG00000053387	NA
ENSDARG00000036420	si:dkey-33c9.6
ENSDARG00000030250	dennd2db
ENSDARG00000094012	si:dkey-192g7.3	signal transduction, immune system process
ENSDARG00000094854	ms4a17a.8
ENSDARG00000026990	klhl6	signal transduction, anatomical structure development, immune system process, anatomical structure formation involved in morphogenesis
ENSDARG00000012247	def6a	anatomical structure development, locomotion, cell motility, embryo development
ENSDARG00000104918	NA
ENSDARG00000012600	si:dkey-97a13.6
ENSDARG00000040118	zgc:113232	extracellular_matrix_organization
ENSDARG00000093337	NA
ENSDARG00000016016	dbnlb	anatomical structure development, transport, cell differentiation, cellular component assembly, vesicle-mediated transport, cell morphogenesis
ENSDARG00000006052	malt2
ENSDARG00000101941	LOC101886834
ENSDARG00000054543	samsn1a	signal transduction, immune system process, cellular protein modification process
ENSDARG00000102929	zgc:101715
ENSDARG00000077220	NA
ENSDARG00000103844	NA
ENSDARG00000043081	ctsz	anatomical structure development, catabolic process, anatomical structure formation involved in morphogenesis
ENSDARG00000099980	bpifcl	immune system process, response to stress
ENSDARG00000011445	elmsan1a	cellular nitrogen compound metabolic process, biosynthetic process
ENSDARG00000099585	NA
ENSDARG00000092028	si:dkey-4c23.3	transport
ENSDARG00000057273	alox5a	lipid metabolic process, small molecule metabolic process
ENSDARG00000073952	slc4a7
ENSDARG00000088202	sh3d19
ENSDARG00000098741	NA
ENSDARG00000060319	scn4bb	transport
ENSDARG00000078167	si:dkeyp-100h4.2	signal_transduction
ENSDARG00000075482	zgc:114046
ENSDARG00000079252	fam117ab
ENSDARG00000103669	NA
ENSDARG00000088745	zgc:173915
ENSDARG00000068653	rhoga
ENSDARG00000103131	si:ch1073-340j19.1
ENSDARG00000103218	NA
ENSDARG00000070606	ikbke	cellular_protein_modification_process
ENSDARG00000067566	sftpbb	lipid_metabolic_process
ENSDARG00000010276	ptgs2b	biosynthetic process, response to stress, lipid metabolic process, small molecule metabolic process, circulatory system process
ENSDARG00000074302	gpr183b
ENSDARG00000095049	NA
ENSDARG00000040432	klf2b	anatomical structure development, cellular nitrogen compound metabolic process, biosynthetic process, cell differentiation, anatomical structure formation involved in morphogenesis, embryo development
ENSDARG00000041505	itm2bb	biosynthetic_process
ENSDARG00000091728	zgc:114046
ENSDARG00000076386	epdl1	cell_adhesion
ENSDARG00000088402	NA
ENSDARG00000068219	b3gnt2l	biosynthetic process, cellular protein modification process, carbohydrate metabolic process
ENSDARG00000098602	NA
ENSDARG00000094246	si:dkey-222h21.4	signal_transduction
ENSDARG00000045675	mdm1	anatomical structure development, cellular component assembly, cytoskeleton organization, cell cycle
ENSDARG00000028618	zgc:77517
ENSDARG00000088877	smarcd2	anatomical structure development, immune system process, cell differentiation, chromosome organization
ENSDARG00000101034	si:dkey-206d17.12
ENSDARG00000060070	adcy7	signal transduction, cellular nitrogen compound metabolic process, biosynthetic process, small molecule metabolic process
ENSDARG00000039265	arhgap4a	signal transduction, locomotion, cell motility
ENSDARG00000100534	irak4	signal transduction, cellular nitrogen compound metabolic process, biosynthetic process, cellular protein modification process
ENSDARG00000098662	si:ch73-359m17.9
ENSDARG00000058222	mpp4a
ENSDARG00000099337	LOC100332323
ENSDARG00000090607	si:dkeyp-117b11.1	signal_transduction
ENSDARG00000088631	LOC100535969	cellular nitrogen compound metabolic process, biosynthetic process
ENSDARG00000088234	si:ch211-217k17.12
ENSDARG00000098687	pygo1
ENSDARG00000098406	NA
ENSDARG00000074819	si:dkeyp-23e4.3	signal_transduction
ENSDARG00000062820	irgf3
ENSDARG00000062263	arhgap17b	signal transduction, transport, cytoskeleton organization, vesicle-mediated transport
ENSDARG00000052188	NA
ENSDARG00000062352	sema4ab	signal transduction, anatomical structure development, cell differentiation, locomotion, cell motility, cell morphogenesis, growth
ENSDARG00000101334	ctsc	catabolic_process
ENSDARG00000045815	mcm10	cellular nitrogen compound metabolic process, biosynthetic process, response to stress, DNA metabolic process
ENSDARG00000060248	fgd4b	signal_transduction
ENSDARG00000024904	stil	signal transduction, anatomical structure development, cellular component assembly, cytoskeleton organization, homeostatic process, cell cycle, mitotic cell cycle
ENSDARG00000101654	si:ch211-188c18.1
ENSDARG00000024789	mxc	cellular component assembly, protein-containing complex assembly, membrane organization
ENSDARG00000058953	abcc4	transport, cellular component assembly, transmembrane transport
ENSDARG00000102290	NA
ENSDARG00000093227	NA
ENSDARG00000040812	ncf4	transport, vesicle-mediated transport
ENSDARG00000092653	si:dkey-1h24.6
ENSDARG00000036107	txnipa	signal_transduction
ENSDARG00000015803	smcr8b	signal transduction, catabolic process, cellular component assembly, autophagy
ENSDARG00000061941	trpv4	signal transduction, anatomical structure development, transport, response to stress, cytoskeleton organization, transmembrane transport, homeostatic process
ENSDARG00000074060	map3k14a	signal transduction, cellular protein modification process, cell cycle, mitotic cell cycle
ENSDARG00000093623	NA
ENSDARG00000036548	s1pr2	signal transduction, anatomical structure development, cell differentiation, locomotion, cell motility, anatomical structure formation involved in morphogenesis, embryo development
ENSDARG00000077385	rgs19
ENSDARG00000010317	gpr183a	signal transduction, anatomical structure development, immune system process, cellular protein modification process, cell differentiation, locomotion, cell motility, cell adhesion, homeostatic process, cell morphogenesis
ENSDARG00000014655	itpr1a	transport, transmembrane transport
ENSDARG00000078221	si:ch211-204d2.4
ENSDARG00000101595	tgm1l2	cellular_protein_modification_process
ENSDARG00000104619	NA
ENSDARG00000102599	si:ch1073-392o20.2
ENSDARG00000070847	trim35-20
ENSDARG00000090192	si:dkeyp-77c4.1
ENSDARG00000036479	LOC794408
ENSDARG00000077249	gmip	signal_transduction
ENSDARG00000096859	NA
ENSDARG00000095807	hp
ENSDARG00000045481	NA
ENSDARG00000041060	lgals9l3
ENSDARG00000042332	plin2
ENSDARG00000058574	abcg2c	transport, transmembrane transport
ENSDARG00000098965	NA
ENSDARG00000036215	lcp2b	signal_transduction
ENSDARG00000101802	LOC100151468
ENSDARG00000098191	si:dkey-16l2.20
ENSDARG00000067751	si:rp71-68n21.9
ENSDARG00000100590	NA
ENSDARG00000104859	NA
ENSDARG00000098444	NA
ENSDARG00000095908	sat1a.2	cellular_nitrogen_compound_metabolic_process
ENSDARG00000102215	si:ch211-227e10.6	signal_transduction
ENSDARG00000028731	stat4	signal transduction, cellular nitrogen compound metabolic process, biosynthetic process
ENSDARG00000100099	NA
ENSDARG00000098776	NA
ENSDARG00000076622	NA
ENSDARG00000104472	NA
ENSDARG00000087706	dicp3.3
ENSDARG00000060551	rps6ka5	signal transduction, cellular protein modification process
ENSDARG00000096662	abcc3	transport, transmembrane transport
ENSDARG00000091026	NA
ENSDARG00000086130	NA
ENSDARG00000052988	xcr1b.1
ENSDARG00000056781	LOC100147904
ENSDARG00000076586	csf2rb
ENSDARG00000088641	grn2
ENSDARG00000100865	NA
ENSDARG00000103229	NA
ENSDARG00000015312	klf12a	cellular nitrogen compound metabolic process, biosynthetic process
ENSDARG00000104329	si:ch73-281k2.5
ENSDARG00000056780	ssh1a	anatomical structure development, cellular protein modification process, cell differentiation, cellular component assembly, cytoskeleton organization, cell morphogenesis
ENSDARG00000078959	gb:eh507706	transport, transmembrane transport
ENSDARG00000101690	si:ch73-158p21.2
ENSDARG00000021521	rgs14a	signal transduction, locomotion, cell motility, cytoskeleton organization, cell cycle, reproduction
ENSDARG00000069833	rhbdl2
ENSDARG00000059672	arhgap36	signal_transduction
ENSDARG00000020298	btg2	cell cycle, mitotic cell cycle, cell proliferation
ENSDARG00000011571	calcrlb	signal transduction, anatomical structure development, anatomical structure formation involved in morphogenesis
ENSDARG00000104026	si:dkeyp-35e5.5	signal_transduction
ENSDARG00000079009	abca1b	transport, transmembrane transport
ENSDARG00000101675	zgc:123107	immune_system_process
ENSDARG00000105142	tcirg1b	transport, transmembrane transport, homeostatic process
ENSDARG00000067711	parvg	anatomical structure development, cell differentiation, cellular component assembly, cytoskeleton organization, cell adhesion, cell morphogenesis
ENSDARG00000037943	cpt1cb	cellular nitrogen compound metabolic process, lipid metabolic process, small molecule metabolic process
ENSDARG00000103148	nectin4	cell adhesion, symbiont process
ENSDARG00000087012	LOC108179126
ENSDARG00000098337	NA
ENSDARG00000101123	NA
ENSDARG00000023587	kcnk5a	transport, transmembrane transport
ENSDARG00000040445	si:ch211-219a4.3
ENSDARG00000028213	NA
ENSDARG00000105265	zgc:171534
ENSDARG00000103540	gpr132b	signal_transduction
ENSDARG00000100412	NA
ENSDARG00000102758	LOC553228	cellular nitrogen compound metabolic process, small molecule metabolic process, cofactor metabolic process
ENSDARG00000102724	NA
ENSDARG00000033587	LOC101884755	lipid metabolic process, small molecule metabolic process
ENSDARG00000021255	arhgap22	signal_transduction
ENSDARG00000104740	NA
ENSDARG00000100909	zgc:173581	cellular_protein_modification_process
ENSDARG00000104088	NA
ENSDARG00000069627	si:ch211-255g12.8	signal_transduction
ENSDARG00000070141	si:ch211-191i18.2
ENSDARG00000051713	mhc1lga	immune_system_process
ENSDARG00000005518	slc5a9	transport, transmembrane transport
ENSDARG00000090890	cmklr1	signal transduction, immune system process, locomotion, cell motility, homeostatic process
ENSDARG00000099645	zgc:153184
ENSDARG00000058082	birc7	cellular component assembly, cytoskeleton organization, cell death, cell cycle, mitotic cell cycle, mitotic nuclear division, protein maturation
ENSDARG00000002607	unm_sa1614
ENSDARG00000104440	NA
ENSDARG00000092170	apoc1	anatomical structure development, locomotion, cell motility, embryo development
ENSDARG00000091235	NA
ENSDARG00000018569	tnfrsf1a	signal transduction, anatomical structure development, immune system process, response to stress, locomotion, cell motility, growth
ENSDARG00000098527	NA
ENSDARG00000059931	hyal2a	carbohydrate_metabolic_process
ENSDARG00000103371	NA
ENSDARG00000095699	NA
ENSDARG00000071004	abhd12	anatomical structure development, catabolic process, lipid metabolic process, anatomical structure formation involved in morphogenesis
ENSDARG00000090599	NA
ENSDARG00000098794	NA
ENSDARG00000105181	NA
ENSDARG00000026682	zgc:101583	transport
ENSDARG00000012593	col5a1	cell adhesion, extracellular matrix organization
ENSDARG00000006353	itga5	signal transduction, anatomical structure development, cell differentiation, locomotion, cell motility, cellular component assembly, cell adhesion, anatomical structure formation involved in morphogenesis, cell morphogenesis, embryo development, growth, extracellular matrix organization
ENSDARG00000086805	ccdc129
ENSDARG00000069025	si:ch211-283g2.2
ENSDARG00000099562	lygl2	catabolic_process
ENSDARG00000060072	abi3a
ENSDARG00000093608	ccl34b.1	immune_system_process
ENSDARG00000101626	arf6a	anatomical structure development, transport, cell differentiation, vesicle-mediated transport
ENSDARG00000074434	NA
ENSDARG00000061120	slc43a2b	transport, transmembrane transport
ENSDARG00000097414	si:ch211-106e7.2
ENSDARG00000093592	NA
ENSDARG00000041041	cxcr3.2	signal transduction, immune system process, response to stress, locomotion, cell motility, homeostatic process
ENSDARG00000089852	NA
ENSDARG00000058564	NA
ENSDARG00000098928	si:ch211-196h24.1	signal_transduction
ENSDARG00000034092	sc:d0284
ENSDARG00000094500	LOC108179089
ENSDARG00000036074	cebpa	anatomical structure development, immune system process, cellular nitrogen compound metabolic process, biosynthetic process, cell differentiation, locomotion, cell motility, embryo development
ENSDARG00000094286	NA
ENSDARG00000079613	sall3a	anatomical structure development, cellular nitrogen compound metabolic process, biosynthetic process
ENSDARG00000063313	plbd1	catabolic process, lipid metabolic process
ENSDARG00000042791	git2b
ENSDARG00000070516	zgc:92184
ENSDARG00000004954	grna	anatomical structure development, cell differentiation, cell morphogenesis, membrane organization, growth
ENSDARG00000004378	yrk	signal transduction, immune system process, cellular protein modification process, cell differentiation, response to stress, locomotion, cell motility, cell proliferation
ENSDARG00000101274	NA
ENSDARG00000092584	si:ch1073-385f13.3
ENSDARG00000000690	sypl2b
ENSDARG00000093019	NA
ENSDARG00000090734	NA
ENSDARG00000076539	sc:d156
ENSDARG00000089049	NA
ENSDARG00000040502	NA
ENSDARG00000042725	cebpb	cellular nitrogen compound metabolic process, biosynthetic process, DNA metabolic process
ENSDARG00000101312	NA
ENSDARG00000028389	rab44	signal transduction, transport
ENSDARG00000060838	trim35-33
ENSDARG00000100006	NA
ENSDARG00000057125	pld1b	signal transduction, biosynthetic process, locomotion, cell motility, catabolic process, lipid metabolic process
ENSDARG00000093862	si:ch211-274k16.2
ENSDARG00000089434	etv7	anatomical structure development, immune system process, cellular nitrogen compound metabolic process, biosynthetic process, cell differentiation, homeostatic process
ENSDARG00000045824	zgc:101783	cellular protein modification process, cell adhesion
ENSDARG00000093331	NA
ENSDARG00000002196	bach1b	cellular nitrogen compound metabolic process, biosynthetic process
ENSDARG00000045683	ccdc87
ENSDARG00000101190	cyp2k8	catabolic process, small molecule metabolic process
ENSDARG00000014680	znf710a
ENSDARG00000105119	NA
ENSDARG00000043586	fas	signal transduction, anatomical structure development, immune system process, cell death, embryo development
ENSDARG00000077166	NA
ENSDARG00000019130	plk2b	anatomical structure development, cellular protein modification process, anatomical structure formation involved in morphogenesis
ENSDARG00000053204	snx22
ENSDARG00000024775	si:ch211-129c21.1	signal transduction, anatomical structure development, cell differentiation, locomotion, cell motility, cell morphogenesis, growth
ENSDARG00000043802	ms4a17a.9
ENSDARG00000059916	hyal1	carbohydrate_metabolic_process
ENSDARG00000069376	tnfsf12	immune_system_process
ENSDARG00000098899	zmp:0000001082	signal transduction, cell adhesion
ENSDARG00000101894	stk10	signal transduction, immune system process, cellular protein modification process, locomotion, cell motility, cell cycle, mitotic cell cycle
ENSDARG00000098293	si:dkey-27i16.2	cell_cycle
ENSDARG00000104290	ripk2	signal transduction, immune system process, cellular nitrogen compound metabolic process, biosynthetic process, cellular protein modification process, response to stress, cell death
ENSDARG00000103381	NA
ENSDARG00000100539	btr22	cellular_protein_modification_process
ENSDARG00000091926	si:dkey-103e21.5	signal transduction, anatomical structure development, immune system process, cell differentiation, cell death
ENSDARG00000022807	zgc:101640	transport
ENSDARG00000069945	p2ry12	signal transduction, immune system process, response to stress
ENSDARG00000060200	rgs14b
ENSDARG00000099948	si:ch211-209f23.7
ENSDARG00000104332	cdh28	anatomical structure development, cellular component assembly, cell adhesion, cell morphogenesis
ENSDARG00000073893	dnase2	cellular nitrogen compound metabolic process, catabolic process, cell death, DNA metabolic process, nucleobase-containing compound catabolic process
ENSDARG00000062132	cyp4v8
ENSDARG00000058208	slc25a26
ENSDARG00000087832	bcl3
ENSDARG00000082187	mir21-1
ENSDARG00000074205	si:dkey-1c7.3
ENSDARG00000051726	si:dkey-108k21.27
ENSDARG00000096804	si:dkey-219e21.4
ENSDARG00000060348	map3k3	signal transduction, anatomical structure development, cellular protein modification process, cell cycle, mitotic cell cycle
ENSDARG00000098351	NA
ENSDARG00000100450	btr21
ENSDARG00000095643	si:dkey-253d23.3
ENSDARG00000087740	NA
ENSDARG00000101017	LOC560447
ENSDARG00000062828	si:ch73-171o20.1
ENSDARG00000001442	inppl1b	immune system process, cell adhesion, lipid metabolic process
ENSDARG00000079591	si:ch211-203d1.3
ENSDARG00000077745	NA
ENSDARG00000075092	si:dkey-52l18.4
ENSDARG00000091140	pik3r6b	signal transduction, cellular protein modification process
ENSDARG00000104424	NA
ENSDARG00000005414	grapa
ENSDARG00000001754	noc2l	cellular nitrogen compound metabolic process, biosynthetic process, cellular protein modification process, chromosome organization
ENSDARG00000040159	wnt4b	signal transduction, anatomical structure development, cell differentiation, cell cycle, mitotic cell cycle, cell-cell signaling, mitotic nuclear division
ENSDARG00000097136	NA
ENSDARG00000054968	cd40	signal transduction, immune system process, response to stress
ENSDARG00000044155	mafaa	cellular nitrogen compound metabolic process, biosynthetic process
ENSDARG00000102716	NA
ENSDARG00000045681	irf5	signal transduction, immune system process, cellular nitrogen compound metabolic process, biosynthetic process, response to stress
ENSDARG00000074850	il12rb2l
ENSDARG00000018566	flnca	homeostatic_process
ENSDARG00000100462	paqr7a
ENSDARG00000059630	mlec
ENSDARG00000098167	NA
ENSDARG00000096576	si:ch211-286b5.6
ENSDARG00000030743	sptlc3	biosynthetic_process
ENSDARG00000018179	acvrl1	signal transduction, anatomical structure development, cellular protein modification process, response to stress, locomotion, cell motility, circulatory system process
ENSDARG00000094485	si:dkey-27h10.2
ENSDARG00000103852	pigrl4.2
ENSDARG00000101482	hk2	cellular nitrogen compound metabolic process, biosynthetic process, catabolic process, homeostatic process, small molecule metabolic process, carbohydrate metabolic process, nucleobase-containing compound catabolic process, cofactor metabolic process
ENSDARG00000069298	osbpl9	transport
ENSDARG00000092074	hcst	signal transduction, immune system process
ENSDARG00000011837	zgc:100846	anatomical structure development, transport, cell differentiation, locomotion, catabolic process, vesicle-mediated transport, autophagy
ENSDARG00000100346	si:ch211-194m7.4
ENSDARG00000101450	LOC103910678
ENSDARG00000077054	fam198b
ENSDARG00000015278	plxnc1	signal transduction, anatomical structure development, cell differentiation, locomotion, cell motility, cell adhesion, cell morphogenesis
ENSDARG00000074071	zgc:123335	cellular nitrogen compound metabolic process, cellular protein modification process, response to stress, cell cycle, mitotic cell cycle, DNA metabolic process
ENSDARG00000009160	kmo	anatomical structure development, cellular nitrogen compound metabolic process, biosynthetic process, cell differentiation, catabolic process, small molecule metabolic process, cofactor metabolic process, cellular amino acid metabolic process
ENSDARG00000071648	zgc:113298
ENSDARG00000044039	stx11a	transport, vesicle-mediated transport, membrane organization, cell-cell signaling
ENSDARG00000103455	NA
ENSDARG00000077309	si:ch211-209f23.6
ENSDARG00000068926	si:ch211-137a8.2	cytoskeleton_organization
ENSDARG00000079166	ace
ENSDARG00000097190	NA
ENSDARG00000004647	spice1	cellular component assembly, cytoskeleton organization, cell cycle, mitotic cell cycle, mitotic nuclear division
ENSDARG00000076487	haao	cellular nitrogen compound metabolic process, biosynthetic process, catabolic process, small molecule metabolic process, cofactor metabolic process, cellular amino acid metabolic process
ENSDARG00000104118	antxr2a	signal transduction, transport, cytoskeleton organization, cell cycle, mitotic cell cycle
ENSDARG00000061222	uba7	cellular protein modification process, response to stress, catabolic process
ENSDARG00000088556	NA
ENSDARG00000074782	adgrg3
ENSDARG00000077304	erg
ENSDARG00000099152	NA
ENSDARG00000006560	irf4a	anatomical structure development, immune system process, cellular nitrogen compound metabolic process, biosynthetic process, cell differentiation, locomotion, cell motility
ENSDARG00000044490	tlr9	signal transduction, immune system process, cellular nitrogen compound metabolic process, biosynthetic process, response to stress
ENSDARG00000087016	micall1b.2	transport, vesicle-mediated transport
ENSDARG00000080020	il13ra1
ENSDARG00000069961	il21r.1
ENSDARG00000100669	NA
ENSDARG00000100890	si:zfos-1069f5.1
ENSDARG00000099626	NA
ENSDARG00000040474	snx10b	transport
ENSDARG00000098383	NA
ENSDARG00000058160	tnfaip2b	transport, vesicle-mediated transport
ENSDARG00000017687	dnajc5gb
ENSDARG00000098745	tfec	anatomical structure development, immune system process, cellular nitrogen compound metabolic process, biosynthetic process, homeostatic process, cell proliferation
ENSDARG00000042065	eef2a.2	cellular nitrogen compound metabolic process, biosynthetic process, translation
ENSDARG00000075355	ftr35
ENSDARG00000076721	zgc:171686
ENSDARG00000045519	sfmbt2	cellular nitrogen compound metabolic process, biosynthetic process
ENSDARG00000100396	pip5k1aa	lipid_metabolic_process
ENSDARG00000074254	abcb6b	transport, transmembrane transport
ENSDARG00000101272	NA
ENSDARG00000104775	ly6m2
ENSDARG00000103197	NA
ENSDARG00000101388	LOC101884135
ENSDARG00000061890	atp13a2	anatomical structure development, transport, embryo development
ENSDARG00000093228	si:ch211-240b21.4	signal transduction, immune system process, response to stress, locomotion, cell motility, homeostatic process
ENSDARG00000020929	fam49ba
ENSDARG00000036541	rhbdf1a	signal transduction, transport, locomotion, cell motility, catabolic process, cell proliferation, protein maturation
ENSDARG00000103551	rnf213b	signal transduction, anatomical structure development, cellular protein modification process, catabolic process, anatomical structure formation involved in morphogenesis, cell-cell signaling
ENSDARG00000075265	plaua	response to stress, cell adhesion, protein maturation
ENSDARG00000086365	NA
ENSDARG00000091746	NA
ENSDARG00000008816	glud1a	small molecule metabolic process, cellular amino acid metabolic process
ENSDARG00000079144	bcl2l11	cell cycle, reproduction
ENSDARG00000100649	tlr1	signal transduction, immune system process, transport, response to stress
ENSDARG00000104412	NA
ENSDARG00000032630	neb	anatomical structure development, cell differentiation, cellular component assembly, cytoskeleton organization, anatomical structure formation involved in morphogenesis
ENSDARG00000090473	LOC108179657
ENSDARG00000062309	NA
ENSDARG00000104255	arhgap27	signal_transduction
ENSDARG00000027658	irf10	cellular nitrogen compound metabolic process, biosynthetic process
ENSDARG00000030782	exoc3l2b	transport, vesicle-mediated transport
ENSDARG00000088124	adrb2a	signal transduction, circulatory system process, cell-cell signaling, pigmentation
ENSDARG00000061520	b4galnt1a	lipid_metabolic_process
ENSDARG00000074223	si:ch211-262n1.4
ENSDARG00000037598	prf1.5
ENSDARG00000104077	fcer1gl
ENSDARG00000033160	nr1d1	signal transduction, anatomical structure development, cellular nitrogen compound metabolic process, biosynthetic process, cell differentiation, catabolic process, autophagy
ENSDARG00000075149	nagpa
ENSDARG00000055550	LOC100331324	cell_death
ENSDARG00000022271	trim35-34
ENSDARG00000088120	NA
ENSDARG00000054340	sla1	signal transduction, immune system process, cellular protein modification process, cell differentiation, response to stress, cell proliferation
ENSDARG00000058958	si:ch73-106l15.3
ENSDARG00000100110	NA
ENSDARG00000098570	NA
ENSDARG00000096300	NA
ENSDARG00000097816	si:dkey-117a8.1	signal transduction, immune system process, response to stress, locomotion, cell motility, homeostatic process
ENSDARG00000097413	NA
ENSDARG00000090557	LOC100007488
ENSDARG00000026787	aqp7	transport, transmembrane transport
ENSDARG00000007018	ms4a17a.6
ENSDARG00000019763	acp5a	homeostatic_process
ENSDARG00000026329	arhgap29a	signal_transduction
ENSDARG00000034895	tgfb1b	signal transduction, anatomical structure development, immune system process, cellular protein modification process, cell differentiation, cell death, cell proliferation
ENSDARG00000081654	NA
ENSDARG00000068982	si:rp71-56i13.6
ENSDARG00000061796	rasgrp4	signal transduction, anatomical structure development
ENSDARG00000043403	paox1	cellular nitrogen compound metabolic process, catabolic process
ENSDARG00000104398	si:ch73-343g19.4
ENSDARG00000101757	NA
ENSDARG00000058285	cpt1b	cellular nitrogen compound metabolic process, lipid metabolic process, small molecule metabolic process
ENSDARG00000087057	ftr34
ENSDARG00000070116	nit1
ENSDARG00000104351	NA
ENSDARG00000099660	NA
ENSDARG00000093059	lgals9l6
ENSDARG00000040523	smpd2a	signal transduction, cellular nitrogen compound metabolic process, biosynthetic process, cellular protein modification process, lipid metabolic process
ENSDARG00000101689	NA
ENSDARG00000100606	arhgef25a
ENSDARG00000093685	NA
ENSDARG00000005481	nfkbiaa	anatomical structure development, immune system process, cell differentiation
ENSDARG00000061710	map3k8
ENSDARG00000091381	NA
ENSDARG00000093803	zgc:174944	signal_transduction
ENSDARG00000092294	si:dkey-222h21.6
ENSDARG00000067958	sh3gl1a	transport, vesicle-mediated transport
ENSDARG00000087854	zgc:112234	cellular component assembly, protein-containing complex assembly, chromosome organization
ENSDARG00000099409	zgc:162182
ENSDARG00000070404	fam212ab
ENSDARG00000098279	NA

## Sheet: 1-7dpf_mAZ_GO
GO_id	Term	Number of genes in GO term	Number of genes	Frequency of genes in cluster	genes
GO:0034641	cellular nitrogen compound metabolic process	365	1506	0.2424	ACOT12, LHX3, adcy9, ago2, ago3a, ago4, ahcy, ahr2, ahrra, akap17a, aldob, alx4a, ampd2a, arid2, arid4a, arnt, arntl1b, arntl2, asxl1, asxl2, atf2, atf7a, atic, atm, b4galt5, bach2b, baz1b, bcor, blm, bmp10, bms1, bop1, bptf, brca2, brcc3, brd4, brip1, brwd1, cad, ccar1, ccnk, ccnt1, cdc6, cdk12, cebp1, chaf1a, chd8, cica, clocka, clockb, cnot1, cnot2, cnot3a, cnot3b, cps1, crebbpa, crebrf, crema…
GO:0048856	anatomical structure development	348	1506	0.2311	LHX3, PRDM15, a2ml, abca12, abca1a, abcd1, adgra2, aggf1, ago2, akt1, alms1, alx4a, ambra1b, arhgef28, ascc1, asxl1, asxl2, atxn7, b4galt5, bag6l, bcor, blm, bmp10, bmp1a, bms1, bptf, brca2, brcc3, brd4, brwd1, c3a.1, cad, cap1, cbl, cbx6b, ccm2, cdc42se2, cdh17, cdh23, cdk10, cdkn1a, cebp1, cecr2, cel.1, cemip2, cenpf, cep152, cep55l, cep63, cftr, chaf1b, chd2, chd4a, chd8, cldn7b, clint1a, cloc…
GO:0009058	biosynthetic process	322	1506	0.2138	ACOT12, LHX3, acacb, adcy9, ago2, ago3a, ago4, ahr2, ahrra, aldob, alx4a, ampd2a, apoa1b, arid2, arid4a, arnt, arntl1b, arntl2, asxl1, asxl2, atf2, atf7a, atic, b3gnt2b, b4galt5, bach2b, baz1b, bcor, blm, bmp10, bptf, brca2, brd4, brwd1, cad, cbsa, ccar1, ccnk, ccnt1, cdc6, cdk12, cebp1, chaf1a, chd8, cica, clocka, clockb, cnot1, cnot2, cnot3a, cnot3b, cps1, crebbpa, crebrf, crema, ctc1, ctdnep1b…
GO:0007165	signal transduction	272	1506	0.1806	BX470211.1, GPR68, MYO9B, RASGRP2, adcy9, adgra2, adgre15, adgrf8, adgrg11, adgrl4, adrb3b, aggf1, akap12a, akt1, arap1a, arhgap25, arhgap29b, arhgap33, arhgap4b, arhgdia, arhgef16, arhgef18b, arhgef2, arhgef28, arhgef40, arhgef6, asb6, atm, b4galt5, bag6l, bcor, bmp10, brca2, brd4, cad, casp2, cbl, ccdc88c, ccr9b, cd4-1, cdc42se2, cdkn1a, celsr3, cemip2, cep55l, cep63, chd8, chek2, cnksr3, cnot1…
GO:0006464	cellular protein modification process	193	1506	0.1282	BX248082.1, aak1b, adprhl1, akt1, anapc1, asb6, atm, aurka, b3gnt2b, bag6l, blm, bmp10, brca2, brcc3, brd4, bub1, camkk1a, cbl, ccnd2b, ccne2, ccnk, ccnt1, ccny, cd4-1, cdc20, cdk10, cdk12, cdk14, cdk19, cdk4, cdk6, chek2, cnot4a, crebbpa, csnk2a1, csnk2a2b, ctdp1, dnmt1, dnmt3bb.2, dot1l, dph6, dpy19l1l, dusp22b, ep300b, ern2, esco1, flt4, fut10, fynb, gfpt1, gper1, grk3, grk6, hck, hipk2, hipk3…
GO:0030154	cell differentiation	184	1506	0.1222	LHX3, PRDM15, abcd1, adgra2, aggf1, ago2, akt1, ambra1b, ascc1, atxn7, blm, bmp10, brca2, brd4, cad, cbx6b, ccm2, cdh23, cdk10, cdkn1a, cebp1, cecr2, cep152, cep63, col12a1b, col4a5, crebbpa, csrp3, dctn1a, dicer1, disc1, dnm2b, dnmt3bb.2, dock5, dync1h1, e2f8, egfl7, elk1, elk4, emilin3a, erf, etv2, exoc5, ezrb, fli1a, flt4, fn1a, foxa, foxa3, fxr1, fynb, gata3, gfpt1, gper1, grk3, grnb, hal, hc…
GO:0006810	transport	179	1506	0.1189	SLC16A7, TOM1L2, aak1b, abca12, abca1a, abcb5, abcc1, abcc2, abcc6b.1, abcc6b.2, abcd1, antxr1c, ap3b1a, ap4e1, apoa1b, apoba, apobb.1, apobb.2, arfgap2, arhgap33, atp10a, atp11c, atp1a1a.5, atp2a3, atp6v1c2, best4, cad, ccdc88c, cdh23, cel.1, cftr, chmp2bb, clcn2c, clint1a, cngb3.1, cnih4, dctn1a, dctn4, dennd1a, dnm2a, dnm2b, ednraa, ehd2a, erbin, esyt2a, exoc3l4, exoc5, fnbp1b, fyco1a, gga3, g…
GO:0006950	response to stress	117	1506	0.0777	RNF5, abcc1, ankhd1, atm, bag6l, baz1b, blm, brca2, brcc3, brd4, brip1, casp2, cep63, cftr, chaf1a, chd4a, chek2, col12a1b, crebrf, cxcl8b.3, defbl3, disc1, dot1l, dspa, dusp22b, emsy, epx, ercc5, evpla, exo1, f2, f2rl2, f8, fancc, fgb, fndc7rs4, fynb, gata3, habp2, hbegfa, hist1h2a11, hist1h2a4, hmmr, huwe1, il17a/f1, il17d, impact, ino80db, ints7, irf1b, kdm6bb, l1camb, lig1, map2k4a, map2k7, m…
GO:0022607	cellular component assembly	111	1506	0.0737	BX470211.1, apoa1b, appl2, atg16l1, atxn2l, bag6l, blm, bptf, cabin1, capgb, ccm2, cdh15, cdh17, cdh26.1, cel.1, cemip2, cenpf, cep152, cep63, cfap206, chaf1a, cnot1, csrp3, dicer1, dnai1.1, eif3k, eif3s10, eps8l3a, exoc5, ezrb, fgb, fmnl3, gemin6, hbae1.3, hbae3, hbbe2, hmcn2, impact, kank3, kcnb2, khdc4, kif11, limk1a, lmod1a, lmod3, mdn1, mef2ca, mms19, mxd, mybpc3, myh6, mylka, pcm1, pkp2, pl…
GO:0002376	immune system process	108	1506	0.0717	PRDM15, aggf1, ago2, ankhd1, apom, blm, brd4, c3a.1, cbl, cbx6b, ccl38a.4, ccr9b, cd4-1, cebp1, cecr2, cfbl, cftr, clocka, crebbpa, cxcl8b.3, defbl3, dkc1, dnmt1, erap1a, etv2, exo1, fndc7rs4, gata3, gnb1a, hal, hdac7a, hhla2b.1, hhla2b.2, hist1h2a11, hist1h2a4, il10rb, il7r, inppl1a, irf1b, itk, jag1a, jak2a, jmjd1cb, kdm6bb, klf3, kmt2a, mastl, mavs, mbd6, melk, mmp13a, mmp9, mta3, nbeal2, ncor…
GO:0009790	embryo development	105	1506	0.0697	PRDM15, aggf1, ambra1b, ascc1, atxn7, bag6l, bcor, brca2, c3a.1, cap1, cemip2, cenpf, chaf1b, chd2, cldn7b, clocka, disc1, dnm2a, dnm2b, dnmt3bb.2, dtwd2, eef2b, emilin3a, etv2, ezrb, faf1, fn1a, foxa3, furina, fxr1, fynb, gata3, gfpt1, git2a, gper1, grk3, gsdmeb, hcfc1b, hmcn2, hoxb1b, htt, invs, iqgap3, itpr3, jak2a, kdm6a, kdm6bb, klf2a, kmt2d, lama2, lamc1, leg1.1, lrp5, map2k7, mcm5, med14, …
GO:0051276	chromosome organization	104	1506	0.0691	anapc1, arid1aa, arid1ab, ash1l, atm, bag6l, baz1b, blm, bptf, brca2, brcc3, brd4, bub1, bub1bb, cabin1, ccne2, cdk10, cenpe, chaf1a, chd8, crebbpa, ctc1, dnajc2, dnmt1, dnmt3bb.2, dot1l, emsy, ep300b, esco1, hdac7a, hdac7b, hist1h2a11, hoxb1b, jarid2b, jmjd1cb, kat14, kdm6a, kdm6bb, kdm7aa, kif18a, kmt2a, kmt5c, mier2, msh6, mta2, mta3, nbn, ncapg, nipbla, nuf2, nup155, nusap1, pot1, prkcbb, prk…
GO:0007049	cell cycle	91	1506	0.0604	anapc1, aspm, atm, aurka, bag6l, birc6, blm, bop1, bora, brca2, brip1, bub1, bub1bb, cables2b, ccnd2b, ccne2, ccnk, ccnt1, ccny, cdc20, cdc6, cdk6, cdkn1a, cenpe, cep152, cep55l, cep63, chaf1a, chaf1b, chek2, dot1l, e2f4, e2f8, esco1, espl1, exo1, gper1, hoxb1b, ikbkb, kif11, kif18a, knl1, lig1, lin54, m1ap, mastl, mcm5, melk, msh6, mybl2b, nbn, ncapg, nf1a, nipbla, nuf2, nusap1, pcm1, phactr4a, …
GO:0009056	catabolic process	80	1506	0.0531	BX248082.1, RNF5, abcd1, ahcy, aldob, ambra1b, anapc1, apoa1b, atg16l1, bag6l, birc6, cdc20, cemip2, chia.6, clpxb, cnot1, dcp1b, dicer1, dnase1l1l, erap1a, fbxl8, fxr1, fyco1a, ggact.3, gpd1c, hal, hbae1.3, hbae3, hbbe2, hgd, hpda, hpdb, huwe1, itchb, lpl, man2c1, mmp9, n4bp1, nbas, plcd1a, plcl2, psme4b, ptpn23a, pygb, qdprb2, rad23b, rnf123, rnf167, rnf19b, rock2a, si:ch211-256m1.8, si:ch211-2…
GO:0007010	cytoskeleton organization	78	1506	0.0518	appl2, aspm, aurka, bora, brca2, brwd1, cap1, capgb, capn2a, capn2b, ccdc88c, cep152, cep350, cep63, cfap206, csrp3, diaph3, dnai1.1, dnm2b, dspa, ehd2a, eml3, epb41l3b, evpla, fam83hb, fmnl1a, fmnl3, hmcn2, hoxb1b, kank3, kif11, kif18a, limk1a, lmod1a, lmod3, mark2a, mast2, mef2ca, mical1, mical2a, mybpc3, myh6, myh9b, mylka, nckap5l, nuf2, nusap1, pcm1, phactr4a, plecb, plk4, pstpip1a, racgap1,…
GO:0065003	protein-containing complex assembly	74	1506	0.0491	apoa1b, appl2, atxn2l, blm, cabin1, capgb, chaf1a, cnot1, dicer1, dnai1.1, eif3k, eif3s10, fgb, fmnl3, gemin6, hbae1.3, hbae3, hbbe2, hmcn2, impact, kank3, kcnb2, khdc4, lmod1a, lmod3, mdn1, mef2ca, mxd, mybpc3, mylka, prnpb, pstpip1a, rad52, rag2, rpf2, rpl5a, scara5, sec31a, sec31b, sh3pxd2b, shprh, si:ch1073-153i20.4, si:ch211-113a14.11, si:ch211-113a14.18, si:ch211-113a14.22, si:ch211-113a14.…
GO:0048646	anatomical structure formation involved in morphogenesis	73	1506	0.0485	abca1a, adgra2, aggf1, atxn7, brcc3, cad, cap1, cemip2, cldn7b, csrp3, dab2ipb, dctn1a, disc1, dnmt1, dnmt3bb.2, dock5, e2f8, etv2, exoc5, fli1a, flt4, fmnl3, fn1a, fxr1, gata3, grk3, hgfb, hmcn2, hoxb1b, hspa12b, htt, invs, itga9, kif11, klf2a, lmod1a, lmod3, lpar2b, lyve1a, map2k7, mef2ca, mybpc3, myh6, myh9a, mylka, nbeal2, nfkb2, nkd2a, notch1b, notch2, nup153, pappa2, pax8, phactr4a, pkd1a, …
GO:0006259	DNA metabolic process	72	1506	0.0478	atm, blm, brca2, brcc3, brip1, cdc6, chaf1a, ctc1, dicer1, dna2, dnase1l1l, dnmt1, dnmt3aa, dnmt3bb.2, e2f8, emsy, ercc5, esco1, exo1, fancc, huwe1, ino80db, lig1, mcm5, mcm6l, mms19, msh6, nbn, nipbla, orc2, polm, polq, pot1, prkdc, psme4b, rad23b, rad50, rad52, rag2, rrm1, setdb1a, setdb1b, si:ch1073-153i20.4, si:ch211-113a14.12, si:ch211-113a14.24, si:ch73-368j24.11, si:ch73-368j24.12, si:dkey…
GO:0055085	transmembrane transport	64	1506	0.0425	SLC16A7, abca12, abca1a, abcb5, abcc1, abcc2, abcc6b.1, abcc6b.2, abcd1, atp1a1a.5, atp2a3, atp6v1c2, cftr, clcn2c, cngb3.1, ednraa, glra4b, itpr2, itpr3, kcnb2, kcnh6a, kcnn4, kcnq5a, lrrc18a, lrrc8db, mipb, mt-atp8, scara5, sfxn1, si:cabz01102082.1, si:ch1073-450f2.1, si:ch211-225p5.8, si:ch211-87m7.2, slc12a10.2, slc12a7b, slc16a6b, slc19a3a, slc25a37, slc29a1a, slc29a1b, slc35a3a, slc35c1, sl…
GO:0044281	small molecule metabolic process	62	1506	0.0412	ACOT12, abcd1, acacb, adcy9, ahcy, aldob, ampd2a, apoa1b, atic, cad, cbsa, cemip2, cps1, dars, elovl5, fdx1b, gfpt1, gpd1c, hal, hgd, hpda, hpdb, ino80db, itih2, itih5, lars2, man2c1, mat2aa, mt-atp8, mt-nd2, mt-nd4l, mt-nd5, nadka, nars, nme2b.2, nt5c1bb, ogdha, ogdhb, pmm1, ppat, ppip5k2, prps1a, pts, pycr1b, qdprb2, rrm1, si:ch211-256m1.8, si:dkey-102c8.2, slc27a4, slc5a3a, srcap, supt20, tk1,…
GO:0040011	locomotion	62	1506	0.0412	arhgap4b, ascc1, cap1, ccl38a.4, ccr9b, cemip2, cftr, chd2, col4a5, cxcl8b.3, disc1, e2f8, ezrb, flt4, fmnl3, fn1a, gata3, git2a, gnb1a, hgfb, hmcn2, inppl1a, iqgap3, itchb, itgb6, kdm6a, kdm6al, kmt2d, lama2, lamc1, lrp5, med13b, mmp13a, mmp25b, mmp9, mylka, nhsl1b, nusap1, phactr4a, pik3cd, plxnb1b, plxnd1, ptch2, ptpn23a, rest, rhof, rock2a, s1pr4, sap130a, sap130b, sema6d, si:dkey-23c22.5, sm…
GO:0042592	homeostatic process	62	1506	0.0412	PRDM15, ago2, apoa1b, atm, atp1a1a.5, atp2a3, blm, brca2, ccr9b, cftr, clcn2c, cps1, ctc1, dot1l, exoc5, htt, irf1b, itpr2, itpr3, jak2a, kdm6bb, klf3, kmt2a, lrrc8db, melk, nbn, notch2, nr1h5, nr4a2b, nr4a3, pot1, prkdc, ptpn9a, rad50, rasa3, scara5, si:cabz01102082.1, si:dkey-114l24.2, si:dkey-14d8.1, slc12a10.2, slc12a7b, slc25a37, slc39a10, slc39a5, slc4a2a, slc9a2, smim1, stim1b, terf1, tet2…
GO:0048870	cell motility	52	1506	0.0345	arhgap4b, cap1, ccr9b, cemip2, cftr, cxcl8b.3, disc1, ezrb, flt4, fmnl3, fn1a, gata3, git2a, gnb1a, hgfb, hmcn2, inppl1a, iqgap3, itchb, itgb6, kdm6a, kdm6al, kmt2d, lama2, lrp5, med13b, mmp13a, mmp9, mylka, nhsl1b, nusap1, phactr4a, pik3cd, plxnb1b, plxnd1, ptpn23a, rest, rhof, rock2a, s1pr4, sema6d, si:dkey-23c22.5, smarca4a, socs1a, spint1a, stat3, tbx1, tnfaip3, trim33, zgc:153631, zgc:158659…
GO:0000278	mitotic cell cycle	51	1506	0.0339	anapc1, aspm, atm, aurka, blm, bora, brca2, bub1, bub1bb, ccnd2b, ccne2, cdc6, cdkn1a, cenpe, cep55l, chaf1b, chek2, e2f4, e2f8, hoxb1b, kif11, kif18a, lig1, mastl, mcm5, msh6, mybl2b, nbn, ncapg, nipbla, nuf2, nusap1, pimr93, pimr94, plk1, racgap1, rbl1, si:ch211-138g9.3, si:ch211-161h7.4, si:dkey-80c24.5, skp2, snx9b, spdl1, ticrr, tipin, top2a, tpra, tprb, tpx2, ttk, tuba8l4
GO:0007155	cell adhesion	49	1506	0.0325	arhgef28, blm, cdh15, cdh17, cdh23, cdh26.1, cel.1, celsr3, cldn7b, cxadr, dspa, emilin2a, emilin2b, emilin3a, erbin, fn1a, gata3, hhla2b.1, hhla2b.2, htt, inppl1a, itga3b, itga9, itgb6, l1camb, lama2, lamc1, lpxn, lyve1a, lyve1b, mmrn2a, nid1b, pkp2, plxnb1b, prnpb, pxna, pxnb, si:ch211-141e20.2, si:ch73-208g10.1, si:dkey-22i16.9, si:dkey-23c22.5, stab2, tet2, tet3, tinagl1, tnn, vezt, zeb1a, zg…
GO:0016192	vesicle-mediated transport	47	1506	0.0312	aak1b, ap3b1a, ap4e1, arfgap2, cdh23, cel.1, chmp2bb, clint1a, cnih4, dennd1a, dnm2a, dnm2b, ehd2a, erbin, exoc3l4, exoc5, fnbp1b, gga3, igf2r, itsn2b, micall1a, nbas, rab11fip3, rab27a, rab3da, rab8a, sec23ip, sec24a, sec24b, sec24d, sec31a, sec31b, si:ch211-233a24.2, si:ch73-334d15.2, si:ch73-40a2.1, si:dkey-102f14.5, si:dkey-9k7.3, snx9b, stxbp5b, tfr2, tmed1a, trappc10, vps37c, wasa, washc4, …
GO:0008219	cell death	43	1506	0.0286	atm, bag6l, bcor, birc6, blm, bmp10, brca2, casp2, cdk10, chd8, dab2ipb, dicer1, dido1, dlg5a, faf1, flt4, gper1, igf2r, impact, irf1b, mcm5, melk, msh6, pimr93, pimr94, prkcbb, prkcda, prkcdb, prkdc, rela, rest, si:ch211-138g9.3, si:ch73-181d5.4, si:ch73-40a2.1, si:dkey-23c22.5, si:dkey-80c24.5, sppl3, stk3, tgfbr2b, tnfaip8l2a, tp53, traf1, usp36
GO:0000902	cell morphogenesis	42	1506	0.0279	ascc1, brwd1, cad, cap1, cdc42se2, cdh23, col12a1b, col4a5, e2f8, flt4, fmnl1a, fmnl3, fn1a, git2a, grnb, impact, kif15, l1camb, lamc1, matn1, mmp25b, myh9b, nbeal2, notch1b, pik3cd, plxnb1b, ptch2, rest, rhof, rhoh, sema6d, si:ch1073-450f2.1, si:ch211-266o15.1, si:zfos-2326c3.2, ssh2b, stat3, stk26, tet2, tet3, ved, zmym2, zranb1b
GO:0008283	cell proliferation	37	1506	0.0246	ago3a, alms1, blm, brca2, ccnd2b, ccne2, cdk6, chd8, dab2ipb, dusp22b, gata3, gper1, hbegfa, hhla2b.1, hhla2b.2, il11ra, il23r, irf1b, melk, mustn1b, nf1a, ptpn11b, purbb, rc3h1a, si:dkey-22i16.9, si:dkey-23c22.5, smarca4a, snapc4, spry1, stat3, tacc3, tbx1, tcf7, tipin, tmem127, tnn, zgc:153631
GO:0040007	growth	33	1506	0.0219	brca2, chd4a, cnot1, col12a1b, col4a5, epb41l3b, fynb, gata3, grnb, hbegfa, hmmr, igfbp1b, impact, kdm6bb, kif15, kmt2d, kmt5c, l1camb, matn1, mmp9, mta2, mustn1b, notch1b, notch2, pik3cd, plk4, plxnb1b, sema6d, si:ch1073-450f2.1, smarca4a, stat3, tgfbr2b, ttk
GO:0006412	translation	30	1506	0.0199	ago2, ago3a, ago4, cnot1, cnot2, cnot3a, cnot3b, dars, dph6, eef1b2, eef2b, eif3k, eif3s10, eif4enif1, fxr1, igf2bp1, igf2bp3, impact, lars2, nars, nipbla, ogfod1, rpl5a, rps8a, si:ch211-256m1.8, si:dkey-217f16.6, si:dkey-37o8.1, ticrr, tnrc6b, trnau1apa
GO:0006629	lipid metabolic process	29	1506	0.0193	ACOT12, abcd1, abo, acacb, apoa1b, apoba, cel.1, ctdnep1b, elovl5, fdx1b, fitm1, inppl1a, lipca, lpl, nr1h5, pi4kaa, pik3cd, plcd1a, plcl2, si:ch1073-429i10.1, si:ch211-135f11.4, si:ch211-260p9.3, si:dkey-114l24.2, slc27a4, socs1a, tmem86a, ttc7b, ttr, zgc:158659
GO:0000003	reproduction	28	1506	0.0186	aurka, bag6l, blm, brca2, brip1, bub1, bub1bb, ccne2, espl1, exo1, gper1, kdm6a, kdm6al, m1ap, msh6, nbn, nuf2, psme4b, rad50, si:ch211-141e20.2, si:ch211-161h7.4, si:ch211-63o20.7, slx4, top2a, tp53, ttk, zmp:0000000521, zp3d.2
GO:0007059	chromosome segregation	23	1506	$1.53%	anapc1, bag6l, blm, brca2, bub1, bub1bb, ccne2, cenpe, esco1, espl1, kif18a, knl1, ncapg, nipbla, nuf2, nusap1, si:ch211-161h7.4, slx4, spdl1, top2a, tpra, tprb, ttk
GO:0007267	cell-cell signaling	23	1506	0.0153	adgra2, ccdc88c, cel.1, chd8, dot1l, glra4b, invs, lrp5, nkd2a, nlk2, plcl2, rock2a, si:cabz01102082.1, si:ch1073-450f2.1, si:ch73-40a2.1, slc12a7b, tcf7, tet2, tet3, tle2c, tle3b, tnfaip3, zranb1b
GO:0051301	cell division	23	1506	0.0153	aurka, birc6, blm, bora, brca2, cdc20, cdc6, cep55l, cep63, chmp2bb, e2f8, ikbkb, mastl, nuf2, nusap1, rab11fip3, racgap1, si:ch211-244o22.2, snx9b, spdl1, tipin, tp53, ttk
GO:0003013	circulatory system process	19	1506	0.0126	ankhd1, ccm2, csrp3, ednraa, erap1a, gper1, grk3, kcnh6a, lims2, melk, mybpc3, myh11a, myh6, ogdha, ogdhb, si:ch211-225p5.8, tnnc1b, trpm4a, trpm4b.2
GO:0140014	mitotic nuclear division	18	1506	0.012	anapc1, aurka, bora, bub1, bub1bb, ccnd2b, ccne2, cenpe, kif11, kif18a, ncapg, nipbla, nuf2, nusap1, si:ch211-161h7.4, spdl1, tpra, tprb
GO:0050877	nervous system process	17	1506	0.0113	abcd1, cdh23, cldn7b, cngb3.1, glra4b, impg2b, lamc1, lrp5, nf1a, nr2f5, nyx, opn1mw1, or126-5, pappaa, si:ch1073-450f2.1, slc44a1a, tmc2a
GO:0061024	membrane organization	17	1506	0.0113	arfgap2, atp10a, atp11c, bag6l, cel.1, ctdnep1b, dnm2a, erbin, mxd, rab8a, sec31a, sec31b, si:ch211-71m22.1, si:ch211-71m22.3, si:dkey-92f12.2, tmem11, zgc:158296
GO:0005975	carbohydrate metabolic process	16	1506	0.0106	abo, aldob, b3gnt2b, b4galt5, chia.6, gpd1c, hyal2b, man2c1, ppip5k2, pygb, si:dkey-72l14.3, slc5a3a, supt20, treh, ugp2a, xylb
GO:0051186	cofactor metabolic process	16	1506	0.0106	ACOT12, ahcy, aldob, elovl5, gpd1c, gss, hbae1.3, hbae3, hbbe2, mat2aa, mms19, mpx, nadka, pts, qdprb2, zgc:110319
GO:0006520	cellular amino acid metabolic process	15	1506	0.01	ahcy, cad, cbsa, cps1, dars, hal, hgd, hpda, hpdb, lars2, nars, pycr1b, qdprb2, si:ch211-256m1.8, si:dkey-102c8.2
GO:0042254	ribosome biogenesis	14	1506	0.0093	bms1, bop1, dhx37, dkc1, krr1, ltv1, mdn1, mphosph10, nom1, rpf2, rpl5a, rps8a, rrp1, urb1
GO:0006397	mRNA processing	14	1506	0.0093	dhx37, dhx9, ern2, gemin6, khdc4, mbnl1, papolg, prpf38b, rbm26, rbm27, srpk1b, srrm1, zc3h14, zgc:77262
GO:0006913	nucleocytoplasmic transport	13	1506	0.0086	kpnb1, kpnb3, ltv1, nup153, nup155, nup214, pom121, rbm26, rbm27, tnpo2, tpra, tprb, xpo7
GO:0022618	ribonucleoprotein complex assembly	12	1506	0.008	atxn2l, cnot1, dicer1, eif3k, eif3s10, gemin6, khdc4, mdn1, rpf2, rpl5a, srpk1b, ticrr
GO:0034655	nucleobase-containing compound catabolic process	12	1506	0.008	ahcy, aldob, cnot1, dcp1b, dicer1, dnase1l1l, fxr1, nbas, si:dkey-217f16.6, tnrc6b, xrn1, zc3h14
GO:0006091	generation of precursor metabolites and energy	10	1506	0.0066	aldob, ino80db, mt-nd1, mt-nd2, mt-nd4l, mt-nd5, ogdha, ogdhb, pygb, ugp2a
GO:0006790	sulfur compound metabolic process	10	1506	0.0066	ACOT12, ahcy, cbsa, elovl5, gss, mat2aa, mical1, mms19, tpst2, zgc:110319
GO:0034330	cell junction organization	10	1506	0.0066	ccm2, cdh15, cdh17, cdh26.1, cldn7b, pkp2, plecb, prnpb, si:ch211-198m17.1, si:ch211-261n11.3
GO:0030198	extracellular matrix organization	9	1506	0.006	cemip2, col4a5, fbln2, hmcn2, mmp9, myh9a, sec24d, si:dkey-14d8.6, spint1a
GO:0043473	pigmentation	9	1506	0.006	exoc5, gfpt1, hipk2, med23, mitfb, prdm1a, rab27a, rab8a, trim33
GO:0021700	developmental maturation	7	1506	0.0046	brca2, gper1, klf3, ptpn9a, rest, slc25a37, tp53
GO:0006914	autophagy	7	1506	0.0046	ambra1b, atg16l1, fyco1a, si:dkey-228d14.5, soga1, tp53, zgc:101577
GO:0006399	tRNA metabolic process	7	1506	0.0046	dars, elp1, lars2, nars, si:ch211-256m1.8, trmt13, trmt6
GO:0051604	protein maturation	7	1506	0.0046	mms19, naa15a, plgrkt, si:ch211-256m1.8, sppl3, zgc:110319, zgc:114200
GO:0006457	protein folding	6	1506	0.004	calr3b, clpxb, dnajb13, ppig, si:ch211-274f20.2, suco
GO:0030705	cytoskeleton-dependent intracellular transport	4	1506	0.0027	ccdc88c, dctn1a, fyco1a, pcm1
GO:0006605	protein targeting	3	1506	0.002	timm23b, tomm20a, vps13d
GO:0007005	mitochondrion organization	3	1506	0.002	mxd, timm23b, tmem11
GO:0007009	plasma membrane organization	3	1506	0.002	si:ch211-71m22.1, si:ch211-71m22.3, zgc:158296
GO:0007034	vacuolar transport	3	1506	0.002	chmp2bb, igf2r, vps13d
GO:0071941	nitrogen cycle metabolic process	2	1506	0.0013	cad, cps1
GO:0044403	symbiont process	2	1506	0.0013	atg16l1, si:ch211-141e20.2
GO:0007568	aging	2	1506	0.0013	atm, tp53
GO:0032196	transposition	1	1506	0.0007	tp53
GO:0071554	cell wall organization or biogenesis	0	1506	0	none
GO:0019748	secondary metabolic process	0	1506	0	none
GO:0015979	photosynthesis	0	1506	0	none

## Sheet: 1-7dpf_mAZ_gene
ensembl_id	symbol	GO term
ENSDARG00000061478	igf2bp1	cellular nitrogen compound metabolic process, anatomical structure development, biosynthetic process, transport
ENSDARG00000010266	igf2bp3	cellular nitrogen compound metabolic process, biosynthetic process, transport
ENSDARG00000089983	si:ch73-109i22.2
ENSDARG00000102228	si:dkey-171c9.3	signal transduction
ENSDARG00000088908	CU570691.1
ENSDARG00000000324	dcaf8
ENSDARG00000070228	cdk6	cellular protein modification process
ENSDARG00000021855	arnt	cellular nitrogen compound metabolic process, biosynthetic process
ENSDARG00000074166	birc6
ENSDARG00000100887	si:dkey-11f4.20
ENSDARG00000088899	ralgapb	signal transduction
ENSDARG00000016212	nup214	transport
ENSDARG00000005394	dnmt3aa	cellular nitrogen compound metabolic process
ENSDARG00000052496	hmha1a	signal transduction
ENSDARG00000100266
ENSDARG00000038672	tcf7	cellular nitrogen compound metabolic process, anatomical structure development, biosynthetic process, signal transduction, cell differentiation
ENSDARG00000077456	si:ch211-113a14.12	cellular nitrogen compound metabolic process, biosynthetic process
ENSDARG00000083480	NC_002333.23
ENSDARG00000104727	ino80da
ENSDARG00000080151	NC_002333.2
ENSDARG00000105261	nfkb1	cellular nitrogen compound metabolic process, biosynthetic process
ENSDARG00000015149	wasa	transport
ENSDARG00000076229	mkl1b	cellular nitrogen compound metabolic process, anatomical structure development, biosynthetic process, cell differentiation
ENSDARG00000053666	myb
ENSDARG00000070843	arid3a
ENSDARG00000044545	zgc:77262	cellular nitrogen compound metabolic process
ENSDARG00000037060	kmt2d	cellular nitrogen compound metabolic process, anatomical structure development, biosynthetic process
ENSDARG00000094910	si:dkey-22i16.7
ENSDARG00000069958	sh2b3	anatomical structure development, signal transduction
ENSDARG00000078092	limd2
ENSDARG00000102042	CABZ01004876.1
ENSDARG00000098410	si:dkey-19b23.10
ENSDARG00000098641	nbeal2	anatomical structure development, cell differentiation
ENSDARG00000086708	CR847543.1
ENSDARG00000105509
ENSDARG00000075904	rfx1b	cellular nitrogen compound metabolic process, biosynthetic process
ENSDARG00000052826	runx3	cellular nitrogen compound metabolic process, anatomical structure development, biosynthetic process, cell differentiation
ENSDARG00000100222	utrn
ENSDARG00000055930	zc3h7bb
ENSDARG00000082753	NC_002333.17
ENSDARG00000103776	CR354610.1
ENSDARG00000056929	kdm6bb	anatomical structure development, cellular protein modification process, cell differentiation, response to stress
ENSDARG00000099690	vaspa
ENSDARG00000012741	maco1b
ENSDARG00000001857	aff4
ENSDARG00000079312	kmt2ca	cellular nitrogen compound metabolic process, biosynthetic process
ENSDARG00000021573	slc16a7	transport
ENSDARG00000018524	midn
ENSDARG00000019521	mpx	response to stress
ENSDARG00000063300	CU655845.1
ENSDARG00000062328	rasgrp2	signal transduction
ENSDARG00000098424	CABZ01079241.1
ENSDARG00000063518	zgc:153913
ENSDARG00000098073
ENSDARG00000061784	arhgap25	signal transduction
ENSDARG00000091150	mki67
ENSDARG00000105583	si:dkeyp-75h12.7	signal transduction
ENSDARG00000089821	si:dkey-9k7.3	transport
ENSDARG00000088087	kdm6ba
ENSDARG00000060521	rbm27	cellular nitrogen compound metabolic process, transport
ENSDARG00000099616	FP236734.1
ENSDARG00000040110	kif20bb
ENSDARG00000005236	srcap
ENSDARG00000099906
ENSDARG00000104429
ENSDARG00000053973	fetub
ENSDARG00000031891	tbx1	cellular nitrogen compound metabolic process, anatomical structure development, biosynthetic process, cell differentiation
ENSDARG00000025983	l3mbtl3	cellular nitrogen compound metabolic process, biosynthetic process
ENSDARG00000054448	kif1c
ENSDARG00000099026	si:dkey-185m8.2
ENSDARG00000030933	ksr1b	signal transduction, cellular protein modification process
ENSDARG00000032318	mfsd6a
ENSDARG00000077694	dtnba
ENSDARG00000091321	CABZ01088229.1
ENSDARG00000074498	chd9
ENSDARG00000043795	arhgdia	signal transduction
ENSDARG00000078904	brd4	cellular nitrogen compound metabolic process, anatomical structure development, biosynthetic process, signal transduction, cellular protein modification process, cell differentiation, response to stress
ENSDARG00000018782	kdm4aa
ENSDARG00000076594	pcdh12
ENSDARG00000009549	ubr4
ENSDARG00000063910	mt-atp8	cellular nitrogen compound metabolic process, biosynthetic process, transport
ENSDARG00000068258	lrch4
ENSDARG00000105551	si:cabz01101003.1
ENSDARG00000011921	txnl1
ENSDARG00000098313	nadka	cellular nitrogen compound metabolic process, biosynthetic process
ENSDARG00000070121	rhoh	anatomical structure development, signal transduction
ENSDARG00000089355	si:dkeyp-121d4.3
ENSDARG00000068289	eif3k	cellular nitrogen compound metabolic process, biosynthetic process
ENSDARG00000005652	man1a1
ENSDARG00000061100	nars	cellular nitrogen compound metabolic process, biosynthetic process
ENSDARG00000054975	cxcr2
ENSDARG00000070923	zgc:158296	cell differentiation
ENSDARG00000009782	myh11a	anatomical structure development, cell differentiation
ENSDARG00000055713	fmnl1a	anatomical structure development
ENSDARG00000000086	itsn1	signal transduction
ENSDARG00000021982	sh3bp2	signal transduction
ENSDARG00000051800	fnbp4
ENSDARG00000105502	si:ch73-368j24.12	cellular nitrogen compound metabolic process, biosynthetic process
ENSDARG00000086052	si:ch211-106k21.5
ENSDARG00000075543	chd8	cellular nitrogen compound metabolic process, anatomical structure development, biosynthetic process, signal transduction
ENSDARG00000059883	trpv1	transport, response to stress
ENSDARG00000103308	mst1	anatomical structure development, response to stress
ENSDARG00000051735	si:ch211-113a14.18
ENSDARG00000051718	si:ch211-113a14.24	cellular nitrogen compound metabolic process, biosynthetic process
ENSDARG00000103722
ENSDARG00000060697	kmt2bb
ENSDARG00000101201	si:dkey-207b20.2
ENSDARG00000045167	dlgap5
ENSDARG00000079967	prkd3	signal transduction, cellular protein modification process
ENSDARG00000053713	ccdc88c	signal transduction, transport
ENSDARG00000091905	si:dkey-108k21.21	cellular nitrogen compound metabolic process, biosynthetic process
ENSDARG00000043094	gnas	signal transduction
ENSDARG00000096229	si:dkey-260c8.8
ENSDARG00000016350	cap1	anatomical structure development
ENSDARG00000033012	pcnt	signal transduction
ENSDARG00000100927	nfatc2a
ENSDARG00000070318	arl8bb
ENSDARG00000068303	zgc:171509
ENSDARG00000043627	tbc1d9	transport
ENSDARG00000091792	akap12a	signal transduction
ENSDARG00000038754	plk3	cellular protein modification process
ENSDARG00000078214	mybbp1a	cellular nitrogen compound metabolic process, biosynthetic process
ENSDARG00000104311	scmh1	cellular nitrogen compound metabolic process, biosynthetic process
ENSDARG00000086751
ENSDARG00000077495	ptpn9a	anatomical structure development, cellular protein modification process, cell differentiation
ENSDARG00000100508	ubn2b
ENSDARG00000075867	mkl1a	cellular nitrogen compound metabolic process, anatomical structure development, biosynthetic process, cell differentiation
ENSDARG00000088889
ENSDARG00000078576	setd5	anatomical structure development
ENSDARG00000075340	med1	cellular nitrogen compound metabolic process, biosynthetic process
ENSDARG00000080329	NC_002333.3
ENSDARG00000099966	polr2a	cellular nitrogen compound metabolic process, biosynthetic process
ENSDARG00000105408	BX248082.1	cellular protein modification process
ENSDARG00000021833	ahr2	cellular nitrogen compound metabolic process, biosynthetic process
ENSDARG00000102483	wu:fb44b02
ENSDARG00000079034	si:dkey-19b23.11
ENSDARG00000091521	MAP3K11
ENSDARG00000099186	slc1a5
ENSDARG00000073850	hdac7b	cellular nitrogen compound metabolic process, biosynthetic process
ENSDARG00000002082	csnk2a1	cellular protein modification process
ENSDARG00000017986	vps13d	transport
ENSDARG00000077753
ENSDARG00000078992	wnk1a	anatomical structure development, signal transduction, cellular protein modification process, transport
ENSDARG00000075230	tet1	cellular nitrogen compound metabolic process, biosynthetic process
ENSDARG00000010423	npsn
ENSDARG00000032327	usp36	anatomical structure development, cellular protein modification process
ENSDARG00000011312	stk3	anatomical structure development, signal transduction, cellular protein modification process, response to stress
ENSDARG00000078888	iqgap1	signal transduction
ENSDARG00000076566	kank3
ENSDARG00000041239	wdr20b
ENSDARG00000087390	hbbe1.3	transport
ENSDARG00000102914	dennd4b
ENSDARG00000062962	kmt2ba
ENSDARG00000097725	si:dkey-96g2.1
ENSDARG00000074676	rprd2b
ENSDARG00000086126	trim33l
ENSDARG00000018257	ncoa1	cellular nitrogen compound metabolic process, biosynthetic process
ENSDARG00000099194	CABZ01058261.1
ENSDARG00000077431	usf3
ENSDARG00000098970	CU459186.1
ENSDARG00000098135	stk40	cellular protein modification process
ENSDARG00000098650	iqgap3	anatomical structure development, signal transduction
ENSDARG00000069934	parp4
ENSDARG00000101823	si:ch211-243p7.3
ENSDARG00000099208	BX681417.1
ENSDARG00000089382	zgc:158463
ENSDARG00000091770
ENSDARG00000058089	rprd2a
ENSDARG00000075733	zyx
ENSDARG00000099155	tpst2	cellular protein modification process
ENSDARG00000102592	tradv17.0
ENSDARG00000055443	zcchc7
ENSDARG00000079488	zgc:195282
ENSDARG00000030006	slc6a7	transport
ENSDARG00000051836	si:dkeyp-19e1.3	transport
ENSDARG00000043249	irf1b	cellular nitrogen compound metabolic process, biosynthetic process, response to stress
ENSDARG00000002385	atm	cellular nitrogen compound metabolic process, signal transduction, cellular protein modification process, response to stress
ENSDARG00000069937	dnm2a	anatomical structure development, transport
ENSDARG00000083046	NC_002333.19
ENSDARG00000036956	asxl1	cellular nitrogen compound metabolic process, anatomical structure development, biosynthetic process
ENSDARG00000075508	si:dkey-108k21.10	cellular nitrogen compound metabolic process, biosynthetic process
ENSDARG00000099972	nup153	anatomical structure development, transport
ENSDARG00000062550	rc3h1a
ENSDARG00000075220
ENSDARG00000055113	pom121	transport
ENSDARG00000062621	satb1b	anatomical structure development, cell differentiation
ENSDARG00000025081	grnb	anatomical structure development, cell differentiation
ENSDARG00000076867	mkl2b	anatomical structure development, cell differentiation
ENSDARG00000008976	mdn1	cellular nitrogen compound metabolic process
ENSDARG00000091512	nfrkb
ENSDARG00000105431	si:dkey-23a13.9	cellular nitrogen compound metabolic process, biosynthetic process
ENSDARG00000095855	si:ch211-163l21.11
ENSDARG00000028335	hmga1a	cellular nitrogen compound metabolic process, biosynthetic process
ENSDARG00000074779	alms1	anatomical structure development
ENSDARG00000063219	ubap2l
ENSDARG00000035285	ncor1	cellular nitrogen compound metabolic process, anatomical structure development, biosynthetic process, cell differentiation
ENSDARG00000043130	notch2	cellular nitrogen compound metabolic process, anatomical structure development, biosynthetic process, signal transduction, cell differentiation, response to stress
ENSDARG00000105328	si:dkey-23a13.17	cellular nitrogen compound metabolic process, biosynthetic process
ENSDARG00000089837	slc35d2
ENSDARG00000043873	arid4a	cellular nitrogen compound metabolic process, biosynthetic process
ENSDARG00000089345	si:ch73-109d9.4
ENSDARG00000104716	zgc:91849
ENSDARG00000086356
ENSDARG00000075725	cep152	anatomical structure development, cell differentiation
ENSDARG00000060030	setd1a
ENSDARG00000014181	foxp1b	cellular nitrogen compound metabolic process, biosynthetic process
ENSDARG00000040245	kpnb3	transport
ENSDARG00000086815	MYADM
ENSDARG00000078775	CABZ01005876.1
ENSDARG00000086075	ttc3
ENSDARG00000102416
ENSDARG00000074238	brpf3b
ENSDARG00000074161	tnrc6b	cellular nitrogen compound metabolic process, biosynthetic process
ENSDARG00000020872	nfat5a	cellular nitrogen compound metabolic process, anatomical structure development, biosynthetic process, signal transduction
ENSDARG00000099454	tradv14.0
ENSDARG00000023028	cdv3
ENSDARG00000007413	arid2	cellular nitrogen compound metabolic process, biosynthetic process
ENSDARG00000102408	traj46
ENSDARG00000023868	si:dkey-172h23.2	signal transduction
ENSDARG00000038489	b3gnt7
ENSDARG00000088831	si:dkey-81j8.6	signal transduction, cellular protein modification process, response to stress
ENSDARG00000102898	mtf1
ENSDARG00000040250	si:ch211-132g1.1
ENSDARG00000057323	e2f8	cellular nitrogen compound metabolic process, anatomical structure development, biosynthetic process, cell differentiation
ENSDARG00000002445	prdm1a	cellular nitrogen compound metabolic process, anatomical structure development, biosynthetic process, cell differentiation
ENSDARG00000077677	pdgfd
ENSDARG00000044281	erbin	cellular nitrogen compound metabolic process, biosynthetic process, signal transduction, transport
ENSDARG00000103676	si:dkey-90l8.3
ENSDARG00000061169	larp1b
ENSDARG00000089781	ciz1a
ENSDARG00000019501	pcnxl3
ENSDARG00000057583	prrc2c
ENSDARG00000100854	ago4	cellular nitrogen compound metabolic process, biosynthetic process
ENSDARG00000076292	tns2a	signal transduction
ENSDARG00000031269	rnf123
ENSDARG00000074229	prr12a
ENSDARG00000043004	si:dkeyp-117h8.4
ENSDARG00000012519	hcfc1b	anatomical structure development, cell differentiation
ENSDARG00000091859	si:ch73-233m11.2	signal transduction
ENSDARG00000100965	ep400
ENSDARG00000061992	dot1l	cellular nitrogen compound metabolic process, biosynthetic process, signal transduction, cellular protein modification process, response to stress
ENSDARG00000102245	tk1	cellular nitrogen compound metabolic process, biosynthetic process
ENSDARG00000078970	il7r	anatomical structure development, signal transduction, cell differentiation
ENSDARG00000078042	il10rb	signal transduction
ENSDARG00000018351	hpda
ENSDARG00000099672	capgb
ENSDARG00000090901	si:ch211-256e16.11	signal transduction
ENSDARG00000006683	arhgef6	signal transduction
ENSDARG00000061994	acacb	biosynthetic process
ENSDARG00000105179	hdac7a	cellular nitrogen compound metabolic process, anatomical structure development, biosynthetic process, cell differentiation
ENSDARG00000075022	si:ch211-93e11.8
ENSDARG00000054048	plin1
ENSDARG00000078355	zc3h4	cellular nitrogen compound metabolic process, biosynthetic process
ENSDARG00000032571	il20ra	signal transduction
ENSDARG00000015552	phactr4a	anatomical structure development, signal transduction, cell differentiation
ENSDARG00000074661	gper1	cellular nitrogen compound metabolic process, anatomical structure development, biosynthetic process, signal transduction, cellular protein modification process, cell differentiation
ENSDARG00000031108	lrba
ENSDARG00000105648	si:cabz01102082.1	transport, response to stress
ENSDARG00000017397	smarcc1a	anatomical structure development
ENSDARG00000074818	si:cabz01036022.1
ENSDARG00000059202	tspan2b	signal transduction
ENSDARG00000037408	tbc1d10c	transport
ENSDARG00000009733	kif21b
ENSDARG00000061895	usp32	cellular protein modification process
ENSDARG00000074331	eif4g3b
ENSDARG00000034270	ogdha
ENSDARG00000101028	fnbp1b	transport
ENSDARG00000033742	nt5c1bb	cellular nitrogen compound metabolic process
ENSDARG00000067607	srebf1	anatomical structure development, cell differentiation
ENSDARG00000070124	ptpn23a	cellular protein modification process
ENSDARG00000104832	TLR8
ENSDARG00000006260	tuba8l4
ENSDARG00000105584	slc8b1	transport
ENSDARG00000092671	pard3ba
ENSDARG00000069954	kcnq5a	transport
ENSDARG00000089124	hbae1.3	transport
ENSDARG00000054033	hoxb1b	cellular nitrogen compound metabolic process, anatomical structure development, biosynthetic process, cellular protein modification process
ENSDARG00000058348	scinlb
ENSDARG00000063627	bop1	cellular nitrogen compound metabolic process
ENSDARG00000016788	zeb1a	anatomical structure development
ENSDARG00000102525	lck	signal transduction, cellular protein modification process, cell differentiation
ENSDARG00000021021	trim35-28	cellular protein modification process
ENSDARG00000052833	zfand3	anatomical structure development
ENSDARG00000096596
ENSDARG00000061368	klf13	cellular nitrogen compound metabolic process, biosynthetic process
ENSDARG00000063663	clp1
ENSDARG00000061108	ep300b	cellular nitrogen compound metabolic process, biosynthetic process, cellular protein modification process
ENSDARG00000095949	si:dkey-22i16.9	signal transduction
ENSDARG00000059474	mlxip	cellular nitrogen compound metabolic process, biosynthetic process
ENSDARG00000076805	leng8
ENSDARG00000027016	gbf1	signal transduction
ENSDARG00000002231	plpp2a
ENSDARG00000098654	FQ976914.1
ENSDARG00000019507	mcm5	cellular nitrogen compound metabolic process, anatomical structure development, biosynthetic process
ENSDARG00000010376	slc5a3a	transport
ENSDARG00000077011	uhrf1bp1
ENSDARG00000060783	acap2
ENSDARG00000062081	tbc1d1	transport
ENSDARG00000055225	dock8	signal transduction
ENSDARG00000019765	LUC7L2
ENSDARG00000062199	si:dkey-217l24.1
ENSDARG00000103470	polm	cellular nitrogen compound metabolic process, response to stress
ENSDARG00000078954	rxrba	cellular nitrogen compound metabolic process, biosynthetic process
ENSDARG00000054344	gabpb2b
ENSDARG00000086709
ENSDARG00000024488	top2a	cellular nitrogen compound metabolic process, anatomical structure development, biosynthetic process
ENSDARG00000077587
ENSDARG00000040334	mat2aa	anatomical structure development, biosynthetic process, cell differentiation
ENSDARG00000070506
ENSDARG00000024966	MARK4
ENSDARG00000104793	dgke	signal transduction
ENSDARG00000021611	si:dkey-151g10.3	cellular protein modification process
ENSDARG00000089933	rasal3	signal transduction
ENSDARG00000074749	abca12	anatomical structure development, transport
ENSDARG00000079305	hbae3	transport
ENSDARG00000003486	ppp1caa	anatomical structure development
ENSDARG00000044319	fstl4
ENSDARG00000105657	si:cabz01080528.1
ENSDARG00000090996
ENSDARG00000086604
ENSDARG00000104375	sec24a	transport
ENSDARG00000101641	trpm2	transport, response to stress
ENSDARG00000101356	CABZ01044156.1
ENSDARG00000019646	twist3
ENSDARG00000088307	mkl2a	anatomical structure development, cell differentiation
ENSDARG00000015221	nsrp1
ENSDARG00000099657	akt1	anatomical structure development, signal transduction, cellular protein modification process, cell differentiation
ENSDARG00000100623	trrap	cellular nitrogen compound metabolic process, biosynthetic process, cellular protein modification process
ENSDARG00000025220	sppl3	cellular nitrogen compound metabolic process
ENSDARG00000101706	csrp3	anatomical structure development, cell differentiation
ENSDARG00000077860	ankhd1	response to stress
ENSDARG00000071143	si:dkey-208m12.2
ENSDARG00000016548	eif5b
ENSDARG00000016484	dkc1	cellular nitrogen compound metabolic process, anatomical structure development
ENSDARG00000006385	triobpb
ENSDARG00000063583	map2k4a	anatomical structure development, signal transduction, cellular protein modification process, response to stress
ENSDARG00000022254	prkcbb	cellular nitrogen compound metabolic process, anatomical structure development, biosynthetic process, signal transduction, cellular protein modification process, response to stress
ENSDARG00000105365
ENSDARG00000063921	mt-nd5	cellular nitrogen compound metabolic process
ENSDARG00000035559	tp53	cellular nitrogen compound metabolic process, anatomical structure development, biosynthetic process, signal transduction, cell differentiation, response to stress
ENSDARG00000021794	hmmr	anatomical structure development, response to stress
ENSDARG00000070477	dnajc2	cellular nitrogen compound metabolic process, biosynthetic process
ENSDARG00000075849	prr12b
ENSDARG00000093316	adgrf8	signal transduction
ENSDARG00000099979	tgfbr3	anatomical structure development
ENSDARG00000088238	kansl1b
ENSDARG00000044935	hpdb
ENSDARG00000103819	CU459186.5
ENSDARG00000040482	osbpl3b	transport
ENSDARG00000074260
ENSDARG00000104672	CABZ01074397.1
ENSDARG00000102141	ptpn12	cellular protein modification process
ENSDARG00000017525	ccnt1	cellular nitrogen compound metabolic process, biosynthetic process, cellular protein modification process
ENSDARG00000101531
ENSDARG00000005627	zmp:0000000527
ENSDARG00000020759	elf1
ENSDARG00000085449	RF00001
ENSDARG00000001498	skap1
ENSDARG00000045143	hbbe2	transport
ENSDARG00000016782	huwe1	cellular nitrogen compound metabolic process, cellular protein modification process, response to stress
ENSDARG00000099650	CABZ01079663.1
ENSDARG00000100022
ENSDARG00000019316	fer1l6
ENSDARG00000092878	si:dkeyp-85e10.3
ENSDARG00000104493	LO018176.1
ENSDARG00000004473	tbx21	cellular nitrogen compound metabolic process, biosynthetic process
ENSDARG00000063435	trpm4b.2	transport
ENSDARG00000009870	mapk8b	anatomical structure development, signal transduction, cellular protein modification process, cell differentiation, response to stress
ENSDARG00000077057	esco1	cellular nitrogen compound metabolic process, biosynthetic process, cellular protein modification process
ENSDARG00000019205	fam120c
ENSDARG00000058260	cip2a
ENSDARG00000052747	gpatch3	anatomical structure development
ENSDARG00000070170	si:ch211-225p5.8	transport
ENSDARG00000080630	NC_002333.6
ENSDARG00000062052	casp2	signal transduction, response to stress
ENSDARG00000032197	klf12b	cellular nitrogen compound metabolic process, biosynthetic process
ENSDARG00000037813	zgc:113278	transport
ENSDARG00000077244	setd1bb	cellular protein modification process
ENSDARG00000027699	FUT9 (1 of many)
ENSDARG00000077330	CR382383.1
ENSDARG00000056473	chaf1b	anatomical structure development
ENSDARG00000096820	CR396584.1
ENSDARG00000091525
ENSDARG00000017798	bcor	cellular nitrogen compound metabolic process, anatomical structure development, biosynthetic process, signal transduction
ENSDARG00000100660	si:ch73-252i11.1
ENSDARG00000105484	FP325123.3
ENSDARG00000098680	si:zfos-2326c3.2	anatomical structure development, signal transduction, cellular protein modification process, cell differentiation, response to stress
ENSDARG00000098498	si:dkey-161l11.79
ENSDARG00000001129	dicer1	cellular nitrogen compound metabolic process, anatomical structure development, cell differentiation
ENSDARG00000016630	tprb	transport
ENSDARG00000008575	lyst
ENSDARG00000063916	mt-nd4l	cellular nitrogen compound metabolic process
ENSDARG00000098696	rela	cellular nitrogen compound metabolic process, anatomical structure development, biosynthetic process, signal transduction, response to stress
ENSDARG00000053884	med13a	cellular nitrogen compound metabolic process, biosynthetic process
ENSDARG00000079068	adam12
ENSDARG00000075538	zgc:163061	cellular nitrogen compound metabolic process, biosynthetic process
ENSDARG00000104034	arid3b
ENSDARG00000094643	ms4a17c.1
ENSDARG00000078781	si:ch211-161c3.6	cellular nitrogen compound metabolic process, biosynthetic process
ENSDARG00000054154	bms1	cellular nitrogen compound metabolic process, anatomical structure development
ENSDARG00000077618	rin3	signal transduction
ENSDARG00000098955	ssh2b	anatomical structure development, cellular protein modification process, cell differentiation
ENSDARG00000079972	nfatc2b	cellular nitrogen compound metabolic process, biosynthetic process
ENSDARG00000060054	epc1b	cellular nitrogen compound metabolic process, biosynthetic process
ENSDARG00000104500	fyco1a	transport
ENSDARG00000059274	hoxd9a	cellular nitrogen compound metabolic process, anatomical structure development, biosynthetic process
ENSDARG00000053311	tespa1	signal transduction
ENSDARG00000060766	pxnb	anatomical structure development
ENSDARG00000102832	baz1b	cellular nitrogen compound metabolic process, biosynthetic process, response to stress
ENSDARG00000060668	tm4sf18
ENSDARG00000002916	sec31b	transport
ENSDARG00000041413	adgrg11	signal transduction
ENSDARG00000086304
ENSDARG00000094577	cdc42se2	anatomical structure development, signal transduction
ENSDARG00000022712	stat3	cellular nitrogen compound metabolic process, anatomical structure development, biosynthetic process, signal transduction, cell differentiation, response to stress
ENSDARG00000079860	ppp1r16b
ENSDARG00000105491
ENSDARG00000102701	eva1ba
ENSDARG00000105370
ENSDARG00000061741	itpr3	anatomical structure development, transport
ENSDARG00000059841	exosc1
ENSDARG00000055548	npat
ENSDARG00000091734	traf3ip2l	signal transduction
ENSDARG00000068436	h3f3b.1
ENSDARG00000102332	spint1a	anatomical structure development
ENSDARG00000025091	ezrb	anatomical structure development, cell differentiation
ENSDARG00000100518	CR387919.1
ENSDARG00000086579
ENSDARG00000104831	si:rp71-15i12.1
ENSDARG00000060323	exoc5	anatomical structure development, cell differentiation, transport
ENSDARG00000058000	cep350
ENSDARG00000103727	tfr2	transport
ENSDARG00000063555	si:ch211-166g5.4	cellular nitrogen compound metabolic process, biosynthetic process
ENSDARG00000101521	UBE2M
ENSDARG00000055566	mastl	anatomical structure development, signal transduction, cellular protein modification process, cell differentiation, response to stress
ENSDARG00000001782	prkacba	cellular protein modification process
ENSDARG00000021895	disc1	anatomical structure development, cell differentiation, response to stress
ENSDARG00000099581
ENSDARG00000038239	tnpo2	transport
ENSDARG00000010425	scara5	transport
ENSDARG00000005915	tcf3a
ENSDARG00000062221	arap1a	signal transduction
ENSDARG00000098932	gigyf1a
ENSDARG00000060395	si:dkey-57k2.7
ENSDARG00000060308	urb1	cellular nitrogen compound metabolic process
ENSDARG00000101142
ENSDARG00000017004	myo10	signal transduction
ENSDARG00000005454	tacc3	anatomical structure development
ENSDARG00000079994	AKAP13
ENSDARG00000041381	arntl2	cellular nitrogen compound metabolic process, biosynthetic process
ENSDARG00000030012	lrrfip1a	cellular nitrogen compound metabolic process, biosynthetic process
ENSDARG00000076766	zgc:163061	cellular nitrogen compound metabolic process, biosynthetic process
ENSDARG00000090722	leg1.1	anatomical structure development
ENSDARG00000057940	dido1	cellular nitrogen compound metabolic process, biosynthetic process, signal transduction
ENSDARG00000100371	eef2b	cellular nitrogen compound metabolic process, anatomical structure development, biosynthetic process
ENSDARG00000062020	gse1
ENSDARG00000053864	elmsan1b
ENSDARG00000095890	znf236
ENSDARG00000075327	dock10	signal transduction
ENSDARG00000044048	prnpb	anatomical structure development, cellular protein modification process
ENSDARG00000078310	cecr2	anatomical structure development, cell differentiation
ENSDARG00000060184	pkn1a	signal transduction, cellular protein modification process
ENSDARG00000045946	sec24d	anatomical structure development, transport
ENSDARG00000104899	CR931813.2
ENSDARG00000081078	RF00001
ENSDARG00000062909	furina	anatomical structure development
ENSDARG00000090730	cfbl
ENSDARG00000061243	ubash3ba
ENSDARG00000071272	ncoa6	cellular nitrogen compound metabolic process, biosynthetic process
ENSDARG00000104609	crebbpa	cellular nitrogen compound metabolic process, anatomical structure development, biosynthetic process, cellular protein modification process, cell differentiation
ENSDARG00000058647	hck	signal transduction, cellular protein modification process, cell differentiation
ENSDARG00000035452	camkk1a	cellular protein modification process
ENSDARG00000062055	rnf38
ENSDARG00000099075	CABZ01032982.1
ENSDARG00000013719	gtse1
ENSDARG00000045835	si:dkey-14d8.6
ENSDARG00000020834	si:dkey-230p4.1
ENSDARG00000101873	dtwd2	anatomical structure development
ENSDARG00000079353	si:ch211-165d12.4
ENSDARG00000036855	plagx
ENSDARG00000076501	asxl2	cellular nitrogen compound metabolic process, anatomical structure development, biosynthetic process
ENSDARG00000098844
ENSDARG00000079315	lpxn
ENSDARG00000105114	crebrf	cellular nitrogen compound metabolic process, biosynthetic process, response to stress
ENSDARG00000045513	taf3	anatomical structure development
ENSDARG00000061397	trip12
ENSDARG00000057151	prep
ENSDARG00000082084	NC_002333.14
ENSDARG00000057706	si:ch211-137i24.10
ENSDARG00000036942	gpd1c	cellular nitrogen compound metabolic process
ENSDARG00000077361	bptf	cellular nitrogen compound metabolic process, anatomical structure development, biosynthetic process
ENSDARG00000102833	CU207241.1
ENSDARG00000008490	ltv1	transport
ENSDARG00000021288	mier3b	cellular nitrogen compound metabolic process, biosynthetic process
ENSDARG00000062198	pcm1	transport
ENSDARG00000104492
ENSDARG00000103409	uhrf1	cellular nitrogen compound metabolic process, anatomical structure development, biosynthetic process, cellular protein modification process, response to stress
ENSDARG00000043858	cdk19	cellular protein modification process
ENSDARG00000067727
ENSDARG00000104719	abcc1	transport, response to stress
ENSDARG00000101324	apoa1b	biosynthetic process, transport
ENSDARG00000034256	cdk10	anatomical structure development, cellular protein modification process, cell differentiation
ENSDARG00000098777	CU693379.1
ENSDARG00000100510
ENSDARG00000030020	agfg1a
ENSDARG00000016532	suco
ENSDARG00000017522	ctdp1	cellular nitrogen compound metabolic process, biosynthetic process, cellular protein modification process
ENSDARG00000080337	NC_002333.4
ENSDARG00000091187	BX649250.1
ENSDARG00000052121	rag2	cellular nitrogen compound metabolic process, anatomical structure development, cell differentiation
ENSDARG00000022767	apobb.1	transport
ENSDARG00000097543	cbx6b	anatomical structure development, cell differentiation
ENSDARG00000073822	LO017700.1
ENSDARG00000005540	xpo7	transport
ENSDARG00000091271	si:ch211-225g23.1
ENSDARG00000093125	RANBP2
ENSDARG00000037652	zgc:56409
ENSDARG00000016490	rab11fip3	transport
ENSDARG00000098925	prdm1b
ENSDARG00000040303	nbn	cellular nitrogen compound metabolic process, signal transduction, response to stress
ENSDARG00000082395	RF00001
ENSDARG00000076697	zmp:0000001168	signal transduction
ENSDARG00000101687	CU929259.1
ENSDARG00000086057	plxnd1	anatomical structure development, signal transduction
ENSDARG00000056346	acap1
ENSDARG00000060439	clcn2c	transport
ENSDARG00000045003	plvapb	signal transduction
ENSDARG00000101507	ATG2A
ENSDARG00000031494	prrc2a
ENSDARG00000020891	LO018197.1
ENSDARG00000077644	zgc:172079	signal transduction
ENSDARG00000059846	epg5
ENSDARG00000063719	usp8	signal transduction, cellular protein modification process
ENSDARG00000090767	si:ch211-136m16.8
ENSDARG00000038012	fam83fa
ENSDARG00000089719
ENSDARG00000042308	arhgef18b	signal transduction
ENSDARG00000086980	mbd6	anatomical structure development, cell differentiation
ENSDARG00000087306	CABZ01038521.1
ENSDARG00000105430	si:ch73-368j24.11	cellular nitrogen compound metabolic process, biosynthetic process
ENSDARG00000029372	rasa4	signal transduction
ENSDARG00000038095	socs1a	anatomical structure development, signal transduction, cellular protein modification process, response to stress
ENSDARG00000099702	ahrra	cellular nitrogen compound metabolic process, biosynthetic process
ENSDARG00000007523	kmt2e
ENSDARG00000100163	tox4b
ENSDARG00000099092	RASGRP2	signal transduction
ENSDARG00000024219	zgc:55582
ENSDARG00000088129
ENSDARG00000100082	ap3b1a	transport
ENSDARG00000023217	crema	cellular nitrogen compound metabolic process, biosynthetic process
ENSDARG00000071113	xirp2a	anatomical structure development
ENSDARG00000094380	zzef1
ENSDARG00000104087
ENSDARG00000105629	BX470211.1	signal transduction
ENSDARG00000075261	timp2b
ENSDARG00000078083	armc5
ENSDARG00000039515
ENSDARG00000021509	tab2	anatomical structure development
ENSDARG00000004174	cnot1	cellular nitrogen compound metabolic process, biosynthetic process, signal transduction
ENSDARG00000096428	si:dkey-217d24.6
ENSDARG00000075592	tnfaip8l2a	response to stress
ENSDARG00000021378	phf21ab	anatomical structure development
ENSDARG00000095017	BX927275.2
ENSDARG00000035420	ophn1	signal transduction
ENSDARG00000090943	CABZ01033205.1
ENSDARG00000055271	nkd2a	anatomical structure development, signal transduction
ENSDARG00000081443	NC_002333.10
ENSDARG00000089390	pnpla2
ENSDARG00000067796	clpxb
ENSDARG00000001244	srrm1	cellular nitrogen compound metabolic process
ENSDARG00000016181	trim33	cellular nitrogen compound metabolic process, anatomical structure development, biosynthetic process, cellular protein modification process, cell differentiation
ENSDARG00000045540	ppp6r2a
ENSDARG00000083118	NC_002333.20
ENSDARG00000012495	mphosph10	cellular nitrogen compound metabolic process
ENSDARG00000101882	traj58
ENSDARG00000090637	myh6	anatomical structure development, cell differentiation
ENSDARG00000070043	dars	cellular nitrogen compound metabolic process, biosynthetic process
ENSDARG00000015805	cgnl1
ENSDARG00000074906	znf831
ENSDARG00000017105	vaspb
ENSDARG00000105065
ENSDARG00000000966	ncor2	cellular nitrogen compound metabolic process, anatomical structure development, biosynthetic process, cell differentiation
ENSDARG00000015879	pax8	cellular nitrogen compound metabolic process, anatomical structure development, biosynthetic process
ENSDARG00000105294
ENSDARG00000005578	ugp2a	cellular nitrogen compound metabolic process
ENSDARG00000059888	ago3a	cellular nitrogen compound metabolic process, biosynthetic process
ENSDARG00000058299	zgc:173737	biosynthetic process, cellular protein modification process
ENSDARG00000010948	kif11	anatomical structure development, cell differentiation
ENSDARG00000074332	si:ch1073-335m2.2
ENSDARG00000099738	ccr9b	signal transduction
ENSDARG00000103057	zfhx3	cellular nitrogen compound metabolic process, biosynthetic process
ENSDARG00000011876	ednraa	anatomical structure development, signal transduction, transport
ENSDARG00000045524	lamb1b
ENSDARG00000093355	CU633785.1
ENSDARG00000055592	capn2b
ENSDARG00000009735	gigyf2
ENSDARG00000004537	kmt2a	cellular nitrogen compound metabolic process, anatomical structure development, biosynthetic process, signal transduction, cellular protein modification process, cell differentiation
ENSDARG00000102000
ENSDARG00000027777	tnfaip3	anatomical structure development, signal transduction, cellular protein modification process
ENSDARG00000037815	b4galt5	cellular nitrogen compound metabolic process, anatomical structure development, biosynthetic process, signal transduction
ENSDARG00000094744
ENSDARG00000094667	BX470247.1
ENSDARG00000058537	si:dkey-102c8.2	biosynthetic process
ENSDARG00000105424	si:rp71-46j2.7
ENSDARG00000027600	pdlim5b
ENSDARG00000073944	si:ch73-386h18.1	cellular nitrogen compound metabolic process, biosynthetic process
ENSDARG00000058479	zgc:110425	cellular nitrogen compound metabolic process, biosynthetic process
ENSDARG00000060065	ubap2b
ENSDARG00000045484	dcp1b	cellular nitrogen compound metabolic process
ENSDARG00000083084	RF00001
ENSDARG00000013390	CABZ01088367.1
ENSDARG00000067920	rab8a	anatomical structure development, signal transduction, cell differentiation, transport
ENSDARG00000088121	AL935125.1
ENSDARG00000014592	dennd1a	transport
ENSDARG00000079808	si:ch73-208g10.1
ENSDARG00000075720	il2rb
ENSDARG00000060926	rnf19b	cellular protein modification process
ENSDARG00000041570	mrpl39
ENSDARG00000007561	cdh23	anatomical structure development, cell differentiation, transport
ENSDARG00000044485	sall4	cellular nitrogen compound metabolic process, anatomical structure development, biosynthetic process, signal transduction
ENSDARG00000099803	pik3c2g
ENSDARG00000079372	si:ch211-264f5.6
ENSDARG00000094243	shda
ENSDARG00000008247	vezf1a	cellular nitrogen compound metabolic process, biosynthetic process
ENSDARG00000104094	grk3	anatomical structure development, signal transduction, cellular protein modification process, cell differentiation
ENSDARG00000042652	rreb1b	cellular nitrogen compound metabolic process, biosynthetic process
ENSDARG00000003631	clockb	cellular nitrogen compound metabolic process, biosynthetic process
ENSDARG00000011703	clocka	cellular nitrogen compound metabolic process, anatomical structure development, biosynthetic process
ENSDARG00000051873	zgc:158222
ENSDARG00000076657	plagl2
ENSDARG00000074635	abca1a	anatomical structure development, transport
ENSDARG00000089963
ENSDARG00000053702	il2rgb
ENSDARG00000062521	atp9b
ENSDARG00000057907	si:ch73-181d5.4	cellular nitrogen compound metabolic process, biosynthetic process, signal transduction
ENSDARG00000017748	arhgap29b	signal transduction
ENSDARG00000098639	pycr1b	anatomical structure development, biosynthetic process
ENSDARG00000061311	znf438
ENSDARG00000074927	bub1bb
ENSDARG00000061196	emilin2a
ENSDARG00000060847	setd1ba	cellular nitrogen compound metabolic process, anatomical structure development, biosynthetic process, cellular protein modification process, cell differentiation
ENSDARG00000061413	sec23ip	transport
ENSDARG00000060506	sos2	anatomical structure development, signal transduction
ENSDARG00000005823	slc39a10	anatomical structure development, transport
ENSDARG00000045748	stab2	anatomical structure development, cell differentiation
ENSDARG00000103251	sh3pxd2b	anatomical structure development
ENSDARG00000096518	CT033796.2
ENSDARG00000104130	rbm26	cellular nitrogen compound metabolic process, transport
ENSDARG00000032637	si:dkey-261m9.12	cellular nitrogen compound metabolic process, biosynthetic process
ENSDARG00000058871	zgc:171857
ENSDARG00000099470	muc5.3
ENSDARG00000101627	ssr1
ENSDARG00000058630	zgc:162472	cellular nitrogen compound metabolic process, biosynthetic process
ENSDARG00000030981	tmem127	signal transduction
ENSDARG00000087956	she
ENSDARG00000036005	pitpnb	anatomical structure development, cell differentiation, transport
ENSDARG00000069696	si:ch211-261n11.5	cellular nitrogen compound metabolic process, biosynthetic process
ENSDARG00000078249	unc13d
ENSDARG00000098826	plcl2	signal transduction
ENSDARG00000063899	mt-nd2	cellular nitrogen compound metabolic process
ENSDARG00000102594	zgc:194627	signal transduction
ENSDARG00000101710	arid1aa
ENSDARG00000026842	acin1b
ENSDARG00000096704	BX001014.1
ENSDARG00000099758	igf2bp2b
ENSDARG00000052192	s1pr5b	signal transduction
ENSDARG00000087337
ENSDARG00000087238	si:ch211-161h7.4
ENSDARG00000088975	si:ch211-14k19.8
ENSDARG00000017386	sobpb
ENSDARG00000042563	mis18bp1
ENSDARG00000063730	osbpl6
ENSDARG00000093349	si:ch211-141e20.2	anatomical structure development, cell differentiation
ENSDARG00000015968	rabgef1l
ENSDARG00000099222	prpsap1
ENSDARG00000039987	hivep2a
ENSDARG00000006200	eif4g1a
ENSDARG00000011597	atxn2l
ENSDARG00000103628
ENSDARG00000079985	nrip2
ENSDARG00000020845	tns1b
ENSDARG00000105481	si:ch211-243a20.4	anatomical structure development, signal transduction, cell differentiation
ENSDARG00000061699	sipa1l3	anatomical structure development, signal transduction
ENSDARG00000104554
ENSDARG00000022418	faf1	anatomical structure development
ENSDARG00000029764	mef2ca	cellular nitrogen compound metabolic process, anatomical structure development, biosynthetic process, cell differentiation
ENSDARG00000043157	dnajb13
ENSDARG00000023861	dnase1l1l	cellular nitrogen compound metabolic process, anatomical structure development
ENSDARG00000070981	ash1l
ENSDARG00000079731	kif13ba
ENSDARG00000101214	pkd1l2b
ENSDARG00000093822	si:dkey-259j3.5	signal transduction
ENSDARG00000094396	CR848841.1
ENSDARG00000102377	slc6a16b	transport
ENSDARG00000024561	nolc1	anatomical structure development
ENSDARG00000014976	lims2	signal transduction
ENSDARG00000086302	proser1
ENSDARG00000090728	tnfrsf9b
ENSDARG00000104408	zgc:152774
ENSDARG00000070265
ENSDARG00000044143	nol8
ENSDARG00000098973
ENSDARG00000102808	calr3b
ENSDARG00000103216
ENSDARG00000071223	zgc:158445
ENSDARG00000036279	lamc1	anatomical structure development, cell differentiation
ENSDARG00000017321	kdr
ENSDARG00000091969	si:ch211-135f11.4
ENSDARG00000079725	dhx9	cellular nitrogen compound metabolic process, biosynthetic process
ENSDARG00000099482
ENSDARG00000060041	lig1	cellular nitrogen compound metabolic process, biosynthetic process, response to stress
ENSDARG00000013653	adgrl4	signal transduction
ENSDARG00000057465	gfpt1	cellular nitrogen compound metabolic process, anatomical structure development, biosynthetic process, cellular protein modification process, cell differentiation
ENSDARG00000041107	cftr	anatomical structure development, transport, response to stress
ENSDARG00000058606	sik1	signal transduction, cellular protein modification process, response to stress
ENSDARG00000098011	BX000438.2
ENSDARG00000009839	fam117bb
ENSDARG00000079939	jmjd1cb	anatomical structure development, cellular protein modification process, cell differentiation
ENSDARG00000105615	si:ch211-196f2.6
ENSDARG00000009958	cbl	anatomical structure development, signal transduction, cellular protein modification process
ENSDARG00000027586	top3b	cellular nitrogen compound metabolic process
ENSDARG00000012788	foxa3	cellular nitrogen compound metabolic process, anatomical structure development, biosynthetic process, cell differentiation
ENSDARG00000070579	ggact.3
ENSDARG00000042518	hipk2	anatomical structure development, cellular protein modification process, cell differentiation
ENSDARG00000062483	lyve1b
ENSDARG00000087319	tmem121b
ENSDARG00000075833	lyve1a	anatomical structure development
ENSDARG00000070254
ENSDARG00000068192	taf4a	cellular nitrogen compound metabolic process, biosynthetic process
ENSDARG00000022020	focad
ENSDARG00000077686	aak1b	cellular protein modification process, transport
ENSDARG00000087844	plekhn1
ENSDARG00000092892	si:dkey-23c22.5	signal transduction, cellular protein modification process, transport, response to stress
ENSDARG00000055574	FOXN2 (1 of many)
ENSDARG00000003213	naa15a	cellular protein modification process
ENSDARG00000101578	e2f4	cellular nitrogen compound metabolic process, biosynthetic process
ENSDARG00000079126	si:dkey-250i3.3
ENSDARG00000101891	arid1ab
ENSDARG00000025535	clint1a	anatomical structure development, transport
ENSDARG00000062646	tet3	cellular nitrogen compound metabolic process, anatomical structure development, biosynthetic process, signal transduction, cell differentiation
ENSDARG00000090656	tomm20a	cellular nitrogen compound metabolic process, biosynthetic process, transport
ENSDARG00000079326	cabin1
ENSDARG00000083541	RF00001
ENSDARG00000100690	si:ch211-256e16.11	signal transduction
ENSDARG00000099390	lama2	anatomical structure development, cell differentiation
ENSDARG00000079352	sap130b	cellular nitrogen compound metabolic process, anatomical structure development, biosynthetic process
ENSDARG00000098529	ccne2	cellular protein modification process
ENSDARG00000034893	rarab	cellular nitrogen compound metabolic process, anatomical structure development, biosynthetic process, signal transduction, cell differentiation
ENSDARG00000103923	tfap4	cellular nitrogen compound metabolic process, biosynthetic process
ENSDARG00000051732
ENSDARG00000080009	bahcc1b
ENSDARG00000042561	lpar2b	anatomical structure development, signal transduction
ENSDARG00000076303	usp11	cellular protein modification process
ENSDARG00000074979	larp4ab
ENSDARG00000095188	si:dkey-189h5.6
ENSDARG00000105592	CR936442.1
ENSDARG00000031658	si:ch211-207d6.2	anatomical structure development
ENSDARG00000058232	fbrsl1
ENSDARG00000101060	gcna
ENSDARG00000003984	LTN1
ENSDARG00000037177	zc3h13
ENSDARG00000077095	si:ch211-160o17.4	cellular protein modification process
ENSDARG00000011909	itpr2	transport
ENSDARG00000099973	mia2
ENSDARG00000017636	rnf167
ENSDARG00000077353	rerea
ENSDARG00000095640	si:ch1073-15f19.2
ENSDARG00000100679	lrch3
ENSDARG00000056394	TOM1L2	transport
ENSDARG00000034146	ccnk	cellular nitrogen compound metabolic process, biosynthetic process, cellular protein modification process
ENSDARG00000100657	egfl7	anatomical structure development, cell differentiation
ENSDARG00000100427	BX547934.2
ENSDARG00000062268	jarid2b	cellular nitrogen compound metabolic process, anatomical structure development, biosynthetic process, cellular protein modification process, cell differentiation
ENSDARG00000099675	kdm4b
ENSDARG00000062302	znf652	response to stress
ENSDARG00000087937	cdk4	cellular protein modification process
ENSDARG00000014517	usp5	anatomical structure development, cellular protein modification process
ENSDARG00000094181	shroom1
ENSDARG00000051886	ankrd11
ENSDARG00000012141	papolg	cellular nitrogen compound metabolic process
ENSDARG00000058459	plekhg2	signal transduction
ENSDARG00000099199	itchb	anatomical structure development, cellular protein modification process
ENSDARG00000098689	ptpn23b
ENSDARG00000103985	spry1	anatomical structure development, signal transduction, cellular protein modification process
ENSDARG00000088083	sik3	cellular protein modification process
ENSDARG00000060415	arhgef28	anatomical structure development, signal transduction
ENSDARG00000007655	crybb1l3
ENSDARG00000067912	MAN1C1
ENSDARG00000063535	chd4a	anatomical structure development, response to stress
ENSDARG00000054447	slc29a1b	transport
ENSDARG00000103129	nid1b
ENSDARG00000101289	slc29a1a	transport
ENSDARG00000042894	tyms	cellular nitrogen compound metabolic process, anatomical structure development, biosynthetic process
ENSDARG00000010681	tjap1
ENSDARG00000023237	syne3	transport
ENSDARG00000002213	invs	anatomical structure development, signal transduction, transport
ENSDARG00000019842	cnot3b	cellular nitrogen compound metabolic process, biosynthetic process
ENSDARG00000070845	si:dkey-56d12.4
ENSDARG00000030756	dnmt1	cellular nitrogen compound metabolic process, anatomical structure development, cellular protein modification process
ENSDARG00000100940	nr5a2	cellular nitrogen compound metabolic process, anatomical structure development, biosynthetic process, signal transduction, cell differentiation
ENSDARG00000101079	HECTD4
ENSDARG00000105397	si:ch211-113a14.22
ENSDARG00000077760	ascc1	anatomical structure development, cell differentiation
ENSDARG00000074829	rasip1	anatomical structure development, signal transduction
ENSDARG00000018192	ubr5	cellular protein modification process, response to stress
ENSDARG00000062152	chaf1a	cellular nitrogen compound metabolic process, biosynthetic process, response to stress
ENSDARG00000012073	kif15	anatomical structure development, cell differentiation
ENSDARG00000102974	baz2a
ENSDARG00000086555
ENSDARG00000075606	RNF5	response to stress
ENSDARG00000004051	CR354540.1
ENSDARG00000075670	rereb
ENSDARG00000098801	sbno2a	cellular nitrogen compound metabolic process, anatomical structure development, biosynthetic process, response to stress
ENSDARG00000015003	arhgap4b	signal transduction
ENSDARG00000062244	setd2	cellular nitrogen compound metabolic process, biosynthetic process, cellular protein modification process
ENSDARG00000102831	fam193b
ENSDARG00000103592
ENSDARG00000071449	fam234a
ENSDARG00000015990	hcfc1a
ENSDARG00000052157	il12rb2
ENSDARG00000087893	rnf216	anatomical structure development
ENSDARG00000087074	znf574	anatomical structure development
ENSDARG00000041217	xpo6	transport
ENSDARG00000033184	prkar2aa	signal transduction, cellular protein modification process
ENSDARG00000076466	maml1
ENSDARG00000016526	gata3	cellular nitrogen compound metabolic process, anatomical structure development, biosynthetic process, signal transduction, cell differentiation, response to stress
ENSDARG00000070282
ENSDARG00000002190	chmp2bb	transport
ENSDARG00000060390	stk26	anatomical structure development, signal transduction, cellular protein modification process, cell differentiation, response to stress
ENSDARG00000010945	rapgef6	signal transduction
ENSDARG00000102100	mrc1a
ENSDARG00000021550	rad23b	cellular nitrogen compound metabolic process, response to stress
ENSDARG00000044521	eef1b2	cellular nitrogen compound metabolic process, biosynthetic process
ENSDARG00000011333	arhgap33	signal transduction, transport
ENSDARG00000003421	igf2bp2a
ENSDARG00000060027	nom1
ENSDARG00000098024	si:dkey-262k9.2
ENSDARG00000089868	si:ch211-112c15.8	signal transduction, response to stress
ENSDARG00000097097	CR394545.1
ENSDARG00000062986	pnpla7a
ENSDARG00000062310	wdr26a
ENSDARG00000052094	notch1b	cellular nitrogen compound metabolic process, anatomical structure development, biosynthetic process, signal transduction, cell differentiation, response to stress
ENSDARG00000086591	si:ch211-113a14.11
ENSDARG00000087759	cnih4	transport
ENSDARG00000007289	metrnlb	cell differentiation, response to stress
ENSDARG00000081943	RF00091
ENSDARG00000104453	flt4	anatomical structure development, signal transduction, cellular protein modification process, cell differentiation
ENSDARG00000060622	si:ch73-14h1.2
ENSDARG00000014017	rrm1	cellular nitrogen compound metabolic process, biosynthetic process
ENSDARG00000036257	rasal2	signal transduction
ENSDARG00000036852	CABZ01087513.1
ENSDARG00000101369	CABZ01090890.1
ENSDARG00000103996	spdl1
ENSDARG00000092137	si:dkey-4i23.5
ENSDARG00000032039	mxd1
ENSDARG00000089429	si:dkey-205h13.2
ENSDARG00000098867	PRDM15	anatomical structure development, cell differentiation
ENSDARG00000076928	tet2	cellular nitrogen compound metabolic process, anatomical structure development, biosynthetic process, signal transduction, cell differentiation
ENSDARG00000100573	ckap2l
ENSDARG00000063726	cdk12	cellular nitrogen compound metabolic process, biosynthetic process, cellular protein modification process
ENSDARG00000016871	smarce1
ENSDARG00000070287
ENSDARG00000100247	CU929199.1
ENSDARG00000041402	zc3h14	cellular nitrogen compound metabolic process
ENSDARG00000051736	hist1h2a4	response to stress
ENSDARG00000045947	hrc
ENSDARG00000059741
ENSDARG00000097008	opn1mw1	signal transduction, cellular protein modification process
ENSDARG00000055854	nr4a3	cellular nitrogen compound metabolic process, biosynthetic process
ENSDARG00000102620
ENSDARG00000103754	aspm
ENSDARG00000012699	bbx
ENSDARG00000020197	rpl5a	cellular nitrogen compound metabolic process, anatomical structure development, biosynthetic process
ENSDARG00000015460	racgap1	signal transduction
ENSDARG00000052966	nmt1a	biosynthetic process, cellular protein modification process
ENSDARG00000088801	fgd5a	signal transduction
ENSDARG00000090785	diaph3
ENSDARG00000102121
ENSDARG00000105350	si:ch1073-153i20.4	cellular nitrogen compound metabolic process, biosynthetic process
ENSDARG00000004372	fmnl3	anatomical structure development
ENSDARG00000104768	akap17a	cellular nitrogen compound metabolic process
ENSDARG00000037393	slc43a1a	anatomical structure development, cell differentiation, transport
ENSDARG00000105340	zgc:112234
ENSDARG00000099280	utp20
ENSDARG00000060246	slc16a6b	transport
ENSDARG00000021339	cpa5
ENSDARG00000070668	cd4-1	signal transduction, cellular protein modification process
ENSDARG00000004074	bach2b	cellular nitrogen compound metabolic process, biosynthetic process
ENSDARG00000077580	tspeara
ENSDARG00000070440	atp6v1c2	transport
ENSDARG00000073905	zgc:92481
ENSDARG00000069270	si:dkey-182i3.11
ENSDARG00000027353	zmym2	cellular nitrogen compound metabolic process, anatomical structure development, biosynthetic process
ENSDARG00000017211	plxnb1b	anatomical structure development, signal transduction, cell differentiation
ENSDARG00000090346	zmp:0000000991
ENSDARG00000092862	si:ch211-260p9.3	signal transduction
ENSDARG00000004843	foxp1a	cellular nitrogen compound metabolic process, biosynthetic process
ENSDARG00000061268	ago2	cellular nitrogen compound metabolic process, anatomical structure development, biosynthetic process, cell differentiation
ENSDARG00000100972	myh11b
ENSDARG00000045847	si:ch211-214j24.10
ENSDARG00000031560	srpk1b	cellular nitrogen compound metabolic process, signal transduction, cellular protein modification process
ENSDARG00000053500	cbsa	biosynthetic process
ENSDARG00000062241	si:ch211-15p9.2	cellular protein modification process
ENSDARG00000098387	tmem176l.3a
ENSDARG00000060687	chd2	anatomical structure development
ENSDARG00000079788	fam171a1
ENSDARG00000095751	leg1.2	anatomical structure development
ENSDARG00000059333	si:ch211-285f17.1	anatomical structure development
ENSDARG00000017565	itk	signal transduction, cellular protein modification process
ENSDARG00000068760	tnks1bp1
ENSDARG00000016651	znf106a	signal transduction
ENSDARG00000071357	map4k3b	signal transduction, cellular protein modification process, response to stress
ENSDARG00000041569	ces2
ENSDARG00000035732	arntl1b	cellular nitrogen compound metabolic process, biosynthetic process
ENSDARG00000103004	tpra	transport
ENSDARG00000104348	fgf2	anatomical structure development, signal transduction
ENSDARG00000075505	PTGFRN
ENSDARG00000086104	slco5a1b	transport
ENSDARG00000101407	tgm1l4	cellular protein modification process
ENSDARG00000078441	ppip5k2	biosynthetic process
ENSDARG00000079905	mark2a	signal transduction, cellular protein modification process
ENSDARG00000006921	lrp5	anatomical structure development, signal transduction, cell differentiation
ENSDARG00000053101	prpf38b	cellular nitrogen compound metabolic process
ENSDARG00000102888	gpr39	signal transduction
ENSDARG00000078654	tpx2	cellular protein modification process
ENSDARG00000060096	tbc1d10ab	transport
ENSDARG00000059370	nr1d4b	cellular nitrogen compound metabolic process, anatomical structure development, biosynthetic process, signal transduction, cell differentiation
ENSDARG00000076402	si:ch211-196f2.7
ENSDARG00000037873	cyp3c3
ENSDARG00000071150	cica	cellular nitrogen compound metabolic process, biosynthetic process
ENSDARG00000045269	pts	cellular nitrogen compound metabolic process, biosynthetic process
ENSDARG00000091539	ptprjb.1	anatomical structure development, cellular protein modification process
ENSDARG00000105728	si:ch73-266f23.1
ENSDARG00000098860	fam57a
ENSDARG00000104869	SPATA5
ENSDARG00000037706	gss	cellular nitrogen compound metabolic process, biosynthetic process
ENSDARG00000099215	CR318603.1
ENSDARG00000078694	phlpp1	cellular protein modification process
ENSDARG00000058103	glra4b	signal transduction, transport
ENSDARG00000034677	scel
ENSDARG00000041560	si:dkey-102f14.5	transport
ENSDARG00000103868	e2f1
ENSDARG00000013582	csnk2a2b	cellular protein modification process
ENSDARG00000001777	nup155	transport
ENSDARG00000070239	knl1
ENSDARG00000001014	myh9b	anatomical structure development
ENSDARG00000037708	exosc10	cellular nitrogen compound metabolic process
ENSDARG00000102078	CABZ01072548.1
ENSDARG00000091205
ENSDARG00000063417	erf	cellular nitrogen compound metabolic process, biosynthetic process, cell differentiation
ENSDARG00000102404
ENSDARG00000013031	mta2	cellular nitrogen compound metabolic process, anatomical structure development, biosynthetic process, cellular protein modification process, response to stress
ENSDARG00000024431	ets1	cellular nitrogen compound metabolic process, anatomical structure development, biosynthetic process
ENSDARG00000101206	zgc:113363
ENSDARG00000078313	MYO9B	signal transduction
ENSDARG00000088817	wdr59	signal transduction
ENSDARG00000075019
ENSDARG00000016789	zgc:152891
ENSDARG00000104944
ENSDARG00000006468	grap2a
ENSDARG00000058672	nuggc.3
ENSDARG00000013153	dennd3b	anatomical structure development
ENSDARG00000068191	cdh15
ENSDARG00000058005	hgd
ENSDARG00000019917	epb41l3b
ENSDARG00000052158	il23r
ENSDARG00000097217	si:dkey-229e3.2
ENSDARG00000029234	stxbp5b	transport
ENSDARG00000010556	mmp25b	anatomical structure development, cell differentiation, response to stress
ENSDARG00000055232	fancc	cellular nitrogen compound metabolic process, response to stress
ENSDARG00000070178	zp3d.2	anatomical structure development, cell differentiation
ENSDARG00000039666	tsta3	cellular nitrogen compound metabolic process, biosynthetic process
ENSDARG00000025500	mtx1a
ENSDARG00000034624	nuf2	anatomical structure development
ENSDARG00000091652	xrn1	cellular nitrogen compound metabolic process
ENSDARG00000103428	ogdhb
ENSDARG00000077531	bag6l	anatomical structure development, signal transduction, cellular protein modification process, response to stress
ENSDARG00000034768	phf3	cellular nitrogen compound metabolic process, biosynthetic process
ENSDARG00000079075	si:ch211-71m22.3
ENSDARG00000009953	med14	cellular nitrogen compound metabolic process, anatomical structure development, biosynthetic process, signal transduction, cell differentiation
ENSDARG00000078216	eps15
ENSDARG00000074747	brwd1	cellular nitrogen compound metabolic process, anatomical structure development, biosynthetic process
ENSDARG00000030307	hspa12b	anatomical structure development
ENSDARG00000006368	crlf1b
ENSDARG00000069006	tle3b	cellular nitrogen compound metabolic process, anatomical structure development, biosynthetic process, signal transduction, cell differentiation
ENSDARG00000099420	nme2b.2	cellular nitrogen compound metabolic process, biosynthetic process
ENSDARG00000088130	si:dkey-30c15.10
ENSDARG00000015156	fbln2
ENSDARG00000073757	pdzrn3a	cellular protein modification process
ENSDARG00000020128
ENSDARG00000098716	parp11
ENSDARG00000104959	dnajc17
ENSDARG00000100485
ENSDARG00000075687	anapc1	cellular protein modification process
ENSDARG00000042259	tgfbr1b	anatomical structure development, signal transduction, cellular protein modification process
ENSDARG00000011246	krr1	cellular nitrogen compound metabolic process
ENSDARG00000102478	BX470176.1
ENSDARG00000013729	srsf6a
ENSDARG00000070408	ccnd2b	cellular protein modification process
ENSDARG00000063922	mt-nd6
ENSDARG00000100603
ENSDARG00000006094	igf2r	transport
ENSDARG00000038917	rad50	cellular nitrogen compound metabolic process, biosynthetic process, response to stress
ENSDARG00000040683	si:ch73-40a17.3
ENSDARG00000104615
ENSDARG00000012982	nf1a	anatomical structure development, signal transduction, cellular protein modification process, cell differentiation
ENSDARG00000098315	cyp1a
ENSDARG00000080401	NC_002333.5
ENSDARG00000068971
ENSDARG00000079434	tmem131l
ENSDARG00000101282	zswim6
ENSDARG00000087950	CABZ01044053.1
ENSDARG00000077581	zzz3
ENSDARG00000038969	zgc:113142
ENSDARG00000100068
ENSDARG00000018742	psme4b	cellular nitrogen compound metabolic process, anatomical structure development, cell differentiation, response to stress
ENSDARG00000061451	n4bp2
ENSDARG00000070651	prkcdb	signal transduction, cellular protein modification process
ENSDARG00000061560	stim1b	transport
ENSDARG00000052606	dpp9
ENSDARG00000025269	pdcd6ip
ENSDARG00000005191	ahcy	cellular nitrogen compound metabolic process
ENSDARG00000077768	malt1
ENSDARG00000061759	kdm6a	anatomical structure development, cellular protein modification process
ENSDARG00000016923	si:dkey-94f20.4	signal transduction
ENSDARG00000100633	zgc:114200	signal transduction
ENSDARG00000037191	ttr	transport
ENSDARG00000079015	brca2	cellular nitrogen compound metabolic process, anatomical structure development, biosynthetic process, signal transduction, cellular protein modification process, cell differentiation, response to stress
ENSDARG00000098699	si:ch211-11c3.9
ENSDARG00000076117	stard5
ENSDARG00000100627	CR354537.1
ENSDARG00000062997	hyal2b
ENSDARG00000051778
ENSDARG00000077804	hgsnat
ENSDARG00000104560	CT990561.2
ENSDARG00000098489	traj32
ENSDARG00000015025	l1camb	anatomical structure development, cell differentiation, response to stress
ENSDARG00000104082	trps1	cellular nitrogen compound metabolic process, biosynthetic process
ENSDARG00000100150	FQ377903.1
ENSDARG00000090689
ENSDARG00000087663	si:ch211-248l17.3
ENSDARG00000038687	nfkb2	cellular nitrogen compound metabolic process, anatomical structure development, biosynthetic process, signal transduction
ENSDARG00000005780	npy8br	signal transduction
ENSDARG00000007045	cnot4a	cellular protein modification process
ENSDARG00000068387	slc6a18	transport
ENSDARG00000102421	acp7
ENSDARG00000052617	raver1
ENSDARG00000097258
ENSDARG00000001817	zmp:0000000521
ENSDARG00000030560	helz	cellular nitrogen compound metabolic process, biosynthetic process
ENSDARG00000038956	fdx1b	biosynthetic process
ENSDARG00000036136	tipin	cellular nitrogen compound metabolic process, biosynthetic process, response to stress
ENSDARG00000069302	snx9b	transport
ENSDARG00000013346	fam208ab
ENSDARG00000099259	tradv15.0
ENSDARG00000074759	ccar1	cellular nitrogen compound metabolic process, biosynthetic process
ENSDARG00000057681	si:ch211-266o15.1	cellular nitrogen compound metabolic process, anatomical structure development, biosynthetic process
ENSDARG00000089691	ism2a
ENSDARG00000074311	mast2	biosynthetic process, signal transduction, cellular protein modification process
ENSDARG00000012340	ptpn11b	anatomical structure development, signal transduction, cellular protein modification process
ENSDARG00000095962	fhdc5
ENSDARG00000102246	traj42
ENSDARG00000013963	mipb	anatomical structure development, transport
ENSDARG00000062226	ino80db	cellular nitrogen compound metabolic process, biosynthetic process, response to stress
ENSDARG00000063075	soga1
ENSDARG00000103967	CU062501.2
ENSDARG00000055996	rps8a	cellular nitrogen compound metabolic process, anatomical structure development, biosynthetic process
ENSDARG00000079835	man2c1
ENSDARG00000059354	glmp
ENSDARG00000043770	si:dkey-192d15.2	cellular protein modification process, transport
ENSDARG00000056924	sap130a	cellular nitrogen compound metabolic process, anatomical structure development, biosynthetic process
ENSDARG00000063577	klhl35
ENSDARG00000100637	tradv26.0
ENSDARG00000063895	mt-nd1
ENSDARG00000010940	BX957278.1
ENSDARG00000063407	ADAMTSL4
ENSDARG00000060016	nsd1a
ENSDARG00000095504	si:ch211-167j6.3
ENSDARG00000030824	esyt2a	transport
ENSDARG00000036767	urgcp
ENSDARG00000077013	znf280d
ENSDARG00000078347
ENSDARG00000013705	ccm2	anatomical structure development, cell differentiation
ENSDARG00000071906	sec24b	transport
ENSDARG00000028800	CYTH2
ENSDARG00000104018	mtpn
ENSDARG00000095412	CR847543.2
ENSDARG00000053476	lipca
ENSDARG00000076815	eif3s10	cellular nitrogen compound metabolic process, biosynthetic process
ENSDARG00000004576	plk4	anatomical structure development, cellular protein modification process, cell differentiation
ENSDARG00000075086
ENSDARG00000045516	itih2
ENSDARG00000102828	mfsd11
ENSDARG00000090577	si:ch211-261n11.3	signal transduction
ENSDARG00000068231	CRACR2A
ENSDARG00000000229	usp49	cellular protein modification process
ENSDARG00000103667	gga3	transport
ENSDARG00000094590	c2cd5
ENSDARG00000020228	usf2
ENSDARG00000097908	BX322555.4
ENSDARG00000054746	uggt1	biosynthetic process, cellular protein modification process, response to stress
ENSDARG00000044622	polq	cellular nitrogen compound metabolic process, biosynthetic process
ENSDARG00000104541	msh6	cellular nitrogen compound metabolic process, biosynthetic process, signal transduction, response to stress
ENSDARG00000077897	znf296	cellular nitrogen compound metabolic process, biosynthetic process
ENSDARG00000093120	si:dkey-117m1.4
ENSDARG00000104353	nop58
ENSDARG00000059123	plcd1a	signal transduction
ENSDARG00000036826	ankrd52a
ENSDARG00000007125	asb6	signal transduction, cellular protein modification process
ENSDARG00000003328	slf2
ENSDARG00000015293	fam110a
ENSDARG00000002403	nusap1	anatomical structure development, cell differentiation
ENSDARG00000040700	nab1b	cellular nitrogen compound metabolic process, biosynthetic process
ENSDARG00000098398	CABZ01079480.1
ENSDARG00000103935	rab27a	signal transduction, transport
ENSDARG00000104194	traj45
ENSDARG00000098118	trappc10	transport
ENSDARG00000076309	mxra5b
ENSDARG00000061802	cnot2	cellular nitrogen compound metabolic process, biosynthetic process
ENSDARG00000090400
ENSDARG00000067927	CABZ01059099.1
ENSDARG00000005814	klhl10a
ENSDARG00000042627	nhsl1b	anatomical structure development, cell differentiation
ENSDARG00000019963	sfxn1	transport
ENSDARG00000091116	pkhd1l1
ENSDARG00000021987	plecb	anatomical structure development, cell differentiation, response to stress
ENSDARG00000078685	rufy1
ENSDARG00000031161	nr1d4a	cellular nitrogen compound metabolic process, anatomical structure development, biosynthetic process, signal transduction, cell differentiation
ENSDARG00000019601	col12a1b	anatomical structure development, cell differentiation, response to stress
ENSDARG00000069661	si:dkey-121j17.6
ENSDARG00000090617	ctif
ENSDARG00000079076	hgfb	anatomical structure development, cell differentiation
ENSDARG00000033345	cntln
ENSDARG00000030759	melk	anatomical structure development, signal transduction, cellular protein modification process, cell differentiation
ENSDARG00000039878	ambra1b	anatomical structure development, cell differentiation
ENSDARG00000098938	trdj1
ENSDARG00000006617	napga	transport
ENSDARG00000071001	nuggc.1
ENSDARG00000056111	lmod1a	anatomical structure development, cell differentiation
ENSDARG00000019300	ints7	cellular nitrogen compound metabolic process, anatomical structure development, response to stress
ENSDARG00000063612	antxr1c	transport
ENSDARG00000007024	uox	cellular nitrogen compound metabolic process
ENSDARG00000093929	CR392341.2
ENSDARG00000055588	stat5b
ENSDARG00000060600	capn15
ENSDARG00000079756	peak1	cellular protein modification process
ENSDARG00000028793	nlk2	anatomical structure development, signal transduction, cellular protein modification process
ENSDARG00000090625	si:ch73-248e21.1
ENSDARG00000018000	ubp1	cellular nitrogen compound metabolic process, biosynthetic process
ENSDARG00000054973	itsn2b	signal transduction, transport
ENSDARG00000099448	sh3d21
ENSDARG00000094282	dnah11
ENSDARG00000088017
ENSDARG00000089505	bod1l1
ENSDARG00000094192	si:dkeyp-82a1.2
ENSDARG00000069103	si:dkeyp-82a1.4
ENSDARG00000103600	st8sia4	biosynthetic process, cellular protein modification process
ENSDARG00000075461	kmt5c	cellular protein modification process
ENSDARG00000060978	atp2a3	transport
ENSDARG00000061915	git2a	anatomical structure development
ENSDARG00000088686	hist1h2a11	response to stress
ENSDARG00000075853	sh3kbp1	anatomical structure development
ENSDARG00000023026	pkp2	anatomical structure development
ENSDARG00000043406	slc8a1b
ENSDARG00000068141	tnfsf11
ENSDARG00000077911	treh
ENSDARG00000100322	fut10	biosynthetic process, cellular protein modification process
ENSDARG00000077810	otud4
ENSDARG00000041895	cad	cellular nitrogen compound metabolic process, anatomical structure development, biosynthetic process, signal transduction, cell differentiation, transport
ENSDARG00000051785	dhx33	cellular nitrogen compound metabolic process, biosynthetic process
ENSDARG00000012745	poc1bl	biosynthetic process, cellular protein modification process
ENSDARG00000068993	zgc:153631	cellular protein modification process, transport, response to stress
ENSDARG00000094770	CT583625.2
ENSDARG00000060860	pstpip1a
ENSDARG00000044431	ppig	cellular protein modification process
ENSDARG00000095267	BX927385.2
ENSDARG00000084441	RF00001
ENSDARG00000097770	si:ch211-167j9.4
ENSDARG00000070866	tmem11
ENSDARG00000037619	BX569798.1
ENSDARG00000103787	chd1
ENSDARG00000037833	mitfb	cellular nitrogen compound metabolic process, biosynthetic process, cell differentiation
ENSDARG00000043131	BX664625.1
ENSDARG00000101322	tfr1a	anatomical structure development, biosynthetic process, cell differentiation, transport
ENSDARG00000019932	slc5a11	transport
ENSDARG00000019743	dctn1a	anatomical structure development, cell differentiation, transport
ENSDARG00000103046	rest	cellular nitrogen compound metabolic process, anatomical structure development, biosynthetic process, signal transduction, cell differentiation
ENSDARG00000021787	abcb5	transport
ENSDARG00000062485	dock11	signal transduction
ENSDARG00000022309	dspa	anatomical structure development, response to stress
ENSDARG00000029866	slc6a14	transport
ENSDARG00000031836	vps37c	transport
ENSDARG00000104374	smchd1	anatomical structure development
ENSDARG00000020028	cps1	cellular nitrogen compound metabolic process, biosynthetic process
ENSDARG00000102600	CABZ01003344.1
ENSDARG00000071590	si:ch211-236g6.1
ENSDARG00000103730	vgll4b	cellular nitrogen compound metabolic process, biosynthetic process, signal transduction
ENSDARG00000075284	kansl1l
ENSDARG00000104222	inppl1a	cellular nitrogen compound metabolic process, biosynthetic process, signal transduction
ENSDARG00000077559	LO017815.1
ENSDARG00000045605	ticrr	cellular nitrogen compound metabolic process, biosynthetic process, response to stress
ENSDARG00000058638	si:ch211-71m22.1
ENSDARG00000078455	best4	transport
ENSDARG00000076111	CABZ01072254.1
ENSDARG00000035322	myh7bb
ENSDARG00000054539	lrp10
ENSDARG00000061013	ankfy1
ENSDARG00000003250	pik3cd	anatomical structure development, biosynthetic process, signal transduction, cellular protein modification process, cell differentiation, response to stress
ENSDARG00000060609	cd109
ENSDARG00000069944	p2ry13	signal transduction
ENSDARG00000090623	si:dkeyp-106c3.1
ENSDARG00000092813	fndc7rs4	response to stress
ENSDARG00000097600	si:ch211-66h3.4
ENSDARG00000062058	slc12a7b	transport
ENSDARG00000002830	trmt2a	cellular nitrogen compound metabolic process
ENSDARG00000098859	nop14	anatomical structure development, cell differentiation
ENSDARG00000101189	CR589947.2
ENSDARG00000003854	acsl1b
ENSDARG00000096566	zgc:165656	cellular nitrogen compound metabolic process, response to stress
ENSDARG00000036834	krt92
ENSDARG00000096781	CR932362.1
ENSDARG00000102534
ENSDARG00000096854	si:ch73-1f23.1
ENSDARG00000104889	kpnb1	transport
ENSDARG00000102579	BX323855.2
ENSDARG00000078751	tpp2
ENSDARG00000077089	blm	cellular nitrogen compound metabolic process, anatomical structure development, biosynthetic process, cellular protein modification process, cell differentiation, response to stress
ENSDARG00000094747	si:ch211-197g15.6
ENSDARG00000089039	zgc:173585
ENSDARG00000093383	BX640539.1
ENSDARG00000004634	osbp	transport
ENSDARG00000036041	f2	response to stress
ENSDARG00000083519	NC_002333.24
ENSDARG00000094454	cdh23	anatomical structure development, cell differentiation, transport
ENSDARG00000003069	btbd7
ENSDARG00000056490	zgc:110158	cellular nitrogen compound metabolic process, biosynthetic process
ENSDARG00000054307	zgc:77151	cellular nitrogen compound metabolic process, biosynthetic process
ENSDARG00000004517	ppat	cellular nitrogen compound metabolic process, biosynthetic process
ENSDARG00000077516	recql4
ENSDARG00000094202	CT583646.2
ENSDARG00000014946	angpt2a
ENSDARG00000077384	dnah11
ENSDARG00000019808	evpla	anatomical structure development, response to stress
ENSDARG00000024503	c6ast3
ENSDARG00000005112	cdh17	anatomical structure development
ENSDARG00000090738
ENSDARG00000028173	slc4a2a	transport
ENSDARG00000059858	pappab	anatomical structure development
ENSDARG00000017500	rock2a	anatomical structure development, signal transduction, cellular protein modification process, cell differentiation
ENSDARG00000037429	tll1	cellular nitrogen compound metabolic process, anatomical structure development, biosynthetic process, signal transduction, cell differentiation
ENSDARG00000100334	BX784026.1
ENSDARG00000098089	CU929178.1
ENSDARG00000105445	CR769769.2
ENSDARG00000008502	pno1
ENSDARG00000105438	si:ch1073-220m6.1
ENSDARG00000029431	si:ch211-147k10.5	signal transduction
ENSDARG00000054957	znf1015
ENSDARG00000057498	habp2	response to stress
ENSDARG00000069710	vwa10.2
ENSDARG00000015524	prps1a	cellular nitrogen compound metabolic process, biosynthetic process
ENSDARG00000023678	ercc5	cellular nitrogen compound metabolic process, response to stress
ENSDARG00000070286
ENSDARG00000011785	tbx6
ENSDARG00000097571	si:dkey-114l24.2
ENSDARG00000096992	zgc:153405	cellular nitrogen compound metabolic process, biosynthetic process
ENSDARG00000089756
ENSDARG00000101385	f8	response to stress
ENSDARG00000105743	CABZ01015815.4
ENSDARG00000074804	atxn7	anatomical structure development, cell differentiation
ENSDARG00000105827	or126-5	signal transduction
ENSDARG00000102349	cep55l	anatomical structure development, signal transduction
ENSDARG00000079067	mms19	cellular nitrogen compound metabolic process, response to stress
ENSDARG00000102610	r3hdm2
ENSDARG00000017444	hal	cellular nitrogen compound metabolic process, anatomical structure development, cell differentiation
ENSDARG00000071215	palm3
ENSDARG00000091834	si:ch211-198m17.1	anatomical structure development
ENSDARG00000053868	etv2	cellular nitrogen compound metabolic process, anatomical structure development, biosynthetic process, cell differentiation
ENSDARG00000069482	traf1	signal transduction
ENSDARG00000091958	BX677668.1
ENSDARG00000012824	itga3b	anatomical structure development, signal transduction
ENSDARG00000062884	map3k2	signal transduction, cellular protein modification process, response to stress
ENSDARG00000059789	parp8	cellular protein modification process
ENSDARG00000075884	shprh
ENSDARG00000094018	si:dkey-111e8.1
ENSDARG00000079915	pot1	cellular nitrogen compound metabolic process, biosynthetic process
ENSDARG00000021404	zgc:110319
ENSDARG00000094540	si:dkey-96l17.6
ENSDARG00000056091	cttnbp2nlb
ENSDARG00000010332	zgc:56231
ENSDARG00000019973	stk38a	signal transduction, cellular protein modification process
ENSDARG00000052527	mul1b	cellular protein modification process
ENSDARG00000061719	washc4	transport
ENSDARG00000078979	arhgef40	signal transduction
ENSDARG00000093054	BX548073.3
ENSDARG00000062330	si:ch211-233a24.2	transport
ENSDARG00000045842	zgc:113263	cellular nitrogen compound metabolic process
ENSDARG00000069129	fhdc3
ENSDARG00000029157	med23	cellular nitrogen compound metabolic process, anatomical structure development, biosynthetic process, cell differentiation
ENSDARG00000101114
ENSDARG00000105359	FP325123.1
ENSDARG00000027172	phactr2
ENSDARG00000056762	zgc:172079	signal transduction
ENSDARG00000069305	si:ch211-203k16.3
ENSDARG00000105570	crestin
ENSDARG00000075807	traj39
ENSDARG00000042344	trmt6	cellular nitrogen compound metabolic process
ENSDARG00000060830	fam83hb
ENSDARG00000052866	htt	anatomical structure development, signal transduction, cell differentiation
ENSDARG00000074059	dlg5a
ENSDARG00000061057	cyhr1
ENSDARG00000086847	irgq1
ENSDARG00000032157	grk6	signal transduction, cellular protein modification process
ENSDARG00000097845	si:ch211-105j21.9
ENSDARG00000078161
ENSDARG00000078578	fam222bb
ENSDARG00000005867	gon4l	cellular nitrogen compound metabolic process, biosynthetic process
ENSDARG00000099169	cxcl8b.3	signal transduction, response to stress
ENSDARG00000078658	supt20	cellular nitrogen compound metabolic process, biosynthetic process
ENSDARG00000102255
ENSDARG00000071727	si:dkey-37o8.1	cellular nitrogen compound metabolic process, biosynthetic process
ENSDARG00000056832	exo1	cellular nitrogen compound metabolic process, anatomical structure development, response to stress
ENSDARG00000003200	foxm1	cellular nitrogen compound metabolic process, biosynthetic process
ENSDARG00000061081	arpp21
ENSDARG00000098274	si:dkeyp-13d12.16
ENSDARG00000079123	ikbkb	cellular nitrogen compound metabolic process, anatomical structure development, biosynthetic process, signal transduction, cellular protein modification process
ENSDARG00000029179	foxd1
ENSDARG00000031774	pus7	cellular nitrogen compound metabolic process
ENSDARG00000105508	si:dkey-23a13.21
ENSDARG00000008279	map2k7	anatomical structure development, signal transduction, cellular protein modification process, response to stress
ENSDARG00000104360
ENSDARG00000031116	dnal4a
ENSDARG00000042816	mmp9	anatomical structure development, response to stress
ENSDARG00000075805	si:dkey-219c3.2	cellular nitrogen compound metabolic process, biosynthetic process
ENSDARG00000056838	pimr93	cellular protein modification process
ENSDARG00000105590	si:cabz01007794.1
ENSDARG00000007135	cnot3a	cellular nitrogen compound metabolic process, biosynthetic process
ENSDARG00000016706	atic	cellular nitrogen compound metabolic process, biosynthetic process
ENSDARG00000076328	osbpl11	transport
ENSDARG00000025319	fynb	anatomical structure development, signal transduction, cellular protein modification process, cell differentiation, response to stress
ENSDARG00000063190	zranb1b	anatomical structure development, signal transduction, cellular protein modification process
ENSDARG00000062478	ackr3a
ENSDARG00000060010	iqgap2	anatomical structure development, signal transduction, cell differentiation
ENSDARG00000099959	smyhc1	anatomical structure development, cell differentiation
ENSDARG00000077226	smarca4a	cellular nitrogen compound metabolic process, anatomical structure development, biosynthetic process, signal transduction, cellular protein modification process, cell differentiation, response to stress
ENSDARG00000063295	myh9a	anatomical structure development, cell differentiation
ENSDARG00000030417	pkd1a	anatomical structure development, biosynthetic process
ENSDARG00000090532
ENSDARG00000018111	kdm7aa	cellular nitrogen compound metabolic process, anatomical structure development, biosynthetic process, cellular protein modification process
ENSDARG00000032465	slc1a8b
ENSDARG00000074274	POLR2E (1 of many)
ENSDARG00000105345	zgc:173552
ENSDARG00000018165	depdc1a	signal transduction
ENSDARG00000089086	mustn1b	anatomical structure development, cell differentiation, response to stress
ENSDARG00000058038	eml3
ENSDARG00000044556	pacs1a
ENSDARG00000093043	ugt2a7
ENSDARG00000045199	zgc:55262
ENSDARG00000101096	cebp1	cellular nitrogen compound metabolic process, anatomical structure development, biosynthetic process, cell differentiation
ENSDARG00000068928
ENSDARG00000055374	irf4b	cellular nitrogen compound metabolic process, biosynthetic process
ENSDARG00000053711	GPR68	signal transduction
ENSDARG00000053315	tmprss3a
ENSDARG00000070568	atad5a
ENSDARG00000054632	fli1a	cellular nitrogen compound metabolic process, anatomical structure development, biosynthetic process, cell differentiation
ENSDARG00000093599	BX470224.2
ENSDARG00000100995	si:dkey-16b10.1
ENSDARG00000062612	dhx37	cellular nitrogen compound metabolic process
ENSDARG00000104392	eri2
ENSDARG00000105638	CT027989.1
ENSDARG00000041243	setdb1a	cellular nitrogen compound metabolic process, biosynthetic process, signal transduction, cellular protein modification process
ENSDARG00000038985	cdyl
ENSDARG00000089534
ENSDARG00000103546	purbb	cellular nitrogen compound metabolic process, biosynthetic process, cell differentiation
ENSDARG00000097878	CU694532.1
ENSDARG00000095804	CT027631.1
ENSDARG00000074843	phldb2b
ENSDARG00000062319	si:dkey-103g5.3
ENSDARG00000002748	sema6d	anatomical structure development, signal transduction, cell differentiation
ENSDARG00000098272	nipbla	cellular nitrogen compound metabolic process, anatomical structure development, biosynthetic process, response to stress
ENSDARG00000067673	snapc4	cellular nitrogen compound metabolic process, anatomical structure development, biosynthetic process
ENSDARG00000070109	ncapg
ENSDARG00000031325	tmed1a	transport
ENSDARG00000007398	lrrk1	cellular protein modification process
ENSDARG00000095463	si:ch73-90k17.1
ENSDARG00000092605	znf1003
ENSDARG00000020976	ubald1b
ENSDARG00000102387	slc39a14
ENSDARG00000077114	arhgef16	signal transduction
ENSDARG00000063385	cenpe
ENSDARG00000044327	tmem185
ENSDARG00000037607	nol4lb
ENSDARG00000043658	cxadr	anatomical structure development
ENSDARG00000096331	si:ch73-248e21.7
ENSDARG00000053636	cracr2b
ENSDARG00000105277	cnksr3	signal transduction
ENSDARG00000099504	traj5
ENSDARG00000078749	b4galnt3a
ENSDARG00000098542
ENSDARG00000103658	hivep1
ENSDARG00000086112	si:ch211-266i6.3
ENSDARG00000040921	zmp:0000000606
ENSDARG00000052638	fam210b
ENSDARG00000060597	zgc:158659	biosynthetic process, signal transduction, cellular protein modification process, response to stress
ENSDARG00000056085	mob4
ENSDARG00000063062	ubn2a
ENSDARG00000008983	sh3glb2a
ENSDARG00000008969	fgb	response to stress
ENSDARG00000091760	cwf19l2
ENSDARG00000101512	tmx4
ENSDARG00000041708	kat14	cellular protein modification process
ENSDARG00000010002	gna11a	signal transduction
ENSDARG00000103054	dnm2b	anatomical structure development, cell differentiation, transport
ENSDARG00000105364	si:ch73-223f5.1
ENSDARG00000102787	fam193a
ENSDARG00000025847	sox12	cellular nitrogen compound metabolic process, biosynthetic process, cell differentiation
ENSDARG00000102041
ENSDARG00000076548	si:dkey-266m15.5
ENSDARG00000030129	si:ch211-87m7.2	transport
ENSDARG00000104491	ampd2a	cellular nitrogen compound metabolic process, biosynthetic process
ENSDARG00000074221	zgc:172302	transport
ENSDARG00000102331
ENSDARG00000001803	kcnh6a	transport
ENSDARG00000030289	jag1a	anatomical structure development, signal transduction, cell differentiation
ENSDARG00000090973	si:dkey-264d12.1
ENSDARG00000098666	si:dkey-93h22.8	cellular nitrogen compound metabolic process, biosynthetic process
ENSDARG00000033104	tmc2a	transport
ENSDARG00000098733	pxdn
ENSDARG00000093131	si:ch211-57f7.7
ENSDARG00000006447	slc19a3a	transport
ENSDARG00000075354	espl1
ENSDARG00000079148	nckap5l
ENSDARG00000081450	RF00581
ENSDARG00000088420
ENSDARG00000036748	nitr8
ENSDARG00000061424	znf646
ENSDARG00000057660	dhx57
ENSDARG00000079475	nckipsd
ENSDARG00000042667	klf2a	cellular nitrogen compound metabolic process, anatomical structure development, biosynthetic process, cell differentiation
ENSDARG00000062063	tab3
ENSDARG00000038666	igfbp1b
ENSDARG00000093430	si:dkeyp-34f6.4
ENSDARG00000099507
ENSDARG00000099299
ENSDARG00000059693	adam19a
ENSDARG00000011298	atf7a	cellular nitrogen compound metabolic process, biosynthetic process
ENSDARG00000074410	brip1	cellular nitrogen compound metabolic process, response to stress
ENSDARG00000100035
ENSDARG00000098382
ENSDARG00000075383	gramd1ba
ENSDARG00000025949	irak1	cellular nitrogen compound metabolic process, biosynthetic process, signal transduction, cellular protein modification process
ENSDARG00000101998	si:dkey-1b17.2
ENSDARG00000031095	veph1	anatomical structure development
ENSDARG00000037539	tnnc1b
ENSDARG00000038862	kcnb2	transport
ENSDARG00000076389	si:dkey-217f16.6	cellular nitrogen compound metabolic process, biosynthetic process
ENSDARG00000079947	gfi1b
ENSDARG00000076297	nfatc3a
ENSDARG00000069404	pln
ENSDARG00000032264	mybl2b	cellular nitrogen compound metabolic process, biosynthetic process
ENSDARG00000044380	rbmx2
ENSDARG00000057491	n4bp1	cellular protein modification process
ENSDARG00000089636	BX322587.1
ENSDARG00000061207	ttc7b
ENSDARG00000075332	si:ch211-119d14.3
ENSDARG00000101465	orc2	cellular nitrogen compound metabolic process, biosynthetic process
ENSDARG00000056847	si:dkey-27c15.3	cellular nitrogen compound metabolic process, biosynthetic process
ENSDARG00000030297	sox13	cellular nitrogen compound metabolic process, biosynthetic process, cell differentiation
ENSDARG00000105384	si:dkey-23a13.22
ENSDARG00000103684	ap4e1	transport
ENSDARG00000063701	rreb1a	cellular nitrogen compound metabolic process, biosynthetic process
ENSDARG00000077573	tmprss13b
ENSDARG00000099021	setdb1b	cellular nitrogen compound metabolic process, biosynthetic process, signal transduction, cellular protein modification process
ENSDARG00000068759	si:ch211-244o22.2	cellular protein modification process
ENSDARG00000044532	nr4a2b	cellular nitrogen compound metabolic process, anatomical structure development, biosynthetic process, cell differentiation
ENSDARG00000093547	si:dkey-111e8.4
ENSDARG00000100698	oscp1a
ENSDARG00000097666	CU076099.1
ENSDARG00000015749	hps3
ENSDARG00000101278
ENSDARG00000025467	aatf
ENSDARG00000013024	erap1a	cellular nitrogen compound metabolic process
ENSDARG00000102557	ftr87
ENSDARG00000100741	cdc20	cellular protein modification process
ENSDARG00000099541	CABZ01086734.1
ENSDARG00000022996	setx	cellular nitrogen compound metabolic process, biosynthetic process
ENSDARG00000105479	si:ch211-126c2.4
ENSDARG00000022968	fxr1	cellular nitrogen compound metabolic process, anatomical structure development, biosynthetic process, cell differentiation
ENSDARG00000063194	lin54	cellular nitrogen compound metabolic process, biosynthetic process
ENSDARG00000098172	tradv19.0
ENSDARG00000105800	CABZ01015815.5
ENSDARG00000033172	nr2f5	cellular nitrogen compound metabolic process, biosynthetic process
ENSDARG00000014047	cldn7b	anatomical structure development
ENSDARG00000098116
ENSDARG00000098228	thrap3b
ENSDARG00000087446	mmd2a	anatomical structure development
ENSDARG00000101820	traj51
ENSDARG00000052919	adrb3b	signal transduction
ENSDARG00000104132	traj28
ENSDARG00000103701
ENSDARG00000097181	defbl3	response to stress
ENSDARG00000046071	zgc:77838
ENSDARG00000053956	sptbn2
ENSDARG00000021004	c5
ENSDARG00000061044	si:dkey-72l14.3
ENSDARG00000105473	si:cabz01036006.1
ENSDARG00000059567	si:ch73-281f12.4	signal transduction
ENSDARG00000003414	capslb
ENSDARG00000079399	F2RL3
ENSDARG00000100782	F7 (1 of many)
ENSDARG00000056765	ela2l
ENSDARG00000100274	WDR7
ENSDARG00000008740	esf1
ENSDARG00000104300	wipf1a	transport
ENSDARG00000096565	CR392024.1
ENSDARG00000005320	nipsnap1
ENSDARG00000002021	pygb
ENSDARG00000097020
ENSDARG00000103337	rrp1	cellular nitrogen compound metabolic process
ENSDARG00000100861	BX465868.2
ENSDARG00000103388	znf609a
ENSDARG00000103459	evplb
ENSDARG00000104104	RF00324
ENSDARG00000041119	ceacam1
ENSDARG00000062757	zgc:158403
ENSDARG00000045517	itih5
ENSDARG00000061845	si:dkeyp-110e4.6
ENSDARG00000009886	rnf114
ENSDARG00000100288	impg2b
ENSDARG00000104669	slc35c1	biosynthetic process, cellular protein modification process, transport
ENSDARG00000069928	prkceb	anatomical structure development, signal transduction, cellular protein modification process, cell differentiation
ENSDARG00000044235	BX005421.1
ENSDARG00000078767	yeats2	cellular nitrogen compound metabolic process, biosynthetic process
ENSDARG00000090286	serpina1
ENSDARG00000009942	cdc6	cellular nitrogen compound metabolic process, biosynthetic process
ENSDARG00000098701
ENSDARG00000098660	CU469526.1
ENSDARG00000100706	traj26
ENSDARG00000045660	hic1l
ENSDARG00000075580	lrch2
ENSDARG00000042688	bora
ENSDARG00000042000	si:ch211-63o20.7	cellular protein modification process
ENSDARG00000070119	ctc1	cellular nitrogen compound metabolic process, biosynthetic process
ENSDARG00000079631	si:ch211-113e8.10
ENSDARG00000013222	slc35a3a	transport
ENSDARG00000059139	wfikkn2b
ENSDARG00000087020	si:ch73-334d15.2	anatomical structure development, signal transduction, transport
ENSDARG00000027310	lsp1
ENSDARG00000099430	atg16l1
ENSDARG00000052654	thrab	cellular nitrogen compound metabolic process, anatomical structure development, biosynthetic process, signal transduction, cell differentiation
ENSDARG00000095479	CR933734.3
ENSDARG00000036061	ogfod1	cellular nitrogen compound metabolic process, biosynthetic process, cellular protein modification process
ENSDARG00000043260	xylb
ENSDARG00000017047	slc27a4	transport
ENSDARG00000012435	spic	cellular nitrogen compound metabolic process, biosynthetic process, cell differentiation
ENSDARG00000099370	AL954861.2
ENSDARG00000095111	si:dkey-192k22.2
ENSDARG00000076554	cdkn1a	anatomical structure development, signal transduction, cell differentiation
ENSDARG00000041589	adprhl1	cellular protein modification process
ENSDARG00000099479	SYDE2
ENSDARG00000078644	theg
ENSDARG00000021997	cfap206
ENSDARG00000058663	pimr94	cellular protein modification process
ENSDARG00000031337	hoxa10b	cellular nitrogen compound metabolic process, anatomical structure development, biosynthetic process
ENSDARG00000040485	gsdmeb	anatomical structure development, biosynthetic process
ENSDARG00000051734
ENSDARG00000098426	si:dkey-56m15.8
ENSDARG00000051770
ENSDARG00000019457	tfe3b	cellular nitrogen compound metabolic process, anatomical structure development, biosynthetic process, cell differentiation
ENSDARG00000020031	cldn11a
ENSDARG00000093193	chia.6
ENSDARG00000098241	fanca
ENSDARG00000073985	pctp	anatomical structure development, transport
ENSDARG00000091847	si:ch211-181d7.1	signal transduction
ENSDARG00000076624	ptprb	anatomical structure development, cellular protein modification process
ENSDARG00000102565	vasnb
ENSDARG00000069503	cldnh
ENSDARG00000058480	chtf18
ENSDARG00000077092	elk4	cellular nitrogen compound metabolic process, biosynthetic process, cell differentiation
ENSDARG00000008966	tbl1xr1b	cellular nitrogen compound metabolic process, biosynthetic process, cellular protein modification process
ENSDARG00000014496	trpv6	cellular nitrogen compound metabolic process, biosynthetic process, transport, response to stress
ENSDARG00000030591	lrrc42
ENSDARG00000094378	BX927413.1
ENSDARG00000078387	si:dkey-92i15.4
ENSDARG00000035023	khdc4	cellular nitrogen compound metabolic process
ENSDARG00000089071	ushbp1
ENSDARG00000079639	PRRC2B
ENSDARG00000079079	sult1st7
ENSDARG00000091931	gpatch4
ENSDARG00000033444	map4k6	signal transduction, cellular protein modification process, response to stress
ENSDARG00000103840	lrrc8db	transport
ENSDARG00000063677	ccny	cellular protein modification process
ENSDARG00000104308
ENSDARG00000057440	si:dkey-228d14.5
ENSDARG00000101323	trnau1apa	cellular nitrogen compound metabolic process, biosynthetic process
ENSDARG00000090601	FO904898.2
ENSDARG00000102456	cfhl4
ENSDARG00000012485	aurka	cellular protein modification process
ENSDARG00000037874	cyp3c2
ENSDARG00000052426	si:ch211-256e16.3
ENSDARG00000100596	si:ch73-43g23.1
ENSDARG00000098503
ENSDARG00000102911	iffo2b
ENSDARG00000105651	BX323060.3
ENSDARG00000104319
ENSDARG00000099437	si:ch1073-268j14.1
ENSDARG00000004131	rttn
ENSDARG00000074638	loxhd1b
ENSDARG00000105120	gab2
ENSDARG00000087953
ENSDARG00000033231	mcm6l	cellular nitrogen compound metabolic process, biosynthetic process
ENSDARG00000040116	znf366
ENSDARG00000055370	zgc:163121
ENSDARG00000068749	si:ch211-250k18.5	signal transduction
ENSDARG00000078541	cers3a
ENSDARG00000028071	bmp1a	anatomical structure development
ENSDARG00000102528	AL935126.1
ENSDARG00000088937	si:dkey-259j3.5	signal transduction
ENSDARG00000079945	pjvk
ENSDARG00000037155	si:dkey-78k11.9	signal transduction
ENSDARG00000103969	smyhc2
ENSDARG00000101676	KLHL28
ENSDARG00000007943	gabpb2a
ENSDARG00000074634	keap1b	cellular protein modification process
ENSDARG00000041917	ccl38a.4
ENSDARG00000098258	SLC16A7	transport
ENSDARG00000086859	qdprb2	cellular nitrogen compound metabolic process, biosynthetic process
ENSDARG00000036442	atp11c	transport
ENSDARG00000091948	CU694486.1
ENSDARG00000052978	mbnl1	cellular nitrogen compound metabolic process
ENSDARG00000060109	aggf1	anatomical structure development, signal transduction, cell differentiation
ENSDARG00000038069	mgat3a	biosynthetic process, cellular protein modification process
ENSDARG00000102846	trmt13	cellular nitrogen compound metabolic process
ENSDARG00000075819	arhgef2	signal transduction
ENSDARG00000023988	dctn4	transport
ENSDARG00000058939	b4galnt3b
ENSDARG00000062518	ulk1a	cellular protein modification process
ENSDARG00000057782	baz2ba
ENSDARG00000061446	smap2
ENSDARG00000094901	abcc6b.2	transport
ENSDARG00000092254	CR769769.1
ENSDARG00000088680	hhla2b.1	signal transduction
ENSDARG00000105414	zgc:112234
ENSDARG00000088362	CR925817.1
ENSDARG00000037359	si:ch1073-272o11.3
ENSDARG00000045298	wipf2a
ENSDARG00000094958	CR392341.3
ENSDARG00000030778	BX323854.1
ENSDARG00000014292	med15	cellular nitrogen compound metabolic process, biosynthetic process
ENSDARG00000101979	eps8l3a	signal transduction
ENSDARG00000075664	si:ch1073-429i10.1	biosynthetic process
ENSDARG00000075624	bend5
ENSDARG00000078066	elk1	cellular nitrogen compound metabolic process, biosynthetic process, cell differentiation
ENSDARG00000061791	nyx
ENSDARG00000069995	dpy19l1l	biosynthetic process, cellular protein modification process
ENSDARG00000077029	bub1	cellular protein modification process
ENSDARG00000098242	brcc3	cellular nitrogen compound metabolic process, anatomical structure development, cellular protein modification process, response to stress
ENSDARG00000074012	si:ch1073-159d7.7
ENSDARG00000095142	si:ch211-208h16.4
ENSDARG00000068468	dnah3
ENSDARG00000062082	hipk3b	cellular protein modification process
ENSDARG00000088332	alx4a	cellular nitrogen compound metabolic process, anatomical structure development, biosynthetic process
ENSDARG00000055133	cenpf	anatomical structure development
ENSDARG00000095547	CR931802.2
ENSDARG00000034801	mylka	anatomical structure development, cellular protein modification process, cell differentiation, response to stress
ENSDARG00000100419	ints1	cellular nitrogen compound metabolic process
ENSDARG00000100765	traj37
ENSDARG00000040252	atp1a1a.5	transport
ENSDARG00000099190
ENSDARG00000097461	BX957326.3
ENSDARG00000097333	CT573342.1
ENSDARG00000058461	ice1
ENSDARG00000093106
ENSDARG00000086551	irs4a	signal transduction
ENSDARG00000090428	ctrb1
ENSDARG00000105403	abcc6b.1	transport
ENSDARG00000012395	mmp13a
ENSDARG00000100055	tox2
ENSDARG00000061769	bmp10	cellular nitrogen compound metabolic process, anatomical structure development, biosynthetic process, signal transduction, cellular protein modification process, cell differentiation
ENSDARG00000061600	cemip2	anatomical structure development, signal transduction
ENSDARG00000039439	il22ra2	signal transduction
ENSDARG00000102375	si:ch211-204c21.1	cellular nitrogen compound metabolic process, biosynthetic process
ENSDARG00000099805
ENSDARG00000015946	slc44a1a
ENSDARG00000075500	smim1	anatomical structure development, cell differentiation
ENSDARG00000105196
ENSDARG00000061039	atp10a	transport
ENSDARG00000089454
ENSDARG00000075013	usp45	cellular protein modification process
ENSDARG00000079327	hmcn2	anatomical structure development, cell differentiation
ENSDARG00000093777	BX547993.1
ENSDARG00000075747	zfyve16	transport
ENSDARG00000097193	si:dkey-28n18.9
ENSDARG00000055825	celsr3	signal transduction
ENSDARG00000099859	RF01684
ENSDARG00000014031	abcc2	transport
ENSDARG00000098805	vwa11
ENSDARG00000101225	cngb3.1	transport
ENSDARG00000100000	CR352226.5
ENSDARG00000063333	nup210
ENSDARG00000096138	CR388190.1
ENSDARG00000044034	tmem86a
ENSDARG00000099814	FBXO46
ENSDARG00000043288	impact	cellular nitrogen compound metabolic process, anatomical structure development, biosynthetic process, cellular protein modification process, cell differentiation, response to stress
ENSDARG00000076020	pappa2	anatomical structure development, signal transduction
ENSDARG00000034541	tgfbr2b	anatomical structure development, signal transduction, cellular protein modification process, cell differentiation
ENSDARG00000074665	cdk14	cellular protein modification process
ENSDARG00000080922	RF00001
ENSDARG00000079469	trpc7b	transport
ENSDARG00000092445	zgc:153352
ENSDARG00000032435	itga9	anatomical structure development, signal transduction
ENSDARG00000069733	mavs	cellular nitrogen compound metabolic process, biosynthetic process, signal transduction, response to stress
ENSDARG00000096828	si:ch73-144d13.7
ENSDARG00000100789	plgrkt
ENSDARG00000104557	CR318653.1
ENSDARG00000102178	emilin2b
ENSDARG00000086453	cx52.9
ENSDARG00000068814	spata2l
ENSDARG00000057456	ppp3ccb	signal transduction
ENSDARG00000091699	capn2a
ENSDARG00000077719
ENSDARG00000056744	ela2
ENSDARG00000042887	LO017798.1
ENSDARG00000075723	si:dkey-242e21.3
ENSDARG00000041685	A2ML1 (1 of many)
ENSDARG00000104808	jak2a	cellular nitrogen compound metabolic process, anatomical structure development, biosynthetic process, signal transduction, cellular protein modification process, cell differentiation
ENSDARG00000088590	pxna	anatomical structure development
ENSDARG00000035074	rtel1
ENSDARG00000105816	BX855614.4
ENSDARG00000075608	mical2a	cellular nitrogen compound metabolic process, biosynthetic process
ENSDARG00000094273	peak3
ENSDARG00000104079	CT009487.1
ENSDARG00000004937	skp2
ENSDARG00000044524	def6b
ENSDARG00000074233	pde4bb	signal transduction
ENSDARG00000098400
ENSDARG00000041361	ttk	anatomical structure development, cellular protein modification process, response to stress
ENSDARG00000043084	abhd17ab
ENSDARG00000105286	ddx54
ENSDARG00000060756	abhd6a
ENSDARG00000098239	zgc:85932
ENSDARG00000009901	slc38a5a	transport
ENSDARG00000087732	RF00017
ENSDARG00000063252	prcc
ENSDARG00000030267	gtf3aa
ENSDARG00000009208	prkcda	signal transduction, cellular protein modification process
ENSDARG00000014717	dync1h1	anatomical structure development, cell differentiation
ENSDARG00000038557	anks3
ENSDARG00000087094	foxa	cellular nitrogen compound metabolic process, anatomical structure development, biosynthetic process, cell differentiation
ENSDARG00000105442	si:cabz01100188.1
ENSDARG00000101246
ENSDARG00000005786	ppm1f	cellular protein modification process
ENSDARG00000097901	si:ch73-90p23.1	signal transduction
ENSDARG00000085478	RF00001
ENSDARG00000078789	tmem184c
ENSDARG00000098747	CU633479.1
ENSDARG00000100696	RF00271
ENSDARG00000100613	CABZ01089777.1
ENSDARG00000104054	mlxipl	cellular nitrogen compound metabolic process, biosynthetic process
ENSDARG00000104817	pyroxd1
ENSDARG00000079291	rapgef3	signal transduction
ENSDARG00000037872	foxk1	cellular nitrogen compound metabolic process, biosynthetic process
ENSDARG00000044937
ENSDARG00000100464	si:dkey-193i10.1	signal transduction
ENSDARG00000035137	ehd2a	transport
ENSDARG00000101747
ENSDARG00000053684	aldob	cellular nitrogen compound metabolic process, biosynthetic process
ENSDARG00000016536	npas2	cellular nitrogen compound metabolic process, biosynthetic process
ENSDARG00000101775	zgc:172014
ENSDARG00000097421	si:dkeyp-50b9.1
ENSDARG00000098754	si:ch211-156p11.1	signal transduction
ENSDARG00000075110	dab2ipb	anatomical structure development, signal transduction
ENSDARG00000081875	RF00609
ENSDARG00000012535	epx	response to stress
ENSDARG00000055431	BX248515.1
ENSDARG00000002494	itgb6	signal transduction
ENSDARG00000100375	timm23b	transport
ENSDARG00000008141	rbl1	cellular nitrogen compound metabolic process, biosynthetic process, cell differentiation
ENSDARG00000086490	si:dkey-92f12.2
ENSDARG00000098332	zgc:112970
ENSDARG00000074876	abcd1	anatomical structure development, cell differentiation, transport
ENSDARG00000105195	dnajc21
ENSDARG00000098734	ccdc14
ENSDARG00000054222	fbxl8
ENSDARG00000105823	AL772146.2
ENSDARG00000096982	BX957326.2
ENSDARG00000075898	spata7
ENSDARG00000105140
ENSDARG00000058372	mcph1
ENSDARG00000054903	mta3	cellular nitrogen compound metabolic process, anatomical structure development, biosynthetic process, cellular protein modification process
ENSDARG00000099456	BX293991.1
ENSDARG00000099497	FP016247.1
ENSDARG00000078759	dna2	cellular nitrogen compound metabolic process, biosynthetic process
ENSDARG00000044132	ogna
ENSDARG00000086552	hist1h2a11	response to stress
ENSDARG00000040326	dhx29
ENSDARG00000083339	RF00001
ENSDARG00000035771	MEPCE
ENSDARG00000103095	tbk1	cellular protein modification process
ENSDARG00000002411	pde4cb	signal transduction
ENSDARG00000094105	BX005064.1
ENSDARG00000099498
ENSDARG00000043933	il17a/f1	response to stress
ENSDARG00000089123	negaly6
ENSDARG00000076075	myh7ba	anatomical structure development, cell differentiation
ENSDARG00000090454	gnb1a	anatomical structure development, signal transduction
ENSDARG00000020611	si:ch211-160d20.3
ENSDARG00000089697	nfe2l2b	cellular nitrogen compound metabolic process, biosynthetic process, response to stress
ENSDARG00000059059	emsy	cellular nitrogen compound metabolic process, biosynthetic process, response to stress
ENSDARG00000008593	nbas	cellular nitrogen compound metabolic process, anatomical structure development, transport
ENSDARG00000074851	s1pr4	signal transduction
ENSDARG00000071413	mier2	cellular nitrogen compound metabolic process, biosynthetic process, cellular protein modification process
ENSDARG00000078994	muc2.2
ENSDARG00000017154	cables2b
ENSDARG00000015860	mtmr9
ENSDARG00000055026	ptch2	anatomical structure development, signal transduction, cell differentiation
ENSDARG00000012453	rnls
ENSDARG00000028346	tesca
ENSDARG00000080690
ENSDARG00000075083	prkdc	cellular nitrogen compound metabolic process, anatomical structure development, signal transduction, cell differentiation, response to stress
ENSDARG00000012126	zgc:109965	signal transduction
ENSDARG00000011615	mybpc3	anatomical structure development, cell differentiation
ENSDARG00000096950	BX927244.1
ENSDARG00000102729	CR407590.1
ENSDARG00000096999	BX537308.1
ENSDARG00000076357	CABZ01102039.1
ENSDARG00000097513	CT573383.1
ENSDARG00000091762	zbtb40
ENSDARG00000038005	med25	cellular nitrogen compound metabolic process, anatomical structure development, biosynthetic process
ENSDARG00000079525	slc39a5	transport
ENSDARG00000091902	b3gnt2b	biosynthetic process, cellular protein modification process
ENSDARG00000017994	tssk6	signal transduction, cellular protein modification process
ENSDARG00000043431	b3gntl1
ENSDARG00000058475	ern2	cellular nitrogen compound metabolic process, cellular protein modification process
ENSDARG00000079766	tap1	transport
ENSDARG00000058710	terf1	cellular nitrogen compound metabolic process
ENSDARG00000095332	si:dkey-14d8.1	cellular nitrogen compound metabolic process
ENSDARG00000096215	CR293502.1
ENSDARG00000038398	pmm1	cellular nitrogen compound metabolic process, biosynthetic process
ENSDARG00000006060	crybg1b
ENSDARG00000103581
ENSDARG00000086739	SLC17A3
ENSDARG00000100011	strn
ENSDARG00000017314	CELA1 (1 of many)
ENSDARG00000099388	BX957256.1
ENSDARG00000096874	tmem176l.3b
ENSDARG00000018107	rab3da	signal transduction, transport
ENSDARG00000081702	RF00092
ENSDARG00000089860	atxn7l1
ENSDARG00000004055	uhrf1bp1l
ENSDARG00000075337	lars2	cellular nitrogen compound metabolic process, biosynthetic process
ENSDARG00000073743	slc25a37	anatomical structure development, cell differentiation, transport
ENSDARG00000060168	fam160b1
ENSDARG00000053362	cilp
ENSDARG00000021082	sec31a	anatomical structure development, transport
ENSDARG00000096007
ENSDARG00000067859	scospondin	anatomical structure development, cell differentiation
ENSDARG00000087697	lpl
ENSDARG00000100151	appl2
ENSDARG00000102389	ved	anatomical structure development, cell differentiation
ENSDARG00000080523	RF01299
ENSDARG00000061231	tinagl1	anatomical structure development
ENSDARG00000090183	gapvd1	signal transduction
ENSDARG00000103077	si:rp71-81e14.2
ENSDARG00000101722	larp1
ENSDARG00000078186	tex2	transport
ENSDARG00000019207	abo
ENSDARG00000030215	matn1	anatomical structure development, cell differentiation
ENSDARG00000071173	slc12a10.2	transport
ENSDARG00000043470	rsph3
ENSDARG00000082440	RF00089
ENSDARG00000005274	rad52	cellular nitrogen compound metabolic process, response to stress
ENSDARG00000024829	tnn
ENSDARG00000063371	rasa3	anatomical structure development, signal transduction, cell differentiation
ENSDARG00000102443	si:ch1073-450f2.1	anatomical structure development, signal transduction, cell differentiation, transport
ENSDARG00000074561	slc47a3	transport
ENSDARG00000058180	exoc3l4	transport
ENSDARG00000079811	micall1a	transport
ENSDARG00000015495	klf3	cellular nitrogen compound metabolic process, anatomical structure development, biosynthetic process, cell differentiation
ENSDARG00000001549	sp3a	cellular nitrogen compound metabolic process, biosynthetic process
ENSDARG00000088354
ENSDARG00000028163	prg4b
ENSDARG00000078790	lrrc18a	transport
ENSDARG00000056862	cep63	anatomical structure development, signal transduction, cell differentiation, response to stress
ENSDARG00000075215	vezt
ENSDARG00000101788	BX784032.1
ENSDARG00000023369	mxd
ENSDARG00000101630	si:dkey-8l13.5
ENSDARG00000075903	chadlb
ENSDARG00000069111	ikzf2	cellular nitrogen compound metabolic process, biosynthetic process
ENSDARG00000017780	rorcb	cellular nitrogen compound metabolic process, biosynthetic process
ENSDARG00000105374	CU457819.3
ENSDARG00000042780	apoba	transport
ENSDARG00000098685
ENSDARG00000069514
ENSDARG00000102116	CABZ01072487.2
ENSDARG00000023903	atf2	cellular nitrogen compound metabolic process, biosynthetic process
ENSDARG00000105394	gemin6	cellular nitrogen compound metabolic process
ENSDARG00000056314	a2ml	anatomical structure development
ENSDARG00000080694
ENSDARG00000097639	si:ch73-265h17.4
ENSDARG00000052063	col4a5	anatomical structure development, cell differentiation
ENSDARG00000086091	kcnn4	transport
ENSDARG00000063361	si:ch211-1e14.1
ENSDARG00000078404	cdh26.1
ENSDARG00000026736	il11ra
ENSDARG00000035781	ctdnep1b	anatomical structure development, biosynthetic process
ENSDARG00000054534	ACOT12	cellular nitrogen compound metabolic process, biosynthetic process
ENSDARG00000101220	polrmt	cellular nitrogen compound metabolic process, biosynthetic process
ENSDARG00000098525	CU856358.1
ENSDARG00000008022	kif18a
ENSDARG00000099485	m1ap
ENSDARG00000062003	myo5b	anatomical structure development, cell differentiation, transport
ENSDARG00000071009	kif20ba
ENSDARG00000042839	dph6	cellular nitrogen compound metabolic process, biosynthetic process, cellular protein modification process
ENSDARG00000075932	si:ch73-211l2.3
ENSDARG00000076735	si:dkey-193c22.2
ENSDARG00000019815	fn1a	anatomical structure development, cell differentiation
ENSDARG00000053918	srfa	cellular nitrogen compound metabolic process, anatomical structure development, biosynthetic process
ENSDARG00000017490	cel.1	anatomical structure development, transport
ENSDARG00000098129	si:dkeyp-97a10.2
ENSDARG00000061728	acot13
ENSDARG00000074085	si:ch1073-188e1.1
ENSDARG00000017494	tgfbr1a	anatomical structure development, signal transduction, cellular protein modification process
ENSDARG00000003910	med13b	cellular nitrogen compound metabolic process, anatomical structure development, biosynthetic process, cell differentiation
ENSDARG00000036281	FO704915.1
ENSDARG00000076838	apom
ENSDARG00000095861	si:ch1073-441p17.1
ENSDARG00000067601	arfgap2	transport
ENSDARG00000081050
ENSDARG00000089147
ENSDARG00000103350	trim24
ENSDARG00000102746	tmem39a
ENSDARG00000094204	elp1	cellular nitrogen compound metabolic process, anatomical structure development, biosynthetic process
ENSDARG00000016177	eif4enif1	cellular nitrogen compound metabolic process, biosynthetic process
ENSDARG00000043960	rpf2	cellular nitrogen compound metabolic process
ENSDARG00000097107	AL928927.1
ENSDARG00000055172	si:ch211-256m1.8	cellular nitrogen compound metabolic process, biosynthetic process
ENSDARG00000100810	CABZ01076758.1
ENSDARG00000097772	si:ch211-185a18.2	anatomical structure development, signal transduction, cell differentiation
ENSDARG00000067806	zgc:158432
ENSDARG00000098375	polr1a	cellular nitrogen compound metabolic process, anatomical structure development, biosynthetic process, cell differentiation
ENSDARG00000092501	si:dkey-80c24.5	cellular protein modification process
ENSDARG00000100406	zgc:112265
ENSDARG00000087225	si:ch73-361p23.3
ENSDARG00000105056	znf45l
ENSDARG00000089162	afap1l1a
ENSDARG00000014246	jag2a	anatomical structure development, signal transduction
ENSDARG00000009133	myo1eb	anatomical structure development
ENSDARG00000097836
ENSDARG00000070127	nfxl1	cellular nitrogen compound metabolic process, biosynthetic process
ENSDARG00000100482	pmt
ENSDARG00000075121	hbegfa	anatomical structure development, signal transduction, response to stress
ENSDARG00000105521	si:ch73-40a2.1	signal transduction, cellular protein modification process, cell differentiation, transport
ENSDARG00000093287	BX510924.1
ENSDARG00000096896	BX004991.1
ENSDARG00000010619	themis	anatomical structure development, signal transduction, cell differentiation
ENSDARG00000054930	tpra1
ENSDARG00000039547
ENSDARG00000099234
ENSDARG00000096588	adgre15	signal transduction
ENSDARG00000011809	mical1
ENSDARG00000101492
ENSDARG00000097690	BX629346.2
ENSDARG00000089303	BX572619.1
ENSDARG00000078075	zgc:101577
ENSDARG00000100081	dnai1.1	anatomical structure development
ENSDARG00000010700	il17d	response to stress
ENSDARG00000067832	tle2c	signal transduction
ENSDARG00000099848
ENSDARG00000101395
ENSDARG00000059553	sympk
ENSDARG00000103645
ENSDARG00000100583	hid1b	transport
ENSDARG00000090632	BX601644.1
ENSDARG00000004979	elovl5	cellular nitrogen compound metabolic process, biosynthetic process
ENSDARG00000097402	BX470254.1
ENSDARG00000001968	dock5	anatomical structure development, signal transduction, cell differentiation
ENSDARG00000088330	hbae1.3	transport
ENSDARG00000058246	cysltr1	signal transduction
ENSDARG00000096751	BX842669.1
ENSDARG00000101477
ENSDARG00000031046	nr1h5	cellular nitrogen compound metabolic process, anatomical structure development, biosynthetic process, cell differentiation
ENSDARG00000097937
ENSDARG00000103467	limk1a	cellular protein modification process
ENSDARG00000058780	slc9a2	transport, response to stress
ENSDARG00000080016	si:cabz01032454.3
ENSDARG00000015068	txk	cellular protein modification process
ENSDARG00000076620	abhd8b
ENSDARG00000058719	si:dkey-119f1.1	cellular nitrogen compound metabolic process, response to stress
ENSDARG00000074148	rbpjl	cellular nitrogen compound metabolic process, biosynthetic process
ENSDARG00000086254	hhla2b.2	signal transduction
ENSDARG00000058471	plk1	cellular protein modification process
ENSDARG00000096892	CR450848.1
ENSDARG00000076724	pi4kaa	anatomical structure development, signal transduction
ENSDARG00000101976
ENSDARG00000075034	raver2
ENSDARG00000095678	ftr38
ENSDARG00000104835	map3k4	signal transduction, cellular protein modification process, response to stress
ENSDARG00000084828	RF00263
[truncated: 77 more rows]

## Sheet: 1-AZ_m7dpf_GO
GO_id	Term	Number of genes in GO term	Number of genes	Frequency of genes in cluster	genes
GO:0007165	signal transduction	366	1224	0.299	abi2b, adam8a, adam9, adgre10, adgre19, adgre5a, adgre8, agtrap, amotl2b, arap3, arhgap12a, arhgap24, arhgdig, arhgef3l, b2m, baxa, bco2l, bmt2, btk, ccl19a.1, ccl34b.8, ccl34b.9, ccl35.1, ccl35.2, ccl38.1, ccl39.1, ccl39.2, ccl39.3, ccl39.5, ccl39.7, ccl39a.10, ccr12b.2, ccr6a, cd37, cd79a, cd79b, cdc42l, cdc42se1, cnn2, csrp1a, cxcl11.1, cxcl11.5, cxcl11.6, cxcl11.7, cxcl19, cxcl20, cxcr3.3, cx…
GO:0048856	anatomical structure development	167	1224	0.1364	abcc5, abi2b, acta1a, acta1b, actc1a, ada2b, adap2, aldh8a1, alox5ap, alpk3a, amotl2b, arap3, arpc1b, asah1b, ascl1b, atp1b1a, atp6ap1b, atp6v0e1, b4galt1, brf1a, btk, caspa, cax1, ccdc103, ccl19a.1, ccnd1, cd74a, cd74b, cd79a, cd79b, cdc42l, cdc42se1, cmtm8a, cryaba, csf3a, csrnp1b, csrp1a, ctsba, ctsd, cxcr4b, cyth1b, cyth3a, desi2, dhrs9, dkk3b, dnajb1b, dnmt3bb.1, dusp6, ebf3b, ece1, ephx2, e…
GO:0002376	immune system process	149	1224	0.1217	abcc5, ada2b, arpc1b, b2m, brf1a, btk, c1qa, c1qb, c1qc, c1s, caspa, ccl19a.1, ccl33.3, ccl34a.3, ccl34a.4, ccl34b.8, ccl34b.9, ccl35.1, ccl35.2, ccl38.1, ccl39.1, ccl39.2, ccl39.3, ccl39.5, ccl39.7, ccl39a.10, ccr12b.2, ccr6a, cd209, cd74a, cd74b, cd79a, cd79b, cd83, cfp, ch25h, csf3a, cxcl11.1, cxcl11.5, cxcl11.6, cxcl11.7, cxcl19, cxcl20, cxcr3.3, cxcr4b, cyba, cybc1, dicp1.17, dnmt3bb.1, ephx…
GO:0006950	response to stress	124	1224	0.1013	b2m, baxa, bco2l, bmt2, ca2, caspa, ccl19a.1, ccl34b.8, ccl34b.9, ccl35.1, ccl35.2, ccl38.1, ccl39.1, ccl39.2, ccl39.3, ccl39.5, ccl39.7, ccl39a.10, ccnd1, ch25h, ciita, cry5, csrp1a, ctsba, cxcl11.1, cxcl11.5, cxcl11.6, cxcl11.7, cxcl19, cxcl20, cxcr3.3, cxcr4b, cybc1, ddit3, dram1, esco2, f13a1a.1, f13a1b, fignl1, fosab, fzd2, gadd45ab, gadd45bb, gpx1a, gsr, hamp, hcar1-4, hsp70.1, hsp70.3, hsp…
GO:0006810	transport	123	1224	0.1005	SLC9A1, abcc12, abcc5, abch1, anxa3b, ap5b1, apoeb, arfip1, arl11, atp10d, atp1b1a, atp6ap1b, atp6v0e1, atp6v1ba, ca2, calhm5.1, cax1, cd74a, cd74b, cdc42l, clcn7, clic1, clic5b, ctns, heatr3, hspa8, ighv6-1, ighz, igic1s1, igl1c3, igl3v5, inpp5b, kcnk18, kcnk5b, kctd12.2, lrmp, m6pr, mfsd1, mfsd10, mipa, ncf2, nipal4, npc2, nsfb, osbpl1a, p2rx3a, p2rx3b, p2rx4a, p2rx4b, p2rx7, piezo1, pitpnaa, p…
GO:0034641	cellular nitrogen compound metabolic process	122	1224	0.0997	abt1, acer2, acot9.2, ada2b, aldoab, ascl1b, atp6v1ba, batf3, brf1a, bzw1b, ccnd1, ciita, cry5, dctd, ddit3, dis3l, dnajb1b, dnase1l1, dnase1l4.1, dnmt3bb.1, dph2, ebf3b, ece1, eef1da, eef2a.1, egr2a, eif3jb, eif4ebp3l, erap2, esco2, ets2, etv4, fignl1, fosab, fosb, fosl1a, fosl2, foxc1b, foxi3a, gla, gm2a, gmppb, gnpda1, gpat3, gsr, gstt1a, hoxb4a, ido1, ifih1, irak3, irf2, irf7, jdp2b, jun, jun…
GO:0009058	biosynthetic process	121	1224	0.0989	ada2b, aldoab, alox5ap, apoeb, ascl1b, b3gnt3.1, b3gnt3.2, b3gnt3.3, b3gnt3.4, batf3, brf1a, bzw1b, ccnd1, ch25h, ciita, dctd, ddit3, dnajb1b, dph2, ebf3b, eef1da, eef2a.1, egr2a, eif3jb, eif4ebp3l, esco2, ets2, etv4, fitm2, fosab, fosb, fosl1a, fosl2, foxc1b, foxi3a, fut7, galnt12, galnt8a.1, galnt8a.2, gmppb, gnpda1, gpat3, hoxb4a, ifih1, irak3, irf2, irf7, jdp2b, jun, junba, junbb, klf6a, lpca…
GO:0006464	cellular protein modification process	103	1224	0.0842	alpk3a, b2m, b3gnt3.1, b3gnt3.2, b3gnt3.3, b3gnt3.4, btk, btr09, btr26, btr31, btr32, ccl19a.1, ccl34b.8, ccl34b.9, ccl35.1, ccl35.2, ccl38.1, ccl39.1, ccl39.2, ccl39.3, ccl39.5, ccl39.7, ccl39a.10, ccnd1, cdc34a, cnn2, csrp1a, cyldl, dicp1.17, dph2, dusp1, dusp5, dusp6, esco2, f13a1a.1, f13a1b, flt3, fut7, gadd45ab, gadd45bb, galnt12, galnt8a.1, galnt8a.2, gmppb, irak3, jak3, kita, limk1b, loxl4…
GO:0030154	cell differentiation	78	1224	0.0637	abcc5, abi2b, acta1a, acta1b, ada2b, alpk3a, arpc1b, asah1b, ascl1b, brf1a, cax1, cd79a, cd79b, cryaba, csf3a, csrp1a, cxcr4b, dhrs9, dnmt3bb.1, dusp6, ephx2, ets2, etv4, fitm2, flt3, fosab, fosl2, foxc1b, foxi3a, gmppb, gna12a, gna13a, irf7, itgb1b, jak3, jun, junba, junbb, kctd12.2, kita, klf6a, lamb1a, lgmn, lrmda, manf, mapk14a, mcamb, mettl3, mitfa, mtmr12, mvp, mych, myd88, ndr1, nrp1b, nsf…
GO:0009056	catabolic process	71	1224	0.058	ada2b, aldoab, amdhd2, apoeb, bco2l, bnipl, cdc34a, ctbs, ctsa, ctsba, ctsbb, ctsd, ctsh, ctss2.1, cul5a, cyldl, dis3l, dnase1l1, dnase1l4.1, dram1, echdc2, enosf1, erap2, fuca1.1, fuca1.2, fuca2, galk1, gla, gm2a, gnpda1, hs1bp3, hspa5, ido1, inpp5b, lgmn, lygl1, manba, mettl3, mtmr8, mylipb, naga, neu1, nt5e, pcyox1, pla2g4ab, ppp1r3b, psma6l, psmb13a, psmb8a, psmb9a, psme2, rnaset2, rnf213a, s…
GO:0040011	locomotion	63	1224	0.0515	abi2b, amotl2b, arpc5a, arpc5b, b4galt1, ccl19a.1, ccl34b.8, ccl34b.9, ccl35.1, ccl35.2, ccl38.1, ccl39.1, ccl39.2, ccl39.3, ccl39.5, ccl39.7, ccl39a.10, ccr12b.2, ccr6a, ch25h, cnn2, csrp1a, cxcl11.1, cxcl11.5, cxcl11.6, cxcl11.7, cxcl19, cxcl20, cxcr3.3, cxcr4b, cyba, foxc1b, fzd2, gna12a, gna13a, hspg2, inpp5b, itgav, itgb1b, itgb1b.1, kita, klf6a, lamb1a, lta4h, mettl3, mmp14b, myd88, nrp1b, …
GO:0048870	cell motility	62	1224	0.0507	abi2b, amotl2b, arpc5a, arpc5b, b4galt1, ccl19a.1, ccl34b.8, ccl34b.9, ccl35.1, ccl35.2, ccl38.1, ccl39.1, ccl39.2, ccl39.3, ccl39.5, ccl39.7, ccl39a.10, ccr12b.2, ccr6a, ch25h, cnn2, csrp1a, cxcl11.1, cxcl11.5, cxcl11.6, cxcl11.7, cxcl19, cxcl20, cxcr3.3, cxcr4b, cyba, foxc1b, fzd2, gna12a, gna13a, hspg2, inpp5b, itgav, itgb1b, itgb1b.1, kita, klf6a, lta4h, mettl3, mmp14b, myd88, nrp1b, p2rx7, p…
GO:0022607	cellular component assembly	52	1224	0.0425	abi2b, abt1, alpk3a, apoeb, arpc1b, arpc2, arpc4, arpc5a, arpc5b, atp6ap1b, brf1a, c1qa, ccdc103, cdc42l, cdh29, cryaba, eif3jb, fhod1, fzd2, gna12a, gna13a, hcls1, ier2a, inpp5b, itgb1b, kctd12.2, lamb1a, limk1b, mapre1a, mcamb, msh4, mxa, p2rx3a, p2rx4a, pfn1, pmepa1, ptpdc1b, rac2, rhov, rnd3b, sdc4, sept9b, shmt1, spag1a, ssh2a, tmsb4x, tppp, zgc:101810, zgc:112234, zgc:171695, zgc:194246, zg…
GO:0009790	embryo development	52	1224	0.0425	acta1b, adap2, ascl1b, atp6ap1b, atp6v0e1, b4galt1, caspa, ccdc103, cdc42se1, csf3a, csrp1a, cyth1b, cyth3a, desi2, dhrs9, dusp6, ece1, fzd2, gadd45bb, gna12a, gna13a, hoxb4a, inpp5b, irak3, itgav, itgb1b, lamb1a, lta4h, mafba, mapk14a, mcl1a, mespab, mical2b, mmp14b, mob1a, mylipb, ndr1, pfn1, pitpnaa, ponzr1, pou5f3, ptges, rab32a, rbck1, rgs2, rhov, rp2, runx1, sdc4, slc12a2, tmsb4x, trib3
GO:0042592	homeostatic process	51	1224	0.0417	SLC9A1, abcc5, apoeb, atp1b1a, atp6ap1b, ca2, cax1, ccnd1, ccr12b.2, ccr6a, cxcr3.3, cxcr4b, dnmt3bb.1, ephx2, fitm2, foxi3a, gpr18, gpr65, gsr, hamp, klf6a, lpar6a, mcl1a, p2rx7, piezo1, ptbp1a, ptger4b, ptgir, rac2, rp2, si:dkey-117a8.2, si:dkey-117a8.3, si:dkey-117a8.4, si:dkey-163m14.10, si:dkey-163m14.2, si:dkey-163m14.4, si:dkey-163m14.6, si:dkey-163m14.7, si:dkey-42l23.4, si:dkey-96n2.3, s…
GO:0055085	transmembrane transport	49	1224	0.04	SLC9A1, abcc12, abcc5, abch1, atp1b1a, atp6ap1b, atp6v0e1, atp6v1ba, ca2, cax1, clcn7, clic1, clic5b, kcnk18, kcnk5b, m6pr, mfsd1, mfsd10, mipa, p2rx3a, p2rx3b, p2rx4a, p2rx4b, p2rx7, si:dkey-251i10.1, si:dkeyp-120h9.1, slc12a2, slc15a4, slc17a7b, slc20a1b, slc25a25a, slc25a32a, slc25a55a, slc2a13b, slc2a8, slc30a1a, slc31a1, slc37a2, slc38a6, slc38a7, slc43a3b, slc7a8a, slc7a9, slco2b1, stra6l, …
GO:0044281	small molecule metabolic process	48	1224	0.0392	acot9.2, ada2b, aldoab, alox5ap, amdhd2, apoeb, atp6v1ba, bnipl, ch25h, dctd, dhrs9, echdc2, enosf1, fuca1.1, fuca1.2, fuca2, gale, galk1, gmppb, gnpda1, gpat3, ido1, inpp5b, lta4h, man2b1, mars, me1, me2, mthfd1l, npc2, nt5e, p4ha1a, pcyox1, pfkfb3, pfkfb4a, pgd, plod1a, pnp5a, ppp1r3b, rars, sgpl1, shmt1, si:ch73-236c18.8, si:ch73-314g15.3, soat1, uevld, ugp2b, upp1
GO:0008219	cell death	44	1224	0.0359	baxa, bco2l, bnipl, casp6l2, casp7, casp8, caspa, caspb, caspbl, ddit3, esco2, fadd, flt3, hs1bp3, kita, mcl1a, mettl3, ndr1, nod2, phlda3, pimr130, pimr131, pimr135, pimr136, pimr152, pimr178, pmaip1, pycard, rassf2a, rassf3, si:ch211-66k16.28, si:dkey-10c21.1, si:dkey-188i13.7, si:dkey-23c22.7, snx7, socs3a, socs3b, tnfrsfa, tradd, xaf1, zgc:153759, zgc:153993, zgc:158343, zgc:171731
GO:0007010	cytoskeleton organization	40	1224	0.0327	abi2b, alpk3a, amotl2b, arpc1b, arpc2, arpc4, arpc5a, arpc5b, capn8, ccdc103, cdc42l, cnn2, cryaba, fhod1, fignl1, fitm2, gna12a, gna13a, hcls1, itgb1b, limk1b, lrmp, mapre1a, mical2b, pfn1, plek, rhogb, rhov, rnd3b, sdc4, sept9b, spag1a, ssh2a, tmsb4x, tor1l1, tor1l3, tppp, trip10a, zgc:101810, zgc:171695
GO:0005975	carbohydrate metabolic process	37	1224	0.0302	aldoab, amdhd2, b3gnt3.1, b3gnt3.2, b3gnt3.3, b3gnt3.4, b4galt1, b4galt1l, b4galt4, ctbs, enosf1, fuca1.1, fuca1.2, fuca2, gale, galk1, gla, glb1l, gnpda1, hexb, inpp5b, man2b1, manba, naga, neu1, pfkfb3, pfkfb4a, pgd, ppp1r3b, si:ch211-236h17.3, si:ch73-12o23.1, si:ch73-91k6.2, si:dkey-26i13.3, si:dkey-26i13.7, slc3a2a, uevld, ugp2b
GO:0006629	lipid metabolic process	36	1224	0.0294	acer2, apoeb, asah1a, asah1b, bco2l, ch25h, ddit3, dhrs9, echdc2, ephx2, fitm2, gla, gm2a, gpat3, inpp5b, lipg, lpcat1, lta4h, mtmr8, naga, neu1, npc2, pdss1, pign, pik3cg, pla2g4ab, psap, sftpba, sgpl1, slc27a1b, smpd1, soat1, socs3a, st3gal4, tpte, zgc:101699
GO:0016192	vesicle-mediated transport	34	1224	0.0278	anxa3b, ap5b1, arl11, cdc42l, hspa8, ighv6-1, ighz, igic1s1, igl1c3, igl3v5, ncf2, nsfb, pllp, ptbp1a, rab11fip4b, rab20, rab32a, ramp2, rhov, scarf1, sh3gl3a, si:ch211-266g18.9, si:ch73-234b20.5, si:dkey-246g23.2, snx1a, snx33, stxbp2, tmed1b, tmed5, tor1l1, tor1l3, trip10a, vmp1, zgc:91909
GO:0007049	cell cycle	33	1224	0.027	ccnd1, cdc42l, clic1, esco2, gadd45ab, gadd45bb, jun, junba, junbb, lrmp, mapre1a, mcl1a, mcmbp, mettl3, msh4, mtus1a, pimr130, pimr131, pimr135, pimr136, pimr152, pimr178, pla2g4ab, pmaip1, psme2, rab11fip4b, sept9b, si:dkey-79d12.5, snx18a, snx33, wee2, zgc:171695, zgc:194246
GO:0048646	anatomical structure formation involved in morphogenesis	32	1224	0.0261	actc1a, alox5ap, alpk3a, arap3, cryaba, dusp6, gadd45bb, gna13a, hexb, hspg2, itgav, itgb1b, klf6a, lamb1a, lpar6a, mafba, mapk14a, mcamb, mespab, mmd, mob1a, ndr1, nrp1b, plekho1b, pou5f3, prcp, ramp2, rgs2, rnf213a, rp2, sema4aa, slc3a2a
GO:0065003	protein-containing complex assembly	28	1224	0.0229	abi2b, abt1, alpk3a, apoeb, arpc1b, arpc2, arpc4, arpc5a, arpc5b, brf1a, c1qa, ccdc103, eif3jb, hcls1, kctd12.2, mxa, p2rx3a, p2rx4a, pfn1, pmepa1, sept9b, shmt1, spag1a, tmsb4x, tppp, zgc:101810, zgc:112234, zgc:171695
GO:0000902	cell morphogenesis	23	1224	0.0188	amotl2b, asah1b, cdc42l, cdc42se1, cxcr4b, fitm2, gna12a, gna13a, kctd12.2, lamb1a, mapk14a, mettl3, nrp1b, pitpnaa, rac2, rhogb, rhov, rnd3b, rp2, runx1, sema4aa, slc35c2, ssh2a
GO:0007155	cell adhesion	21	1224	0.0172	cdh29, gna12a, gna13a, itgav, itgb1b, itgb1b.1, lgals3bpa, mettl3, mpzl2b, nid2b, runx1, sc:d0202, sdc4, si:ch211-241b2.5, si:ch211-66e2.3, si:dkey-23c22.7, si:dkey-23c22.9, si:dkey-32n7.4, tor1l1, tor1l3, zgc:153759
GO:0040007	growth	21	1224	0.0172	asah1b, ctsba, cxcr4b, esco2, fosab, fzd2, gna12a, gna13a, hspa8, itgav, junbb, kazald3, klf6a, lamb1a, lgmn, mapk14a, mmp14b, pou5f3, sema4aa, slc35c2, tnfa
GO:0000278	mitotic cell cycle	19	1224	0.0155	ccnd1, esco2, lrmp, mcl1a, pimr130, pimr131, pimr135, pimr136, pimr152, pimr178, pla2g4ab, pmaip1, psme2, sept9b, si:dkey-79d12.5, snx18a, snx33, wee2, zgc:171695
GO:0008283	cell proliferation	17	1224	0.0139	atp6ap1b, ccnd1, csf3a, emp2, hbegfb, hspg2, igf1, irf2, itgav, klf6a, mettl3, mob1a, si:ch211-241b2.5, si:dkey-23c22.7, si:dkey-23c22.9, si:dkey-79d12.5, zgc:153759
GO:0006259	DNA metabolic process	14	1224	0.0114	cry5, dnase1l1, dnase1l4.1, dnmt3bb.1, esco2, fignl1, mbd2, mcmbp, msh4, pou5f3, rad51b, top1l, zgc:173742, zgc:194246
GO:0006412	translation	12	1224	0.0098	brf1a, dph2, eef1da, eef2a.1, eif3jb, eif4ebp3l, mars, mettl3, rars, tcea3, zfp36l1b, zgc:162730
GO:0034655	nucleobase-containing compound catabolic process	12	1224	0.0098	ada2b, aldoab, dis3l, dnase1l1, dnase1l4.1, mettl3, nt5e, rnaset2, si:ch73-236c18.8, upp1, zfp36l1b, zgc:162730
GO:0061024	membrane organization	11	1224	0.009	atp10d, ighv6-1, ighz, igic1s1, igl1c3, igl3v5, mxa, si:dkey-246g23.2, tor1l1, tor1l3, zgc:91909
GO:0051186	cofactor metabolic process	10	1224	0.0082	acot9.2, aldoab, gsr, gstt1a, mgst1.2, mocs1, mthfd1l, pgd, ptges, shmt1
GO:0051301	cell division	10	1224	0.0082	ccnd1, cdc42l, mapk14a, mcmbp, piezo1, rab11fip4b, sdc4, sept9b, snx33, zgc:171695
GO:0003013	circulatory system process	10	1224	0.0082	cryaba, dhrs9, emp2, erap2, foxc1b, hbegfb, junba, prcp, rbfox1l, rnf213a
GO:0006457	protein folding	9	1224	0.0074	dnajb1b, ero1b, hsp70.3, hsp70l, hsp90b1, hspa5, hspa8, tor1l1, tor1l3
GO:0006520	cellular amino acid metabolic process	8	1224	0.0065	enosf1, ido1, mars, p4ha1a, pcyox1, plod1a, rars, shmt1
GO:0007267	cell-cell signaling	8	1224	0.0065	btk, csrp1a, dkk3b, fzd2, jun, mylipb, si:dkeyp-67f1.2, slc17a7b
GO:0000003	reproduction	8	1224	0.0065	cxcr4b, inpp5b, lrmp, mettl3, msh4, ptbp1a, wee2, zgc:194246
GO:0051276	chromosome organization	8	1224	0.0065	esco2, mbd2, mcmbp, msh4, top1l, zgc:112234, zgc:173742, zgc:194246
GO:0006914	autophagy	7	1224	0.0057	dram1, hs1bp3, mtmr8, tmem150aa, tmem173, tnfa, vmp1
GO:0006790	sulfur compound metabolic process	7	1224	0.0057	acot9.2, gsr, gstt1a, mgst1.2, mical2b, pcyox1, ptges
GO:0007059	chromosome segregation	7	1224	0.0057	esco2, lrmp, mcmbp, msh4, top1l, zgc:173742, zgc:194246
GO:0043473	pigmentation	7	1224	0.0057	atp6ap1b, inpp5b, kita, lrmda, mfsd12a, mitfa, nsfb
GO:0042254	ribosome biogenesis	6	1224	0.0049	abt1, dis3l, heatr3, pop4, rrp9, utp4
GO:0051604	protein maturation	5	1224	0.0041	ece1, inpp5b, kel, lgmn, serpine1
GO:0021700	developmental maturation	4	1224	0.0033	klf6a, mettl3, nsfb, slc12a2
GO:0006091	generation of precursor metabolites and energy	4	1224	0.0033	aldoab, ppp1r3b, slc25a55a, ugp2b
GO:0007005	mitochondrion organization	4	1224	0.0033	baxa, mxa, pmaip1, zgc:153993
GO:0050877	nervous system process	3	1224	0.0025	abi2b, lamb1a, trpm5
GO:0006397	mRNA processing	3	1224	0.0025	mettl3, ptbp1a, rbfox1l
GO:0140014	mitotic nuclear division	3	1224	0.0025	ccnd1, mcl1a, pmaip1
GO:0006399	tRNA metabolic process	3	1224	0.0025	mars, pop4, rars
GO:0022618	ribonucleoprotein complex assembly	2	1224	0.0016	abt1, eif3jb
GO:0006605	protein targeting	2	1224	0.0016	m6pr, slc9a3r1a
GO:0071554	cell wall organization or biogenesis	2	1224	0.0016	lygl1, manba
GO:0030198	extracellular matrix organization	2	1224	0.0016	loxl4, plod1a
GO:0006913	nucleocytoplasmic transport	2	1224	0.0016	heatr3, pttg1ipa
GO:0007034	vacuolar transport	2	1224	0.0016	m6pr, zgc:91909
GO:0071941	nitrogen cycle metabolic process	1	1224	0.0008	si:ch73-314g15.3
GO:0044403	symbiont process	1	1224	0.0008	casp8
GO:0034330	cell junction organization	1	1224	0.0008	cdh29
GO:0032196	transposition	0	1224	0	none
GO:0019748	secondary metabolic process	0	1224	0	none
GO:0015979	photosynthesis	0	1224	0	none
GO:0007009	plasma membrane organization	0	1224	0	none
GO:0007568	aging	0	1224	0	none
GO:0030705	cytoskeleton-dependent intracellular transport	0	1224	0	none

## Sheet: 1-AZ_m7dpf_gene
ensembl_id	symbol	GO term
ENSDARG00000086703	si:dkey-126g1.7	signal transduction
ENSDARG00000037805	lgals3bpa
ENSDARG00000076848	LGALS3BP:(1:of:many)
ENSDARG00000102514	BX323596.2
ENSDARG00000094706	cxcl11.6	signal transduction
ENSDARG00000053124	si:dkey-148a17.6
ENSDARG00000041980	calhm6
ENSDARG00000076132	siglec15l
ENSDARG00000005821	ncf2	transport
ENSDARG00000060263	pecam1
ENSDARG00000074732	BX682234.1
ENSDARG00000093779	cxcl11.7	signal transduction
ENSDARG00000095909	BX539325.1
ENSDARG00000044613	c1qa
ENSDARG00000057035	stoml3b
ENSDARG00000071416	gna15.4	signal transduction
ENSDARG00000031731	si:ch73-27e22.6
ENSDARG00000097031	si:ch73-380l3.3
ENSDARG00000102583	il4r.2
ENSDARG00000091287	ebf3b	cellular nitrogen compound metabolic process, anatomical structure development, biosynthetic process
ENSDARG00000095073
ENSDARG00000074182	prokr1a	signal transduction
ENSDARG00000095695	ms4a17a.10
ENSDARG00000100520	si:dkey-25o1.7
ENSDARG00000054755	alox5ap	anatomical structure development, biosynthetic process
ENSDARG00000098761	rgs2	anatomical structure development, signal transduction, cell differentiation
ENSDARG00000100364	FO907110.1
ENSDARG00000075877
ENSDARG00000070378	ccl35.2	signal transduction, cellular protein modification process
ENSDARG00000092423	cxcl11.5	signal transduction
ENSDARG00000029718	p2rx3b	transport
ENSDARG00000010477	p2rx3a	anatomical structure development, cell differentiation, transport
ENSDARG00000099674	dicp3.1
ENSDARG00000089333	si:ch211-198c19.1
ENSDARG00000042925	mfng	anatomical structure development, biosynthetic process, signal transduction, cellular protein modification process
ENSDARG00000094451	cfp
ENSDARG00000031246	hbegfb	signal transduction
ENSDARG00000045190	ch25h	biosynthetic process
ENSDARG00000103555	si:ch211-8c17.4
ENSDARG00000090851	ciita	cellular nitrogen compound metabolic process, biosynthetic process
ENSDARG00000044612	c1qb
ENSDARG00000095803	BX649485.3
ENSDARG00000014024	ms4a17a.4
ENSDARG00000102435	plekhf1
ENSDARG00000094295	CR855337.1
ENSDARG00000103466	ccl35.1	signal transduction, cellular protein modification process
ENSDARG00000005679	trip10a	transport
ENSDARG00000099782	CR383669.2
ENSDARG00000054837	zgc:136870
ENSDARG00000103520	si:dkey-148a17.5
ENSDARG00000070565	adap2	anatomical structure development
ENSDARG00000006029	lta4h	anatomical structure development, biosynthetic process
ENSDARG00000057949	slc43a3b	transport
ENSDARG00000016065	tlr3	signal transduction
ENSDARG00000091970	ms4a17a.3
ENSDARG00000009087	cd74a	anatomical structure development, transport
ENSDARG00000071279
ENSDARG00000056378	ifi30
ENSDARG00000077239	si:ch211-165i18.2
ENSDARG00000097470	FP015862.2
ENSDARG00000039535	dapp1
ENSDARG00000069463	alox12
ENSDARG00000054438	fzd2	anatomical structure development, signal transduction
ENSDARG00000041724	glipr2
ENSDARG00000078731	si:dkey-85k7.12
ENSDARG00000098460	ccl39.5	signal transduction, cellular protein modification process
ENSDARG00000043798	ms4a17a.1
ENSDARG00000094433	caspbl
ENSDARG00000045066	entpd1
ENSDARG00000091058	tmem173	signal transduction
ENSDARG00000037307	gnpda1	cellular nitrogen compound metabolic process, biosynthetic process
ENSDARG00000053561
ENSDARG00000018283	cyba
ENSDARG00000053563	ms4a17a.12
ENSDARG00000045554	snx20
ENSDARG00000078077	dph2	cellular nitrogen compound metabolic process, biosynthetic process, cellular protein modification process
ENSDARG00000103678	si:ch211-215e19.4
ENSDARG00000040503	sb:cb81
ENSDARG00000013050	abcc12	transport
ENSDARG00000089307	pmaip1	signal transduction
ENSDARG00000071667	si:dkey-222f2.7
ENSDARG00000093546	ms4a17a.10
ENSDARG00000079105	mhc2dab
ENSDARG00000059792	trpm5	transport
ENSDARG00000070584	clic5b	transport
ENSDARG00000058389	ccl19a.1	anatomical structure development, signal transduction, cellular protein modification process
ENSDARG00000068152	malt3
ENSDARG00000053215	me1
ENSDARG00000074656	ctss2.1
ENSDARG00000051940	ugt2a4
ENSDARG00000101360	si:ch211-215e19.6
ENSDARG00000059956	ptk6b	signal transduction, cellular protein modification process, cell differentiation
ENSDARG00000056985	tpte	transport
ENSDARG00000104325	plek	signal transduction
ENSDARG00000075905	si:ch211-266g18.9	signal transduction, transport
ENSDARG00000087623	BX649485.1
ENSDARG00000036628	cd74b	anatomical structure development, transport
ENSDARG00000071463	zgc:154125
ENSDARG00000028912	si:dkey-10h3.2
ENSDARG00000052039	caspb
ENSDARG00000079387	si:ch211-102c2.4
ENSDARG00000044755	si:dkeyp-87d8.8
ENSDARG00000013598	tnfb	anatomical structure development
ENSDARG00000053027	si:dkey-33i11.1
ENSDARG00000097766	mhc1lia
ENSDARG00000042927	mapre1a
ENSDARG00000053131	irak3	cellular nitrogen compound metabolic process, anatomical structure development, biosynthetic process, signal transduction, cellular protein modification process
ENSDARG00000088612	si:ch211-153b23.7	signal transduction, cellular protein modification process
ENSDARG00000103964	si:dkeyp-104b3.21
ENSDARG00000087152	sowahd
ENSDARG00000031745	si:busm1-266f07.2
ENSDARG00000035506	entpd2a.1
ENSDARG00000099858	BX677667.1
ENSDARG00000088023	si:dkey-26c10.5
ENSDARG00000099411	zgc:158343
ENSDARG00000103738	FP085399.2
ENSDARG00000052656	si:ch211-193e13.5
ENSDARG00000041108	ctsh
ENSDARG00000089362	grn1
ENSDARG00000036106	rgs18	anatomical structure development, signal transduction, cell differentiation
ENSDARG00000043796	ms4a17a.7
ENSDARG00000042793	tpp1
ENSDARG00000013935
ENSDARG00000009313	zgc:63831
ENSDARG00000095627	c1qc
ENSDARG00000077414	zgc:194312	signal transduction
ENSDARG00000056379	si:ch73-86n18.1
ENSDARG00000092204	ms4a17a.5
ENSDARG00000012729	hcls1
ENSDARG00000102230	si:ch211-8c17.3
ENSDARG00000044415	tlr5a	signal transduction
ENSDARG00000099313	naga	cellular nitrogen compound metabolic process
ENSDARG00000010752	acsl4b
ENSDARG00000044254	anxa3b	transport
ENSDARG00000038278	ptgir	signal transduction
ENSDARG00000091340
ENSDARG00000039863	lifrb
ENSDARG00000104991
ENSDARG00000091712	si:dkey-238d18.5
ENSDARG00000007807	cyth3a	anatomical structure development, signal transduction
ENSDARG00000086963	BX649442.1
ENSDARG00000099938	pigrl3.5
ENSDARG00000100662	cxcl11.1	signal transduction
ENSDARG00000097527	si:ch73-56d11.3
ENSDARG00000090396	si:cabz01074946.1
ENSDARG00000100383	il10ra	signal transduction
ENSDARG00000038072	ptx4
ENSDARG00000096979	NPC2:(1:of:many)
ENSDARG00000092731	mhc1uka
ENSDARG00000057737	rxraa	cellular nitrogen compound metabolic process, biosynthetic process
ENSDARG00000044775	fut7	biosynthetic process, cellular protein modification process
ENSDARG00000042440	p2rx7	transport
ENSDARG00000068969	zgc:153759	signal transduction, cellular protein modification process, transport
ENSDARG00000015355	fosl1a	cellular nitrogen compound metabolic process, biosynthetic process
ENSDARG00000079903	si:ch73-343l4.2
ENSDARG00000029955	glb1l
ENSDARG00000102175	hamp
ENSDARG00000062009	gpr18	signal transduction
ENSDARG00000086236	si:dkey-163m14.7	signal transduction
ENSDARG00000086337	si:dkey-102g19.3
ENSDARG00000099419	CABZ01025780.1
ENSDARG00000104029	BX677667.2
ENSDARG00000103720	zgc:162730	cellular nitrogen compound metabolic process, biosynthetic process
ENSDARG00000097680	si:ch211-241f5.3	signal transduction
ENSDARG00000089043	ptpn6	cellular protein modification process
ENSDARG00000102945	ccl39.2	signal transduction, cellular protein modification process
ENSDARG00000087611	FP085398.1
ENSDARG00000077082	agtrap	signal transduction
ENSDARG00000059064	rassf3	signal transduction
ENSDARG00000058774	CABZ01053221.1
ENSDARG00000008165	caspa	anatomical structure development
ENSDARG00000036776	aldh8a1	anatomical structure development
ENSDARG00000000906	skap2
ENSDARG00000056233	zgc:110591
ENSDARG00000087311	lgals9l5
ENSDARG00000053530	cyp4f3
ENSDARG00000070223
ENSDARG00000096534	si:dkey-27j5.8
ENSDARG00000029838	si:dkey-23a13.11
ENSDARG00000029036	rab32a	anatomical structure development, signal transduction, cell differentiation, transport
ENSDARG00000014929	p2ry11	signal transduction
ENSDARG00000099819	sb:cb1058
ENSDARG00000058991
ENSDARG00000004301	rhogb	anatomical structure development, signal transduction
ENSDARG00000089840
ENSDARG00000101209	lamb1a	anatomical structure development, cell differentiation
ENSDARG00000069787	tmc6a
ENSDARG00000045561	dram1
ENSDARG00000056804	IL4I1
ENSDARG00000101495	ugt5b2
ENSDARG00000096304	btr31	cellular protein modification process
ENSDARG00000100835	RGS1:(1:of:many)
ENSDARG00000078912	si:ch73-24k9.2	signal transduction
ENSDARG00000104856	si:ch211-260e23.7
ENSDARG00000100250	ftr41
ENSDARG00000003931	cndp2
ENSDARG00000092066	CT583708.1
ENSDARG00000026017	xpnpep2
ENSDARG00000104185	AL831726.2
ENSDARG00000077285	scarf1	transport
ENSDARG00000005463	slc30a1a	transport
ENSDARG00000097702	si:ch1073-66l23.1
ENSDARG00000054827	ssuh2.4
ENSDARG00000078152	si:dkey-56i24.1
ENSDARG00000098216	si:ch211-215e19.3
ENSDARG00000033071	trim35-10
ENSDARG00000044073	fuca2
ENSDARG00000008388	mmp14b	anatomical structure development
ENSDARG00000100795	timp4.3
ENSDARG00000044774	pou5f3	cellular nitrogen compound metabolic process, anatomical structure development, biosynthetic process, cell differentiation
ENSDARG00000094157	si:dkey-27j5.10
ENSDARG00000038133	zgc:113411
ENSDARG00000104174
ENSDARG00000075697	si:ch73-380l3.1
ENSDARG00000040192	nenf
ENSDARG00000098114	ctsa
ENSDARG00000062467	stra6l	anatomical structure development, cell differentiation, transport
ENSDARG00000056532	serinc2
ENSDARG00000101041	ccl39.1	signal transduction, cellular protein modification process
ENSDARG00000000857	mapk14a	cellular nitrogen compound metabolic process, anatomical structure development, biosynthetic process, signal transduction, cellular protein modification process, cell differentiation
ENSDARG00000079553	cd83
ENSDARG00000096570	si:dkey-27j5.7
ENSDARG00000005368	mcamb	anatomical structure development, cell differentiation
ENSDARG00000003732	mitfa	cellular nitrogen compound metabolic process, biosynthetic process, cell differentiation
ENSDARG00000101532	si:ch211-1f22.3
ENSDARG00000052074	si:ch211-122f10.4
ENSDARG00000097993	si:ch211-191c10.1
ENSDARG00000076602	prss16
ENSDARG00000069058	lgals9l4
ENSDARG00000016607	echdc2
ENSDARG00000086332	bri3
ENSDARG00000062817	crym
ENSDARG00000041394	dnajb1b	cellular nitrogen compound metabolic process, anatomical structure development, biosynthetic process
ENSDARG00000017141	pla2g4ab
ENSDARG00000099676	BX927335.2
ENSDARG00000070774	irgf1
ENSDARG00000093048	si:ch211-158d24.4
ENSDARG00000101138	BX323596.1
ENSDARG00000099639	trim35-19
ENSDARG00000004433	btk	anatomical structure development, signal transduction, cellular protein modification process
ENSDARG00000034989	retsatl
ENSDARG00000027063	arpc1b	anatomical structure development, cell differentiation
ENSDARG00000054609	slco2b1	transport
ENSDARG00000062874	hcar1-3	signal transduction
ENSDARG00000104043	gng10
ENSDARG00000103143	si:dkey-19c16.12	signal transduction
ENSDARG00000097019	dhrs13b
ENSDARG00000042824	nfe2l2a	cellular nitrogen compound metabolic process, biosynthetic process
ENSDARG00000019062	arpc5b
ENSDARG00000017860	rgs5b
ENSDARG00000017757	pik3cg	biosynthetic process, signal transduction, cellular protein modification process
ENSDARG00000032077	BX323082.1
ENSDARG00000099195	ier2a	anatomical structure development
ENSDARG00000104399	tppp
ENSDARG00000100599	c1s
ENSDARG00000058100	b3gnt3.4	biosynthetic process, cellular protein modification process
ENSDARG00000097519	AL935300.2
ENSDARG00000061177	mov10b.1	cellular nitrogen compound metabolic process
ENSDARG00000034817	asah1b	anatomical structure development, cell differentiation
ENSDARG00000079175	si:ch211-79k12.1
ENSDARG00000077697	si:dkey-105i14.1	signal transduction
ENSDARG00000099969	zgc:152863
ENSDARG00000104704	si:ch211-271g18.1	signal transduction
ENSDARG00000092322	si:ch211-152f2.1
ENSDARG00000090156	pttg1ipa	transport
ENSDARG00000091679	FO704858.1
ENSDARG00000055715	capn8
ENSDARG00000105100
ENSDARG00000093214	si:ch211-284e13.9	cellular protein modification process
ENSDARG00000019260	dhrs9	anatomical structure development, cell differentiation
ENSDARG00000005464	dnase1l1	cellular nitrogen compound metabolic process
ENSDARG00000021184	rbfox1l	cellular nitrogen compound metabolic process, anatomical structure development, cell differentiation
ENSDARG00000075229	slc46a2
ENSDARG00000040076	pycard
ENSDARG00000095892	CR339054.1
ENSDARG00000097138	si:ch211-191c10.3
ENSDARG00000100777	si:ch211-238e22.7	signal transduction
ENSDARG00000092457	BX548073.2
ENSDARG00000098437	si:ch211-9d9.8
ENSDARG00000088761
ENSDARG00000010169	myd88	anatomical structure development, signal transduction, cell differentiation
ENSDARG00000102554	zgc:112433	biosynthetic process, cellular protein modification process
ENSDARG00000095830	serpinb1l1
ENSDARG00000078569	mpeg1.3
ENSDARG00000027750	dpp7
ENSDARG00000098508	CABZ01111959.1
ENSDARG00000026313	adgre5a	signal transduction
ENSDARG00000103119	si:dkeyp-33c10.7	signal transduction
ENSDARG00000015576	itprip
ENSDARG00000045957	gpr65	anatomical structure development, signal transduction
ENSDARG00000098918	mcoln2
ENSDARG00000061365	hepacam2
ENSDARG00000015343	pgd	cellular nitrogen compound metabolic process
ENSDARG00000056795	serpine1
ENSDARG00000067713	snx18a	transport
ENSDARG00000095133	si:ch211-165f21.2
ENSDARG00000098357	si:ch211-229l10.4	signal transduction
ENSDARG00000075963	mhc1uba
ENSDARG00000095798	BX666064.1
ENSDARG00000014954	snx33	transport
ENSDARG00000018303	etv4	cellular nitrogen compound metabolic process, anatomical structure development, biosynthetic process, cell differentiation
ENSDARG00000099493	CR847906.1
ENSDARG00000039490	pitpnaa	anatomical structure development, cell differentiation, transport
ENSDARG00000074334	si:dkey-1c7.1
ENSDARG00000045836	mapk11	signal transduction, cellular protein modification process
ENSDARG00000103489
ENSDARG00000012450	vmp1	transport
ENSDARG00000030938	fermt3b	signal transduction
ENSDARG00000090329
ENSDARG00000054153	ftr50
ENSDARG00000090873	ccl34a.4
ENSDARG00000095801	BX649485.2
ENSDARG00000039082	zgc:123010
ENSDARG00000092481	si:ch211-207c7.2	signal transduction
ENSDARG00000070669	cxcr3.3	signal transduction
ENSDARG00000103207	rab11fip4b	transport
ENSDARG00000035163	tmem136b
ENSDARG00000000588	grasp
ENSDARG00000099684	trim35-24
ENSDARG00000016048	gpat3	cellular nitrogen compound metabolic process, biosynthetic process
ENSDARG00000100721	si:ch211-175l6.2
ENSDARG00000027345	mpzl2b
ENSDARG00000095106	si:dkey-28k24.2	signal transduction
ENSDARG00000095820	BX649485.4
ENSDARG00000079497	tcima	signal transduction
ENSDARG00000013576	gadd45bb	anatomical structure development, signal transduction, cellular protein modification process
ENSDARG00000100160	si:dkey-205i10.2	signal transduction
ENSDARG00000025428	socs3a	anatomical structure development, signal transduction, cellular protein modification process, cell differentiation
ENSDARG00000089383	il1fma
ENSDARG00000038010	rac2	anatomical structure development, signal transduction, cell differentiation
ENSDARG00000023203	mhc1lda
ENSDARG00000079829	BX537113.1
ENSDARG00000102870
ENSDARG00000074322	si:ch211-147m6.2
ENSDARG00000104400
ENSDARG00000021443	zfp36l1b	cellular nitrogen compound metabolic process, biosynthetic process
ENSDARG00000102555	si:dkey-33i11.9
ENSDARG00000093532	si:dkey-230i18.2	signal transduction
ENSDARG00000005049	rab20	signal transduction, transport
ENSDARG00000091111	si:ch211-15b10.6	signal transduction
ENSDARG00000101916	si:dkeyp-44d3.5	signal transduction
ENSDARG00000098106	si:ch211-215e19.8
ENSDARG00000105023	selplg	anatomical structure development
ENSDARG00000019137	tram1	transport
ENSDARG00000045453	f13a1a.1	cellular protein modification process
ENSDARG00000102612	slc15a4	transport
ENSDARG00000037895	ramp2	anatomical structure development, signal transduction, transport
ENSDARG00000100743	si:dkey-190j3.4	signal transduction
ENSDARG00000101337
ENSDARG00000089316
ENSDARG00000093974	CR933734.2
ENSDARG00000101051	ctsbb
ENSDARG00000101055	trim35-25
ENSDARG00000095913	si:ch1073-324l1.1
ENSDARG00000101389	zgc:174180	signal transduction
ENSDARG00000009511	tnfa	anatomical structure development
ENSDARG00000055120	ctsba	anatomical structure development
ENSDARG00000096419	CU659670.1
ENSDARG00000099751	si:dkey-250k10.4	signal transduction
ENSDARG00000037883	prcp	anatomical structure development
ENSDARG00000103755	si:dkeyp-4c4.1	signal transduction
ENSDARG00000011869	galnt8a.2	biosynthetic process, cellular protein modification process
ENSDARG00000078547	si:ch211-264f5.2
ENSDARG00000004724	tcea3	cellular nitrogen compound metabolic process, biosynthetic process
ENSDARG00000023724	cdc42se1	anatomical structure development, signal transduction
ENSDARG00000096579	si:dkey-9c18.3
ENSDARG00000068939	xaf1
ENSDARG00000068233	zgc:64051	signal transduction
ENSDARG00000105033	BX897691.1
ENSDARG00000010252	jak3	anatomical structure development, signal transduction, cellular protein modification process, cell differentiation
ENSDARG00000074262	nck1a
ENSDARG00000101129	si:dkeyp-104b3.18
ENSDARG00000088451
ENSDARG00000016200	trib3	anatomical structure development, signal transduction, cellular protein modification process
ENSDARG00000045417	fam49bb
ENSDARG00000057049	kcnk18	transport
ENSDARG00000079133	si:dkey-10c21.1
ENSDARG00000102440	CABZ01070852.1
ENSDARG00000044339	rp2	anatomical structure development, cell differentiation, transport
ENSDARG00000038683	MFAP4:(1:of:many)
ENSDARG00000089993
ENSDARG00000008890	ctns	transport
ENSDARG00000099465	rnf213a	anatomical structure development, cellular protein modification process
ENSDARG00000040869	upp1	cellular nitrogen compound metabolic process, biosynthetic process
ENSDARG00000093987	si:ch211-165f21.7
ENSDARG00000040465	irf2	cellular nitrogen compound metabolic process, biosynthetic process
ENSDARG00000013711	zgc:77486
ENSDARG00000100973	arhgap24	signal transduction
ENSDARG00000096671	si:ch73-94k4.3
ENSDARG00000097782	si:dkey-42l23.4	signal transduction
ENSDARG00000006598	sgk2b	signal transduction, cellular protein modification process
ENSDARG00000089710
ENSDARG00000040295	apoeb	biosynthetic process, transport
ENSDARG00000030954	ftr56
ENSDARG00000093975	si:dkey-222h21.9	signal transduction
ENSDARG00000102264	trim35-22
ENSDARG00000091916	ugt5b4
ENSDARG00000069295	bcl6ab
ENSDARG00000098656
ENSDARG00000098220	si:ch211-209j12.6	signal transduction
ENSDARG00000078101	nlrc9	signal transduction
ENSDARG00000055436	ftr97
ENSDARG00000042094	eef2a.1	cellular nitrogen compound metabolic process, biosynthetic process
ENSDARG00000102368	trim35-23
ENSDARG00000096670	si:ch211-1f22.16
ENSDARG00000096656	si:ch211-1f22.6
ENSDARG00000090401	CABZ01020840.1
ENSDARG00000022165	mgst1.2	cellular nitrogen compound metabolic process
ENSDARG00000043426
ENSDARG00000040623	fosl2	cellular nitrogen compound metabolic process, anatomical structure development, biosynthetic process, cell differentiation
ENSDARG00000099276	ugt5b3
ENSDARG00000092150	FP085398.2
ENSDARG00000054833	nucb1
ENSDARG00000076483	zgc:198241
ENSDARG00000105266	si:dkey-16p6.1
ENSDARG00000033144	psme2
ENSDARG00000102303	trim35-21
ENSDARG00000002002	lmcd1
ENSDARG00000069471	mhc1zca
ENSDARG00000096974	BX248113.1
ENSDARG00000102249	pepd	anatomical structure development
ENSDARG00000004460	desi2	anatomical structure development
ENSDARG00000100373	si:ch211-175l6.1
ENSDARG00000070914	dusp6	anatomical structure development, signal transduction, cellular protein modification process, cell differentiation
ENSDARG00000104995	ugt5b1
ENSDARG00000040319	CABZ01041494.1
ENSDARG00000103003	si:dkey-211i20.2	signal transduction
ENSDARG00000075855	adgre10	signal transduction
ENSDARG00000079703	si:dkey-18p12.4
ENSDARG00000053509	kazald3
ENSDARG00000054688
ENSDARG00000099984	CABZ01023255.1
ENSDARG00000092500	si:dkey-222h21.1	signal transduction
ENSDARG00000036637	arl11	transport
ENSDARG00000092197	LO018289.1
ENSDARG00000069197
ENSDARG00000104956	si:dkey-165o8.2	signal transduction
ENSDARG00000025089	loxl4	cellular protein modification process
ENSDARG00000104416	si:dkey-16p6.1
ENSDARG00000092903	zgc:153317
ENSDARG00000053345	si:dkey-56i24.1
ENSDARG00000099825	si:dkey-16p6.1
ENSDARG00000056874	lygl1
ENSDARG00000053091	si:ch211-204c21.1	cellular nitrogen compound metabolic process, biosynthetic process
ENSDARG00000024815	ogfrl2
ENSDARG00000023519	BX323555.1
ENSDARG00000096280	ighz	signal transduction, transport
ENSDARG00000098618	erap2	cellular nitrogen compound metabolic process
ENSDARG00000078550	zgc:194839
ENSDARG00000094983	ccl34a.3
ENSDARG00000059906	sdc4	anatomical structure development
ENSDARG00000094374	si:ch211-165f21.2
ENSDARG00000015607	si:ch211-220f21.2
ENSDARG00000054655	si:ch211-1f22.5
ENSDARG00000075952	mbd2	cellular nitrogen compound metabolic process, biosynthetic process
ENSDARG00000037046	rad51b	cellular nitrogen compound metabolic process
ENSDARG00000090033	si:dkey-16p6.1
ENSDARG00000077638	zgc:171965	signal transduction
ENSDARG00000092652	qrfpr4	signal transduction
ENSDARG00000070076	actr2b
ENSDARG00000076820	xkr8.2
ENSDARG00000087788	si:ch211-22k7.9	signal transduction
ENSDARG00000021488	cyth1b	anatomical structure development, signal transduction
ENSDARG00000053542	kctd12.2	anatomical structure development, cell differentiation, transport
ENSDARG00000101571	si:ch211-106j21.4	signal transduction
ENSDARG00000098179	si:dkeyp-86c4.1	signal transduction
ENSDARG00000077103	sema4aa	anatomical structure development, signal transduction, cell differentiation
ENSDARG00000040669
ENSDARG00000101421	si:dkeyp-80d11.10	signal transduction
ENSDARG00000102262	si:dkey-179k24.5	signal transduction
ENSDARG00000035879	fuca1.2
ENSDARG00000055751	fosb	cellular nitrogen compound metabolic process, biosynthetic process
ENSDARG00000036065	mgat1b	biosynthetic process, cellular protein modification process
ENSDARG00000020133	jdp2b	cellular nitrogen compound metabolic process, biosynthetic process
ENSDARG00000103705
ENSDARG00000021547	vrk2	cellular protein modification process
ENSDARG00000071562	mtus1a
ENSDARG00000017299	fabp11a	anatomical structure development
ENSDARG00000004017	spag1a
ENSDARG00000094832	F13A1:(1:of:many)
ENSDARG00000103575	si:dkeyp-104b3.1
ENSDARG00000029865	rassf2a	signal transduction
ENSDARG00000094297	si:dkey-222h21.2	signal transduction
ENSDARG00000100629
ENSDARG00000074014	zgc:194275
ENSDARG00000062460	sgk3	signal transduction, cellular protein modification process
ENSDARG00000091912	si:ch211-15j1.5	signal transduction
ENSDARG00000105095	AL929028.1
ENSDARG00000061462	vwa7
ENSDARG00000101213	CU278559.1
ENSDARG00000037554	arhgef3l	signal transduction
ENSDARG00000103900	sept9b
ENSDARG00000089934	si:ch211-64i20.3	signal transduction
ENSDARG00000053246	depdc7b	signal transduction
ENSDARG00000016132	keap1a
ENSDARG00000031683	fosab	cellular nitrogen compound metabolic process, anatomical structure development, biosynthetic process, cell differentiation
ENSDARG00000102475	si:dkey-3p4.1	signal transduction
ENSDARG00000034466
ENSDARG00000010641	slc20a1b	transport
ENSDARG00000019236	gsr	cellular nitrogen compound metabolic process
ENSDARG00000078805	ap5b1	transport
ENSDARG00000101071	si:dkeyp-80d11.14	signal transduction
ENSDARG00000095693	CT573231.1
ENSDARG00000088439	gm2a	cellular nitrogen compound metabolic process
ENSDARG00000104691	cd79b	anatomical structure development, signal transduction, cell differentiation
ENSDARG00000098452	si:dkey-151g22.1	signal transduction
ENSDARG00000014685	esco2	cellular nitrogen compound metabolic process, anatomical structure development, biosynthetic process, cellular protein modification process
ENSDARG00000105091	zgc:174944	signal transduction
ENSDARG00000076819	nlrc8	signal transduction
ENSDARG00000069555	CR388165.1
ENSDARG00000090461	si:ch211-197f20.1	signal transduction
ENSDARG00000092533	si:ch211-133l5.4
ENSDARG00000104966	si:ch211-106j21.5	signal transduction
ENSDARG00000099806
ENSDARG00000039501	ugt2a6
ENSDARG00000013681	si:dkey-42i9.6
ENSDARG00000098189	si:ch211-232d10.1	signal transduction
ENSDARG00000074378	junba	cellular nitrogen compound metabolic process, anatomical structure development, biosynthetic process, cell differentiation
ENSDARG00000101459	si:dkey-279j5.1	signal transduction
ENSDARG00000074589	rin2	signal transduction
ENSDARG00000074501	tnip2
ENSDARG00000008238	manba
ENSDARG00000102212	si:dkey-16p6.1
ENSDARG00000096363	BX927298.1
ENSDARG00000104962	LO018493.2
ENSDARG00000101938	CABZ01060492.1
ENSDARG00000104502	si:dkey-264f17.5	signal transduction
ENSDARG00000105161	si:dkey-238g7.1	signal transduction
ENSDARG00000101794	atp6v0e1	anatomical structure development, transport
ENSDARG00000034222	hs1bp3
ENSDARG00000092984	si:dkey-222h21.11	signal transduction
ENSDARG00000099698	BX548059.1
ENSDARG00000060435	bnipl
ENSDARG00000100987	CR388413.2
ENSDARG00000101749	zgc:92161
ENSDARG00000099148	bzw1b	cellular nitrogen compound metabolic process, biosynthetic process
ENSDARG00000104770	CABZ01072815.1
ENSDARG00000103829	si:ch73-236c18.2	signal transduction
ENSDARG00000100357	si:ch73-44m9.3
ENSDARG00000097176	BX927308.2
ENSDARG00000098714
ENSDARG00000090444	ponzr1	anatomical structure development
ENSDARG00000099381	si:dkey-27n6.1	signal transduction
ENSDARG00000101351	si:dkey-16p6.1
ENSDARG00000102378	CABZ01003056.1
ENSDARG00000102575	si:ch211-106j21.2	signal transduction
ENSDARG00000045749	ppfibp1a
ENSDARG00000100540	CABZ01114105.1
ENSDARG00000086492
ENSDARG00000092604	si:ch211-15j1.4
ENSDARG00000008592	mtmr8	anatomical structure development, signal transduction
ENSDARG00000087518	si:dkey-261p22.1	signal transduction
ENSDARG00000001303	psmb8a
ENSDARG00000099262	si:dkey-16p6.1
ENSDARG00000100515	dusp1	signal transduction, cellular protein modification process
ENSDARG00000091836	casp7
ENSDARG00000042876	abracl
ENSDARG00000088836	si:dkey-159n16.2	signal transduction
ENSDARG00000091561	si:dkey-156k2.4	signal transduction
ENSDARG00000102951
ENSDARG00000091555	ostf1
ENSDARG00000035556	rps6ka3a	anatomical structure development, signal transduction, cellular protein modification process
ENSDARG00000093521	b3gnt3.3	biosynthetic process, cellular protein modification process
ENSDARG00000095719	si:dkey-222h21.2	signal transduction
ENSDARG00000102309
ENSDARG00000098066	CU302323.1
ENSDARG00000100311	si:dkey-165e24.1	signal transduction
ENSDARG00000068161	si:dkey-16p6.4	signal transduction
ENSDARG00000035858	cnn2	signal transduction, cellular protein modification process
ENSDARG00000092941	si:dkey-222h21.3	signal transduction
ENSDARG00000094344	si:dkey-222h21.8	signal transduction
ENSDARG00000077794	CU468012.1
ENSDARG00000099327	zgc:174944	signal transduction
ENSDARG00000099272	BX942821.1
ENSDARG00000100341	si:ch211-196h24.2	signal transduction
ENSDARG00000102595	si:dkey-250k10.1	signal transduction
ENSDARG00000078246	si:ch211-114l13.4	signal transduction
ENSDARG00000036893	f13a1b	cellular protein modification process
ENSDARG00000096623	si:ch211-1f22.13
ENSDARG00000087148	CR788255.1
ENSDARG00000092036	CR925731.1
ENSDARG00000104897	si:dkey-16p6.1
ENSDARG00000092070	si:ch211-15j1.3	signal transduction
ENSDARG00000019362	ptbp1a	cellular nitrogen compound metabolic process, anatomical structure development, signal transduction, cell differentiation, transport
ENSDARG00000093263
ENSDARG00000041221	zmp:0000000608	signal transduction, cellular protein modification process
ENSDARG00000101653	zgc:110171	signal transduction
ENSDARG00000033307	igf2b
ENSDARG00000096270	BX548046.2
ENSDARG00000099112	si:dkey-71l4.3	signal transduction
ENSDARG00000101728	si:dkeyp-80d11.12	signal transduction
ENSDARG00000095090	tspan37	signal transduction
ENSDARG00000087597	si:dkey-51d8.3	signal transduction
ENSDARG00000087714	si:dkey-156c23.1	signal transduction
ENSDARG00000102488	FO704745.1
ENSDARG00000029474	camk1b
ENSDARG00000009779	mcl1a	anatomical structure development, signal transduction
ENSDARG00000036427	slc3a2a	anatomical structure development
ENSDARG00000076899	slc2a13b	transport
ENSDARG00000100164	si:dkey-16p6.1
ENSDARG00000034427	jpt2
ENSDARG00000042428	gstt1a	cellular nitrogen compound metabolic process
ENSDARG00000090352	CR855311.1
ENSDARG00000037153	atp6ap1b	anatomical structure development, transport
ENSDARG00000079332	AL928650.1
ENSDARG00000104787	si:ch211-134c10.1	signal transduction
ENSDARG00000011724	marveld1	anatomical structure development
ENSDARG00000093177	si:ch211-15j1.1	signal transduction
ENSDARG00000101785	laptm5
ENSDARG00000098490	CABZ01118270.1
ENSDARG00000099046	si:ch211-227p7.5	signal transduction
ENSDARG00000102273	si:ch211-229l10.9	signal transduction
ENSDARG00000098105	tmem106c
ENSDARG00000098306
ENSDARG00000099994
ENSDARG00000104008	si:ch211-232d10.3	signal transduction
ENSDARG00000019861	fgl2a
ENSDARG00000100302	si:dkey-237g15.2	signal transduction
ENSDARG00000088309
ENSDARG00000105063	si:ch211-64i20.3	signal transduction
ENSDARG00000104893	si:ch211-207e19.2	signal transduction
ENSDARG00000092169	si:dkey-250k15.4
ENSDARG00000100556	si:dkeyp-5g9.1	signal transduction
ENSDARG00000100061	si:dkey-16p6.1
ENSDARG00000010279	scamp2	transport
ENSDARG00000104890	si:ch211-76m11.3	signal transduction
ENSDARG00000058503	flt3	anatomical structure development, signal transduction, cellular protein modification process, cell differentiation
ENSDARG00000087429
ENSDARG00000095200	si:ch211-197e7.1	signal transduction
ENSDARG00000103769	si:ch211-147m6.2
ENSDARG00000078824	si:ch211-66e2.3
ENSDARG00000070317	irge4
ENSDARG00000101948	si:ch211-223g7.6	signal transduction
ENSDARG00000034095	si:dkey-264f17.5	signal transduction
ENSDARG00000100386	si:dkey-61p9.9	signal transduction
ENSDARG00000089179	si:dkey-16p6.1
ENSDARG00000099594	CU468012.3
ENSDARG00000010384	lpar5a	signal transduction
ENSDARG00000095773	zgc:194906	signal transduction
ENSDARG00000074052	si:ch211-281g13.5
ENSDARG00000102432	si:dkey-261j11.3	signal transduction
ENSDARG00000103340	clic1	transport
ENSDARG00000093712
ENSDARG00000001470	mhc1zea
ENSDARG00000069708	cdc34a	cellular protein modification process
ENSDARG00000102616	si:dkey-3h2.3	signal transduction
ENSDARG00000094346	si:ch211-114l13.13
ENSDARG00000101050	tmc8
ENSDARG00000038359	enosf1
ENSDARG00000101997	si:dkey-191j3.2	signal transduction
ENSDARG00000098369	si:dkey-165o8.1	signal transduction
ENSDARG00000078841	si:ch211-195b13.6
ENSDARG00000098610	si:dkey-190j3.6	signal transduction
ENSDARG00000086881	ier2b
ENSDARG00000103946	si:dkey-124l13.1	signal transduction
ENSDARG00000077550	gcnt4b
ENSDARG00000055540	pfkfb4a
ENSDARG00000098515	si:dkey-16p6.1
ENSDARG00000100654	si:dkey-207m2.4	signal transduction
ENSDARG00000103781
ENSDARG00000098218	si:dkey-261j11.1	signal transduction
ENSDARG00000104334
ENSDARG00000028088	galk1
ENSDARG00000010729	CABZ01073795.1
ENSDARG00000100578	si:dkeyp-90h9.1	signal transduction
ENSDARG00000034098
ENSDARG00000089304	si:dkeyp-4f2.1	signal transduction
ENSDARG00000056026	tprg1
ENSDARG00000014875	abi2b	anatomical structure development, signal transduction, cell differentiation
ENSDARG00000103330	si:ch73-236c18.5	signal transduction
ENSDARG00000074226	zgc:158398
ENSDARG00000074510	si:busm1-104n07.3
ENSDARG00000102358	si:dkey-261o4.9	signal transduction
ENSDARG00000034975	gpr157	signal transduction
ENSDARG00000086998	zgc:64002
ENSDARG00000098879	si:dkey-4j21.2
ENSDARG00000095013	si:dkey-240n22.3	signal transduction
ENSDARG00000100460	si:dkey-217g21.3	signal transduction
ENSDARG00000053940	btr32	cellular protein modification process
ENSDARG00000030839	tescb
ENSDARG00000098677	zgc:174180	signal transduction
ENSDARG00000104203	ugt5b5
ENSDARG00000092894	si:ch211-114l13.9
ENSDARG00000103265	si:ch211-223g7.2	signal transduction
ENSDARG00000095717	si:dkey-172k15.6	signal transduction
ENSDARG00000102817
ENSDARG00000104166	si:ch211-39d8.1	signal transduction
ENSDARG00000052816	shmt1	cellular nitrogen compound metabolic process, biosynthetic process
ENSDARG00000099318	CABZ01062422.1
ENSDARG00000089995	BX511080.1
ENSDARG00000041919	ccl38.1	signal transduction, cellular protein modification process
ENSDARG00000078859	g0s2
ENSDARG00000077532	pign	biosynthetic process, cellular protein modification process
ENSDARG00000103179	CU639397.1
ENSDARG00000096625	si:ch211-286b5.8
ENSDARG00000018976	sptlc2a	biosynthetic process
ENSDARG00000104232
ENSDARG00000094935	si:dkey-58f10.11
ENSDARG00000054373	b3gnt3.2	biosynthetic process, cellular protein modification process
ENSDARG00000021688	mxa
ENSDARG00000094350	si:ch211-187g4.1	signal transduction
ENSDARG00000103992	si:dkey-146m20.14	signal transduction
ENSDARG00000093724	si:dkey-54g2.2
ENSDARG00000096863	si:ch73-380l3.4
ENSDARG00000045574	lrmp	transport
ENSDARG00000086615	CR846087.1
ENSDARG00000102225	si:ch211-205a14.7	signal transduction
ENSDARG00000100655	CR356223.2
ENSDARG00000026829	cotl1
ENSDARG00000093760	si:ch211-197h24.9
ENSDARG00000076106	ftr43
ENSDARG00000095528	CR854897.1
ENSDARG00000104968	si:ch211-227e10.1	signal transduction
ENSDARG00000104099	FP236513.1
ENSDARG00000095840	CU929426.1
ENSDARG00000038991	nsfb	anatomical structure development, cell differentiation, transport
ENSDARG00000070057	si:dkey-69o16.5
ENSDARG00000027290	nrp1b	anatomical structure development, signal transduction, cell differentiation
ENSDARG00000079463	man2b2
ENSDARG00000040284	si:dkey-79d12.5
ENSDARG00000002634	b4galt1	anatomical structure development
ENSDARG00000104468	si:dkeyp-107f9.4
ENSDARG00000091013	si:dkey-84h14.2	signal transduction
ENSDARG00000099574	CABZ01030017.2
ENSDARG00000098721	BX649331.1
ENSDARG00000102706	BX511128.3
ENSDARG00000090947	si:dkey-29j8.1	signal transduction
ENSDARG00000104980	CU695117.1
ENSDARG00000075504	si:dkey-40c23.2
ENSDARG00000100376	amdhd2
ENSDARG00000104266	si:dkey-29m1.2	signal transduction
ENSDARG00000099963	si:dkey-27n6.1	signal transduction
ENSDARG00000095293	si:dkey-265e7.1
ENSDARG00000095275	si:dkey-269p2.1	signal transduction
ENSDARG00000101598	si:ch211-215p11.1	signal transduction
ENSDARG00000101484	si:dkey-264f17.2	signal transduction
ENSDARG00000096508	BX322618.1
ENSDARG00000100697	FQ323156.1
ENSDARG00000034368	hexb	anatomical structure development
ENSDARG00000001953	pfkfb3
ENSDARG00000099492	CR927215.1
ENSDARG00000089791	slc25a32a	transport
ENSDARG00000096621	si:dkey-27j5.6
ENSDARG00000068367	nfkbie
ENSDARG00000080484	dre-mir-21-2
ENSDARG00000094119	CR846087.2
ENSDARG00000039150	lgmn	anatomical structure development, cell differentiation
ENSDARG00000024314	herpud1
ENSDARG00000004034	arhgdig	signal transduction
ENSDARG00000045661	irf7	cellular nitrogen compound metabolic process, anatomical structure development, biosynthetic process, cell differentiation
ENSDARG00000093845	si:ch211-1f22.12
ENSDARG00000043899	psma6l
ENSDARG00000039142	arpc5a
ENSDARG00000102468	si:dkey-71l4.5
ENSDARG00000069461	rnaseka	cellular nitrogen compound metabolic process
ENSDARG00000100348	si:dkey-71l4.1	signal transduction
ENSDARG00000103281	si:dkey-56m15.9	signal transduction
ENSDARG00000045075	tmem106a
ENSDARG00000101992	si:dkey-238k10.3	signal transduction
ENSDARG00000104446	si:ch211-203c5.3	signal transduction
ENSDARG00000099597	si:dkey-211i20.5	signal transduction
ENSDARG00000088245	si:dkey-16p6.1
ENSDARG00000069742	cul5a
ENSDARG00000017121	mafba	cellular nitrogen compound metabolic process, anatomical structure development, biosynthetic process
ENSDARG00000019556	clcn7	transport
ENSDARG00000104381
ENSDARG00000102638	si:rp71-7l19.2	signal transduction
ENSDARG00000093859	trim35-36
ENSDARG00000096655	BX901920.1
ENSDARG00000086301	si:dkey-27j5.6
ENSDARG00000021572	mb21d1
ENSDARG00000099658
ENSDARG00000102542	si:ch211-268b14.2	signal transduction
ENSDARG00000103683	inpp5b	anatomical structure development, signal transduction, transport
ENSDARG00000009702	ascl1b	cellular nitrogen compound metabolic process, anatomical structure development, biosynthetic process, cell differentiation
ENSDARG00000068841
ENSDARG00000097553	BX908750.1
ENSDARG00000090664	moto
ENSDARG00000104341	si:ch211-76m11.8	signal transduction
ENSDARG00000094928	si:ch211-53m15.2
ENSDARG00000013968	psap
ENSDARG00000023394	slc37a2	transport
ENSDARG00000098409	BX005376.1
ENSDARG00000031885	psmb12
ENSDARG00000101754	BX664622.1
ENSDARG00000103081	CU182107.1
ENSDARG00000092025	si:dkey-121n8.8	signal transduction
ENSDARG00000099899	si:dkeyp-51g9.4	signal transduction
ENSDARG00000021097	nelfcd	cellular nitrogen compound metabolic process, biosynthetic process
ENSDARG00000039034	marcksl1a
ENSDARG00000035622	xbp1	cellular nitrogen compound metabolic process, anatomical structure development, biosynthetic process, signal transduction
ENSDARG00000069453	zgc:113314
ENSDARG00000075989	arpc2
ENSDARG00000098212	CABZ01024848.1
ENSDARG00000095780	CR854897.2
ENSDARG00000025826	gna12a	anatomical structure development, signal transduction, cell differentiation
ENSDARG00000096906	si:dkey-7i4.24
ENSDARG00000104133	RF00001
ENSDARG00000102713	si:ch211-205a14.1	signal transduction
ENSDARG00000104328
ENSDARG00000089296	si:dkey-240n22.6	signal transduction
ENSDARG00000094132	igf1	anatomical structure development
ENSDARG00000094067	si:dkey-121n8.7	signal transduction
ENSDARG00000103998	BX548173.1
ENSDARG00000095068	si:dkey-10h3.3
ENSDARG00000095374
ENSDARG00000076121	smpd1	cellular nitrogen compound metabolic process, biosynthetic process
ENSDARG00000099432	si:ch211-246b8.1	signal transduction
ENSDARG00000017294	gnai2b	signal transduction
ENSDARG00000052736
ENSDARG00000095132	si:ch211-227e10.6	signal transduction
ENSDARG00000098077	si:dkey-238o14.3	signal transduction
ENSDARG00000043894	si:ch211-214k5.3
ENSDARG00000094098	si:ch211-278p9.3	signal transduction
ENSDARG00000077499	plekho1b	anatomical structure development, cell differentiation
ENSDARG00000104476	si:dkey-41c6.3	signal transduction
ENSDARG00000088560	tmem104
ENSDARG00000100219	si:dkey-264f17.1	signal transduction
ENSDARG00000103063
ENSDARG00000010572	slc25a25a	transport
ENSDARG00000101049	CABZ01075274.1
ENSDARG00000102927	si:dkey-261o4.6	signal transduction
ENSDARG00000099829	BX927336.2
ENSDARG00000019307	dusp5	signal transduction, cellular protein modification process
ENSDARG00000075802	grin3a
ENSDARG00000092228	si:dkey-27p18.3
ENSDARG00000101637	ccnd1	cellular nitrogen compound metabolic process, anatomical structure development, biosynthetic process, cellular protein modification process
ENSDARG00000103955	si:dkey-28i19.4	signal transduction
ENSDARG00000094608	si:dkey-222h21.10	signal transduction
ENSDARG00000094894	tyrobp	signal transduction
ENSDARG00000014488	ca2	transport
ENSDARG00000026417	ccr12b.2	signal transduction
ENSDARG00000087469	si:dkey-163m14.4	signal transduction
ENSDARG00000039007	eno3
ENSDARG00000019113	mob3a
ENSDARG00000099474	CABZ01040931.1
ENSDARG00000051712	mhc1lfa
ENSDARG00000104804	si:ch211-238e22.8	signal transduction
ENSDARG00000101695	si:dkey-26m3.3	signal transduction
ENSDARG00000102737	CABZ01060490.1
ENSDARG00000090575
ENSDARG00000100387	si:dkey-78o7.3
ENSDARG00000098115	si:dkey-178j11.5	signal transduction
ENSDARG00000004529	zgc:173742	cellular nitrogen compound metabolic process, biosynthetic process
ENSDARG00000058325	casp8
ENSDARG00000098177	si:dkey-28i19.3	signal transduction
ENSDARG00000089463	dhx58
ENSDARG00000101587
ENSDARG00000102320	mob1a	anatomical structure development
ENSDARG00000099711	si:dkey-92c21.1	signal transduction
ENSDARG00000091972	si:dkey-58f10.7
ENSDARG00000095746	MFAP4:(1:of:many)
ENSDARG00000060366	slc12a9
ENSDARG00000059054	pdk2b
ENSDARG00000095887
ENSDARG00000009881	ier5
ENSDARG00000094336	si:dkeyp-82a1.6
ENSDARG00000099529	BX957252.2
ENSDARG00000078975	igl1c3	signal transduction, transport
ENSDARG00000090153	cyldl	cellular protein modification process
ENSDARG00000063111	si:ch73-160i9.1
ENSDARG00000103343	si:dkey-248e17.4	signal transduction
ENSDARG00000058302	sh3bgrl
ENSDARG00000038429	csrnp1b	anatomical structure development
ENSDARG00000076182	stat1b	cellular nitrogen compound metabolic process, anatomical structure development, biosynthetic process, signal transduction
ENSDARG00000037891	mlx	cellular nitrogen compound metabolic process, biosynthetic process
ENSDARG00000104916	si:dkey-71l4.4	signal transduction
ENSDARG00000099099	CABZ01015815.1
ENSDARG00000101751
ENSDARG00000096617	BX469908.1
ENSDARG00000103584	BX927374.1
ENSDARG00000077308	gpr84	signal transduction
ENSDARG00000103716	si:busm1-194e12.11
ENSDARG00000002097	si:dkeyp-52c3.7
ENSDARG00000021343	wsb1	signal transduction, cellular protein modification process
ENSDARG00000018146	gpx1a
ENSDARG00000027590	37500
ENSDARG00000020893	slc25a55a	transport
ENSDARG00000063187	agpat5
ENSDARG00000098522	BX649431.1
ENSDARG00000051711	CR339041.2
ENSDARG00000039891	BX323555.2
ENSDARG00000104635	mhc2b
ENSDARG00000088091	pfn1	anatomical structure development
ENSDARG00000094191	nup37	anatomical structure development
ENSDARG00000102256	si:dkey-157e10.6	signal transduction
ENSDARG00000100287	SLA:(1:of:many)
ENSDARG00000092310	si:ch211-199g17.2
ENSDARG00000090977	ifit12
ENSDARG00000045011	tapbp.2
ENSDARG00000042021	mapk12a	cellular nitrogen compound metabolic process, biosynthetic process, signal transduction, cellular protein modification process
ENSDARG00000104380	si:dkey-238k10.2	signal transduction
ENSDARG00000026895	tor1l3	anatomical structure development, cell differentiation, transport
ENSDARG00000004018	si:ch211-236h17.3	biosynthetic process
ENSDARG00000099599	pigrl2.3
ENSDARG00000104850	si:dkey-16p6.1
ENSDARG00000095426	AL929520.2
ENSDARG00000104626	si:ch73-236c18.8	cellular nitrogen compound metabolic process, biosynthetic process
ENSDARG00000062688	gpnmb
ENSDARG00000093098	ccl34b.8	signal transduction, cellular protein modification process
ENSDARG00000098585	si:ch211-237a4.2	signal transduction
ENSDARG00000055520	ftr61
ENSDARG00000078989	alpk3a	anatomical structure development, cellular protein modification process, cell differentiation
ENSDARG00000097533	BX571880.1
ENSDARG00000096619	si:ch211-1f22.10
ENSDARG00000013961	slc31a1	transport
ENSDARG00000103984	cyth4b	signal transduction
ENSDARG00000059817	mtmr12	anatomical structure development, cell differentiation
ENSDARG00000022048	tlr4bb	anatomical structure development, signal transduction, cell differentiation, transport
ENSDARG00000008931	renbp
ENSDARG00000100611
ENSDARG00000045289	gpr137c
ENSDARG00000070434	rhov	anatomical structure development, signal transduction, transport
ENSDARG00000104064	si:rp71-5o12.3	signal transduction
ENSDARG00000012718	wee2	cellular protein modification process
ENSDARG00000086179	si:dkey-3h2.4	signal transduction
ENSDARG00000098540	zc3h7ba
ENSDARG00000096059
ENSDARG00000099281	SMIM30
ENSDARG00000070545	top1l	cellular nitrogen compound metabolic process, biosynthetic process
ENSDARG00000097610	BX005183.3
ENSDARG00000007603	stxbp2	transport
ENSDARG00000101517	CT583728.4
ENSDARG00000099656	CR381657.1
ENSDARG00000097009	FP102888.1
ENSDARG00000097239	si:ch73-31d8.2
ENSDARG00000029072	klf6a	cellular nitrogen compound metabolic process, anatomical structure development, biosynthetic process, cell differentiation
ENSDARG00000098183	si:dkey-27n6.1	signal transduction
ENSDARG00000096412	si:ch211-15j1.7	signal transduction
ENSDARG00000087679	BX005012.1
ENSDARG00000077746	AL935199.1
ENSDARG00000070038	rbp2a
ENSDARG00000096046	BX649307.1
ENSDARG00000100020	pim1
ENSDARG00000054312	slc38a6	transport
ENSDARG00000037517	slc35c2	anatomical structure development, cell differentiation
ENSDARG00000025094	edem1
ENSDARG00000095351	CU914776.1
ENSDARG00000023933	skila	cellular nitrogen compound metabolic process, anatomical structure development, biosynthetic process, signal transduction, cell differentiation
ENSDARG00000104201
ENSDARG00000067784	SLC9A1	transport
ENSDARG00000099643	si:ch211-76m11.9
ENSDARG00000036588	mhc1zba
ENSDARG00000087293	si:dkey-84h14.1	signal transduction
ENSDARG00000006848	parp9
ENSDARG00000092535	si:dkey-242h9.5
ENSDARG00000031044	lipg
ENSDARG00000096507	si:ch211-1f22.8
ENSDARG00000038669	gbp2
ENSDARG00000073936	BX511021.1
ENSDARG00000095777	si:ch211-218h8.3	signal transduction
ENSDARG00000029461	cd209
ENSDARG00000096574	si:ch211-152f2.4
ENSDARG00000086786	mfsd10	transport
ENSDARG00000102588	sp100.2	cellular nitrogen compound metabolic process, biosynthetic process
ENSDARG00000105241	btr26	cellular protein modification process
ENSDARG00000042995	sptlc1	biosynthetic process
ENSDARG00000099421	si:ch73-236c18.9
ENSDARG00000033727	il12ba
ENSDARG00000036787	tap2a	transport
ENSDARG00000102291	eef1da	cellular nitrogen compound metabolic process, biosynthetic process
ENSDARG00000037091	asah1a
ENSDARG00000053570	AL590151.1
ENSDARG00000103915	ero1b
ENSDARG00000089831	si:dkey-207m2.4	signal transduction
ENSDARG00000077360	zgc:173593	transport
ENSDARG00000103480	BX640512.3
ENSDARG00000037804	phlda3	signal transduction
ENSDARG00000074136	slc47a2.2
ENSDARG00000095696	trpm2	transport
ENSDARG00000015623	ada2b	cellular nitrogen compound metabolic process, anatomical structure development, biosynthetic process, cell differentiation
ENSDARG00000095556	CR318588.4
ENSDARG00000062552	lpar6a	anatomical structure development, signal transduction
ENSDARG00000039399	nt5c2a
ENSDARG00000008200	ugp2b	cellular nitrogen compound metabolic process
ENSDARG00000074362	zgc:165582	biosynthetic process, cellular protein modification process
ENSDARG00000097352	si:ch211-147g22.7
ENSDARG00000033437	rps6ka1	signal transduction, cellular protein modification process
ENSDARG00000102707
ENSDARG00000096288	BX323555.3
ENSDARG00000043792	si:rp71-7l19.2	signal transduction
ENSDARG00000101341	si:ch211-262i1.6
ENSDARG00000069808	ostm1
ENSDARG00000034470	aldoab	cellular nitrogen compound metabolic process, biosynthetic process
ENSDARG00000087978	CU657980.2
ENSDARG00000076158	zgc:165583
ENSDARG00000098628	BX914214.1
ENSDARG00000001897	man2b1	cellular protein modification process
ENSDARG00000099466	si:dkey-190j3.2	signal transduction
ENSDARG00000099401	ccl33.3
ENSDARG00000100704
ENSDARG00000075352	brinp3b
ENSDARG00000052429	syngr2a
ENSDARG00000008832	neu1	cellular nitrogen compound metabolic process
ENSDARG00000100405	BX957252.3
ENSDARG00000069244	si:ch211-244b2.3
ENSDARG00000062756	pllp	anatomical structure development, transport
ENSDARG00000070055	arfip1	transport
ENSDARG00000013144	atp1b1a	anatomical structure development, transport
ENSDARG00000101374	si:dkey-11n14.1	signal transduction
ENSDARG00000076221	zgc:198419	transport
ENSDARG00000098012	itgae.1
ENSDARG00000031954	rbck1	anatomical structure development
ENSDARG00000092373	BX005340.1
ENSDARG00000094975	si:ch211-214p16.2
ENSDARG00000052255	trim35-3
ENSDARG00000063224	nxph2a
ENSDARG00000038352	slc27a1b	biosynthetic process, signal transduction, cellular protein modification process, transport
ENSDARG00000000656	psmb9a
ENSDARG00000097271	CU571382.2
ENSDARG00000079402	tapbp.1
ENSDARG00000004451	tnfrsfa	signal transduction
ENSDARG00000088733
ENSDARG00000017675	utp4	cellular nitrogen compound metabolic process
ENSDARG00000055569	ghdc
ENSDARG00000103980	ets2	cellular nitrogen compound metabolic process, biosynthetic process, cell differentiation
ENSDARG00000103213
ENSDARG00000098839
ENSDARG00000071461	CU896602.1
ENSDARG00000015829	mov10a
ENSDARG00000019093	si:ch73-160i9.2
ENSDARG00000102415	scinla	anatomical structure development
ENSDARG00000102853	si:rp71-7l19.2	signal transduction
ENSDARG00000099631	cmtm6
ENSDARG00000098474
ENSDARG00000053136	b2m	signal transduction, cellular protein modification process
ENSDARG00000070065	si:ch211-163c2.2
ENSDARG00000071662	si:rp71-36a1.3
ENSDARG00000098125
ENSDARG00000059836	ddit3	cellular nitrogen compound metabolic process, biosynthetic process, signal transduction
ENSDARG00000054063	arpc4
ENSDARG00000093272	igic1s1	signal transduction, transport
ENSDARG00000040158	cdc42l	anatomical structure development, signal transduction, transport
ENSDARG00000070206	si:busm1-160c18.6
ENSDARG00000088900	si:dkey-21o19.2
ENSDARG00000088301	si:dkey-254e13.6
ENSDARG00000098145	BX572628.1
ENSDARG00000076277	CR385050.1
ENSDARG00000096065	si:dkey-156k2.7	signal transduction
ENSDARG00000100002	ctbs
ENSDARG00000095756	si:ch211-190k17.19
ENSDARG00000097847	si:ch211-269k10.4
ENSDARG00000105185	snx7	anatomical structure development
ENSDARG00000017653	rgs13
ENSDARG00000099328	BX927130.1
ENSDARG00000103305	P2RY14
ENSDARG00000020136	ptges	cellular nitrogen compound metabolic process, anatomical structure development
ENSDARG00000036282	rnaset2	cellular nitrogen compound metabolic process
ENSDARG00000017658	gmppb	cellular nitrogen compound metabolic process, anatomical structure development, biosynthetic process, cellular protein modification process, cell differentiation
ENSDARG00000092680	si:dkey-58f10.12
ENSDARG00000061375	sgpl1
ENSDARG00000096060	ccl39a.10	signal transduction, cellular protein modification process
ENSDARG00000056281	cyb561a3a
ENSDARG00000031776	zgc:92066	transport
ENSDARG00000103314	si:ch211-203c5.3	signal transduction
ENSDARG00000088260	gig2p
ENSDARG00000033594	ido1	cellular nitrogen compound metabolic process
ENSDARG00000069135	ppp1r15a	cellular protein modification process
ENSDARG00000058873	ptpdc1b
ENSDARG00000071871	glod5
ENSDARG00000041792	cx28.1
ENSDARG00000019498	cry5	cellular nitrogen compound metabolic process
ENSDARG00000071139	PLCXD1:(1:of:many)
ENSDARG00000102028
ENSDARG00000076950	kel	cellular nitrogen compound metabolic process
ENSDARG00000102872	FP236157.2
ENSDARG00000018174	gnai2a	signal transduction
ENSDARG00000054847	xcr1a.1	signal transduction
ENSDARG00000076564	hspg2	anatomical structure development
ENSDARG00000093964	si:ch211-250k18.6	signal transduction
ENSDARG00000044752	p2rx4a	transport
ENSDARG00000013443	atp6v1ba	cellular nitrogen compound metabolic process, transport
ENSDARG00000103194	BX936433.2
ENSDARG00000091320	nlrc6	signal transduction
ENSDARG00000100858	zgc:171695
ENSDARG00000104193	CABZ01019904.1
ENSDARG00000033537	p4ha1a	cellular protein modification process
ENSDARG00000010032	cmtm7
ENSDARG00000061233	abcc5	anatomical structure development, cell differentiation, transport
ENSDARG00000104773	junbb	cellular nitrogen compound metabolic process, anatomical structure development, biosynthetic process, cell differentiation
ENSDARG00000087743	si:dkey-156k2.8
ENSDARG00000014914	lamp2
ENSDARG00000102211	csf3a	anatomical structure development, cell differentiation
ENSDARG00000033953	entpd2a.2
ENSDARG00000102617	timp4.2
ENSDARG00000079987	igl3v5	signal transduction, transport
ENSDARG00000034568	fitm2	anatomical structure development, biosynthetic process, cell differentiation
ENSDARG00000089569	pstpip2
ENSDARG00000037746	actb1
ENSDARG00000088561
ENSDARG00000096638	BX510992.2
ENSDARG00000074765	mhc1zja
ENSDARG00000057844	zgc:171470
ENSDARG00000101977	si:ch211-209n20.59	signal transduction
ENSDARG00000102455	znf1133
ENSDARG00000076296	triqk
ENSDARG00000089227	si:ch211-91p5.3
ENSDARG00000101896
ENSDARG00000097234	AL929435.1
ENSDARG00000093763	si:ch211-271e10.6
ENSDARG00000044691	ppp1r3b
ENSDARG00000082167	dre-mir-142a
ENSDARG00000069839	CU571382.1
ENSDARG00000095881
ENSDARG00000043705	mob3c
ENSDARG00000094305	si:ch211-226o13.3
ENSDARG00000062023	fndc3bb
ENSDARG00000006603	csrp1a	anatomical structure development, signal transduction, cellular protein modification process, cell differentiation
ENSDARG00000093418	si:dkey-216e24.9	signal transduction
ENSDARG00000095609	ftr60
ENSDARG00000070515
ENSDARG00000035890	fuca1.1
ENSDARG00000089894	zmp:0000001289
ENSDARG00000089839	BX296541.1
ENSDARG00000097376	CR790366.3
ENSDARG00000038553	BX890608.1
ENSDARG00000096680	CR385078.2
ENSDARG00000058358	krt8
ENSDARG00000070261	crlf3
ENSDARG00000071446	zgc:153659
ENSDARG00000069264	si:ch211-196h16.5	signal transduction
ENSDARG00000096819
ENSDARG00000101943	BX511111.2
ENSDARG00000077602	CR394546.1
ENSDARG00000061672	si:ch73-334d15.1
ENSDARG00000095634	si:ch211-66k16.2
ENSDARG00000039108	trim35-9
ENSDARG00000090889	si:ch211-132p1.3
ENSDARG00000090824	si:dkey-51d8.3	signal transduction
ENSDARG00000095607	si:ch211-209f23.3
ENSDARG00000096918	AL954322.1
ENSDARG00000077688	cpo
ENSDARG00000088503
ENSDARG00000033285	gsto2
ENSDARG00000000423	si:ch73-314g15.3
ENSDARG00000057263	zgc:173729
ENSDARG00000097137	CR753876.1
ENSDARG00000041959	cxcr4b	anatomical structure development, signal transduction, cell differentiation
ENSDARG00000054641	tent5ab
ENSDARG00000000068	slc9a3r1a	anatomical structure development, transport
ENSDARG00000099718	CU929391.3
ENSDARG00000061908	mfsd12a
ENSDARG00000094210	zgc:109934	transport
ENSDARG00000104865	si:dkey-34d22.5	signal transduction, transport
ENSDARG00000074947	calhm5.1	transport
ENSDARG00000043482	b3gnt3.1	biosynthetic process, cellular protein modification process
ENSDARG00000103052	pcyox1
ENSDARG00000095665	si:ch211-191a16.2	signal transduction
ENSDARG00000075820	CU694442.1
ENSDARG00000077473	mych	cellular nitrogen compound metabolic process, anatomical structure development, biosynthetic process, cell differentiation
ENSDARG00000086262	si:dkey-163m14.10	signal transduction
ENSDARG00000088443	si:dkey-190j3.3	signal transduction
ENSDARG00000062181	bmt2	signal transduction
ENSDARG00000103603	CABZ01068244.1
ENSDARG00000102360	si:ch211-11p18.6	signal transduction
ENSDARG00000096780	CR932360.2
ENSDARG00000078180	sc:d0202
ENSDARG00000071414	cybc1
ENSDARG00000035686	mon1ba
ENSDARG00000039322
ENSDARG00000088062
ENSDARG00000093747	si:dkey-122c11.1
ENSDARG00000011506	lpcat1	biosynthetic process
ENSDARG00000041164
ENSDARG00000092626	zgc:174931
ENSDARG00000078619	pnp5a	cellular nitrogen compound metabolic process
ENSDARG00000104573	slc12a2	anatomical structure development, transport
ENSDARG00000071031	snx1a	transport
ENSDARG00000086133	si:ch73-267c23.10
ENSDARG00000018432	m6pr	transport
ENSDARG00000008765	tmed5	transport
ENSDARG00000102143	btr24
ENSDARG00000001656	psmb13a
ENSDARG00000078887	atp10d	transport
ENSDARG00000093702	si:dkey-126g1.9
ENSDARG00000037040	cgrrf1
ENSDARG00000021287	zgc:91909	signal transduction, transport
ENSDARG00000013360	sh3gl3a	transport
ENSDARG00000076788	BX571825.4
ENSDARG00000075831	slc7a8a	transport
ENSDARG00000105147	osbpl1a	transport
ENSDARG00000102493	ticam1	biosynthetic process, signal transduction
ENSDARG00000071604	si:ch211-156p11.1	signal transduction
ENSDARG00000102434	si:dkey-13m1.2
ENSDARG00000010145	tor4aa
ENSDARG00000053293	ftr14
ENSDARG00000040255	ephx2	anatomical structure development, cell differentiation
ENSDARG00000076592	man1b1b
ENSDARG00000099910	si:ch211-208f21.3	signal transduction
ENSDARG00000036994	tbc1d16	transport
ENSDARG00000103872	si:dkey-84h14.4	signal transduction
ENSDARG00000086903	gig2o
ENSDARG00000055476	CR352329.1
ENSDARG00000079705	si:ch211-152p11.4	signal transduction
ENSDARG00000092087
ENSDARG00000103272
ENSDARG00000090392	si:dkey-71l4.2
ENSDARG00000095824	BX649295.1
ENSDARG00000044767	tspan10
ENSDARG00000104795	cxcl8a
ENSDARG00000030092	tram2	transport
ENSDARG00000040387	mmd	anatomical structure development, signal transduction
ENSDARG00000073765	gna13a	anatomical structure development, signal transduction, cell differentiation
ENSDARG00000097430
ENSDARG00000037843	CU571089.1
ENSDARG00000042683	si:dkey-15j16.3
ENSDARG00000094719	CR318588.3
ENSDARG00000093178
ENSDARG00000100229	si:ch211-238e22.5
ENSDARG00000093634
ENSDARG00000104009	si:dkey-264f17.3	signal transduction
ENSDARG00000043317	kita	signal transduction, cellular protein modification process, cell differentiation
ENSDARG00000097909	si:dkey-195m11.11
ENSDARG00000042221	mthfd1l	cellular nitrogen compound metabolic process, biosynthetic process
ENSDARG00000102031	BX950220.1
ENSDARG00000034396	mars	cellular nitrogen compound metabolic process, biosynthetic process
ENSDARG00000095345	ftr09
ENSDARG00000101860
ENSDARG00000092222	wu:fb64b08
ENSDARG00000089371	si:dkey-238d18.10
ENSDARG00000092691	CU682811.1
ENSDARG00000103618	btr18
ENSDARG00000054805	btr09	cellular protein modification process
ENSDARG00000086752	LO018205.1
ENSDARG00000097776	si:ch1073-80i24.3
ENSDARG00000092783
ENSDARG00000087509	si:ch73-322b17.4	signal transduction, cellular protein modification process
ENSDARG00000095418	CR388363.2
ENSDARG00000095274	si:ch211-278p9.2	signal transduction
ENSDARG00000053370	eif3jb	cellular nitrogen compound metabolic process, biosynthetic process
ENSDARG00000042577	batf3	cellular nitrogen compound metabolic process, biosynthetic process
ENSDARG00000094708	sftpba
ENSDARG00000039871	rpz4
ENSDARG00000089016
ENSDARG00000070755	ccr11.1
ENSDARG00000033355	zgc:101699
ENSDARG00000036057	tradd	signal transduction
ENSDARG00000030025	pimr135	cellular protein modification process
ENSDARG00000095065	si:ch211-113e8.9
ENSDARG00000008548	arhgap12a	signal transduction
ENSDARG00000077673	nlrp16	signal transduction
ENSDARG00000045673	il22
ENSDARG00000042621	cryaba	anatomical structure development, cell differentiation
ENSDARG00000045530	si:ch211-244b2.4
ENSDARG00000002956	si:dkey-32n7.4	signal transduction
ENSDARG00000012271	tmem206
ENSDARG00000040200	BX465228.1
ENSDARG00000012002	slc38a7	transport
ENSDARG00000011581	si:dkey-23k10.5
ENSDARG00000034910	si:ch211-152f2.2
ENSDARG00000036155	gla	cellular nitrogen compound metabolic process
ENSDARG00000087817	si:dkey-30g5.1
ENSDARG00000073731	dok4
ENSDARG00000034598	dicp1.16
ENSDARG00000092355
ENSDARG00000090041	si:dkey-163m14.6	signal transduction
ENSDARG00000092462
ENSDARG00000093551
ENSDARG00000071553	zgc:171500
ENSDARG00000051819	swap70a
ENSDARG00000095352
ENSDARG00000019081	zgc:101723
ENSDARG00000044001	lgals3b
ENSDARG00000046030	zgc:110339
ENSDARG00000077605	frrs1b
ENSDARG00000097026	si:dkey-16m19.1
ENSDARG00000069563	zgc:153151
ENSDARG00000037758	tlr2	signal transduction, transport
ENSDARG00000003570	hsp90b1	anatomical structure development
ENSDARG00000092544
ENSDARG00000062991	abi1b
ENSDARG00000093932	ftr04
ENSDARG00000058759
ENSDARG00000102561	AL645691.1
ENSDARG00000074390	tmem176l.4
ENSDARG00000104895	BX004857.1
ENSDARG00000077488	si:ch73-289h5.4	signal transduction
ENSDARG00000097677	CU207301.2
ENSDARG00000015123	dnase1l4.1	cellular nitrogen compound metabolic process
ENSDARG00000003635	mogat3b
ENSDARG00000099722	zgc:153993	signal transduction
ENSDARG00000067847	il21
ENSDARG00000093857	si:dkey-79f11.10
ENSDARG00000078389	si:dkey-188i13.7	signal transduction
ENSDARG00000062964	si:dkey-246g23.2	transport
ENSDARG00000089547	BX571825.5
ENSDARG00000075248	zgc:172133
ENSDARG00000086996	si:ch73-234b20.5	transport
ENSDARG00000093880
ENSDARG00000100258	si:dkeyp-104b3.2
ENSDARG00000045422	otulina	cellular protein modification process
ENSDARG00000096650	si:dkey-27j5.11
ENSDARG00000071576
ENSDARG00000092209
ENSDARG00000002298	ankrd22
ENSDARG00000041607	eif4ebp3l	cellular nitrogen compound metabolic process, biosynthetic process
ENSDARG00000090015	CR388047.1
ENSDARG00000094782	si:ch211-196h16.4	signal transduction
ENSDARG00000009471	nid2b
ENSDARG00000039888	CR855393.1
ENSDARG00000088701	tlr20.2	signal transduction
ENSDARG00000094571	CU652528.1
ENSDARG00000078319	si:ch211-280c16.1
ENSDARG00000010070	adam9	signal transduction
ENSDARG00000054846	CU657980.1
ENSDARG00000054530	rars	cellular nitrogen compound metabolic process, biosynthetic process
ENSDARG00000095805	si:dkey-16n15.6
ENSDARG00000094047
ENSDARG00000100295	ccl39.3	signal transduction, cellular protein modification process
ENSDARG00000097603	CU571382.3
ENSDARG00000104571	gadd45ab	signal transduction, cellular protein modification process
ENSDARG00000095184	si:ch73-52p7.1
ENSDARG00000074282	si:ch73-12o23.1
ENSDARG00000092253
ENSDARG00000097307	si:dkey-238d18.7
ENSDARG00000099765	BX323861.1
ENSDARG00000092446	BX571825.7
ENSDARG00000087084	hcar1-4	signal transduction
ENSDARG00000006314	itgav	anatomical structure development, signal transduction
ENSDARG00000020278	si:dkeyp-120h9.1	transport
ENSDARG00000003965	tlx1	cellular nitrogen compound metabolic process, biosynthetic process
ENSDARG00000091598	si:ch73-91k6.2	biosynthetic process
ENSDARG00000076870	piezo1	transport
ENSDARG00000095723
ENSDARG00000089129	baxa	signal transduction
ENSDARG00000077881	chl1a
ENSDARG00000101499
ENSDARG00000043445	si:ch211-152f2.3
ENSDARG00000036791	dnmt3bb.1	cellular nitrogen compound metabolic process, anatomical structure development, cell differentiation
ENSDARG00000102451
ENSDARG00000087575	zmp:0000000912
ENSDARG00000017835	brf1a	cellular nitrogen compound metabolic process, anatomical structure development, biosynthetic process, cell differentiation
ENSDARG00000079843	si:dkey-234i14.9
ENSDARG00000094524	si:ch211-1f22.11
ENSDARG00000088440	ssh2a	anatomical structure development, cellular protein modification process, cell differentiation
ENSDARG00000022772	si:ch211-106a19.1	transport
ENSDARG00000100199	si:ch1073-185p12.2
ENSDARG00000057173	ifit8
ENSDARG00000075515	cd37	signal transduction
ENSDARG00000069863
ENSDARG00000091269
ENSDARG00000087474	ccr6a	signal transduction
ENSDARG00000105281	p2ry1	signal transduction
ENSDARG00000096038
ENSDARG00000053257
ENSDARG00000068761	mespab	anatomical structure development
ENSDARG00000094284	si:dkey-58f10.10
ENSDARG00000097297	FP016018.3
ENSDARG00000102018	btr25
ENSDARG00000094411
ENSDARG00000045277	rdh12l
ENSDARG00000069408
ENSDARG00000018587	zgc:152658
ENSDARG00000090912	npc2	transport
ENSDARG00000099083	BX572078.1
ENSDARG00000070132	aste1a
ENSDARG00000068812	tlr7	signal transduction
ENSDARG00000102034	si:ch211-214k5.3
ENSDARG00000061664	zgc:162707
ENSDARG00000096773	pimr131	cellular protein modification process
ENSDARG00000104953	stt3a	biosynthetic process, cellular protein modification process
ENSDARG00000104947	si:ch211-194m7.8
ENSDARG00000096830	mhc1lja
ENSDARG00000087939	CR933559.1
ENSDARG00000092191	CR318588.1
ENSDARG00000041006	st3gal4	biosynthetic process, cellular protein modification process
ENSDARG00000057108	serpine3
ENSDARG00000092317	pimr152	cellular protein modification process
ENSDARG00000095561
ENSDARG00000100899	si:ch211-241b2.5	signal transduction
ENSDARG00000093451
ENSDARG00000094223	CR854965.1
ENSDARG00000026170	hps1
ENSDARG00000045427	si:dkey-96n2.3	signal transduction
ENSDARG00000073974	colgalt1
ENSDARG00000093032
ENSDARG00000079584	zgc:194930
ENSDARG00000070872
ENSDARG00000074212	SLC5A10
ENSDARG00000100491	BX511111.1
ENSDARG00000036382	ponzr6
ENSDARG00000102426	FUT9:(1:of:many)
ENSDARG00000039996	xkr8.3
ENSDARG00000093913
ENSDARG00000104422	si:ch73-34h11.1	signal transduction, cellular protein modification process
ENSDARG00000069887
ENSDARG00000043531	jun	cellular nitrogen compound metabolic process, anatomical structure development, biosynthetic process, signal transduction, cell differentiation
ENSDARG00000046092	si:ch211-283g2.3
ENSDARG00000007396	rnd3b	anatomical structure development, signal transduction
ENSDARG00000095054	pimr148
ENSDARG00000068992	hspa8	anatomical structure development, signal transduction, transport
ENSDARG00000099136
ENSDARG00000101415	CABZ01013771.1
ENSDARG00000091234	si:ch73-335l21.4
ENSDARG00000012945	tnfsf13b
ENSDARG00000095112	BX640512.2
ENSDARG00000097646	BX511021.2
ENSDARG00000007727	rgl2	signal transduction
ENSDARG00000021242	mvp	anatomical structure development, cell differentiation
ENSDARG00000100737	epob
ENSDARG00000097106	CR790366.2
ENSDARG00000096064	si:dkeyp-100h4.4
ENSDARG00000018553	ifih1	cellular nitrogen compound metabolic process, biosynthetic process
ENSDARG00000063177	manf	anatomical structure development, cell differentiation
ENSDARG00000093004
ENSDARG00000092961	ftr26
ENSDARG00000006220	ugt1a1
ENSDARG00000102717	tmem42a
ENSDARG00000012355	galnt8a.1	biosynthetic process, cellular protein modification process
ENSDARG00000060322	zgc:153654
ENSDARG00000044588	emp2
ENSDARG00000068817	pimr149
ENSDARG00000093310
ENSDARG00000101705
ENSDARG00000098792	znrf2b
ENSDARG00000094578	epsti1
ENSDARG00000088423	si:ch211-66k16.28
ENSDARG00000104120	LO018260.1
ENSDARG00000036076	heatr3	transport
ENSDARG00000098787	cd7al
ENSDARG00000100561
ENSDARG00000090649	ly86
ENSDARG00000004754	hspa4a
ENSDARG00000090814	si:dkey-18a10.3	cellular nitrogen compound metabolic process, biosynthetic process
ENSDARG00000104278	slc2a8	transport
ENSDARG00000101864
ENSDARG00000016649	akr7a3
ENSDARG00000059507	si:dkey-163m14.2	signal transduction
ENSDARG00000037158	rcc1
ENSDARG00000071036	si:dkey-286j15.3	signal transduction
ENSDARG00000053455	ccdc103	anatomical structure development
ENSDARG00000089005	AL772298.1
ENSDARG00000092101
ENSDARG00000092634	CABZ01000634.1
ENSDARG00000080589	mir223
ENSDARG00000099514	zgc:112234
ENSDARG00000009266	uevld	cellular protein modification process, transport
ENSDARG00000079095	rin1a
ENSDARG00000005593	rxrga	cellular nitrogen compound metabolic process, biosynthetic process
ENSDARG00000021924	hsp70.3	anatomical structure development
ENSDARG00000096509	si:dkey-27j5.9
ENSDARG00000017985	zgc:77739
ENSDARG00000100275
ENSDARG00000100878
ENSDARG00000027620	bco2l	signal transduction
ENSDARG00000095856
ENSDARG00000068370	ralgps1	signal transduction
ENSDARG00000095349
ENSDARG00000102219	si:ch211-12p12.2
ENSDARG00000010514	cxcr5
ENSDARG00000071341	abch1	transport
ENSDARG00000058700	si:dkey-73p2.2
ENSDARG00000086341
ENSDARG00000104982
ENSDARG00000055723	hsp70l	anatomical structure development
ENSDARG00000076901	CR376751.1
ENSDARG00000097698	si:dkey-117a8.4	signal transduction
ENSDARG00000052971
ENSDARG00000080568	dre-mir-731
ENSDARG00000038681	MFAP4:(1:of:many)
ENSDARG00000098722	si:ch73-170d6.3
ENSDARG00000104707	CU550719.2
ENSDARG00000101514	ftr64
ENSDARG00000098157	CR792416.1
ENSDARG00000096985
ENSDARG00000070683	dkk3b	anatomical structure development, signal transduction
ENSDARG00000095475	BX649377.1
ENSDARG00000101254	BX649411.1
ENSDARG00000102097	nfkbiz
ENSDARG00000035415	ptger4b	signal transduction
ENSDARG00000093557	BX842699.1
ENSDARG00000077155	si:ch211-157p22.10
ENSDARG00000096786	si:ch211-28p3.3
ENSDARG00000082253	RF00003
ENSDARG00000095026	si:dkey-58f10.14
ENSDARG00000097248	si:dkey-117a8.2	signal transduction
ENSDARG00000029688	hsp70.1	anatomical structure development
ENSDARG00000101662
ENSDARG00000092381	si:dkey-23c22.9	cellular protein modification process, transport
ENSDARG00000056134	c1qtnf5
ENSDARG00000059746	plod1a	anatomical structure development, biosynthetic process, cellular protein modification process
ENSDARG00000079325	CABZ01046432.1
ENSDARG00000077575
ENSDARG00000103846	hspa5	signal transduction
ENSDARG00000090552	si:dkey-7j14.6
ENSDARG00000089446
ENSDARG00000016364	gna15.1	signal transduction
ENSDARG00000016730	rfxank
ENSDARG00000092362	hsp70.2
ENSDARG00000012827	mettl3	cellular nitrogen compound metabolic process, anatomical structure development, biosynthetic process, signal transduction, cell differentiation
ENSDARG00000042521	si:dkey-251i10.1	transport
ENSDARG00000096888	serpinb1l4
ENSDARG00000102049	CU550719.1
ENSDARG00000009161	ftr55
ENSDARG00000051768	fhod1
ENSDARG00000055314	mcmbp	cellular nitrogen compound metabolic process, biosynthetic process
ENSDARG00000032043	ftr96
ENSDARG00000103532
ENSDARG00000097459	si:dkey-125e8.3	transport
ENSDARG00000069851
ENSDARG00000101002
ENSDARG00000087532	si:ch211-278p9.1	signal transduction
ENSDARG00000104569	CABZ01088484.1
ENSDARG00000102860
ENSDARG00000070368	casp6l2
ENSDARG00000104877
ENSDARG00000104975
ENSDARG00000102806	zgc:112234
ENSDARG00000093936	si:dkeyp-1h4.6
ENSDARG00000020395	mical2b	cellular nitrogen compound metabolic process, anatomical structure development, biosynthetic process
ENSDARG00000081808
ENSDARG00000077975	si:ch73-343l4.8
ENSDARG00000002369	si:ch211-202a12.4	cellular protein modification process
ENSDARG00000097530	xkr5b
ENSDARG00000026663	tlr19	signal transduction
ENSDARG00000092724
ENSDARG00000014657	zgc:171731
ENSDARG00000063330	mgat4a
ENSDARG00000092516
ENSDARG00000097075	CU855801.1
ENSDARG00000017255	tmed1b	transport
ENSDARG00000043666	abt1	cellular nitrogen compound metabolic process
ENSDARG00000088920
ENSDARG00000097739	si:dkey-238d18.9
ENSDARG00000055856	tor1l1	anatomical structure development, cell differentiation, transport
ENSDARG00000098026	si:dkey-238d18.8
ENSDARG00000097054	CU927934.1
ENSDARG00000028850	btr16
ENSDARG00000100718	me2
ENSDARG00000090537	ifit11
ENSDARG00000096109	si:dkeyp-100h4.2	signal transduction
ENSDARG00000000796	nr4a1	cellular nitrogen compound metabolic process, biosynthetic process
ENSDARG00000017910	pdss1	biosynthetic process
ENSDARG00000096523	si:ch73-94k4.5
ENSDARG00000075163	cxcl20	signal transduction
ENSDARG00000090551	FP102786.1
ENSDARG00000058351	tapbpl
ENSDARG00000032765	net1
ENSDARG00000105283	btr19
ENSDARG00000099669	CR927050.2
ENSDARG00000011259	trpm1a
ENSDARG00000090682
ENSDARG00000097802	si:dkey-238d18.12
ENSDARG00000057698	ctsd	anatomical structure development
ENSDARG00000087251	si:ch73-50f9.4	signal transduction
ENSDARG00000101379	mfsd1	transport
ENSDARG00000102861	lmf1
ENSDARG00000037473	cd79a	anatomical structure development, signal transduction, cell differentiation
ENSDARG00000101044	si:ch73-138e16.6	cellular nitrogen compound metabolic process, biosynthetic process
ENSDARG00000004498	xkr8.1
ENSDARG00000001452	adam8a	signal transduction
ENSDARG00000104275	dicp1.17	signal transduction, cellular protein modification process
ENSDARG00000089377	si:ch211-232p21.6
ENSDARG00000097872	si:ch211-137j23.6	signal transduction
ENSDARG00000097535	si:ch211-252f13.5
ENSDARG00000095673	si:dkey-79f11.8
ENSDARG00000093314
ENSDARG00000102776	cxcl19	signal transduction
ENSDARG00000077777	tmsb4x	anatomical structure development
ENSDARG00000082377	dre-mir-462
ENSDARG00000103059	FP016142.7
ENSDARG00000086228	si:dkey-120c6.5
ENSDARG00000093871
ENSDARG00000100605	FP016142.4
ENSDARG00000092463	rhbdd2
ENSDARG00000087519	CU693446.1
ENSDARG00000091443
ENSDARG00000091718	BX649490.1
ENSDARG00000101472	pop4	cellular nitrogen compound metabolic process
ENSDARG00000095864	ftr59
ENSDARG00000004658	zgc:101810
ENSDARG00000103768
ENSDARG00000098171	zgc:162193
ENSDARG00000095883	BX001026.1
ENSDARG00000057096	ndr1	cellular nitrogen compound metabolic process, anatomical structure development, biosynthetic process, signal transduction, cellular protein modification process, cell differentiation
ENSDARG00000100645
ENSDARG00000074118	ftr15
ENSDARG00000093621	si:dkey-27b3.4
ENSDARG00000037190
ENSDARG00000041991	rrp9	cellular nitrogen compound metabolic process
ENSDARG00000095448	ftr30
ENSDARG00000103677	CABZ01008730.1
ENSDARG00000102450	CU571328.1
ENSDARG00000092589	pimr150
ENSDARG00000071017	nt5e	cellular nitrogen compound metabolic process, biosynthetic process
ENSDARG00000068290	si:dkey-286h2.3
ENSDARG00000105069	CR925723.3
ENSDARG00000013533	hoxb4a	cellular nitrogen compound metabolic process, anatomical structure development, biosynthetic process
ENSDARG00000089622	fgd5b
ENSDARG00000104960	si:ch211-11n16.3
ENSDARG00000098227	BX649608.1
ENSDARG00000101088	si:ch73-359m17.5
ENSDARG00000002401	gale
ENSDARG00000095533	si:ch211-198c19.3
ENSDARG00000004697	rxrgb	cellular nitrogen compound metabolic process, biosynthetic process
ENSDARG00000078206	zgc:171506
ENSDARG00000103434	FP074902.1
ENSDARG00000092999	tnni4b.1
ENSDARG00000006409	mapk12b	signal transduction, cellular protein modification process
ENSDARG00000042452	p2rx4b	transport
ENSDARG00000093297	CU570889.1
ENSDARG00000092889	zgc:194246	cellular nitrogen compound metabolic process
ENSDARG00000063292	ssuh2rs1	anatomical structure development
ENSDARG00000095822	BX324132.2
ENSDARG00000097275	si:ch211-147g22.4
ENSDARG00000076126	actc1a	anatomical structure development
ENSDARG00000042535	actc1a	anatomical structure development
ENSDARG00000058390	acot9.2	cellular nitrogen compound metabolic process
ENSDARG00000005894	slc7a9	transport
ENSDARG00000094866	pimr152	cellular protein modification process
ENSDARG00000055841	CABZ01046427.1
ENSDARG00000025601	trim35-14
ENSDARG00000061948	amotl2b	anatomical structure development, signal transduction
ENSDARG00000079030	ftr39p
ENSDARG00000100502	BX005448.1
ENSDARG00000099180	CR927050.1
ENSDARG00000087492	FO704810.1
ENSDARG00000101721	LO018584.1
ENSDARG00000100703	si:ch211-285j22.3
ENSDARG00000056065	mov10b.2	cellular nitrogen compound metabolic process
ENSDARG00000100411	si:ch73-106n3.1
ENSDARG00000095083	ftr10
ENSDARG00000056443	zgc:152753
ENSDARG00000101418
ENSDARG00000099433	BX927335.1
ENSDARG00000092021	CR513782.1
ENSDARG00000093360	CU469531.2
ENSDARG00000096543	si:ch211-1f22.7
ENSDARG00000102284
ENSDARG00000060471	gcnt3
ENSDARG00000053200	dis3l	cellular nitrogen compound metabolic process
ENSDARG00000095940	si:dkey-19a16.12
ENSDARG00000068182	crb3b
ENSDARG00000069593
ENSDARG00000069381	si:ch211-125e6.5
ENSDARG00000089388	ftr35
ENSDARG00000104042	b4galt4
ENSDARG00000097222	CR854827.1
ENSDARG00000103047
ENSDARG00000092331	pimr136	cellular protein modification process
ENSDARG00000086586
ENSDARG00000095127	si:ch73-343l4.6
ENSDARG00000088019	si:ch211-114l13.12
ENSDARG00000061083	igl4v8
ENSDARG00000040901	si:dkey-11d18.4	signal transduction
ENSDARG00000093487	BX004785.2
ENSDARG00000095193	si:dkey-23c22.7	signal transduction, cellular protein modification process, transport
ENSDARG00000103864
ENSDARG00000039325	pmepa1	signal transduction
ENSDARG00000093313	ubb	cellular protein modification process
ENSDARG00000091499	zmp:0000001020
ENSDARG00000075671	tlr4al	signal transduction, transport
ENSDARG00000102437
ENSDARG00000053928	si:dkey-117a8.3	signal transduction
ENSDARG00000040194
ENSDARG00000029720	si:dkeyp-9d4.2
ENSDARG00000041546	gypc
ENSDARG00000010756	nod2	cellular nitrogen compound metabolic process, biosynthetic process, signal transduction
ENSDARG00000095092	si:ch211-232m8.3
ENSDARG00000092231
ENSDARG00000069190	zgc:172339
ENSDARG00000101520	CR786582.2
ENSDARG00000016427	fignl1	cellular nitrogen compound metabolic process
ENSDARG00000087699	si:dkey-256i11.3	signal transduction
ENSDARG00000101629	CABZ01079192.1
ENSDARG00000104377
ENSDARG00000098456
ENSDARG00000102010
ENSDARG00000091625	si:dkeyp-67f1.2	transport
ENSDARG00000099068	si:ch211-147m6.3
ENSDARG00000104213	si:dkey-283b1.6
ENSDARG00000025046	AL935186.1
ENSDARG00000100761	BX293993.1
ENSDARG00000055490	galnt12	biosynthetic process, cellular protein modification process
ENSDARG00000055118	mylipb	anatomical structure development, signal transduction, cellular protein modification process
ENSDARG00000055893	nmnat1-rbp7a	biosynthetic process
ENSDARG00000058329	si:ch211-247l8.10
ENSDARG00000068657	irgq2
ENSDARG00000097799	zgc:194207
ENSDARG00000044098	egr2a	cellular nitrogen compound metabolic process, biosynthetic process
ENSDARG00000019311	fbxo30b
ENSDARG00000095888	BX248517.1
ENSDARG00000092778	si:ch73-338o16.4
ENSDARG00000092934	si:dkey-32e6.3
ENSDARG00000056617	rpgra	anatomical structure development
ENSDARG00000008026	fam129bb
ENSDARG00000095292	CR394546.3
ENSDARG00000094923	CU469568.2
ENSDARG00000041339	zgc:92380
ENSDARG00000094055	si:dkey-88l16.3
ENSDARG00000057166	lrmda	cell differentiation
ENSDARG00000092040	CR391910.1
ENSDARG00000012390	kcnk5b	anatomical structure development, transport
ENSDARG00000079328	pgbd4
ENSDARG00000100653	si:dkeyp-82b4.6
ENSDARG00000097015	FP016018.2
ENSDARG00000036990	dctd	cellular nitrogen compound metabolic process, biosynthetic process
ENSDARG00000074321	tead3a	cellular nitrogen compound metabolic process, biosynthetic process, signal transduction
ENSDARG00000056835	laynb
ENSDARG00000016527	helz2
ENSDARG00000022689	itgb1b.1	signal transduction
ENSDARG00000076214	zgc:165514	cellular nitrogen compound metabolic process, biosynthetic process
ENSDARG00000096098	BX649399.1
ENSDARG00000026229	prnpa
ENSDARG00000098403	CR925723.1
ENSDARG00000002509	zgc:153911	signal transduction
ENSDARG00000089433
ENSDARG00000092883	si:dkey-193b15.5
ENSDARG00000104825	trim35-7
ENSDARG00000069800
ENSDARG00000038392	si:dkeyp-52c3.5
ENSDARG00000026611	socs3b	signal transduction, cellular protein modification process
ENSDARG00000091748	tbx22	cellular nitrogen compound metabolic process, biosynthetic process
ENSDARG00000091813	si:dkey-21a6.5
ENSDARG00000074170	fbxo4
ENSDARG00000095282	BX950187.1
ENSDARG00000053366	ftr12
ENSDARG00000098678
ENSDARG00000096940	si:dkey-52p2.5
ENSDARG00000098727	BX511018.1
ENSDARG00000092926	si:dkey-66k12.3
ENSDARG00000039756	prop1	cellular nitrogen compound metabolic process, anatomical structure development, biosynthetic process
ENSDARG00000105072
ENSDARG00000019742	tlr4ba
ENSDARG00000096634	si:ch73-94k4.1
ENSDARG00000101780
ENSDARG00000014803	cryba1l2
ENSDARG00000102770
ENSDARG00000088656	si:ch211-212k18.6
ENSDARG00000088428	si:ch211-189a15.5
ENSDARG00000103966	si:ch211-156b7.5
ENSDARG00000104262	si:dkey-56m15.3
ENSDARG00000077782	acer2	cellular nitrogen compound metabolic process
ENSDARG00000086025	si:dkey-238d18.7
ENSDARG00000055926	foxi3a	cellular nitrogen compound metabolic process, anatomical structure development, biosynthetic process, cell differentiation
ENSDARG00000093570	si:dkey-25o1.7
ENSDARG00000102940
ENSDARG00000104501	FP236812.1
ENSDARG00000092667	si:ch211-271e10.2
ENSDARG00000099384	si:dkey-238k10.1	signal transduction
ENSDARG00000102655	CABZ01050398.1
ENSDARG00000071377	hsd11b1la
ENSDARG00000087201
ENSDARG00000010146	cpa2
ENSDARG00000031749	CU861476.1
ENSDARG00000076252	si:dkey-247i3.1
ENSDARG00000099982	ccl39.7	signal transduction, cellular protein modification process
ENSDARG00000103509	si:ch73-106n3.2
ENSDARG00000060662	prf1.9
ENSDARG00000104404	b4galt1l
ENSDARG00000079155	si:ch211-67f13.8	signal transduction
ENSDARG00000098502
ENSDARG00000092520	si:dkey-250k15.10
ENSDARG00000075626	zgc:172090
ENSDARG00000100182
ENSDARG00000057942	glt8d2
ENSDARG00000078479	mocs1	biosynthetic process
ENSDARG00000078147	il10
ENSDARG00000086048	si:ch211-229i14.2
ENSDARG00000075826	msh4	cellular nitrogen compound metabolic process
ENSDARG00000092304	si:dkey-59l11.7
ENSDARG00000096163	BX664605.1
ENSDARG00000052758	pimr130	cellular protein modification process
ENSDARG00000007467	ifit10
ENSDARG00000102973	cmtm8a	anatomical structure development
ENSDARG00000015890	mafa
ENSDARG00000058068	tnfsf10l4
ENSDARG00000074360	ftr57
ENSDARG00000094528
ENSDARG00000042055	fam129aa
ENSDARG00000052097	trim35-31	cellular protein modification process
ENSDARG00000070979	si:dkey-88e12.3	biosynthetic process, cellular protein modification process
ENSDARG00000096162	BX927135.1
ENSDARG00000095610	BX248510.2
ENSDARG00000095369	zgc:112966
ENSDARG00000077474	pla2r1
ENSDARG00000104484	itgb1b	anatomical structure development, signal transduction, cell differentiation
ENSDARG00000100131	cdh29
ENSDARG00000076614	ssuh2.3
ENSDARG00000080385
ENSDARG00000082472
ENSDARG00000093239	BX649641.3
ENSDARG00000093288	CR513782.3
ENSDARG00000097526	CU466287.2
ENSDARG00000078205	ccl34b.9	signal transduction, cellular protein modification process
ENSDARG00000068713	si:dkey-14o1.20
ENSDARG00000092426
ENSDARG00000089661	FO704622.1
ENSDARG00000096624	si:dkey-187i8.2
ENSDARG00000095076	si:dkey-73p2.3
ENSDARG00000059899	ADORA3:(1:of:many)
ENSDARG00000076019	ftr70
ENSDARG00000096657	BX547930.3
ENSDARG00000095155	CR388363.1
ENSDARG00000093865	CR356223.1
ENSDARG00000076801	arap3	anatomical structure development, signal transduction
ENSDARG00000095048	si:dkey-250k15.7
ENSDARG00000096276	ighv6-1	signal transduction, transport
ENSDARG00000030402	twist1a
ENSDARG00000090839	zmp:0000001006
ENSDARG00000092914	BX323812.1
ENSDARG00000055813	si:dkey-225f5.5
ENSDARG00000093648	CR513785.1
ENSDARG00000068227	tmem150aa
ENSDARG00000095211	AL845306.1
ENSDARG00000038646	ftr11
ENSDARG00000092361	si:dkey-79f11.7
ENSDARG00000045601	cax1	anatomical structure development, cell differentiation, transport
ENSDARG00000056166	jac2
ENSDARG00000086294
ENSDARG00000103021	fadd	signal transduction
ENSDARG00000003022	limk1b	cellular protein modification process
ENSDARG00000078182	zgc:194443
ENSDARG00000094885	pimr178	cellular protein modification process
ENSDARG00000035101	dicp2.1
ENSDARG00000077412	ftr08
ENSDARG00000101731	BX649341.1
ENSDARG00000104406
ENSDARG00000056654	gna15.3	signal transduction
ENSDARG00000101424	BX901974.2
ENSDARG00000104373
ENSDARG00000086351
ENSDARG00000062168	tmem168b
ENSDARG00000032743	si:dkey-11p23.7
ENSDARG00000087920	nitr10a
ENSDARG00000067851	lcn15
ENSDARG00000100259	zgc:171759
ENSDARG00000095898	BX664742.1
ENSDARG00000076426
ENSDARG00000095989	AL807749.1
ENSDARG00000097389	BX530407.4
ENSDARG00000100726
ENSDARG00000098037	CU927934.3
ENSDARG00000095482	si:dkey-26i13.3	biosynthetic process
ENSDARG00000100993
ENSDARG00000105044	si:ch211-51i16.3	cellular protein modification process
ENSDARG00000103230	CABZ01079302.1
ENSDARG00000062297	soat1
ENSDARG00000069504	si:dkey-88e18.2
ENSDARG00000097397	ugt5a4
ENSDARG00000096649	adgre19	signal transduction
ENSDARG00000037285	mipa	anatomical structure development, transport
ENSDARG00000026704	ftr72
ENSDARG00000061461	dsela
ENSDARG00000087543
ENSDARG00000097973	si:ch1073-190k2.1
ENSDARG00000104445	CT573793.3
ENSDARG00000054160	zgc:113625
ENSDARG00000095934	si:dkey-151m22.8
ENSDARG00000058318	c1qtnf9
ENSDARG00000036371	acta1a	anatomical structure development, cell differentiation
ENSDARG00000100671	CR790382.1
ENSDARG00000008098	ifit9
ENSDARG00000061737	ece1	cellular nitrogen compound metabolic process, anatomical structure development
ENSDARG00000055398	foxc1b	cellular nitrogen compound metabolic process, anatomical structure development, biosynthetic process, signal transduction, cell differentiation
ENSDARG00000071439	si:dkey-121a9.3
ENSDARG00000092242	si:dkey-26i13.7	biosynthetic process
ENSDARG00000011652	ftr52p
ENSDARG00000098268
ENSDARG00000020483	lta
ENSDARG00000079050	adgre8	signal transduction
ENSDARG00000100923	AL831768.1
ENSDARG00000059254	illr1
ENSDARG00000059365	nipal4	transport
ENSDARG00000081856
ENSDARG00000074029	CT573248.1
ENSDARG00000095720	CR931763.1
ENSDARG00000099073	CU856343.1
ENSDARG00000100688	CR450749.2
ENSDARG00000079111	actc1c
ENSDARG00000039423	AL831745.1
ENSDARG00000018506	ftr06
ENSDARG00000026359	pbld2	biosynthetic process
ENSDARG00000006863	si:ch1073-349o24.2
ENSDARG00000090106	slc17a7b	transport
ENSDARG00000035028	lpcat4
ENSDARG00000009673	si:ch211-197g15.6
ENSDARG00000093350	si:dkey-58f10.7
ENSDARG00000081235
ENSDARG00000098097	jac3
ENSDARG00000099197	actc1b
ENSDARG00000099332	ly6m5
ENSDARG00000103586	si:dkey-65j6.2	signal transduction
ENSDARG00000055618	acta1b	anatomical structure development, cell differentiation
ENSDARG00000009121
ENSDARG00000087646	runx1	cellular nitrogen compound metabolic process, anatomical structure development, biosynthetic process, cell differentiation

## Sheet: 2-7dpf_AM_GO
GO_id	Term	Number of genes in GO term	Number of genes	Frequency of genes in cluster	genes
GO:0007165	signal transduction	42	93	45.16%	abi3a, adcy7, adrb2a, apbb1ip, arhgap22, arhgap25, arhgap4a, arhgap4b, blnk, cd4-1, cmklr1, csf1ra, csf1rb, cxcr3.2, dock8, gmip, gpr132b, gpr183a, hcst, il1b, il7r, irf5, itgae.2, itgb2, lcp2a, lcp2b, p2ry12, p2ry13, pik3cd, pik3r5, plcg2, ptk2ba, rasal3, rgs14a, rhoh, sh3bp1, sla1, stat6, tgfb1b, tlr1, tlr9, unc93b1
GO:0002376	immune system process	26	93	27.96%	cd180, cd4-1, cebpa, cmklr1, csf1ra, csf3r, cxcr3.2, fybb, gpr183a, hcst, ikzf1, il1b, il7r, irf4a, irf5, irf8, mmp9, p2ry12, ptk2ba, tgfb1b, tlr1, tlr9, tnfaip8l2a, tnfaip8l2b, unc93b1, wasb
GO:0048856	anatomical structure development	21	93	22.58%	abi3a, cebpa, csf1ra, csf3r, ctsz, fmnl1a, gpr183a, grna, ikzf1, il1b, il7r, irf4a, irf8, lyve1a, mmp9, mybpc3, parvg, pik3cd, ptk2ba, rhoh, tgfb1b
GO:0030154	cell differentiation	17	93	18.28%	abi3a, cebpa, csf1ra, csf1rb, csf3r, gpr183a, grna, ikzf1, il7r, irf4a, irf8, mybpc3, parvg, pik3cd, ptk2ba, sla1, tgfb1b
GO:0006950	response to stress	16	93	17.20%	cd180, csf1ra, cxcr3.2, il1b, irf5, mmp9, mpeg1.1, ncf1, p2ry12, pik3cd, tlr1, tlr9, tnfaip8l2a, tnfaip8l2b, uba7, unc93b1
GO:0048870	cell motility	16	93	17.20%	abi3a, arhgap4a, arhgap4b, cebpa, cmklr1, csf1ra, cxcr3.2, gpr183a, il1b, irf4a, itgb2, mmp9, pik3cd, ptk2ba, rgs14a, wasb
GO:0040011	locomotion	16	93	17.20%	abi3a, arhgap4a, arhgap4b, cebpa, cmklr1, csf1ra, cxcr3.2, gpr183a, il1b, irf4a, itgb2, mmp9, pik3cd, ptk2ba, rgs14a, wasb
GO:0009058	biosynthetic process	14	93	15.05%	adcy7, cebpa, cebpb, hk2, ikzf1, irf4a, irf4b, irf5, irf8, lpcat2, pik3cd, stat6, tlr9, zfhx3
GO:0034641	cellular nitrogen compound metabolic process	12	93	12.90%	adcy7, cebpa, cebpb, hk2, ikzf1, irf4a, irf4b, irf5, irf8, stat6, tlr9, zfhx3
GO:0006464	cellular protein modification process	12	93	12.90%	cd4-1, csf1ra, csf1rb, gpr183a, pik3cd, pik3r5, ptk2ba, ptpn18, ripk3, sla1, tgfb1b, uba7
GO:0007010	cytoskeleton organization	11	93	11.83%	abi3a, ccdc88b, fmnl1a, mybpc3, parvg, ptk2ba, rgs14a, rhoh, sh3bp1, wasa, wasb
GO:0006810	transport	9	93	9.68%	abcc3, ccdc88b, ncf4, tcirg1b, tlr1, tnfaip2b, unc93b1, wasa, wasb
GO:0022607	cellular component assembly	6	93	6.45%	abi3a, mybpc3, parvg, ptk2ba, wasa, wasb
GO:0007155	cell adhesion	6	93	6.45%	gpr183a, itgae.2, itgb2, lyve1a, parvg, ptk2ba
GO:0000902	cell morphogenesis	6	93	6.45%	fmnl1a, gpr183a, grna, parvg, pik3cd, rhoh
GO:0008219	cell death	6	93	6.45%	card9, csf1ra, csf1rb, tgfb1b, tnfaip8l2a, tnfaip8l2b
GO:0042592	homeostatic process	5	93	5.38%	cmklr1, cxcr3.2, gpr183a, hk2, tcirg1b
GO:0065003	protein-containing complex assembly	5	93	5.38%	abi3a, mybpc3, ptk2ba, wasa, wasb
GO:0009056	catabolic process	5	93	5.38%	ctss2.2, ctsz, hk2, mmp9, plcg2
GO:0048646	anatomical structure formation involved in morphogenesis	4	93	4.30%	ctsz, lyve1a, mybpc3, ptk2ba
GO:0016192	vesicle-mediated transport	4	93	4.30%	ncf4, tnfaip2b, wasa, wasb
GO:0008283	cell proliferation	4	93	4.30%	csf3r, ptk2ba, sla1, tgfb1b
GO:0040007	growth	4	93	4.30%	grna, il1b, mmp9, pik3cd
GO:0006629	lipid metabolic process	3	93	3.23%	lpcat2, pik3cd, plcg2
GO:0009790	embryo development	2	93	2.15%	cebpa, csf3r
GO:0044281	small molecule metabolic process	2	93	2.15%	adcy7, hk2
GO:0055085	transmembrane transport	2	93	2.15%	abcc3, tcirg1b
GO:0043473	pigmentation	2	93	2.15%	adrb2a, csf1ra
GO:0003013	circulatory system process	2	93	2.15%	adrb2a, mybpc3
GO:0000003	reproduction	1	93	1.08%	rgs14a
GO:0006259	DNA metabolic process	1	93	1.08%	cebpb
GO:0050877	nervous system process	1	93	1.08%	abi3a
GO:0030705	cytoskeleton-dependent intracellular transport	1	93	1.08%	ccdc88b
GO:0006091	generation of precursor metabolites and energy	1	93	1.08%	hk2
GO:0034655	nucleobase-containing compound catabolic process	1	93	1.08%	hk2
GO:0030198	extracellular matrix organization	1	93	1.08%	mmp9
GO:0005975	carbohydrate metabolic process	1	93	1.08%	hk2
GO:0051186	cofactor metabolic process	1	93	1.08%	hk2
GO:0061024	membrane organization	1	93	1.08%	grna
GO:0051301	cell division	1	93	1.08%	rgs14a
GO:0051604	protein maturation	1	93	1.08%	plaua
GO:0007049	cell cycle	1	93	1.08%	rgs14a
GO:0021700	developmental maturation	0	93	0 %	none
GO:0022618	ribonucleoprotein complex assembly	0	93	0 %	none
GO:0006914	autophagy	0	93	0 %	none
GO:0071554	cell wall organization or biogenesis	0	93	0 %	none
GO:0006457	protein folding	0	93	0 %	none
GO:0006605	protein targeting	0	93	0 %	none
GO:0071941	nitrogen cycle metabolic process	0	93	0 %	none
GO:0006520	cellular amino acid metabolic process	0	93	0 %	none
GO:0007005	mitochondrion organization	0	93	0 %	none
GO:0006412	translation	0	93	0 %	none
GO:0032196	transposition	0	93	0 %	none
GO:0019748	secondary metabolic process	0	93	0 %	none
GO:0015979	photosynthesis	0	93	0 %	none
GO:0006790	sulfur compound metabolic process	0	93	0 %	none
GO:0000278	mitotic cell cycle	0	93	0 %	none
GO:0007059	chromosome segregation	0	93	0 %	none
GO:0042254	ribosome biogenesis	0	93	0 %	none
GO:0044403	symbiont process	0	93	0 %	none
GO:0007009	plasma membrane organization	0	93	0 %	none
GO:0006397	mRNA processing	0	93	0 %	none
GO:0007267	cell-cell signaling	0	93	0 %	none
GO:0007568	aging	0	93	0 %	none
GO:0006913	nucleocytoplasmic transport	0	93	0 %	none
GO:0140014	mitotic nuclear division	0	93	0 %	none
GO:0006399	tRNA metabolic process	0	93	0 %	none
GO:0034330	cell junction organization	0	93	0 %	none
GO:0051276	chromosome organization	0	93	0 %	none
GO:0007034	vacuolar transport	0	93	0 %	none

## Sheet: 2-7dpf_AM_gene
ensembl_id	symbol	GO term
ENSDARG00000102986	csf1ra	signal transduction, immune system process, anatomical structure development, cell differentiation, response to stress, cell motility, locomotion, cellular protein modification process, cell death, pigmentation
ENSDARG00000055290	mpeg1.1	response to stress
ENSDARG00000016505	apbb1ip	signal transduction
ENSDARG00000015149	wasa	cytoskeleton organization, transport, cellular component assembly, protein-containing complex assembly, vesicle-mediated transport
ENSDARG00000069168	si:dkey-73n10.1
ENSDARG00000078092	limd2
ENSDARG00000045224	glipr1a
ENSDARG00000076484	stab1
ENSDARG00000078734	myo1f
ENSDARG00000061784	arhgap25	signal transduction
ENSDARG00000057787	itgae.2	signal transduction, cell adhesion
ENSDARG00000068258	lrch4
ENSDARG00000070121	rhoh	signal transduction, anatomical structure development, cytoskeleton organization, cell morphogenesis
ENSDARG00000055713	fmnl1a	anatomical structure development, cytoskeleton organization, cell morphogenesis
ENSDARG00000077009	wdfy4
ENSDARG00000076189	ccdc88b	cytoskeleton organization, transport, cytoskeleton-dependent intracellular transport
ENSDARG00000038822	mrc1b
ENSDARG00000069114	unc93b1	signal transduction, immune system process, response to stress, transport
ENSDARG00000044694	fybb	immune system process
ENSDARG00000016939	itgb2	signal transduction, cell motility, locomotion, cell adhesion
ENSDARG00000102908	il16
ENSDARG00000067672	card9	cell death
ENSDARG00000053624	csf1rb	signal transduction, cell differentiation, cellular protein modification process, cell death
ENSDARG00000026350	wasb	immune system process, cell motility, locomotion, cytoskeleton organization, transport, cellular component assembly, protein-containing complex assembly, vesicle-mediated transport
ENSDARG00000045959	csf3r	immune system process, anatomical structure development, cell differentiation, cell proliferation, embryo development
ENSDARG00000078970	il7r	signal transduction, immune system process, anatomical structure development, cell differentiation
ENSDARG00000013539	ikzf1	immune system process, anatomical structure development, cell differentiation, biosynthetic process, cellular nitrogen compound metabolic process
ENSDARG00000055955	lcp2a	signal transduction
ENSDARG00000104474	il6r
ENSDARG00000046148	tnfaip8l2b	immune system process, response to stress, cell death
ENSDARG00000007711	rab3il1
ENSDARG00000098700	il1b	signal transduction, immune system process, anatomical structure development, response to stress, cell motility, locomotion, growth
ENSDARG00000075818	dok2
ENSDARG00000055225	dock8	signal transduction
ENSDARG00000089933	rasal3	signal transduction
ENSDARG00000006308	ptpn18	cellular protein modification process
ENSDARG00000013771	ctss2.2	catabolic process
ENSDARG00000102762	pik3r5	signal transduction, cellular protein modification process
ENSDARG00000096587	NA
ENSDARG00000022841	ptk2ba	signal transduction, immune system process, anatomical structure development, cell differentiation, cell motility, locomotion, cellular protein modification process, cytoskeleton organization, cellular component assembly, cell adhesion, protein-containing complex assembly, anatomical structure formation involved in morphogenesis, cell proliferation
ENSDARG00000033735	ncf1	response to stress
ENSDARG00000093750	cd180	immune system process, response to stress
ENSDARG00000042722	blnk	signal transduction
ENSDARG00000053010	lpcat2	biosynthetic process, lipid metabolic process
ENSDARG00000075592	tnfaip8l2a	immune system process, response to stress, cell death
ENSDARG00000078119	sh3bp1	signal transduction, cytoskeleton organization
ENSDARG00000056407	irf8	immune system process, anatomical structure development, cell differentiation, biosynthetic process, cellular nitrogen compound metabolic process
ENSDARG00000103057	zfhx3	biosynthetic process, cellular nitrogen compound metabolic process
ENSDARG00000103276	fcer1g
ENSDARG00000068763	plcg2	signal transduction, catabolic process, lipid metabolic process
ENSDARG00000015902	stat6	signal transduction, biosynthetic process, cellular nitrogen compound metabolic process
ENSDARG00000056615	cybb
ENSDARG00000090965	ripk3	cellular protein modification process
ENSDARG00000078249	unc13d
ENSDARG00000062483	NA
ENSDARG00000075833	lyve1a	anatomical structure development, cell adhesion, anatomical structure formation involved in morphogenesis
ENSDARG00000043081	ctsz	anatomical structure development, catabolic process, anatomical structure formation involved in morphogenesis
ENSDARG00000015003	arhgap4b	signal transduction, cell motility, locomotion
ENSDARG00000074302	gpr183b
ENSDARG00000102100	mrc1a
ENSDARG00000062986	pnpla7a
ENSDARG00000070668	cd4-1	signal transduction, immune system process, cellular protein modification process
ENSDARG00000060070	adcy7	signal transduction, biosynthetic process, cellular nitrogen compound metabolic process, small molecule metabolic process
ENSDARG00000039265	arhgap4a	signal transduction, cell motility, locomotion
ENSDARG00000040812	ncf4	transport, vesicle-mediated transport
ENSDARG00000036107	txnipa
ENSDARG00000010317	gpr183a	signal transduction, immune system process, anatomical structure development, cell differentiation, cell motility, locomotion, cellular protein modification process, cell adhesion, cell morphogenesis, homeostatic process
ENSDARG00000077249	gmip	signal transduction
ENSDARG00000036215	lcp2b	signal transduction
ENSDARG00000015293	fam110a
ENSDARG00000096662	abcc3	transport, transmembrane transport
ENSDARG00000076586	csf2rb
ENSDARG00000021521	rgs14a	signal transduction, cell motility, locomotion, cytoskeleton organization, reproduction, cell division, cell cycle
ENSDARG00000105142	tcirg1b	transport, homeostatic process, transmembrane transport
ENSDARG00000067711	parvg	anatomical structure development, cell differentiation, cytoskeleton organization, cellular component assembly, cell adhesion, cell morphogenesis
ENSDARG00000003250	pik3cd	signal transduction, anatomical structure development, cell differentiation, response to stress, cell motility, locomotion, biosynthetic process, cellular protein modification process, cell morphogenesis, growth, lipid metabolic process
ENSDARG00000069944	p2ry13	signal transduction
ENSDARG00000103540	gpr132b	signal transduction
ENSDARG00000021255	arhgap22	signal transduction
ENSDARG00000090890	cmklr1	signal transduction, immune system process, cell motility, locomotion, homeostatic process
ENSDARG00000060072	abi3a	signal transduction, anatomical structure development, cell differentiation, cell motility, locomotion, cytoskeleton organization, cellular component assembly, protein-containing complex assembly, nervous system process
ENSDARG00000042816	mmp9	immune system process, anatomical structure development, response to stress, cell motility, locomotion, catabolic process, growth, extracellular matrix organization
ENSDARG00000041041	cxcr3.2	signal transduction, immune system process, response to stress, cell motility, locomotion, homeostatic process
ENSDARG00000055374	irf4b	biosynthetic process, cellular nitrogen compound metabolic process
ENSDARG00000036074	cebpa	immune system process, anatomical structure development, cell differentiation, cell motility, locomotion, biosynthetic process, cellular nitrogen compound metabolic process, embryo development
ENSDARG00000004954	grna	anatomical structure development, cell differentiation, cell morphogenesis, growth, membrane organization
ENSDARG00000042725	cebpb	biosynthetic process, cellular nitrogen compound metabolic process, DNA metabolic process
ENSDARG00000069945	p2ry12	signal transduction, immune system process, response to stress
ENSDARG00000087832	bcl3
ENSDARG00000027310	lsp1
ENSDARG00000045681	irf5	signal transduction, immune system process, response to stress, biosynthetic process, cellular nitrogen compound metabolic process
ENSDARG00000101482	hk2	biosynthetic process, cellular nitrogen compound metabolic process, homeostatic process, catabolic process, small molecule metabolic process, generation of precursor metabolites and energy, nucleobase-containing compound catabolic process, carbohydrate metabolic process, cofactor metabolic process
ENSDARG00000092074	hcst	signal transduction, immune system process
ENSDARG00000061222	uba7	response to stress, cellular protein modification process
ENSDARG00000006560	irf4a	immune system process, anatomical structure development, cell differentiation, cell motility, locomotion, biosynthetic process, cellular nitrogen compound metabolic process
ENSDARG00000044490	tlr9	signal transduction, immune system process, response to stress, biosynthetic process, cellular nitrogen compound metabolic process
ENSDARG00000069961	il21r.1
ENSDARG00000058160	tnfaip2b	transport, vesicle-mediated transport
ENSDARG00000011615	mybpc3	anatomical structure development, cell differentiation, cytoskeleton organization, cellular component assembly, protein-containing complex assembly, anatomical structure formation involved in morphogenesis, circulatory system process
ENSDARG00000075265	plaua	protein maturation
ENSDARG00000100649	tlr1	signal transduction, immune system process, response to stress, transport
ENSDARG00000088124	adrb2a	signal transduction, pigmentation, circulatory system process
ENSDARG00000054340	sla1	signal transduction, cell differentiation, cellular protein modification process, cell proliferation
ENSDARG00000034895	tgfb1b	signal transduction, immune system process, anatomical structure development, cell differentiation, cellular protein modification process, cell death, cell proliferation

## Sheet: 2-7dpf_mAM_GO
GO_id	Term	Number of genes in GO term	Number of genes	Frequency of genes in cluster	genes
GO:0048856	anatomical structure development	306	1110	27.57%	abca1a, abcd1, abhd12, acvrl1, adgra2, aggf1, ago2, alms1, alx4a, ambra1b, ano6, arf6a, arhgef28, ascc1, asxl1, asxl2, atp13a2, atxn7, bmp10, bms1, bptf, brca2, brd4, brwd1, cad, calcrlb, cbfb, cbl, cbx6b, ccm2, ccnk, cd2ap, cdc42se2, cdh15, cdh17, cdh26.1, cdk10, cdkn1a, cecr2, cenpf, cep63, cftr, chaf1b, chd4a, chd8, cldn7b, clint1a, clocka, col12a1b, col4a5, crebbpa, csrp3, ctdnep1b, ctsk, cxa…
GO:0034641	cellular nitrogen compound metabolic process	299	1110	26.94%	ada, adcy9, ago2, ahcy, alx4a, ampd2a, ampd3b, arid2, arid4a, arid5a, arnt, arntl1b, arntl2, asxl1, asxl2, atf4a, atf7a, atm, bach1b, bach2b, bend5, bmp10, bms1, bop1, bptf, brca2, brd4, brip1, brwd1, cad, card11, cbfb, ccar1, ccnk, ccnt1, cdc6, cdk12, cers2b, chaf1a, chd8, clocka, clockb, cnot2, cnot3a, cnot3b, cps1, cpt1b, cpt1cb, crebbpa, crebrf, crema, crtc1b, ctc1, ctdp1, cyfip1, dcp1b, dhx3…
GO:0009058	biosynthetic process	261	1110	23.51%	acacb, ada, adcy9, ago2, alx4a, ampd2a, ampd3b, apoa1b, arid2, arid4a, arid5a, arnt, arntl1b, arntl2, asxl1, asxl2, atf4a, atf7a, b3gnt2b, bach1b, bach2b, bend5, bmp10, bptf, brd4, brwd1, cad, card11, cbfb, cbsa, ccar1, ccnk, ccnt1, cdc6, cdk12, cers2b, chaf1a, chd8, clocka, clockb, cnot2, cnot3a, cnot3b, cps1, crebbpa, crebrf, crema, crtc1b, ctc1, ctdnep1b, ctdp1, cyfip1, dhx33, dhx9, dna2, dnaj…
GO:0007165	signal transduction	228	1110	20.54%	acvrl1, adcy9, adgra2, adgrl4, adrb3b, aggf1, akap12a, arhgap15, arhgap17b, arhgap27, arhgap29a, arhgap29b, arhgap36, arhgdia, arhgef16, arhgef18b, arhgef2, arhgef28, arhgef40, arhgef6, asb6, atm, bmp10, brd4, cad, calcrlb, casp2, cbl, ccdc88c, cd40, cdc42se2, cdkn1a, cep63, chd8, chek2, cnksr3, cysltr1, dab2ipb, ddr2a, depdc1a, dgkaa, dgke, dock10, dot1l, ednraa, eps8l3a, erbin, f2rl2, fgd5a, fg…
GO:0006464	cellular protein modification process	163	1110	14.68%	aak1b, acvrl1, anapc1, asb6, atm, b3gnt2b, bmp10, brd4, bub1, camkk1a, cbl, ccnd2b, ccny, cdc20, cdk10, cdk12, cdk14, cdk19, cdk4, cdk6, chek2, cnot4a, crebbpa, csnk2a1, csnk2a2b, csrp2bp, ctdp1, ddr2a, dnmt1, dot1l, dph6, ep300b, esco1, flt4, fut10, fynb, gper1, grk6, hipk2, hipk3b, huwe1, ikbkb, ikbke, impact, irak1, itchb, itk, jak1, jak2a, jarid2b, jmjd1cb, kdm6bb, kdm7aa, keap1b, kmt2a, ksr1…
GO:0030154	cell differentiation	155	1110	13.96%	abcd1, adgra2, aggf1, ago2, ambra1b, arf6a, ascc1, atxn7, bmp10, brd4, cad, cbfb, cbx6b, ccm2, cdk10, cdkn1a, cecr2, cep63, col12a1b, col4a5, crebbpa, csrp3, cyfip1, dctn1a, ddr2a, dicer1, disc1, dync1h1, e2f8, egfl7, elk1, elk3, elk4, enpp1, etv2, exoc5, ezrb, fli1a, fli1b, flt4, foxa3, fxr1, fynb, gata3, gper1, hal, hcfc1b, hgfb, hipk2, hmcn2, htt, ifngr1, il2rga, impact, iqgap2, itga5, jag1a, …
GO:0006810	transport	148	1110	13.33%	abca1a, abca1b, abcb5, abcb6b, abcc1, abcc2, abcc4, abcc6b.2, abcd1, ano6, antxr1c, antxr2a, apoa1b, apoba, apobb.1, apobb.2, aqp7, arf6a, arfgap2, atp10a, atp11c, atp13a2, atp1a1a.5, atp2a3, atp6v1c2, atp8b5a, bin1b, bin2b, ccdc88c, cftr, chmp2bb, clcn5b, clint1a, cnih4, dctn1a, dennd1a, dnm2a, ednraa, ehd2a, ehd4, enpp1, erbin, esyt2a, exoc3l2b, exoc3l4, exoc5, fyco1a, gga3, glra4b, gpr155a, ha…
GO:0006950	response to stress	105	1110	9.46%	abcc1, acvrl1, ankhd1, ano6, atm, baz1b, brca2, brd4, brip1, casp2, cd40, cep63, cftr, chaf1a, chd4a, chek2, col12a1b, crebrf, disc1, dot1l, enpp4, evpla, exo1, f2, f2rl2, faf1, fancc, fgb, fynb, gata3, gpatch3, habp2, hmmr, hmox1a, huwe1, il17d, impact, ino80db, irf1b, kdm6bb, l1camb, lig1, lyn, map2k4a, map2k7, map3k1, map3k14a, map3k2, map3k3, map3k4, map4k3b, mapk8b, marco, mastl, mavs, mcm10…
GO:0002376	immune system process	92	1110	8.29%	aggf1, ago2, ankhd1, ano6, brd4, cbfb, cbl, cbx6b, cd40, cecr2, cftr, clocka, crebbpa, dnmt1, enpp1, erap1a, erap1b, etv2, gata3, gnb1a, gpatch3, hal, hrc, ifngr1, il10rb, il2rga, inppl1a, irf1b, itk, jag1a, jak1, jak2a, jmjd1cb, kdm6bb, klf3, klf9, kmt2a, lyn, mastl, mavs, mbd6, melk, mmp13a, mta3, nbeal2, ncor1, ncor2, nfkbiaa, notch1b, npm1a, nr4a2b, nr4a3, nrros, prg4b, prkcbb, prkdc, ptpn9a,…
GO:0009790	embryo development	89	1110	8.02%	aggf1, ambra1b, ascc1, atp13a2, atxn7, cenpf, chaf1b, cldn7b, clocka, def6a, disc1, dnm2a, eef2b, egr1, ep300b, etv2, ezrb, faf1, fbxl18, foxa3, furina, fxr1, fynb, gata3, git2a, gon4l, gper1, gsdmeb, hcfc1b, hmcn2, htt, invs, itga5, jak2a, kdm6bb, klf2a, klf2b, lamc1, leg1.1, lrp5, ltb4r, map2k7, mcm5, med14, mta3, myh9b, nbas, nipbla, nolc1, pappa2, pappab, pax8, pi4kaa, plcb3, polr1a, prdm1a, …
GO:0007049	cell cycle	75	1110	6.76%	alms1, anapc1, antxr2a, aspm, atm, birc6, bop1, bora, brip1, btg2, bub1, bub1bb, cables2b, ccnd2b, ccny, cdc20, cdc6, cdkn1a, cenpe, cep63, chaf1a, chaf1b, chek2, dot1l, e2f4, e2f8, esco1, espl1, fbxl18, gper1, ikbkb, kif18a, knl1, lig1, m1ap, mastl, mcm5, mdm1, melk, msh6, mybl2b, nbn, ncapg, nf1a, nipbla, nuf2, nusap1, pcm1, pla2g4aa, plk1, plk2b, plk4, prkcda, prkcdb, psme1, rad50, rbl1, rnf16…
GO:0009056	catabolic process	73	1110	6.58%	abcd1, abhd12, ada, ahcy, ambra1b, anapc1, apoa1b, atg16l1, birc6, cdc20, clpxb, ctsk, dcp1b, dicer1, enpp1, erap1a, erap1b, fbxl18, fxr1, fyco1a, ggact.3, gpcpd1, gpd1a, hal, hgd, hmox1a, huwe1, itchb, lpl, man2c1, mmp13a, nbas, nr1d1, pla2g4aa, plbd1, plcb3, plcd1a, pld1b, psme1, psme4b, ptpn23a, pygb, rad23b, rhbdf1a, rnf167, rnf19b, rock2a, scpep1, si:dkey-23p11.2, skp2, slc27a4, smcr8b, tet1…
GO:0022607	cellular component assembly	71	1110	6.40%	abcc4, alms1, apoa1b, atg16l1, atxn2l, bin2b, bptf, capgb, cbfb, ccm2, cdh15, cdh17, cdh26.1, cenpf, cep63, cfap206, chaf1a, chaf1b, crtc1b, csrp3, cyfip1, dicer1, eif3k, eps8l3a, exoc5, ezrb, fgb, gemin6, hmcn2, impact, itga5, kank3, limk1a, lmod3, mdm1, mdn1, mef2ca, mms19, myh6, pcm1, plk4, prnpb, pstpip1a, ptpn23a, rad52, rag2, rhof, rpl5a, rttn, scara5, sec31a, sec31b, sh3pxd2b, shprh, si:ch…
GO:0051276	chromosome organization	65	1110	5.86%	anapc1, arid1aa, arid1ab, atm, baz1b, bptf, brd4, bub1, bub1bb, cdk10, cenpe, chaf1a, chaf1b, chd8, crebbpa, csrp2bp, ctc1, dnajc2, dnmt1, dot1l, ep300b, esco1, jarid2b, jmjd1cb, kdm4aa, kdm4b, kdm6bb, kdm7aa, kif18a, kmt2a, mier2, msh6, mta2, mta3, nbn, ncapg, nipbla, noc2l, npm1a, nuf2, nup155, nusap1, pot1, prkcbb, prkdc, psme4b, rad50, rag2, setd1ba, setd2, shprh, smarca4a, smarcc1a, smarce1,…
GO:0048646	anatomical structure formation involved in morphogenesis	63	1110	5.68%	abca1a, abhd12, adgra2, aggf1, ano6, atxn7, cad, calcrlb, cbfb, cldn7b, csrp3, dab2ipb, dctn1a, disc1, dnmt1, e2f8, etv2, exoc5, fli1a, fli1b, flt4, fxr1, gata3, hgfb, hmcn2, hspa12b, htt, invs, itga5, itga9, klf2a, klf2b, lmod3, lpar2b, map2k7, mef2ca, myh6, nbeal2, nfkb2, notch1b, notch2, nup153, pappa2, pax8, plk2b, pxna, rock2a, s1pr2, sap130a, sap130b, si:ch211-79m20.1, smarca4a, spry1, syk,…
GO:0007010	cytoskeleton organization	61	1110	5.50%	alms1, antxr2a, arhgap17b, aspm, bora, brwd1, capgb, capn2a, capn2b, cbfb, ccdc88c, cep350, cep63, cfap206, csrp3, diaph3, ehd2a, eml3, evpla, fam83hb, havcr1, hmcn2, kank3, kif18a, limk1a, lmod3, mark2a, mast2, mdm1, mef2ca, mical2a, myh6, myh9b, nckap5l, nuf2, nusap1, pcm1, plk4, pstpip1a, rhof, rock2a, rttn, shroom1, si:ch211-165e15.1, spdl1, spice1, ssh1a, ssh2b, stil, syne3, tacc3, tln1, tnf…
GO:0040011	locomotion	60	1110	5.41%	acvrl1, ano6, ascc1, cbfb, cftr, col4a5, cyfip1, def6a, disc1, e2f8, ezrb, flt4, gata3, git2a, gnb1a, hgfb, hmcn2, inppl1a, itchb, itga5, itgb6, itgb7, lamc1, lrp5, lyn, med13b, mmp13a, ngfrb, nhsl1b, nusap1, pak2a, pld1b, plxnb1b, plxnc1, ptch2, ptpn23a, rest, rhbdf1a, rhof, rock2a, s1pr2, s1pr4, sap130a, sap130b, sema4ab, si:ch211-79m20.1, smarca4a, socs1a, stat3, stk10, syk, tbx1, tek, tmem2, …
GO:0055085	transmembrane transport	60	1110	5.41%	abca1a, abca1b, abcb5, abcb6b, abcc1, abcc2, abcc4, abcc6b.2, abcd1, ano6, aqp7, atp1a1a.5, atp2a3, atp6v1c2, cftr, clcn5b, ednraa, glra4b, gpr155a, hrc, itpr1a, kcnh6a, kcnk5a, kcnn4, kcnq5a, kcnq5b, lrrc18a, lrrc8db, mipb, plcb3, scara5, slc12a7b, slc16a5a, slc16a6b, slc19a3a, slc25a37, slc29a1a, slc35c1, slc38a5a, slc39a10, slc39a5, slc43a1a, slc43a2a, slc43a2b, slc5a11, slc5a3a, slc5a9, slc8b…
GO:0042592	homeostatic process	57	1110	5.14%	acp5a, ago2, apoa1b, atm, atp1a1a.5, atp2a3, cftr, cps1, ctc1, dot1l, enpp1, exoc5, flnca, hmox1a, htt, jak2a, kdm6bb, klf3, klf9, kmt2a, lrrc8db, melk, nbn, notch2, nr1h5, nr4a2b, nr4a3, plcb3, pot1, prkdc, ptpn9a, rad50, rasa3, scara5, slc12a7b, slc25a37, slc39a10, slc39a5, slc4a2a, slc4a2b, slc9a2, spi1b, stat5a, stil, stim1b, terf1, tet2, tfec, tfr1a, tmx4, tp53, trim33, trpv6, ttk, txnl1, uh…
GO:0048870	cell motility	51	1110	4.59%	acvrl1, ano6, cbfb, cftr, def6a, disc1, ezrb, flt4, gata3, git2a, gnb1a, hgfb, hmcn2, inppl1a, itchb, itga5, itgb6, itgb7, lrp5, lyn, med13b, mmp13a, ngfrb, nhsl1b, nusap1, pak2a, pld1b, plxnb1b, plxnc1, ptpn23a, rest, rhbdf1a, rhof, rock2a, s1pr2, s1pr4, sema4ab, si:ch211-79m20.1, smarca4a, socs1a, stat3, stk10, syk, tbx1, tek, tmem2, tnfaip3, tnfrsf1a, traf6, trim33, zranb1b
GO:0006259	DNA metabolic process	47	1110	4.23%	atm, brca2, brip1, cdc6, chaf1a, ctc1, dicer1, dna2, dnmt1, dnmt3aa, e2f8, esco1, exo1, fancc, huwe1, ino80db, lig1, mcm10, mcm5, mms19, msh6, nbn, nipbla, orc2, polm, polq, pot1, prkdc, psme4b, rad23b, rad50, rad52, rag2, rrm1, si:ch211-79m20.1, smc6, tcf7, terf1, tet1, tet2, tk1, top2a, top3b, tp53, trrap, uhrf1, zgc:123335
GO:0044281	small molecule metabolic process	46	1110	4.14%	abcd1, acacb, ada, adcy9, ahcy, alox5a, ampd2a, ampd3b, apoa1b, cad, cbsa, cps1, elovl5, enpp1, fdx1b, hal, hgd, ino80db, lars2, man2a1, man2c1, mat2aa, nars, nme2b.2, nt5c1bb, ogdha, ogdhb, plcb3, plcd1a, ppat, ppip5k2, ptgs2b, rrm1, slc27a4, slc5a3a, srcap, supt20, tk1, tmem2, tmem86a, tsta3, ttr, tyms, ugp2a, uox, xylb
GO:0000278	mitotic cell cycle	44	1110	3.96%	anapc1, antxr2a, aspm, atm, bora, btg2, bub1, bub1bb, ccnd2b, cdc6, cdkn1a, cenpe, chaf1b, chek2, e2f4, e2f8, fbxl18, kif18a, lig1, mastl, mcm5, msh6, mybl2b, nbn, ncapg, nipbla, nuf2, nusap1, pla2g4aa, plk1, plk2b, psme1, rbl1, skp2, spdl1, spice1, stil, tacc3, top2a, tpra, tprb, ttk, wnt4b, zgc:123335
GO:0016192	vesicle-mediated transport	40	1110	3.60%	arf6a, arfgap2, bin1b, bin2b, chmp2bb, clint1a, cnih4, dennd1a, dnm2a, ehd2a, ehd4, erbin, exoc3l2b, exoc3l4, exoc5, gga3, havcr1, igf2r, itsn2b, marco, micall1a, micall1b.2, nbas, rab27a, rab3da, rab8a, sec24a, sec24d, sec31a, sec31b, sh3gl1a, si:ch211-233a24.2, si:dkey-23p11.2, stxbp5b, tmed1a, vps37c, wipf1a, wipf1b, zfyve16, zgc:100846
GO:0008219	cell death	37	1110	3.33%	atm, birc6, birc7, bmp10, card11, casp2, cdk10, chd8, dab2ipb, dicer1, dlg5a, faf1, gper1, igf2r, impact, irf1b, mcm5, melk, msh6, nod1, npm1a, pak2a, ppm1f, prkcbb, prkcda, prkcdb, prkdc, rela, rest, ripk2, sppl3, stk3, tgfbr2b, tp53, traf1, traf6, usp36
GO:0000902	cell morphogenesis	36	1110	3.24%	ascc1, brwd1, cad, cdc42se2, cdh15, cdh17, cdh26.1, col12a1b, col4a5, cyfip1, e2f8, flt4, git2a, ifngr1, impact, itga5, l1camb, lamc1, matn1, myh9b, nbeal2, notch1b, plxnb1b, plxnc1, ptch2, rest, rhof, sema4ab, ssh1a, ssh2b, stat3, stk26, tet2, zgc:100846, zmym2, zranb1b
GO:0065003	protein-containing complex assembly	35	1110	3.15%	apoa1b, atxn2l, bin2b, capgb, chaf1a, chaf1b, crtc1b, dicer1, eif3k, fgb, gemin6, hmcn2, impact, kank3, lmod3, mdn1, mef2ca, prnpb, pstpip1a, rad52, rag2, rpl5a, scara5, sec31a, sec31b, sh3pxd2b, shprh, srpk1b, tespa1, tp53, trnau1apa, trpm2, uox, wipf1a, wipf1b
GO:0007155	cell adhesion	34	1110	3.06%	arhgef28, cdh15, cdh17, cdh26.1, cldn7b, col5a1, cxadr, ddr2a, erbin, gata3, htt, ifngr1, inppl1a, itga3b, itga5, itga9, itgb6, itgb7, l1camb, lamc1, lgals3bpb, notch1b, plxnb1b, plxnc1, prnpb, pxna, pxnb, tet2, tie1, tinagl1, tln1, tnn, vezt, zeb1a
GO:0006629	lipid metabolic process	33	1110	2.97%	abcd1, abhd12, abo, acacb, alox5a, apoa1b, apoba, b4galnt1a, cers2b, ctdnep1b, dgkaa, dgke, elovl5, fdx1b, gpcpd1, inppl1a, lipca, lpl, nr1h5, pi4kaa, pip5k1aa, pla2g4aa, plbd1, plcb3, plcd1a, pld1b, ptgs2b, sftpbb, slc27a4, smpd2a, socs1a, tmem86a, ttr
GO:0008283	cell proliferation	28	1110	2.52%	alms1, btg2, ccnd2b, cdk6, chd8, dab2ipb, ddr2a, flt4, gata3, gper1, il11ra, il23r, irf1b, klf9, melk, nf1a, purbb, rc3h1a, rhbdf1a, si:ch211-79m20.1, smarca4a, spry1, stat3, tacc3, tbx1, tek, tfec, tnn
GO:0040007	growth	26	1110	2.34%	chd4a, col12a1b, col4a5, cyfip1, faf1, fynb, gata3, hmmr, impact, itga5, kdm6bb, l1camb, matn1, mta2, notch1b, notch2, plk4, plxnb1b, sema4ab, si:ch211-79m20.1, smarca4a, stat3, stat5a, tgfbr2b, tnfrsf1a, ttk
GO:0003013	circulatory system process	23	1110	2.07%	acvrl1, ankhd1, bin1b, cbfb, ccm2, csrp3, ednraa, erap1a, erap1b, gper1, hrc, kcnh6a, lims2, melk, myh11a, myh6, ogdha, ogdhb, plcb3, ptgs2b, tnnc1b, trpm4a, trpm4b.2
GO:0006412	translation	22	1110	1.98%	ago2, cnot2, cnot3a, cnot3b, cyfip1, dph6, eef1b2, eef2a.2, eef2b, eif3k, eif4enif1, fxr1, igf2bp1, igf2bp3, impact, lars2, nars, nipbla, rpl5a, rps8a, trnau1apa, zfp36l1a
GO:0007059	chromosome segregation	18	1110	1.62%	anapc1, bub1, bub1bb, cenpe, esco1, espl1, kif18a, knl1, ncapg, nipbla, nuf2, nusap1, spdl1, spice1, top2a, tpra, tprb, ttk
GO:0007267	cell-cell signaling	18	1110	1.62%	adgra2, ccdc88c, chd8, dot1l, glra4b, invs, lrp5, nkd2b, nlk2, rock2a, slc12a7b, tcf7, tet2, tle2c, tle3b, tnfaip3, wnt4b, zranb1b
GO:0051301	cell division	16	1110	1.44%	birc6, bora, cdc20, cdc6, cep63, e2f8, ikbkb, mastl, nuf2, nusap1, plk1, plk2b, rbl1, spdl1, tp53, ttk
GO:0000003	reproduction	16	1110	1.44%	brca2, brip1, bub1, bub1bb, espl1, gper1, m1ap, msh6, nbn, nuf2, pla2g4aa, psme4b, rad50, top2a, tp53, ttk
GO:0140014	mitotic nuclear division	16	1110	1.44%	anapc1, bora, bub1, bub1bb, ccnd2b, cenpe, kif18a, ncapg, nipbla, nuf2, nusap1, spdl1, spice1, tpra, tprb, wnt4b
GO:0005975	carbohydrate metabolic process	14	1110	1.26%	abo, b3gnt2b, gpd1a, hyal1, hyal2a, hyal2b, man2a1, man2c1, ppip5k2, pygb, slc5a3a, supt20, ugp2a, xylb
GO:0061024	membrane organization	14	1110	1.26%	ano6, arfgap2, atp10a, atp11c, atp8b5a, bin2b, ctdnep1b, dnm2a, erbin, havcr1, rab8a, sec31a, sec31b, tmem11
GO:0006397	mRNA processing	11	1110	0.99%	dhx9, gemin6, papolg, prpf38b, rbm26, rbm27, rest, rprd2a, rprd2b, srpk1b, trnau1apa
GO:0050877	nervous system process	10	1110	0.90%	abcd1, cldn7b, glra4b, lamc1, lrp5, nf1a, nyx, pappaa, slc44a1a, tmc2a
GO:0030198	extracellular matrix organization	10	1110	0.90%	col4a5, col5a1, ddr2a, fbln2, hmcn2, itga5, marco, mmp13a, sec24d, tmem2
GO:0042254	ribosome biogenesis	10	1110	0.90%	bms1, bop1, esf1, krr1, mdn1, mphosph10, noc2l, nom1, rpl5a, rps8a
GO:0006914	autophagy	9	1110	0.81%	ambra1b, atg16l1, fyco1a, nr1d1, si:dkey-23p11.2, smcr8b, tp53, zgc:100846, zgc:101577
GO:0006913	nucleocytoplasmic transport	9	1110	0.81%	nup153, nup155, pom121, rbm26, rbm27, tpra, tprb, xpo6, xpo7
GO:0034655	nucleobase-containing compound catabolic process	9	1110	0.81%	ada, ahcy, dcp1b, dicer1, enpp1, fxr1, nbas, xrn1, zfp36l1a
GO:0022618	ribonucleoprotein complex assembly	8	1110	0.72%	atxn2l, dicer1, eif3k, gemin6, mdn1, rpl5a, srpk1b, trnau1apa
GO:0006520	cellular amino acid metabolic process	8	1110	0.72%	ahcy, cad, cbsa, cps1, hal, hgd, lars2, nars
GO:0021700	developmental maturation	7	1110	0.63%	gper1, klf3, klf9, ptpn9a, rest, slc25a37, tp53
GO:0006790	sulfur compound metabolic process	7	1110	0.63%	ahcy, cbsa, elovl5, gss, mat2aa, mms19, tpst2
GO:0043473	pigmentation	7	1110	0.63%	exoc5, hipk2, mitfb, prdm1a, rab27a, rab8a, trim33
GO:0051186	cofactor metabolic process	6	1110	0.54%	ahcy, elovl5, gss, hmox1a, mat2aa, mms19
GO:0034330	cell junction organization	6	1110	0.54%	ccm2, cdh15, cdh17, cdh26.1, cldn7b, prnpb
GO:0051604	protein maturation	6	1110	0.54%	birc7, furina, mms19, naa15a, plgrkt, sppl3
GO:0006457	protein folding	5	1110	0.45%	calr3b, clpxb, dnajb13, ppig, suco
GO:0006091	generation of precursor metabolites and energy	5	1110	0.45%	ino80db, ogdha, ogdhb, pygb, ugp2a
GO:0006399	tRNA metabolic process	5	1110	0.45%	elp1, lars2, nars, trmt13, trmt6
GO:0030705	cytoskeleton-dependent intracellular transport	4	1110	0.36%	ccdc88c, dctn1a, fyco1a, pcm1
GO:0007034	vacuolar transport	4	1110	0.36%	chmp2bb, igf2r, vps13d, vps37c
GO:0006605	protein targeting	3	1110	0.27%	timm23b, vps13d, vps37c
GO:0007005	mitochondrion organization	2	1110	0.18%	timm23b, tmem11
GO:0007009	plasma membrane organization	2	1110	0.18%	ano6, bin2b
GO:0007568	aging	2	1110	0.18%	atm, tp53
GO:0071941	nitrogen cycle metabolic process	1	1110	0.09%	cps1
GO:0032196	transposition	1	1110	0.09%	tp53
GO:0019748	secondary metabolic process	1	1110	0.09%	cbsa
GO:0044403	symbiont process	1	1110	0.09%	atg16l1
GO:0071554	cell wall organization or biogenesis	0	1110	0%	none
GO:0015979	photosynthesis	0	1110	0%	none

[truncated: 37 more sheets: 2-7dpf_mAM_gene, 2-AM_m7dpf_GO, 2-AM_m7dpf_gene, 3-3dpf_YS_GO, 3-3dpf_YS_GO_gene, 3-3dpf_P2_GO, 3-3dpf_P2_gene, 3-3dpf_A1_GO, 3-3dpf_A1_gene, 3-5dpf_A2_GO, 3-5dpf_A2_gene, 3-7dpf_A2_GO, 3-7dpf_A2_gene, 3-3dpf_mY-P2-A1_GO, 3-3dpf_mY-P2-A1_gene, 3-5dpf_mA2_GO, 3-5dpf_mA2_gene, 3-7dpf_mA2_GO, 3-7dpf_mA2_gene, 3-YS_m3dpf_GO …]
