# Supplementary material for: Gene expression profiling reveals a conserved microglia signature in larval zebrafish
Source: Glia. 2019 Sep 11;68(2):298–315. doi: 10.1002/glia.23717 (PMC6916425; doi:10.1002/glia.23717)
Supplement: Supplementary file 13 — Table S8 [file GLIA-68-298-s013.xlsx]

## Sheet: 3_5_7dpf_VS_Brain
				3 dpf vs brain (Fold Change > 2 → over expressed in 3 dpf Fold Change < -2 → over expressed in brain FDR < 0.05)			5 dpf vs brain (Fold Change > 2 → over expressed in 5 dpf Fold Change < -2 → over expressed in brain FDR < 0.05)			7 dpf vs brain (Fold Change > 2 → over expressed in 7 dpf Fold Change < -2 → over expressed in brain FDR < 0.05)			Normalized count
ensembl_id	symbol	entrez_id	baseMean	FC	pvalue	FDR	FC	pvalue	FDR	FC	pvalue	FDR	brain (1)	brain (2)	brain (3)	3 dpf (1)	3 dpf (2)	3 dpf (3)	5 dpf (1)	5 dpf (2)	5 dpf (3)	7 dpf (1)	7 dpf (2)	7 dpf (3)
ENSDARG00000000001	slc35a5	368418	157.148	-5.53957	0.000113032	0.00098805	-3.21587	0.0229433	0.0715914	0.578271	0.681018	0.793535	149.923	411.349	157.909	1.22209	8.62946	5.56373	50.1249	0.731234	26.6748	828.713	240.794	4.13885
ENSDARG00000000002	ccdc80	368419	466.386	5.807	1.6716e-07	3.59498e-06	4.80249	1.51581e-05	0.000191639	1.57594	0.156898	0.286073	17.2042	6.89412	38.5732	1528.22	192.386	1845.77	308.461	1032.5	436.43	132.73	50.3622	7.09517
ENSDARG00000000018	nrf1	64604	363.752	-2.56703	7.52101e-06	9.63667e-05	-0.646139	0.257846	0.421591	-1.21891	0.0329325	0.0890842	771.733	652.643	526.766	135.652	80.2032	113.361	572.58	250.813	423.092	431.373	206.957	199.847
ENSDARG00000000069	dap	58093	477.39	0.607979	0.542332	0.691735	-2.96033	0.0031009	0.0151138	-2.19234	0.0282623	0.0793558	575.113	1022.63	397.787	1043.05	1661.42	335.91	37.5937	170.377	48.1629	52.7518	347.814	36.0671
ENSDARG00000000086	itsn1	368504	1953.36	4.85349	3.11869e-14	3.65049e-12	4.02555	3.04178e-10	1.75269e-08	4.4277	4.31564e-12	3.53129e-10	81.1057	45.9608	215.769	3264.81	4139.09	2604.52	2440.7	1862.45	1335.22	2862.21	2300.92	2287.6
ENSDARG00000000151	thraa	30670	397.944	3.54056	0.000191405	0.00152162	2.41351	0.0110413	0.0408318	1.80793	0.0570231	0.135505	83.5635	32.1725	106.076	447.285	1923.86	217.681	705.604	281.525	198.579	94.4427	401.324	283.215
ENSDARG00000000183	ptpn4b	407634	842.488	-2.17229	0.0138742	0.0482699	-0.604963	0.492904	0.648766	0.688677	0.434884	0.589714	658.677	919.215	1317.52	57.4382	436.041	148.83	128.204	1032.5	743.19	1648.07	1938.16	1082.01
ENSDARG00000000229	usp49	559473	721.875	3.35001	5.93569e-06	7.87478e-05	2.50923	0.000697334	0.00451309	2.66344	0.000318857	0.00217018	110.599	98.8156	162.731	1624.16	1328.94	850.556	149.411	837.263	1136.64	975.908	550.837	836.638
ENSDARG00000000241	slc40a1	58153	4092.36	4.56152	2.6716e-08	7.26894e-07	1.73679	0.0342456	0.0973374	1.26628	0.122707	0.239527	513.67	540.039	564.134	15105.6	17098.5	6001.18	2662.4	840.187	1890.21	2729.48	855.371	307.457
ENSDARG00000000324	dcaf8	100007924	2208.58	6.14372	2.8403e-21	1.93433e-18	7.05723	1.48203e-27	3.62455e-24	6.77701	1.5447e-25	2.26669e-22	27.0352	9.19215	45.8057	2428.9	2281.73	1246.97	3460.55	5178.6	2583.01	3059.6	3297.94	2883.59
ENSDARG00000000460	nitr2b	60647	51.025	-8.0904	1.29901e-05	0.000154875	-8.62701	3.32829e-06	5.24026e-05	1.31217	0.36046	0.518025	98.31	18.3843	59.0653	0	0.507615	0	0	0	0	36.5859	27.5418	371.905
ENSDARG00000000503	stx1b	58038	2149.13	-1.6476	0.05339	0.134834	-2.87464	0.000753775	0.00481239	-3.5809	2.71712e-05	0.000282106	3539.16	4832.77	8383.65	1283.19	1724.88	2340.25	1146.12	447.515	691.323	1083.96	103.872	212.855
ENSDARG00000000551	slc1a4	368885	1083.24	-3.87671	5.01459e-08	1.26627e-06	-6.32892	1.23707e-18	4.86235e-16	-4.75322	2.55697e-11	1.66022e-09	3625.18	4255.97	3750.04	182.091	284.264	325.478	17.3509	35.8305	91.139	245.04	79.4779	107.019
ENSDARG00000000567	znf281a	100005963	998.079	2.69168	0.00200649	0.0104384	1.41019	0.105659	0.22415	0.922795	0.289751	0.445318	356.374	330.918	309.791	405.734	4058.38	1976.52	1231.92	810.207	607.593	268.864	325.781	1294.87
ENSDARG00000000656	psmb9a	30665	81.4346	-9.71523	2.86359e-06	4.23116e-05	-9.29006	7.62297e-06	0.00010694	-0.320907	0.851156	0.906877	228.571	241.294	72.3248	0	0.507615	0	0	0.731234	0	0	324.994	108.793
ENSDARG00000000666	creg2	492339	847.485	-0.634683	0.465161	0.623749	-1.6162	0.0630183	0.153321	-3.30113	0.00014941	0.0011741	1708.14	2194.63	1006.52	1042.44	448.732	1670.51	165.798	1074.91	360.11	272.267	51.936	173.832
ENSDARG00000000690	sypl2b	799482	697.348	0.800394	0.284384	0.448242	0.840999	0.260769	0.424891	2.36103	0.00158183	0.00811081	412.902	328.619	125.363	439.341	814.722	252.454	867.546	486.27	196.356	1169.9	1456.57	1818.14
ENSDARG00000000767	spi1b	30117	3530.96	5.02508	6.21602e-17	1.4552e-14	3.86778	1.24026e-10	7.91285e-09	4.43992	1.50328e-13	1.74151e-11	250.69	179.247	177.196	7200.55	8942.15	3604.6	4194.1	2328.25	2331.82	2244.5	5529.62	5388.78
ENSDARG00000000779	scfd1	317732	330.436	-0.388072	0.602165	0.73935	-2.74782	0.000242073	0.00190431	-0.655387	0.378878	0.536612	484.177	510.165	561.723	351.351	342.133	495.868	45.3052	40.9491	145.23	600.69	120.397	267.251
ENSDARG00000000861	scrib	368473	2347.06	1.8693	0.00286704	0.013948	2.3068	0.000233696	0.00184633	1.6148	0.0100105	0.0352093	629.184	500.972	1092.11	1732.92	4647.22	1745.62	4289.53	4002.04	2713.42	1386.01	2469.32	2956.32
ENSDARG00000000966	ncor2	561503	4756.49	1.66849	0.000682581	0.00434693	2.5907	1.33403e-07	3.19167e-06	2.24512	4.8662e-06	6.40609e-05	948.691	1114.55	1753.88	3803.14	4716.25	3622.69	10613	7789.83	4607.34	6292.78	5968.71	5847.01
ENSDARG00000001014	myh9b	561431	2415.55	3.33624	3.55098e-05	0.000368954	2.7992	0.000522377	0.00357304	3.08113	0.000134227	0.00107396	199.078	94.2196	796.779	5174.94	2567.52	3296.51	1937.52	4154.14	1516.02	3994.67	2668.41	2586.78
ENSDARG00000001127	slc17a6a	494492	100.241	-5.19558	0.000235302	0.00180176	-7.53348	7.61441e-07	1.46504e-05	-1.18225	0.396427	0.553746	208.909	85.0274	521.944	6.11045	3.04569	13.2139	3.85576	0.731234	0	335.229	4.72146	20.103
ENSDARG00000001129	dicer1	324724	5987.84	2.47013	3.30921e-05	0.000347366	2.60579	1.19246e-05	0.000156234	3.0758	2.35352e-07	4.73521e-06	1071.58	1215.66	1124.65	4478.35	7344.68	7081.94	11148	4003.5	5618.02	15389.9	6696.6	6681.28
ENSDARG00000001154	NA	NA	42.4002	-4.74029	0.0113095	0.0411409	-1.14878	0.533692	0.683646	-2.87008	0.12127	0.23748	98.31	48.2588	166.347	0	0	11.8229	3.85576	94.3291	42.9761	34.0334	0	8.86896
ENSDARG00000001162	matr3l1.1	556124	3326.13	1.53909	0.0249878	0.0758442	2.20296	0.00133414	0.00767534	1.19816	0.0809974	0.176164	1418.12	958.282	1317.52	1064.44	6573.11	3097.61	8106.74	5234.17	3667.79	2512.52	2567.69	3395.63
ENSDARG00000001210	arl14ep	751672	158.06	-5.39671	0.000263139	0.00198249	-6.70438	8.18749e-06	0.0001132	-3.62282	0.0138587	0.0455424	479.261	997.349	225.412	0.611045	29.9493	9.73654	0	8.7748	7.40968	105.504	0.78691	31.9282
ENSDARG00000001234	map4k2	678610	145.918	1.59152	0.12575	0.250122	-0.00736484	0.994357	0.997163	-2.91525	0.00573216	0.0227786	56.5282	137.882	145.855	672.149	74.6194	280.273	50.1249	185.002	103.735	1.70167	11.8036	31.337
ENSDARG00000001244	srrm1	406751	6062.22	1.87871	0.00038427	0.00271481	2.14827	4.90631e-05	0.000506295	2.43875	4.0424e-06	5.42875e-05	1366.51	898.533	2737.5	4822.37	6084.27	7503.39	7998.78	7342.32	6850.99	8324.57	10639	8178.36
ENSDARG00000001249	pcgf1	368900	118.145	-4.94947	0.00246506	0.0123193	-0.39208	0.808028	0.883248	-0.224274	0.889449	0.930648	189.247	250.486	95.2277	4.88836	0	12.5184	314.244	0	93.3619	311.406	39.3455	107.019
ENSDARG00000001303	psmb8a	30666	61.4861	-10.4766	3.20364e-09	1.14869e-07	-4.66657	0.000569905	0.00384319	-0.931027	0.481528	0.632011	231.028	149.372	91.6115	0	0	0	0	8.7748	9.63258	27.2267	193.58	26.6069
ENSDARG00000001437	slc2a1a	555778	30.3735	-6.26497	0.00610632	0.0254749	-9.53902	0.000147221	0.00125405	-3.47706	0.119215	0.234562	41.7817	135.584	153.088	0	3.55331	0.695467	0	0	0	29.7792	0	0
ENSDARG00000001442	inppl1b	368433	143.083	3.4309	0.0178282	0.0583728	3.97793	0.0060129	0.0253835	4.30434	0.00294853	0.0134343	29.493	0	7.23248	305.522	81.726	4.1728	140.735	396.329	34.8255	96.1444	111.741	509.078
ENSDARG00000001447	mier1b	566167	200.273	2.15819	0.0040632	0.018418	0.802964	0.286134	0.452872	0.597743	0.427257	0.58289	115.514	73.5372	86.7898	298.19	782.743	148.83	101.214	108.223	271.194	158.255	103.872	154.911
ENSDARG00000001452	adam8a	368917	430.195	2.57094	0.051016	0.13017	3.31116	0.0119603	0.0434491	3.07296	0.0196762	0.0601018	39.324	103.412	61.4761	1009.45	3.55331	200.294	408.711	699.791	918.059	178.675	1426.67	112.931
ENSDARG00000001498	skap1	563784	1378.35	1.67388	0.0633817	0.153695	4.34008	1.46119e-06	2.56069e-05	4.76336	1.24689e-07	2.75279e-06	176.958	59.749	84.379	50.1057	572.59	399.893	985.147	2723.11	2783.07	5078.63	1742.22	1884.36
ENSDARG00000001549	sp3a	558652	472.131	3.44904	0.00415717	0.0187456	3.42188	0.00446658	0.0202667	3.16302	0.00858826	0.0313701	34.4085	0	143.444	411.233	1076.14	471.526	186.04	1156.81	579.437	456.898	205.383	944.248
ENSDARG00000001558	kifc1	30453	759.377	0.76436	0.308971	0.475156	3.01191	6.02393e-05	0.000598073	1.77908	0.0178387	0.0557079	223.655	179.247	238.672	561.55	317.259	211.422	2823.38	914.042	1440.44	230.576	1281.09	691.187
ENSDARG00000001572	prf1.3	559849	122.53	-7.94665	7.27971e-05	0.00068425	3.28532	0.0426837	0.11511	2.86066	0.0776232	0.170686	34.4085	2.29804	44.6003	0	0	0	1.92788	579.137	214.881	28.9284	473.72	90.4634
ENSDARG00000001578	echs1	368912	638.469	-2.91007	0.0211484	0.0667513	-5.1234	5.18813e-05	0.00053065	-1.90052	0.132096	0.252875	2079.26	2325.61	954.688	234.641	387.818	90.4107	1.92788	19.7433	131.892	1248.17	88.1339	99.3323
ENSDARG00000001634	kirrel1a	405804	208.676	-0.827394	0.437056	0.598167	0.182443	0.863884	0.919707	-3.55632	0.00091758	0.00522017	201.535	250.486	447.209	23.2197	44.6701	439.535	240.985	280.794	499.412	5.95584	25.968	44.3448
ENSDARG00000001656	psmb10	64280	33.8281	-22.1783	1.4751e-17	4.19637e-15	-4.40599	0.0600562	0.148045	-1.89574	0.414308	0.570815	162.211	87.3255	59.0653	0	0	0	5.78364	8.7748	0	0	0	82.7769
ENSDARG00000001710	flot1a	561345	194.741	-2.56084	0.0204396	0.0649914	-2.69292	0.0148654	0.0511974	-3.574	0.00125272	0.00670889	466.972	517.059	675.032	28.1081	31.4721	221.854	197.608	50.4551	8.89161	35.7351	84.1994	19.5117
ENSDARG00000001712	si:ch211-247n2.1	796753	22.8943	-8.72472	1.39584e-06	2.24715e-05	-8.29952	4.42416e-06	6.73446e-05	-8.43278	3.0997e-06	4.33465e-05	73.7325	119.498	79.5573	0.611045	0	0	0	0	0.740968	0	0	0.591264
ENSDARG00000001733	gulp1a	368404	456.391	-6.71292	4.60911e-05	0.000460173	-7.19245	1.37024e-05	0.000175452	-10.4989	2.52336e-09	8.97279e-08	2148.07	2406.05	830.53	0	0	51.4645	15.423	5.11864	16.3013	0	3.14764	0.591264
ENSDARG00000001734	fkbp8	393858	180.8	-3.11447	0.00365288	0.0168262	-4.3438	5.58944e-05	0.00056332	-2.92186	0.00640419	0.0248392	543.163	728.478	401.403	42.7731	12.1828	138.398	23.1346	5.11864	54.0906	149.747	17.312	53.805
ENSDARG00000001754	noc2l	58013	765.167	1.04517	0.186186	0.332911	1.03686	0.189796	0.341028	2.32131	0.00331623	0.0147342	250.69	363.09	294.121	262.138	956.855	654.434	512.816	625.205	724.666	3203.39	908.881	425.71
ENSDARG00000001760	NA	NA	4.44564	-4.01006	0.101204	0.214815	-6.46647	0.0135441	0.0476534	-1.78785	0.450228	0.604273	4.9155	32.1725	2.41083	2.44418	0	0	0	0	0	5.10501	3.93455	2.36506
ENSDARG00000001777	nup155	393125	574.429	3.24533	0.000748131	0.00468786	2.9244	0.00238747	0.0122325	3.67878	0.000132541	0.00106241	41.7817	6.89412	172.374	422.843	705.077	989.649	251.588	389.748	1053.66	678.966	1079.64	1100.93
ENSDARG00000001781	tspan11	564029	89.9592	-0.0392488	0.972348	0.985126	-0.612205	0.589191	0.727883	-5.19845	1.26822e-05	0.000147152	90.9367	218.314	97.6385	20.7755	93.4012	281.664	66.5119	46.799	152.639	2.5525	0	8.27769
ENSDARG00000001782	prkacba	393998	1069.52	-0.586427	0.337576	0.503711	1.6841	0.00579586	0.0246851	3.04498	6.00692e-07	1.07582e-05	285.099	484.886	208.537	332.408	99.4926	219.072	990.93	879.674	1269.28	3281.67	2865.14	1918.06
ENSDARG00000001785	irx2a	394032	53.6892	-0.736993	0.656196	0.779541	-8.40464	3.47217e-05	0.000384823	-0.751386	0.65003	0.770954	117.972	41.3647	133.801	142.985	19.797	13.2139	0	0	0.740968	153.15	21.2466	0
ENSDARG00000001788	atp5o	335191	1462.22	-1.9613	0.0296388	0.0865068	-2.63649	0.00346986	0.0165637	-3.2041	0.000383415	0.00253532	4347.76	4722.47	2427.7	2208.32	340.102	404.066	747.054	766.333	335.658	142.94	258.106	846.099
ENSDARG00000001803	kcnh6a	405763	280.515	-2.94295	0.000372381	0.00264838	3.64395	4.35945e-06	6.65898e-05	2.4948	0.00167291	0.00847664	58.986	66.6431	49.422	1.83313	15.7361	4.86827	1050.69	310.774	822.474	318.212	440.67	225.863
ENSDARG00000001817	zmp:0000000521	798602	66.4155	0.712218	0.542845	0.692232	4.3831	0.00014713	0.00125377	4.24639	0.000235595	0.00169245	2.45775	4.59608	10.8487	18.9424	3.55331	8.3456	43.3773	263.244	85.2113	125.073	24.3942	206.942
ENSDARG00000001818	c3b.2	566347	341.605	4.29819	0.0089769	0.0344043	-0.0075763	0.996331	0.998009	-0.105891	0.948757	0.967348	54.0705	80.4313	47.0111	2108.11	976.651	484.045	0	90.673	89.6571	0	159.743	8.86896
ENSDARG00000001857	aff4	556421	1566.79	5.36822	5.18485e-19	2.47924e-16	4.99549	1.14872e-16	3.46364e-14	4.86357	7.06337e-16	1.37586e-13	61.4437	55.1529	65.0924	2643.99	1144.67	3728.4	1236.74	2606.85	1961.34	1311.14	2046.75	1939.94
ENSDARG00000001859	dbx1b	30416	25.3942	-6.42338	0.0176596	0.0580068	-1.80071	0.492848	0.648764	-9.17706	0.00140477	0.00734624	86.0212	114.902	33.7516	0	0	2.78187	0	67.2735	0	0	0	0
ENSDARG00000001873	phgdh	321928	353.058	-0.696799	0.613754	0.747777	-4.13884	0.00280534	0.0139702	-2.26241	0.101477	0.208107	1059.29	473.396	718.427	559.106	169.036	660.693	5.78364	29.9806	91.88	0	300.6	168.51
ENSDARG00000001889	tuba1a	573216	504.133	-2.87415	0.000879754	0.0053538	-4.28921	7.50693e-07	1.44796e-05	-3.86035	8.2119e-06	9.99182e-05	1467.28	1105.36	2242.07	32.3854	353.808	270.537	88.6825	68.736	88.9161	126.774	170.759	34.2933
ENSDARG00000001910	rorab	554722	594.014	-1.4199	0.0378122	0.10429	-2.48764	0.000280061	0.00214424	-2.95956	1.56366e-05	0.00017623	1160.06	1645.4	1435.65	563.995	386.295	634.961	428.953	263.244	64.4642	136.984	217.187	190.978
ENSDARG00000001933	prkag2b	568316	600.632	3.12537	2.36034e-05	0.000258384	3.93486	1.0155e-07	2.5458e-06	4.72582	1.59188e-10	8.11084e-09	51.6127	64.3451	25.3137	472.338	618.783	130.052	922.491	704.178	514.231	1929.69	985.211	789.337
ENSDARG00000001940	dnajc1	553324	305.439	-2.75535	0.0012937	0.00731071	-1.98841	0.0201791	0.0648719	-3.13165	0.000260632	0.00184344	811.057	896.235	713.605	144.207	188.325	25.7323	241.949	285.181	82.9884	28.0776	124.332	123.574
ENSDARG00000001950	ak1	445486	154.087	-7.44013	2.0012e-05	0.000223867	-4.20454	0.0139189	0.0486215	-2.90911	0.0881388	0.187171	756.987	374.58	418.279	0	6.09138	2.78187	3.85576	49.7239	30.3797	0	204.597	1.77379
ENSDARG00000001953	pfkfb3	554477	140.683	-1.86252	0.0350562	0.0982929	-2.66213	0.00268815	0.0135058	-2.41976	0.00629322	0.0245342	552.994	284.957	204.92	157.65	53.8072	75.1104	40.4855	34.368	89.6571	28.9284	22.8204	142.495
ENSDARG00000001968	dock5	571688	277.584	2.88241	0.00221038	0.0112772	1.81363	0.0543672	0.137834	2.37733	0.0116288	0.0397703	88.479	6.89412	98.8439	460.728	318.782	658.607	324.848	280.062	80.7655	125.924	336.01	551.058
ENSDARG00000001969	txlng	324984	797.677	2.28006	0.000297651	0.00220119	1.24326	0.0486905	0.126811	0.61775	0.327517	0.48542	267.895	363.09	349.57	970.339	1630.46	2163.6	714.28	506.745	1101.08	653.441	207.744	643.886
ENSDARG00000001971	cthrc1b	566140	24.5539	-9.73249	6.57133e-05	0.000626311	-8.34554	0.000620539	0.00410664	-4.48791	0.0380622	0.0995707	63.9015	110.306	107.282	0	0	0	0	0	0.740968	0	0	12.4165
ENSDARG00000001993	myhb	100002040	533.769	7.20213	3.01955e-05	0.000320706	-0.163822	0.924951	0.958661	0.645476	0.709545	0.813735	17.2042	4.59608	20.492	273.748	5980.72	4.1728	20.2427	1.46247	16.3013	0.850835	1.57382	63.8565
ENSDARG00000001994	stxbp1a	574003	1499.88	-1.83272	0.0496997	0.127491	-4.62495	7.62453e-07	1.46571e-05	-6.2687	2.38529e-11	1.57753e-09	2941.93	3277	7271.06	879.905	2649.24	258.018	46.2691	329.055	171.163	68.9176	29.1157	76.8643
ENSDARG00000001999	adamts18	100150128	83.2086	1.50749	0.344317	0.510132	-0.59449	0.70972	0.817502	-5.56524	0.00101855	0.00568152	71.2747	55.1529	94.0223	178.425	44.1625	404.762	0	110.416	35.5664	0	4.72146	0
ENSDARG00000002002	lmcd1	394045	299.13	2.86108	0.00303946	0.0146076	2.23327	0.0207625	0.0662901	2.11656	0.0284197	0.0797076	54.0705	73.5372	79.5573	731.421	696.448	79.2832	259.3	644.217	71.8738	347.992	424.144	127.713
ENSDARG00000002013	grb10a	446167	356.729	2.52117	0.00412369	0.018632	1.16497	0.185361	0.335599	-0.159741	0.856098	0.909483	203.993	108.008	121.747	1431.68	365.991	689.903	168.69	424.116	378.634	235.681	20.4597	131.852
ENSDARG00000002021	pygb	403051	1127.79	2.89889	0.00030592	0.00224902	2.74247	0.000637607	0.00419688	2.43225	0.0024563	0.0115698	275.268	87.3255	295.326	1500.12	1955.33	1457	3191.61	776.57	440.135	798.934	1391.26	1364.64
ENSDARG00000002026	qkib	100462714	659.724	2.0017	0.0060439	0.0252849	0.564267	0.439367	0.602473	1.007	0.167435	0.300237	393.24	156.267	382.116	922.678	792.387	2018.24	355.694	279.331	743.19	408.401	1082	383.139
ENSDARG00000002082	csnk2a1	30502	4340.34	3.74794	1.33187e-14	1.6911e-12	3.38737	3.37794e-12	3.23269e-10	3.16089	8.27514e-11	4.5536e-09	479.261	441.223	617.172	6997.69	7146.71	6532.52	5909.92	7049.09	3145.41	5475.97	5080.29	3208.79
ENSDARG00000002084	lamb2	337767	68.5879	-1.11139	0.53315	0.684295	2.3534	0.185628	0.335869	-6.59752	0.00154803	0.00796673	34.4085	4.59608	85.5844	0	54.3148	3.47733	566.797	49.7239	22.97	0	0	1.18253
ENSDARG00000002165	psme1	30648	3093.12	2.18034	0.00562253	0.0238462	4.24609	6.90099e-08	1.82132e-06	4.97683	2.5771e-10	1.24124e-08	260.521	298.745	104.871	777.249	948.733	1278.27	9277.92	1991.88	1307.81	6730.1	5783.79	8357.51
ENSDARG00000002168	tra2b	394172	394.872	-1.08428	0.218209	0.372659	-1.26925	0.149644	0.287996	-2.80362	0.00148988	0.00771688	838.092	983.56	513.506	187.591	640.61	272.623	411.602	348.067	208.953	17.8675	74.7564	241.236
ENSDARG00000002172	aplnra	561935	208.049	-4.21919	0.0228667	0.0707301	-2.55645	0.167529	0.312023	-5.56259	0.00279458	0.0128712	334.254	627.364	1043.89	0	0	107.797	0.96394	235.457	104.476	13.6134	3.93455	24.8331
ENSDARG00000002190	chmp2bb	405840	2360.15	2.8682	1.34223e-05	0.000159184	2.32188	0.000425936	0.00302038	2.6395	6.1822e-05	0.000561371	481.719	592.894	376.089	6448.36	2105.59	2032.85	3033.52	1896.09	2319.97	4064.44	1462.87	3507.38
ENSDARG00000002193	rho	30295	521.605	-4.55144	0.0082722	0.0323941	-7.19906	3.30551e-05	0.000369703	-10.5716	8.00139e-09	2.47011e-07	5156.36	507.866	296.532	4.88836	245.686	3.47733	0.96394	38.7554	0.740968	3.40334	0	0.591264
ENSDARG00000002196	bach1b	553688	689.991	4.58111	1.12483e-08	3.41614e-07	1.98588	0.0134148	0.0473214	2.50373	0.00181536	0.00905867	115.514	16.0863	107.282	991.115	2813.2	1929.22	267.975	235.457	445.321	738.525	242.368	377.818
ENSDARG00000002197	NA	NA	3146.15	6.28456	1.68171e-08	4.86419e-07	-0.903534	0.418534	0.58372	-0.808691	0.468863	0.620985	228.571	82.7294	160.32	19874.8	9658.39	7227.99	45.3052	172.571	34.0845	1.70167	102.298	164.963
ENSDARG00000002210	stk25a	449653	127.773	0.374077	0.840976	0.904797	-7.18878	0.000343941	0.00253109	0.2492	0.89368	0.933679	125.345	117.2	196.482	0	311.168	258.018	0	1.46247	1.48194	513.054	0.78691	8.27769
ENSDARG00000002213	invs	245946	333.368	3.24082	0.000839189	0.00512916	3.49415	0.000317882	0.00237344	3.95521	4.57475e-05	0.000437179	34.4085	9.19215	62.6815	447.285	500.509	68.1557	509.924	304.924	396.418	145.493	483.163	1038.26
ENSDARG00000002216	tbx3a	556870	13.1339	-3.52822	0.170502	0.312651	-2.67929	0.296902	0.464491	-8.2896	0.00318456	0.0142793	66.3592	20.6823	39.7787	0.611045	0	10.432	0	19.7433	0	0	0	0
ENSDARG00000002217	scocb	791709	1539.56	-3.22262	0.000218057	0.00169865	-3.93671	6.38029e-06	9.19829e-05	-2.87535	0.000971073	0.00546717	4780.32	6296.63	3040.05	323.854	257.361	931.23	72.2955	607.655	241.555	956.339	245.516	721.933
ENSDARG00000002219	si:dkey-103j14.5	570552	10.7968	-8.28659	0.00174516	0.00930921	-3.79258	0.116742	0.240781	-2.46585	0.301774	0.458695	22.1197	62.047	19.2866	0	0	0	0	0	7.40968	0	13.3775	5.32137
ENSDARG00000002230	sypb	436774	501.433	-12.254	2.79421e-17	7.13603e-15	-13.7248	2.78049e-18	1.07371e-15	-13.858	1.31162e-18	4.18408e-16	906.909	2594.49	2514.49	0.611045	0	0.695467	0	0	0	0	0	0
ENSDARG00000002231	plpp2a	563806	220.657	10.4851	3.37335e-11	1.96406e-09	9.32091	3.8342e-09	1.58339e-07	8.84136	2.30605e-08	6.18253e-07	0	0	0	644.652	446.194	408.239	146.519	174.765	347.514	253.549	216.4	10.0515
ENSDARG00000002241	LOC100537815	100537815	8.50156	-4.21087	0.129287	0.255504	-5.39583	0.0596488	0.147239	-7.87231	0.00813279	0.0300858	14.7465	16.0863	63.8869	0	5.07615	0	0	0	2.2229	0	0	0
ENSDARG00000002249	tbxas1	792041	303.446	-1.7191	0.0470998	0.122642	-1.21312	0.161168	0.303982	-2.44519	0.0048064	0.0198041	607.064	622.768	667.799	201.645	341.117	33.3824	523.42	175.496	120.037	119.117	162.103	67.4041
ENSDARG00000002255	epb41l3a	445478	435	-1.20098	0.417001	0.580296	-4.11783	0.00546863	0.023653	-7.43432	7.83761e-07	1.35731e-05	1103.53	841.082	1539.31	68.437	1227.92	219.072	95.4301	104.566	0.740968	0	1.57382	18.3292
ENSDARG00000002330	lhx8a	378959	16.3857	-9.00428	3.24235e-05	0.000341465	-3.00041	0.103016	0.220122	-4.95404	0.00891541	0.032244	39.324	87.3255	43.3949	0	0	0	8.67546	0.731234	11.8555	0	0	5.32137
ENSDARG00000002332	frmd6	321937	659.728	-0.0970757	0.94376	0.968496	-2.54222	0.0648502	0.156447	-3.55271	0.00992021	0.0349422	1695.85	942.196	973.974	483.948	92.386	2800.64	157.122	293.225	169.682	140.388	0	167.328
ENSDARG00000002344	tubb4b	336681	7777.99	-2.33064	6.11848e-05	0.000589146	-2.09606	0.000312522	0.00234136	-2.16356	0.000198591	0.00147053	19868.4	11196	25300.4	2240.7	4620.82	4343.89	5482.89	5153.73	2547.45	5659.75	3354.6	3567.09
ENSDARG00000002353	tagapa	393842	556.909	-2.90994	0.00555132	0.0235976	-3.32848	0.00153308	0.00855158	0.0625408	0.952415	0.969689	1548.38	477.992	908.882	265.194	118.274	6.95467	44.3412	96.5228	151.157	1911.83	415.488	737.897
ENSDARG00000002362	ubald1a	794012	380.171	-1.73463	0.0807034	0.183298	-2.53978	0.0106635	0.0397619	-0.153297	0.87725	0.922999	511.212	985.858	426.717	45.8284	302.539	229.504	123.384	172.571	34.8255	321.616	1289.75	118.253
ENSDARG00000002365	cers5	323020	156.122	-2.90318	0.00304548	0.0146217	-0.793873	0.415882	0.581648	-0.849321	0.384032	0.541751	321.965	218.314	286.889	83.1021	19.797	7.65013	88.6825	277.138	111.145	45.0943	108.594	305.092
ENSDARG00000002369	NA	NA	328.525	-1.9854	0.036334	0.101061	-2.92454	0.00208244	0.0109317	-3.21366	0.000721035	0.00428031	1184.64	434.329	1023.4	477.837	140.102	49.3781	24.0985	232.532	91.139	96.9952	92.0685	95.7847
ENSDARG00000002385	atm	403064	1230.58	2.2288	0.000170503	0.00138564	2.48692	2.73879e-05	0.000315455	3.66597	6.20336e-10	2.68256e-08	157.296	140.18	315.818	981.949	1167.01	737.195	891.645	1119.52	1440.44	1575.75	4135.21	2104.9
ENSDARG00000002391	tlcd1	450051	678.273	-4.16438	0.0131266	0.0462901	-7.90294	3.08757e-06	4.92111e-05	-5.08143	0.00249158	0.0116909	2747.76	3681.46	1041.48	199.201	0.507615	216.986	0	0.731234	30.3797	183.78	32.2633	4.73011
ENSDARG00000002394	ugt5d1	100415794	69.4507	9.63673	3.68973e-06	5.25495e-05	-1.23479	0.605705	0.740981	-0.40626	0.865135	0.915724	0	0	0	410.622	398.985	22.9504	0	0	0	0.850835	0	0
ENSDARG00000002403	nusap1	567446	1128.29	1.26016	0.063956	0.154687	3.04106	7.73347e-06	0.000108215	2.42505	0.000362371	0.00242215	292.472	319.427	185.634	835.91	542.641	529.25	2212.24	2490.58	1853.16	2894.54	744.417	639.156
ENSDARG00000002411	crtc1b	571344	217.136	1.07874	0.363522	0.529612	1.97398	0.0962367	0.209377	3.21457	0.00672101	0.0258265	49.155	4.59608	104.871	76.9917	25.3808	235.068	254.48	323.205	49.6448	93.5918	985.998	402.651
ENSDARG00000002445	prdm1a	323473	424.435	3.79011	5.75391e-06	7.66074e-05	3.58915	1.76231e-05	0.000217922	4.93047	3.59768e-09	1.22451e-07	39.324	20.6823	28.9299	264.582	230.965	733.022	196.644	249.351	622.413	715.552	332.076	1659.68
ENSDARG00000002467	rdh14b	334665	148.988	0.160782	0.939909	0.966496	-1.38219	0.517164	0.669527	-10.7847	9.56135e-06	0.000114564	270.352	156.267	288.094	70.8812	727.412	0.695467	0	0.731234	273.417	0	0	0
ENSDARG00000002494	itgb6	100499533	174.719	1.56091	0.226739	0.382391	3.82261	0.00303505	0.0148785	3.52628	0.006253	0.0244293	27.0352	18.3843	25.3137	5.4994	146.193	57.0283	695.001	5.84987	300.833	366.71	102.298	346.481
ENSDARG00000002506	NA	NA	204.48	-4.35753	0.00806484	0.0317313	-4.24784	0.00984476	0.0373802	-4.34109	0.0083379	0.0306773	835.635	937.6	359.213	97.7672	0	6.2592	0	38.7554	73.3558	47.6468	10.2298	47.3011
ENSDARG00000002509	zgc:153911	768172	89.2132	-9.62266	4.70941e-05	0.00046873	-0.143564	0.944204	0.969738	-0.850643	0.678448	0.791841	358.831	64.3451	12.0541	0	0.507615	0	392.324	1.46247	0	1.70167	70.8219	168.51
ENSDARG00000002536	tm9sf4	393482	425.335	-1.79009	0.0173487	0.0572783	-2.45901	0.00110185	0.00657212	-1.39384	0.0639187	0.147423	855.297	1024.93	876.336	351.351	197.462	248.282	70.3676	100.179	330.472	616.855	274.632	157.867
ENSDARG00000002549	eif3eb	561049	82.4916	-4.78745	4.72359e-05	0.000469933	-1.47586	0.20107	0.355197	-1.67542	0.146736	0.273036	194.162	234.4	150.677	1.22209	0.507615	19.4731	33.7379	42.4116	131.892	117.415	29.1157	34.8846
ENSDARG00000002552	mapkapk2a	327321	795.193	-2.27564	0.00911893	0.0348028	-2.5845	0.00307456	0.0150089	-2.3392	0.0073645	0.0277568	1636.86	3318.37	1119.83	753.418	175.635	325.478	140.735	252.276	619.449	118.266	649.201	432.805
ENSDARG00000002564	syngr1a	450047	91.5513	-4.75168	0.038154	0.104928	-6.18066	0.00748494	0.0302074	-4.8539	0.0343759	0.0920866	167.127	489.482	355.597	0	3.55331	34.0779	0	13.8934	0	0	0	34.8846
ENSDARG00000002571	tmod2	447869	77.3585	-4.51938	0.000149023	0.00124042	-2.45782	0.0371026	0.103454	-2.39114	0.0424196	0.107842	221.197	238.996	195.277	12.2209	0.507615	15.9957	3.85576	83.3606	31.8616	27.2267	81.8386	15.9641
ENSDARG00000002576	cabp5a	393671	288.168	-2.47254	0.0345397	0.0971765	-8.91428	3.58315e-12	3.41423e-10	-9.07784	1.58841e-12	1.45072e-10	1479.56	1142.13	298.943	127.708	286.295	111.97	0	2.1937	3.70484	0	5.50837	0
ENSDARG00000002587	dpysl3	553166	1280.06	-1.99271	0.101734	0.215612	-3.41892	0.00500713	0.0221541	-2.80522	0.0212599	0.063797	2929.64	3748.1	3646.38	203.478	602.032	1788.74	96.394	308.581	560.171	1106.09	6.29528	364.81
ENSDARG00000002600	pcsk1	100005716	80.157	-3.16164	0.200267	0.35076	-4.09623	0.0976326	0.211515	-6.50552	0.00927419	0.0332142	108.141	52.8549	653.334	0	0	91.1062	0	43.874	3.70484	0	0	8.86896
ENSDARG00000002607	unm_sa1614	561879	372.036	2.75196	0.000780511	0.00485502	3.33238	4.73153e-05	0.000491717	2.7386	0.000829725	0.00480354	24.5775	43.6627	112.103	356.85	255.33	616.879	1034.31	307.849	495.707	233.98	261.254	721.933
ENSDARG00000002613	rpa3	393196	139.476	-4.28199	0.0119764	0.0429688	-1.99225	0.24117	0.402701	-3.89602	0.0222072	0.0659743	378.493	719.286	124.158	19.5534	43.1473	0	281.471	13.1622	12.5964	0.850835	2.36073	78.6381
ENSDARG00000002632	anxa11b	353365	329.954	-2.25494	0.00112066	0.00651087	-1.07542	0.119717	0.245079	-1.66922	0.0158061	0.0505241	737.325	618.172	625.61	253.584	63.4519	98.0608	545.59	225.951	168.941	189.736	203.023	230.002
ENSDARG00000002635	zgc:85722	407982	91.5163	-4.58404	0.0194527	0.0624722	-6.96887	0.000513007	0.00351879	-5.86276	0.00301416	0.0136652	324.423	151.671	553.285	0	34.5178	8.3456	0	0	8.15064	17.0167	0.78691	0
ENSDARG00000002656	stxbp5a	556789	267.47	-3.50685	0.00480549	0.0210073	-5.68826	5.72747e-06	8.4045e-05	-5.13157	3.99968e-05	0.000389028	658.677	933.004	1234.34	0.611045	177.665	70.2421	10.6033	24.8619	19.2652	5.10501	14.9513	60.3089
ENSDARG00000002663	optn	336159	170.186	-1.03026	0.213017	0.366173	-2.31415	0.00533905	0.0232295	-1.89599	0.0222159	0.0659839	326.881	404.455	310.997	209.588	149.746	150.916	31.81	24.1307	153.38	140.388	106.233	33.702
ENSDARG00000002666	kcnj1b	556608	30.0939	-6.18978	0.00210408	0.0108283	-9.61668	2.37023e-05	0.000279888	-5.62408	0.00496001	0.0202906	105.683	197.631	45.8057	0	0	4.86827	0	0	0	5.95584	0	1.18253
ENSDARG00000002696	gnb3b	406483	190.248	6.81688	0.00138787	0.00775508	2.72555	0.201816	0.356057	2.59066	0.225047	0.372366	17.2042	0	1.20541	69.6591	11.1675	1955.65	0	104.566	14.8194	22.9725	0	85.7333
ENSDARG00000002731	sdc2	282667	829.328	2.67775	0.00714086	0.0287478	1.18711	0.233166	0.393244	1.11318	0.263564	0.415864	258.064	245.89	336.31	2744.2	298.478	2336.07	1144.2	375.854	394.195	1436.21	154.234	228.228
ENSDARG00000002745	tdh	406528	1149.01	-2.66486	0.000949456	0.00569775	-2.13426	0.00811701	0.0320872	-1.23582	0.125179	0.242994	3000.91	2964.47	1652.62	95.323	614.722	491	182.185	930.86	621.672	1458.33	1012.75	763.322
ENSDARG00000002748	sema6d	406272	613.897	4.50324	0.00110151	0.00641591	4.71598	0.00063244	0.0041716	4.41195	0.00138899	0.00727756	7.37325	9.19215	85.5844	918.401	949.748	477.09	1032.38	512.595	1172.95	1.70167	1691.86	507.896
ENSDARG00000002764	miox	571850	380.812	8.29249	2.7233e-09	1.00498e-07	-0.360317	0.803394	0.879602	1.77322	0.207067	0.350893	4.9155	4.59608	4.82166	2956.85	649.747	888.807	0	8.04357	2.96387	0	37.7717	11.234
ENSDARG00000002795	meis3	81885	47.7797	-4.67323	0.000164123	0.00134716	-1.78927	0.137719	0.270921	-0.933112	0.437405	0.592037	103.225	71.2392	135.006	8.55463	1.52285	2.0864	27.9543	43.874	17.7832	0.850835	84.9863	76.273
ENSDARG00000002826	cep57l1	445312	380.373	-0.286538	0.790991	0.87154	3.21362	0.00290433	0.0143532	1.63008	0.131104	0.251611	68.817	112.604	139.828	37.8848	175.635	50.0736	77.1152	1986.03	921.023	114.012	170.759	710.699
ENSDARG00000002830	trmt2a	334936	412.369	2.83893	0.00103639	0.00610435	2.71324	0.00172182	0.0093624	2.94291	0.000672981	0.00404353	95.8522	36.7686	87.9952	218.143	1156.35	205.858	177.365	805.82	465.328	681.519	613.003	404.424
ENSDARG00000002831	col4a4	554270	368.268	1.59529	0.0926451	0.202048	4.1633	1.11697e-05	0.000148195	2.05015	0.0306663	0.0846604	83.5635	36.7686	49.422	91.6567	192.894	227.418	1990.54	884.793	160.79	63.8126	221.909	415.658
ENSDARG00000002840	si:dkey-28b4.8	562640	494.876	-2.18658	0.128634	0.254458	-2.47514	0.0854937	0.191454	-5.09513	0.000413883	0.0027113	1066.66	1636.2	1453.73	245.029	235.533	432.58	0	573.287	174.127	7.65751	7.8691	105.836
ENSDARG00000002877	reps1	564535	1817.51	2.64729	0.00377402	0.0173019	1.40053	0.125496	0.253584	1.7327	0.0580127	0.137132	422.733	592.894	632.842	1425.57	8153.31	750.409	434.737	2424.77	1493.05	2487.84	1182.73	1809.27
ENSDARG00000002909	NA	NA	214.334	5.01668	7.57879e-06	9.69412e-05	4.75247	2.23568e-05	0.000267298	2.29988	0.040691	0.10462	31.9507	2.29804	6.02707	521.832	415.229	338.692	137.843	480.421	443.84	4.25417	94.4292	95.1935
ENSDARG00000002912	adipor1a	436740	375.807	-2.11315	0.022212	0.0692938	-2.58075	0.00526997	0.0229971	-2.39799	0.00950025	0.0338092	811.057	1229.45	799.189	74.5475	37.5635	544.551	183.149	141.859	149.675	76.5751	269.91	192.161
ENSDARG00000002916	sec31b	100148383	718.581	2.76626	0.000435812	0.00300846	4.06987	2.25922e-07	5.10028e-06	3.99329	3.78829e-07	7.2194e-06	88.479	18.3843	104.871	512.056	679.697	255.932	1894.14	1082.23	597.961	657.695	1673.76	1057.77
ENSDARG00000002933	gbx2	245948	18.2457	-0.069322	0.973498	0.985913	-6.91291	0.0038751	0.0180901	-2.80537	0.183315	0.320488	39.324	6.89412	57.8599	0.611045	82.7413	15.9957	0	0	0.740968	0	0	14.7816
ENSDARG00000002937	meis1a	170455	44.7287	1.37404	0.502718	0.6574	5.33969	0.00885842	0.0344188	2.58262	0.206619	0.350376	9.831	0	1.20541	0	22.8427	4.86827	12.5312	125.772	295.646	0	3.14764	60.9002
ENSDARG00000002949	ppp6c	393980	698.88	-2.24038	0.00408915	0.0185057	-3.40086	1.35143e-05	0.000173752	-4.5647	5.66165e-09	1.82458e-07	1897.38	3279.3	1042.68	871.961	268.021	175.953	213.031	106.76	268.971	52.7518	82.6255	127.122
ENSDARG00000002952	smo	30225	229.744	-2.33367	0.0108914	0.0399825	-1.62053	0.0769233	0.177354	-2.60713	0.00449248	0.0187671	597.233	526.251	509.89	86.1573	21.8275	216.29	240.021	106.029	185.242	19.5692	164.464	83.9595
ENSDARG00000002956	si:dkey-32n7.4	101882585	1318.54	2.1637	0.00311701	0.014873	1.71291	0.0192966	0.0627474	0.940967	0.198764	0.340492	449.768	739.968	292.916	1250.2	2201.53	3186.63	3182.93	957.916	716.516	633.872	1113.48	1096.79
ENSDARG00000002959	gpr34b	791765	66.4511	-6.79366	0.000505041	0.00338861	-3.44507	0.0548686	0.138738	1.50435	0.395277	0.552749	86.0212	101.114	15.6704	1.83313	0	0	0	2.1937	16.3013	391.384	0.78691	182.109
ENSDARG00000002968	a1cf	562916	1042.1	13.4952	1.44433e-14	1.80333e-12	8.64539	8.44492e-07	1.59725e-05	3.24236	0.0713644	0.160548	0	0	0	6067.07	4252.8	1756.75	3.85576	68.736	346.032	1.70167	7.08219	1.18253
ENSDARG00000002986	gda	553701	76.0024	-4.92885	0.000528857	0.00352268	-5.73781	7.20561e-05	0.000697155	-2.97183	0.035088	0.0934787	380.951	347.004	45.8057	18.3313	1.52285	5.56373	1.92788	9.50604	2.96387	41.6909	0	56.7613
ENSDARG00000002994	itpkca	562919	133.643	-2.421	0.00918811	0.0350022	-2.34681	0.0116549	0.0426209	-2.13031	0.0218969	0.0652459	191.704	344.706	458.057	116.099	44.6701	25.0368	101.214	15.3559	79.2835	148.045	44.067	35.4758
ENSDARG00000003017	ube2al	325470	621.088	-3.15034	0.00047712	0.00322976	-1.62704	0.0709814	0.167188	-2.45398	0.0064868	0.0251021	1273.11	2566.91	764.232	175.37	79.6956	263.582	89.6464	950.604	449.767	134.432	467.424	238.279
ENSDARG00000003020	lrrc4.2	566572	29.0111	-9.85246	0.000675116	0.00430916	-2.84926	0.283302	0.450105	-9.5606	0.00097118	0.00546717	58.986	32.1725	214.564	0	0	0	0	42.4116	0	0	0	0
ENSDARG00000003027	scnm1	321696	137.677	-1.48114	0.325484	0.491299	-4.54726	0.00281573	0.0140136	-0.307012	0.838428	0.899094	194.162	455.012	98.8439	4.88836	118.274	144.657	0	0.731234	31.1206	246.742	332.863	24.8331
ENSDARG00000003054	tacr3l	559201	16.4552	-3.65008	0.00937935	0.0355533	-4.31028	0.0027874	0.0138966	-4.97553	0.000722249	0.00428386	24.5775	62.047	83.1736	0	10.6599	2.78187	5.78364	2.1937	0.740968	2.5525	2.36073	0.591264
ENSDARG00000003061	cd276	791140	183.792	3.4331	0.00935671	0.0354908	0.316081	0.811294	0.885695	-3.6954	0.00678641	0.0260282	39.324	20.6823	107.282	1237.37	7.61423	570.978	63.6201	78.9732	66.6871	7.65751	0	5.32137
ENSDARG00000003069	btbd7	568372	157.637	2.86597	0.00144311	0.00800014	3.84936	1.85692e-05	0.000227829	3.03294	0.000749131	0.0044124	27.0352	13.7882	20.492	102.656	228.934	114.752	174.473	522.101	185.983	74.0226	365.913	61.4914
ENSDARG00000003077	si:ch73-111m19.2	794084	5.80739	-7.68354	0.00476162	0.020848	-6.29657	0.0207131	0.0661708	-6.42984	0.0181702	0.0564893	27.0352	22.9804	18.0812	0	0	0	0	0	0.740968	0.850835	0	0
ENSDARG00000003081	mybphb	321053	53.4106	-2.31593	0.304261	0.470544	-9.43112	0.000206204	0.0016656	-7.7525	0.00115994	0.00631186	270.352	112.604	148.266	0	106.599	0	0	0	0.740968	0	0	2.36506
ENSDARG00000003084	spire2	492470	17.6572	-7.67923	0.000571684	0.00374142	-0.849214	0.654696	0.777015	-4.44348	0.0232879	0.0684571	46.6972	29.8745	55.449	0	0.507615	0	0	7.31234	65.9461	0	5.50837	0.591264
ENSDARG00000003091	oclnb	494075	30.0539	-20.2715	2.43237e-13	2.28299e-11	1.17986	0.637912	0.765786	0.0184385	0.994136	0.99653	76.1902	2.29804	6.02707	0	0	0	0	190.852	0	15.315	0.78691	69.1779
ENSDARG00000003109	rcan1a	445222	510.09	-0.94075	0.230971	0.387262	-2.50348	0.00146115	0.00822965	-3.46484	1.09978e-05	0.000129703	911.825	1668.38	843.79	677.038	816.245	290.01	98.3219	181.346	323.803	86.7852	190.432	33.1108
ENSDARG00000003113	ada	436919	1737.13	2.97044	4.75959e-05	0.000472887	1.86939	0.0105131	0.0393009	4.23129	6.86786e-09	2.1534e-07	334.254	202.227	131.39	1931.51	2308.13	984.086	718.135	705.64	1011.42	8185.03	1542.34	2791.36
ENSDARG00000003127	zgc:123105	664766	1045.61	-0.619213	0.415061	0.578629	-1.77092	0.0198272	0.064019	-2.45815	0.0012278	0.00661084	1688.47	2442.81	1770.75	553.607	2448.23	840.124	612.102	339.292	778.016	125.924	559.493	388.46
ENSDARG00000003151	skp1	393716	2741.57	-2.09143	0.000121255	0.00104851	-1.44641	0.00785206	0.0313328	-2.36345	1.40907e-05	0.000160617	6490.92	7914.44	3913.98	1538	1458.89	1301.22	3201.25	1771.05	1749.42	1705.07	722.383	1132.27
ENSDARG00000003153	nudt21	394092	404.696	-1.53914	0.12232	0.245098	-3.2217	0.00124749	0.00724692	-2.9533	0.00306921	0.0138663	1260.83	1263.92	548.463	22.6087	449.747	584.888	42.4134	168.184	118.555	78.2768	229.778	88.6896
ENSDARG00000003157	nfkbil1	101887110	94.031	-3.58917	0.000589531	0.00383699	-1.89294	0.0680624	0.161953	-0.989963	0.338787	0.497053	226.113	199.929	182.018	17.7203	1.01523	31.9915	15.423	66.5423	81.5064	162.509	40.1324	103.471
ENSDARG00000003200	foxm1	394072	69.3431	4.51533	0.00471393	0.0206768	5.86938	0.000236842	0.00186716	5.20727	0.00111329	0.00611087	0	0	6.02707	15.2761	34.0102	110.579	88.6825	29.9806	289.718	14.4642	13.3775	230.002
ENSDARG00000003203	rhcga	100038797	22.5136	-2.21661	0.369317	0.535434	-7.62299	0.00512572	0.0225284	0.901371	0.713774	0.816456	27.0352	41.3647	19.2866	0	18.7818	0	0	0	0	125.924	37.7717	0
ENSDARG00000003205	ngly1	553627	206.931	-0.721224	0.336889	0.503067	-2.57466	0.000665811	0.00436166	-0.309566	0.680152	0.792904	260.521	301.043	400.197	170.482	240.102	173.171	32.774	24.8619	103.735	92.741	297.452	386.095
ENSDARG00000003206	chchd6a	449542	136.228	-4.26709	0.00322288	0.0152561	-0.665347	0.643918	0.769743	-1.60582	0.264886	0.417293	280.183	275.765	256.753	0	2.03046	40.3371	434.737	47.5302	30.3797	25.525	184.137	57.3526
ENSDARG00000003213	naa15a	323672	1870.34	2.53495	0.000588615	0.00383324	2.66492	0.000302847	0.002286	3.09518	2.71094e-05	0.000281598	380.951	133.286	519.533	2185.71	2309.14	1504.29	2967.01	2239.77	1358.19	5601.05	1337.75	1907.42
ENSDARG00000003217	urb2	570267	451.066	2.16916	0.00235414	0.0118652	0.586808	0.411324	0.577156	1.45288	0.0417373	0.106612	184.331	190.737	180.812	925.122	802.032	772.664	533.059	224.489	77.8016	467.108	741.269	313.37
ENSDARG00000003250	pik3cd	394174	899.794	-0.811198	0.225396	0.381062	1.20383	0.0716278	0.167974	2.27826	0.000648237	0.00392419	481.719	211.42	543.642	180.258	317.767	207.249	496.429	1305.98	1048.47	3265.5	1097.74	1641.35
ENSDARG00000003257	zgc:101559	492776	105.384	-3.82225	0.00481883	0.0210575	-3.40908	0.011934	0.0433822	-4.98288	0.000266509	0.00187356	275.268	425.137	356.803	6.11045	64.9747	3.47733	6.74758	54.1113	38.5303	0	27.5418	5.91264
ENSDARG00000003270	dhps	406329	235.927	-4.02181	0.000401011	0.00281988	-1.29702	0.251715	0.414832	-1.37729	0.22354	0.370647	479.261	406.753	641.28	12.2209	7.61423	74.4149	50.1249	48.2614	523.123	65.5143	391.881	130.669
ENSDARG00000003281	pik3ip1	386643	398.191	-5.17024	1.21769e-07	2.72031e-06	-4.26749	1.21987e-05	0.000159256	-3.97865	4.46206e-05	0.000428323	973.269	1564.96	1641.77	29.3302	78.1727	8.3456	43.3773	99.4478	74.0968	182.079	71.6088	11.8253
ENSDARG00000003293	sox9a	60641	195.341	3.31057	0.00704966	0.0284953	0.947528	0.441273	0.604184	0.358289	0.771062	0.855521	95.8522	18.3843	51.8328	64.1597	1516.25	65.3739	37.5937	117.729	164.495	27.2267	33.8371	151.364
ENSDARG00000003303	stc1	751747	27.6881	-20.7264	4.14839e-10	1.86835e-08	0.464261	0.881055	0.930428	-0.944524	0.760991	0.848542	86.0212	6.89412	21.6975	0	0	0	158.086	0	0	59.5584	0	0
ENSDARG00000003311	pank2	570866	1164.96	-2.34646	0.00132002	0.00743138	-1.06144	0.146114	0.283258	-1.05089	0.150144	0.27732	1430.41	2334.81	2710.98	353.795	762.946	156.48	1827.63	583.524	692.805	731.718	1266.92	1127.54
ENSDARG00000003313	si:ch73-70c5.1	553062	104.038	4.95184	0.00591832	0.0248374	3.18826	0.0766577	0.176904	3.3923	0.0595412	0.139955	19.662	0	4.82166	22.6087	239.087	487.522	5.78364	64.3486	150.416	0	237.647	16.5554
ENSDARG00000003320	fam91a1	393413	1320.81	2.46003	0.00274438	0.0134461	0.981597	0.232222	0.392162	1.66403	0.0428035	0.108617	302.303	294.149	763.027	2405.68	4660.41	422.844	1278.18	802.895	606.852	1109.49	1809.11	1394.79
ENSDARG00000003326	cacng5a	797409	16.6016	-7.45147	0.00198009	0.0103274	-7.98809	0.000913387	0.00566007	-0.395775	0.850909	0.906815	29.493	45.9608	37.3678	0.611045	0	0	0	0	0	0	78.691	7.09517
ENSDARG00000003328	slf2	100320914	1051.17	2.00045	0.00934646	0.0354638	3.6746	1.79082e-06	3.05801e-05	2.74743	0.000356803	0.00239293	140.092	176.949	197.688	478.448	1323.86	258.714	4005.17	1308.18	1265.57	1049.08	723.957	1686.28
ENSDARG00000003344	trpc2b	562120	36.6132	6.74678	0.00140689	0.00784579	8.27108	8.95508e-05	0.000836631	1.94173	0.377255	0.534731	0	0	0	0	70.5585	41.728	155.194	130.891	37.0484	0	1.57382	2.36506
ENSDARG00000003375	gng12a	406604	304.931	-0.56884	0.495667	0.651059	-4.15066	8.98376e-07	1.6901e-05	-1.15203	0.167922	0.300816	589.86	850.274	238.672	149.095	289.341	692.685	20.2427	59.9612	14.0784	362.456	158.956	233.549
ENSDARG00000003380	si:dkey-275b16.2	562105	201.605	-3.2865	0.0175054	0.057618	-3.04993	0.0274997	0.0824147	-3.54483	0.0104498	0.0364518	474.346	905.427	468.906	15.2761	117.767	56.3328	0	166.721	56.3135	7.65751	32.2633	118.253
ENSDARG00000003383	asb8	327200	378.921	-0.450135	0.659515	0.781954	-2.62568	0.0103188	0.038739	-2.09699	0.040341	0.10401	781.564	602.086	753.384	62.3266	387.31	1114.83	107.961	21.937	216.363	76.5751	128.266	294.449
ENSDARG00000003399	fgf8a	30538	10.2772	-8.52533	0.0022914	0.0116167	-6.33119	0.0211174	0.0671973	-8.23344	0.00322789	0.0144203	14.7465	52.8549	54.2436	0	0	0	0	0	1.48194	0	0	0
ENSDARG00000003411	foxa2	30126	84.7706	4.60097	0.013792	0.0480411	-1.72956	0.364097	0.532642	-1.73879	0.360795	0.518291	7.37325	0	31.3408	541.386	409.138	4.1728	6.74758	0.731234	4.44581	11.9117	0	0
ENSDARG00000003414	capslb	550473	53.4072	-7.61759	5.2166e-07	9.72122e-06	0.360705	0.709423	0.817288	2.91808	0.0023467	0.0111659	34.4085	20.6823	10.8487	0	0	0	23.1346	37.2929	22.97	306.301	114.889	70.3604
ENSDARG00000003421	igf2bp2a	100136839	284.515	3.15374	0.000379795	0.00269344	4.33679	1.01333e-06	1.87117e-05	3.55038	6.30821e-05	0.000570695	12.2887	29.8745	38.5732	53.772	453.808	219.072	450.16	577.675	622.413	106.354	349.388	500.8
ENSDARG00000003429	hnrpdl	406701	1585.35	-1.67094	0.00649841	0.0267531	-2.15424	0.000453356	0.00317898	-0.9044	0.14068	0.264953	3138.55	3180.49	2858.04	644.041	472.59	1765.79	678.614	700.522	682.431	2339.8	1515.59	1047.72
ENSDARG00000003444	dhrs7	751626	58.0077	-4.72638	6.71277e-05	0.000637358	-0.832463	0.471235	0.630135	-5.06626	2.56464e-05	0.000268829	176.958	103.412	147.061	4.27731	11.6751	0	26.0264	133.816	80.0245	8.50835	0.78691	3.54758
ENSDARG00000003446	ippk	541511	466.85	3.4943	8.10862e-06	0.000102607	2.42989	0.00192763	0.0102521	1.46587	0.0615597	0.14334	98.31	27.5765	147.061	600.657	1765.49	726.067	674.758	319.549	484.593	176.123	421.784	160.232
ENSDARG00000003462	fech	58215	148.541	1.11207	0.304594	0.470896	2.79923	0.00967672	0.036863	2.08088	0.0545508	0.130968	66.3592	20.6823	37.3678	171.093	45.1777	52.16	317.136	248.619	298.61	6.80668	356.47	162.006
ENSDARG00000003469	neurod4	266958	163.42	1.69495	0.311291	0.477638	-1.66885	0.319802	0.488186	-10.0541	8.99783e-07	1.52582e-05	103.225	179.247	148.266	1.83313	75.127	1317.91	25.0624	2.1937	108.181	0	0	0
ENSDARG00000003486	ppp1caa	407980	3825.2	1.55267	0.000800283	0.00494493	2.53177	4.56508e-08	1.28823e-06	2.53725	4.26697e-08	1.06005e-06	916.74	1103.06	937.812	3493.34	1689.34	3493.33	6304.17	6492.62	4305.02	5653.8	6311.8	5201.35
ENSDARG00000003512	anks1b	565408	983.778	-0.629345	0.268106	0.429559	-0.341243	0.548219	0.695135	-2.43376	1.92687e-05	0.000211111	968.353	1512.11	2022.68	811.468	1058.38	1042.5	1454.59	1143.65	958.071	128.476	388.733	316.326
ENSDARG00000003531	tcea1	336105	827.561	-1.30607	0.196007	0.345143	-1.46807	0.146176	0.283353	-2.94556	0.00357162	0.0156075	1423.04	2619.76	1195.77	714.923	27.4112	1376.33	890.681	420.459	582.4	330.124	103.872	245.966
ENSDARG00000003570	hsp90b1	386590	2571.8	2.86007	3.47714e-06	4.99549e-05	0.647014	0.29403	0.461289	0.247475	0.688191	0.798175	707.832	873.255	1219.88	8702.5	9251.79	2391.71	1082.5	2000.66	1304.84	1097.58	977.342	1251.71
ENSDARG00000003573	dctn5	436770	448.584	-2.01988	0.0234651	0.072171	-2.66808	0.00279252	0.0139158	-2.21925	0.0128307	0.0429204	1172.35	1583.35	570.161	446.063	104.061	269.841	94.4661	151.365	277.122	484.125	50.3622	179.744
ENSDARG00000003615	slc26a3.2	563896	16.7674	-1.85228	0.154842	0.291621	2.275	0.0691825	0.163951	-4.05047	0.00797666	0.0295928	7.37325	9.19215	15.6704	0.611045	5.58377	2.78187	48.197	84.0919	25.9339	0	0	1.77379
ENSDARG00000003631	clockb	352927	1818.37	2.77515	0.00013337	0.00113493	3.47205	1.75595e-06	3.0078e-05	3.21173	9.81463e-06	0.000117471	208.909	268.87	295.326	687.426	2830.46	1777.61	4946.94	1414.21	2223.64	1374.1	3670.93	2122.05
ENSDARG00000003655	tmem59l	406646	916.81	-4.16768	1.3796e-05	0.000162757	-8.40853	1.49474e-17	5.14072e-15	-8.5657	3.88556e-18	1.09648e-15	2529.02	3366.63	4470.88	271.915	245.686	59.1147	25.0624	2.92493	2.96387	17.8675	3.14764	6.5039
ENSDARG00000003684	obsl1a	796577	20.3164	2.07236	0.205408	0.357219	-5.68953	0.00474372	0.0212684	-2.13586	0.203689	0.34661	14.7465	22.9804	7.23248	73.3254	64.4671	50.0736	0	0	0.740968	0	10.2298	0
ENSDARG00000003693	hars	447847	1397.19	2.53745	0.00894368	0.034318	0.737364	0.447593	0.609727	1.85466	0.0560563	0.133853	535.789	252.784	597.885	2581.05	5213.21	257.323	1147.09	582.062	583.141	2765.21	427.292	1823.46
ENSDARG00000003699	atp7a	564924	797.859	2.75789	3.25563e-07	6.44076e-06	1.97236	0.000261369	0.00202641	1.19271	0.027358	0.0774901	208.909	227.506	248.315	1534.95	1679.19	1420.84	397.143	1270.88	1020.31	412.655	618.511	535.094
ENSDARG00000003705	prnprs3	503702	859.541	-1.6658	0.0231787	0.0715251	-3.60536	9.47199e-07	1.76685e-05	-2.20118	0.00271	0.0125499	1978.49	1769.49	2639.86	540.775	1067.01	405.457	45.3052	240.576	238.592	365.859	319.485	703.604
ENSDARG00000003754	tspan2a	378854	6439.69	-5.50386	4.29012e-13	3.84128e-11	-6.76264	6.10532e-19	2.58431e-16	-5.86033	1.23464e-14	1.8362e-12	24213.7	29341.4	20149.7	236.474	954.316	433.276	273.759	347.336	57.7955	278.223	463.49	526.816
ENSDARG00000003776	pip4k2aa	560360	1148.99	-2.3524	0.00363818	0.0167768	-1.68563	0.0371669	0.103535	-1.17073	0.147711	0.274277	2560.97	2874.85	1632.13	480.892	664.976	237.85	706.568	255.201	1235.19	1693.16	280.14	1165.97
ENSDARG00000003779	ctnnd2b	558069	159.368	-4.61362	0.00476473	0.0208575	-3.70729	0.0231922	0.0721838	-5.45513	0.000888488	0.00507697	422.733	473.396	781.108	3.05522	12.6904	52.8555	84.8267	0	43.7171	0	3.14764	34.8846
ENSDARG00000003795	NA	NA	4266.33	2.01186	0.00262732	0.0129772	1.83153	0.0061717	0.0259148	1.7214	0.0100575	0.0353408	1322.27	1144.42	1838.26	7165.11	7450.77	2749.88	9252.86	3269.35	2803.82	3945.32	6588.01	3665.84
ENSDARG00000003803	NA	NA	11.286	4.03612	0.0549708	0.137743	6.2393	0.00284285	0.014131	5.22324	0.012664	0.0424596	0	0	0	0.611045	2.03046	14.6048	27.9543	4.3874	46.681	31.4809	2.36073	5.32137
ENSDARG00000003808	aqp3a	406777	608.857	-3.15314	0.0042653	0.0191258	-0.525832	0.633289	0.762629	-1.36646	0.215128	0.360156	2443	703.2	183.223	220.587	7.61423	146.048	1167.33	251.544	892.866	494.335	480.802	315.735
ENSDARG00000003811	plxnb2a	561433	854.753	1.37117	0.0348429	0.0978702	0.555459	0.392834	0.560198	-2.53069	0.00010665	0.000885507	459.599	682.517	818.476	972.784	2028.43	2073.19	1165.4	1217.5	500.153	58.7076	97.5768	182.701
ENSDARG00000003822	ankrd16	550225	114.221	-8.49227	0.000809595	0.00499036	1.92928	0.39028	0.558072	1.09419	0.626133	0.751684	54.0705	101.114	42.1895	0	0.507615	0	717.171	34.368	0	419.462	0	1.77379
ENSDARG00000003835	stom	81534	1143.23	-2.03589	0.000160444	0.00132373	-1.46589	0.0065685	0.0272082	-0.822296	0.127146	0.245643	2123.5	2242.89	1951.57	707.59	308.122	525.077	1023.7	697.597	566.099	726.613	1565.95	1280.09
ENSDARG00000003854	acsl1b	445175	657.437	1.18415	0.0805457	0.183013	1.70535	0.0118414	0.0431167	2.30086	0.000681764	0.00408335	226.113	195.333	266.396	722.255	221.828	620.356	749.945	861.393	633.527	564.104	2056.98	771.008
ENSDARG00000003866	tm9sf2	334370	1315.75	-2.81462	1.94112e-06	3.01693e-05	-2.74134	3.58564e-06	5.60537e-05	-2.68182	5.78036e-06	7.43611e-05	3445.76	4846.56	2615.75	536.498	624.874	388.766	630.417	350.992	649.829	260.356	818.386	620.827
ENSDARG00000003867	cdk20	494112	101.181	-3.46081	0.0216465	0.0679068	1.51965	0.308607	0.477119	-7.75873	1.9833e-05	0.00021654	49.155	163.161	94.0223	18.3313	0.507615	9.04107	809.71	2.92493	65.9461	0	0.78691	0.591264
ENSDARG00000003872	ccdc102a	325319	187.913	3.65176	0.00989831	0.0370465	2.32446	0.100821	0.216421	1.88301	0.183852	0.32112	27.0352	36.7686	37.3678	502.89	240.102	529.946	27.9543	463.602	15.5603	263.759	109.38	0.591264
ENSDARG00000003877	pbrm1	565366	178.094	-2.51451	0.00113855	0.00658969	-0.25244	0.742744	0.839143	-1.63335	0.0341549	0.0916026	243.317	261.976	408.635	58.6603	81.726	19.4731	377.865	116.997	273.417	162.509	48.0015	84.5507
ENSDARG00000003900	si:dkeyp-111e5.4	561988	263.965	-8.24515	2.13522e-06	3.2711e-05	-8.8651	5.98606e-07	1.19024e-05	-11.1253	2.56002e-08	6.77267e-07	1305.06	1084.67	759.411	10.3878	0	0	0	0	6.66871	0	0.78691	0.591264
ENSDARG00000003902	ctsl.1	436641	585.667	3.23185	0.00923195	0.0351195	4.14698	0.000835651	0.00525079	2.88418	0.0201793	0.0613017	49.155	124.094	25.3137	392.291	1329.95	137.702	820.313	70.1984	2617.1	275.671	1104.03	82.1857
ENSDARG00000003903	hapln2	558291	96.9917	-10.7994	3.89026e-07	7.51761e-06	-9.54952	3.49468e-06	5.47873e-05	-6.51803	0.000309625	0.00211707	744.698	280.361	124.158	0.611045	0	0	0	0	1.48194	0	12.5906	0
ENSDARG00000003910	med13b	564707	1499.97	2.58549	0.00102435	0.00605023	2.43992	0.00194418	0.0103241	2.03838	0.00963778	0.0341991	285.099	149.372	652.129	1409.07	2974.62	2150.38	2266.22	2803.55	837.293	677.265	2627.49	1167.15
ENSDARG00000003931	cndp2	327288	3438.43	4.94468	6.30899e-18	2.0549e-15	1.82533	0.00145954	0.00822266	1.78718	0.00183192	0.00912888	400.613	392.965	271.218	15599.4	12015.2	5140.89	1302.28	1023	1444.15	1519.59	1403.85	747.949
ENSDARG00000003934	nxnl2	494087	32.1926	-0.781589	0.683683	0.800349	-5.35302	0.00916956	0.035347	0.609523	0.750374	0.841877	68.817	39.0667	15.6704	0	7.10661	64.6784	0	0.731234	2.2229	0	109.38	78.6381
ENSDARG00000003938	rpa1	327491	695.208	-2.0182	0.00258529	0.0128068	-1.36285	0.0418244	0.113388	-0.0726685	0.9135	0.944996	1027.34	1096.16	1101.75	248.084	321.32	226.722	232.31	583.524	437.912	1994.36	498.901	574.117
ENSDARG00000003952	pfn2	394235	3198.41	-0.247531	0.655118	0.778841	-2.05888	0.000204618	0.00165765	-2.61661	2.38139e-06	3.46214e-05	5230.09	9072.66	2791.74	6320.65	3746.71	4329.98	1321.56	1583.85	1196.66	1146.07	847.502	793.476
ENSDARG00000003963	traf4a	404045	553.863	-1.76418	0.0936722	0.203557	-1.81031	0.0854595	0.191417	-3.93254	0.000192485	0.00143474	980.642	1394.91	1664.68	890.293	40.6092	258.714	303.641	780.958	67.428	37.4367	104.659	122.392
ENSDARG00000003973	chordc1a	573996	102.56	-2.76828	0.00742426	0.0296574	0.88242	0.38718	0.555121	0.581397	0.568926	0.706974	142.549	98.8156	33.7516	1.22209	12.6904	26.4277	44.3412	236.92	223.772	192.289	127.479	90.4634
ENSDARG00000003984	si:dkey-175g6.5	100000122	985.558	3.11056	0.000128583	0.00110171	2.26768	0.00526047	0.0229693	3.37265	3.29923e-05	0.000331046	174.5	36.7686	263.986	2440.51	1085.28	591.842	1167.33	489.927	638.714	1081.41	1829.57	2026.85
ENSDARG00000003994	syt9a	798433	71.3288	-3.23739	0.152303	0.288144	-10.7648	2.37399e-05	0.000279944	-9.9363	9.5731e-05	0.000812624	287.557	271.169	214.564	0	0	82.0651	0	0	0	0	0	0.591264
ENSDARG00000003998	phyhipla	790943	275.144	-5.45545	0.000469094	0.0031831	-8.60819	1.04679e-07	2.61532e-06	-12.9564	3.05642e-11	1.93876e-09	752.071	946.792	1521.23	1.22209	15.2285	57.0283	0	0	8.15064	0	0	0
ENSDARG00000004023	isl1	30147	101.175	-0.664122	0.630563	0.76071	-2.39463	0.0837583	0.188548	-4.21571	0.0025246	0.0118232	235.944	183.843	227.823	124.653	15.7361	268.45	26.9903	71.6609	24.4519	0.850835	0	33.702
ENSDARG00000004046	phf6	327070	159.105	-3.54285	0.00225585	0.0114713	-1.4598	0.206639	0.362272	-1.63549	0.157133	0.286432	329.338	438.925	309.791	68.437	17.7665	6.2592	4.8197	220.101	166.718	159.957	153.447	33.702
ENSDARG00000004049	marcksa	554102	316.104	-0.000903544	0.99928	0.999753	-1.29849	0.195303	0.347938	-5.36928	1.47131e-07	3.17188e-06	666.05	282.659	612.35	268.86	947.717	343.561	23.1346	388.285	223.031	2.5525	17.312	17.7379
ENSDARG00000004051	cyp7a1b	559097	363.504	6.88868	4.29148e-05	0.000433469	5.78961	0.000586788	0.00392995	6.82316	5.07538e-05	0.000477207	0	2.29804	12.0541	405.734	36.5483	1352.68	52.0528	480.421	305.279	0.850835	506.77	1207.36
ENSDARG00000004055	uhrf1bp1l	562208	1465.01	3.25096	0.00311325	0.0148609	1.05536	0.337355	0.506999	2.92661	0.00778446	0.0290069	201.535	149.372	518.328	5707.77	1016.75	1560.63	228.454	534.532	1045.51	5724.42	335.224	557.562
ENSDARG00000004060	bhlhe40	324413	1884.48	-0.383705	0.685865	0.801764	-3.92818	3.54466e-05	0.000391321	-1.3066	0.168467	0.301473	3101.68	2725.47	4284.04	2797.98	4764.98	187.081	426.062	118.46	120.037	1280.51	1860.25	947.205
ENSDARG00000004074	bach2b	555350	2243.16	4.47041	2.86439e-07	5.74257e-06	3.04326	0.000477239	0.00331821	3.41182	8.98427e-05	0.000769167	137.634	174.651	326.667	2599.39	10314.2	1276.18	533.059	3134.8	1608.64	2407.86	2208.86	2195.95
ENSDARG00000004078	acsl4a	393622	742.095	-2.46449	0.00296999	0.0143356	-1.50583	0.0694009	0.164324	-1.5414	0.0630584	0.145995	1088.78	1824.64	1831.02	623.266	67.5128	168.998	817.421	389.016	464.587	248.444	616.937	764.504
ENSDARG00000004105	tie1	30746	701.038	7.10194	6.34217e-10	2.74632e-08	6.11985	1.00437e-07	2.52654e-06	5.49316	1.75305e-06	2.67962e-05	17.2042	0	15.6704	2551.11	978.682	1039.03	126.276	1459.54	726.889	169.316	1089.87	238.871
ENSDARG00000004131	rttn	100151439	690.326	0.699348	0.449808	0.609793	3.77223	4.49103e-05	0.000471172	2.69975	0.00350099	0.0153924	95.8522	126.392	141.033	303.078	267.006	20.1685	1799.68	1764.47	1404.13	193.14	854.584	1314.38
ENSDARG00000004141	zgc:92630	436969	177.324	-1.43011	0.363395	0.529461	-5.03771	0.00147711	0.00829684	-4.5994	0.00361861	0.0157534	540.705	641.153	292.916	113.654	49.7463	383.898	4.8197	1.46247	38.5303	60.4093	0	0.591264
ENSDARG00000004150	grm2a	336153	44.0295	-10.6416	1.16118e-06	1.93306e-05	-10.2164	3.04376e-06	4.85832e-05	-10.3497	2.25923e-06	3.3152e-05	98.31	128.69	301.353	0	0	0	0	0	0	0	0	0
ENSDARG00000004151	rab23	553778	300.321	3.13189	0.00125143	0.00711836	2.72982	0.00492712	0.0219048	1.11693	0.250546	0.401284	58.986	71.2392	63.8869	349.518	621.829	730.24	71.3316	769.258	446.803	17.8675	188.858	214.038
ENSDARG00000004154	orai1b	402892	57.0623	-3.78176	0.010478	0.0386799	0.610392	0.671498	0.790477	1.08256	0.451677	0.605657	49.155	16.0863	79.5573	1.83313	0.507615	8.3456	0	49.7239	171.904	93.5918	104.659	109.384
ENSDARG00000004158	tmem63c	100000800	83.0161	-3.1984	0.101273	0.21492	-3.4119	0.0807591	0.18373	-6.50892	0.00108265	0.00597847	179.416	197.631	443.592	0	0.507615	89.0198	0	57.0362	20.0061	4.25417	0	4.73011
ENSDARG00000004160	reep3b	393130	337.07	-2.29117	0.00339525	0.0159068	-2.67505	0.000637828	0.00419708	-1.72416	0.0274336	0.0776045	752.071	1208.77	471.317	58.0493	347.209	91.1062	74.2234	151.365	154.862	179.526	344.667	211.672
ENSDARG00000004167	zgc:110366	550476	61.9398	-2.44677	0.00931422	0.0353654	-2.61067	0.00570845	0.0244453	-3.48586	0.000249198	0.00177626	184.331	204.525	128.979	18.9424	68.0204	7.65013	38.5576	30.7118	15.5603	4.25417	20.4597	21.2855
ENSDARG00000004169	stmn1a	678630	845.25	-6.53833	1.66542e-13	1.60638e-11	-3.07818	0.000468899	0.0032713	-4.2805	1.18321e-06	1.92063e-05	3512.12	4033.06	1046.3	3.66627	40.1016	48.6827	220.742	523.563	272.676	209.305	94.4292	138.356
ENSDARG00000004174	cnot1	448949	3703.19	1.67742	0.00191435	0.0100287	2.04777	0.000151675	0.00128257	2.50296	3.64345e-06	4.97802e-05	845.466	592.894	1732.18	4394.64	2552.29	3205.41	4447.62	5025.04	3650.75	6713.94	6212.65	5065.36
ENSDARG00000004187	zgc:122979	641576	212.019	-8.8457	1.98709e-05	0.000222622	-7.4037	0.000294649	0.00223484	-9.67763	5.97911e-06	7.66936e-05	449.768	1174.3	896.828	0	0	5.56373	0	0	14.8194	0	0	2.95632
ENSDARG00000004189	cbx1a	326746	667.229	-6.19098	6.74545e-07	1.21181e-05	-2.4927	0.0445344	0.11878	-3.55687	0.0041646	0.0176215	2020.27	2893.23	1359.71	20.1645	0.507615	65.3739	34.7018	720.996	358.628	359.903	92.8554	80.4119
ENSDARG00000004211	ccdc106a	503526	303.597	-1.57664	0.0606076	0.148671	-1.40368	0.0949085	0.207101	-2.11194	0.0120516	0.0408482	437.479	1036.42	400.197	339.741	128.427	159.957	85.7907	196.702	425.315	148.045	48.0015	237.097
ENSDARG00000004218	rnd1b	553414	365.831	-2.58512	0.0816154	0.184715	-7.0633	2.65401e-06	4.32402e-05	-7.7259	3.29173e-07	6.33341e-06	838.092	1813.15	1072.82	349.518	15.2285	255.932	12.5312	15.3559	0	0	0.78691	16.5554
ENSDARG00000004219	NA	NA	10.5183	-5.507	0.000645968	0.00414904	-3.84179	0.0115849	0.042451	-5.24419	0.00118732	0.00643064	39.324	25.2784	48.2166	1.83313	0	0.695467	1.92788	0	5.92774	0.850835	1.57382	0.591264
ENSDARG00000004227	pde3a	567051	165.28	3.76562	0.00683148	0.0278236	4.59056	0.000973922	0.00595307	2.64512	0.0576506	0.136637	22.1197	0	21.6975	340.963	150.762	108.493	854.051	184.271	25.1929	10.21	40.9193	224.68
ENSDARG00000004232	dlb	30141	176.966	-1.65747	0.361495	0.527533	-0.0052695	0.997684	0.998728	-4.53459	0.0130191	0.0434122	294.93	321.725	284.478	0	54.8224	230.895	8.67546	508.939	380.116	37.4367	1.57382	0
ENSDARG00000004246	slit2	80353	325.671	0.919405	0.276893	0.439625	-1.11754	0.187116	0.337452	-2.58152	0.00239237	0.0113231	302.303	273.467	533.998	199.812	839.088	1061.98	135.916	204.014	171.904	15.315	123.545	46.7098
ENSDARG00000004260	cul5b	100006147	103.407	-6.35778	1.71891e-05	0.000196495	-0.611023	0.667747	0.787493	-1.61866	0.255901	0.407058	176.958	296.447	149.471	0	6.09138	1.39093	179.293	149.903	78.5426	125.924	0	76.8643
ENSDARG00000004262	cyp46a1.2	393433	121.021	-0.0786774	0.944069	0.968725	-3.15933	0.00522258	0.0228492	-2.00069	0.0753117	0.16687	211.366	324.023	94.0223	402.068	154.315	38.9461	17.3509	29.2493	23.711	106.354	2.36073	48.4836
ENSDARG00000004296	ambp	394093	384.488	6.81487	1.65184e-15	2.67075e-13	-2.8544	0.00492894	0.0219085	-6.64545	4.9993e-06	6.55388e-05	9.831	22.9804	8.4379	2032.34	825.89	1708.76	1.92788	0.731234	2.96387	0	0	0
ENSDARG00000004297	irf2bpl	324723	499.566	-7.17354	2.6051e-05	0.000281611	-3.88579	0.0217742	0.0687424	-1.00956	0.550728	0.691415	1275.57	1011.14	1528.46	25.0528	0	1.39093	0.96394	62.1549	194.874	1807.17	47.2146	40.7972
ENSDARG00000004305	vangl1	403076	89.5604	1.72667	0.1636	0.303388	-0.33502	0.787509	0.869231	-3.20514	0.011368	0.0390481	22.1197	66.6431	116.925	97.7672	517.26	68.1557	34.7018	113.341	15.5603	0	11.0167	11.234
ENSDARG00000004311	ldlrap1a	368278	30.3322	-6.4787	0.00022121	0.00171845	-0.978493	0.533021	0.683132	-0.887055	0.571766	0.709023	63.9015	80.4313	32.5462	0	0	2.0864	0	11.6997	77.8016	34.8842	36.9848	23.6506
ENSDARG00000004318	cbwd	406536	185.04	-2.82921	0.0454606	0.119699	-3.6639	0.00971559	0.0369727	-3.59107	0.011231	0.0386683	464.515	916.917	323.051	46.4394	20.3046	173.171	90.6104	34.368	9.63258	0	129.053	12.4165
ENSDARG00000004325	casp9	492763	194.239	-2.69854	0.00517619	0.0222821	-1.31636	0.171658	0.317831	-0.153368	0.873289	0.920769	226.113	505.568	218.18	40.94	44.1625	61.2011	14.4591	77.5108	288.977	474.766	114.102	264.886
ENSDARG00000004336	exoc4	559866	1063.94	3.08672	9.84626e-06	0.000120987	1.9281	0.00577646	0.0246215	1.3133	0.0601556	0.140875	262.979	94.2196	449.619	2639.1	1270.56	2962.69	1029.49	887.718	1161.1	368.412	618.511	1022.89
ENSDARG00000004358	gnb3a	436710	164.408	8.12228	2.1324e-05	0.000236596	2.93548	0.126115	0.254555	-4.0827	0.0689311	0.156336	7.37325	0	0	86.1573	904.063	922.884	0	13.8934	38.5303	0	0	0
ENSDARG00000004363	lhfpl6	494110	281.86	1.15971	0.32014	0.486203	-0.0353272	0.975853	0.9877	-3.26859	0.00537946	0.021623	260.521	287.255	236.261	1367.52	99.4926	284.446	675.722	57.7675	31.8616	28.9284	42.4931	10.0515
ENSDARG00000004372	fmnl3	407694	600.506	0.703951	0.290839	0.455715	3.0607	4.23303e-06	6.49743e-05	2.61654	8.43839e-05	0.000732115	132.718	209.121	80.7627	73.9364	290.863	321.306	1415.06	1213.12	886.197	901.885	785.336	895.765
ENSDARG00000004377	ppp1r13ba	563577	708.07	2.65492	0.000817231	0.00502658	3.30437	3.10239e-05	0.000350548	0.506522	0.523763	0.668457	113.056	117.2	225.412	1283.19	1200	394.33	3089.43	661.766	763.197	204.2	308.469	136.582
ENSDARG00000004378	yrk	337571	874.941	1.61348	0.0288583	0.0847681	1.72679	0.0193538	0.0628777	2.34453	0.00149333	0.00772679	321.965	87.3255	432.744	624.488	993.91	962.526	1125.88	862.856	803.209	2498.05	1220.5	565.839
ENSDARG00000004386	si:dkey-153k10.9	566596	152.639	-3.19746	0.0205412	0.065213	-4.10428	0.00303764	0.0148812	-3.49379	0.0114614	0.0393201	339.169	305.639	813.654	13.443	142.64	2.78187	67.4758	15.3559	2.2229	13.6134	11.0167	104.654
ENSDARG00000004392	hdr	373093	199.932	-6.42577	4.4568e-05	0.000447048	2.3529	0.11001	0.230699	-0.327831	0.823977	0.890123	51.6127	220.612	74.7357	0	0	4.1728	1373.61	155.022	243.037	210.156	2.36073	63.8565
ENSDARG00000004406	spra	554136	233.28	-0.378601	0.704482	0.813662	-2.52935	0.0115204	0.0422909	-4.00989	6.7796e-05	0.000607102	358.831	661.835	376.089	279.859	543.148	251.064	30.8461	22.6682	188.206	11.0609	66.8873	8.86896
ENSDARG00000004427	dpy30	436711	244.802	-4.40436	1.90902e-05	0.000215595	-3.49961	0.000667772	0.0043719	-2.41938	0.0183896	0.0570182	833.177	1130.63	257.959	22.6087	69.5433	12.5184	4.8197	105.298	85.9522	83.3818	195.154	136.582
ENSDARG00000004451	tnfrsfa	114461	189.23	2.81591	0.00654612	0.026915	2.0502	0.0478936	0.125469	1.49094	0.150426	0.277585	44.2395	4.59608	101.255	542.608	198.985	325.478	161.942	260.319	205.248	303.748	28.3288	94.0109
ENSDARG00000004459	unc119.2	557454	14.3004	-4.72839	0.0129539	0.0458393	-4.68773	0.0150239	0.051648	-0.90046	0.62191	0.747838	95.8522	2.29804	8.4379	0.611045	0	3.47733	1.92788	0	2.2229	0.850835	25.1811	30.7457
ENSDARG00000004473	tbx21	797797	475.615	2.44467	0.00317372	0.0150763	3.76649	5.4118e-06	8.0323e-05	4.34699	1.5174e-07	3.2585e-06	68.817	9.19215	62.6815	171.093	146.193	452.053	690.181	537.457	695.028	436.478	843.567	1594.64
ENSDARG00000004497	tspan33a	436890	305.275	-2.72081	0.00226125	0.0114924	-0.402446	0.650801	0.774527	-2.56368	0.00402281	0.0171369	626.726	944.494	192.866	126.486	94.924	45.9008	453.052	83.3606	797.281	141.239	58.2313	98.7411
ENSDARG00000004517	ppat	572027	453.428	3.52146	1.54782e-08	4.52936e-07	1.77199	0.00449811	0.0203702	2.09973	0.000755674	0.00444617	98.31	89.6235	81.9681	752.807	446.701	1895.84	323.884	268.363	328.249	463.705	377.717	313.961
ENSDARG00000004537	kmt2a	557048	8070.77	1.43768	0.0147611	0.0505781	2.74926	3.11968e-06	4.96869e-05	2.66259	6.30821e-06	8.0159e-05	1454.99	2537.03	1785.22	2668.43	3541.63	9439.57	14395.5	12859.5	11588.7	13708.7	9840.31	13029.7
ENSDARG00000004574	gtf3c2	563394	259.154	0.0305193	0.976211	0.987149	2.69288	0.00840969	0.0330782	0.880634	0.389256	0.54685	66.3592	130.988	103.666	69.0481	190.356	47.9872	1108.53	442.396	396.418	11.0609	179.415	363.627
ENSDARG00000004576	plk4	368390	557.008	3.03597	0.00202267	0.0104958	3.93376	6.32879e-05	0.000623001	3.56047	0.000294146	0.00202706	56.5282	22.9804	103.666	1044.28	256.346	210.726	931.166	742.202	1142.57	90.1885	736.548	1346.9
ENSDARG00000004581	sel1l	568615	238.974	-0.588936	0.57683	0.719365	-2.6339	0.0128513	0.0458145	-1.00161	0.342816	0.501137	484.177	190.737	558.107	540.775	90.8631	188.472	14.4591	89.9417	94.1029	348.842	21.2466	245.966
ENSDARG00000004588	sox4a	336346	2159.57	-2.57637	8.95261e-05	0.000814249	-1.94069	0.00316718	0.0153654	-1.8397	0.00514724	0.0208879	4163.43	5912.85	5100.11	854.852	669.544	1020.25	1469.04	1954.59	529.792	1673.59	1972	594.811
ENSDARG00000004594	znf800a	568719	865.033	-0.20276	0.81406	0.887384	1.59302	0.0644867	0.155775	2.09877	0.0148487	0.0481205	346.543	448.117	337.516	416.733	276.143	290.705	2726.99	372.929	315.652	2388.29	1757.17	703.604
ENSDARG00000004597	lrrc4ba	556747	148.786	-4.94089	0.00135505	0.00759247	-5.24552	0.000696787	0.00451308	-8.98519	8.65791e-08	1.9934e-06	552.994	404.455	725.659	0	15.2285	39.6416	0	16.0871	28.1568	0.850835	0	2.36506
ENSDARG00000004618	stx2a	445167	165.315	-1.48273	0.13723	0.266983	-1.50007	0.132918	0.264215	-3.19576	0.00143458	0.0074713	240.859	579.106	270.013	62.3266	137.056	190.558	20.2427	322.474	42.2351	21.2709	62.1659	35.4758
ENSDARG00000004621	gpm6ab	407734	11665.8	-5.40422	2.07363e-07	4.36356e-06	-6.68188	1.38462e-10	8.70765e-09	-6.31135	1.33806e-09	5.22815e-08	38018.9	65804.3	30017.2	416.733	1988.33	755.277	900.32	130.16	273.417	57.8568	1235.45	392.008
ENSDARG00000004634	osbp	564372	405.931	2.84286	0.000155549	0.00128808	2.01009	0.00753961	0.0303779	2.54011	0.000729446	0.00431493	88.479	50.5568	130.185	589.047	1016.25	334.52	203.391	601.805	283.791	687.475	665.726	219.95
ENSDARG00000004636	ccdc9	550140	485.262	1.43978	0.0796752	0.181465	1.81092	0.0275035	0.0824147	2.00169	0.0148165	0.0480428	152.38	98.8156	266.396	454.006	524.366	429.103	108.925	1039.81	671.317	693.431	1050.52	334.064
ENSDARG00000004647	spice1	494093	266.939	2.0892	0.0363215	0.101051	-1.37969	0.170295	0.315864	2.81989	0.00471537	0.0195057	90.9367	78.1333	83.1736	625.71	254.823	192.644	3.85576	42.4116	50.3858	1326.45	292.73	162.006
ENSDARG00000004648	kctd16a	567207	18.5301	-6.78337	0.00901905	0.0344894	-3.4012	0.170234	0.315778	-8.95747	0.00103108	0.00573977	63.9015	94.2196	43.3949	1.83313	0	0	0	19.0121	0	0	0	0
ENSDARG00000004687	acaa1	431754	210.618	-0.629648	0.499033	0.654372	-2.34006	0.012242	0.0442117	-3.53782	0.000162039	0.00125321	580.029	425.137	304.97	333.631	402.031	110.579	19.2788	187.196	51.8677	11.9117	65.3135	35.4758
ENSDARG00000004696	eefsec	641497	434.718	3.44733	0.000467565	0.00317656	1.88736	0.0555776	0.139992	1.08972	0.269258	0.422336	88.479	108.008	97.6385	601.879	1050.26	1556.45	13.4952	557.931	516.454	269.715	122.758	233.549
ENSDARG00000004702	NA	NA	171.155	-9.426	1.78338e-08	5.08624e-07	-3.29365	0.027389	0.0822007	-1.79397	0.228758	0.376379	427.648	140.18	907.677	0	2.03046	0	26.0264	2.92493	121.519	378.622	37.7717	9.46022
ENSDARG00000004712	tbr1b	58042	47.494	-10.7484	6.68134e-09	2.15742e-07	-9.36145	4.40799e-07	9.11025e-06	-9.49471	3.01775e-07	5.85498e-06	71.2747	133.286	364.035	0	0	0	0	0	0.740968	0	0	0.591264
ENSDARG00000004724	tcea3	402983	143.504	-0.739773	0.551592	0.699457	-3.18055	0.0108916	0.0404206	-1.18136	0.341997	0.500445	363.747	271.169	166.347	102.045	331.473	45.9008	16.387	0.731234	71.1329	21.2709	243.155	88.6896
ENSDARG00000004735	hnrnpub	334490	1416.51	-2.08659	2.58239e-05	0.000279535	-1.77908	0.000334439	0.00247274	-2.05888	3.3157e-05	0.000332398	2787.09	3150.61	3682.54	669.705	519.29	1076.58	683.434	1307.45	812.1	848.282	825.468	635.609
ENSDARG00000004754	hspa4a	335865	415.414	2.06753	0.00422667	0.0189867	0.693447	0.33786	0.507345	0.114174	0.874687	0.921601	287.557	130.988	213.358	1275.86	871.575	500.736	194.716	628.861	197.838	131.029	207.744	344.707
ENSDARG00000004782	fgfr3	58129	228.403	-2.72836	0.0304926	0.0884247	0.992941	0.429786	0.594437	-6.30709	1.52617e-06	2.38245e-05	368.662	75.8353	424.306	56.2161	22.8427	52.16	1243.48	288.106	198.579	0	0	10.6427
ENSDARG00000004806	grwd1	445115	61.4102	-5.24872	0.000473332	0.00320701	-0.423204	0.771764	0.858682	-1.88346	0.197726	0.339058	137.634	121.796	101.255	7.94358	1.52285	0	178.329	32.1743	58.5364	58.7076	0	39.0234
ENSDARG00000004843	foxp1a	564127	637.297	2.72834	4.79566e-06	6.61619e-05	2.78978	2.93088e-06	4.70202e-05	2.32608	9.71667e-05	0.000822991	135.176	73.5372	180.812	1127.38	710.154	754.581	1059.37	783.151	862.486	317.361	734.187	909.364
ENSDARG00000004861	esrrga	405890	91.2717	-2.36813	0.149294	0.283861	-6.4369	0.000139784	0.00120328	-4.43819	0.00720513	0.0272823	154.838	477.992	242.288	1.22209	9.13707	159.262	5.78364	4.3874	0	0	29.1157	11.234
ENSDARG00000004866	mindy1	563470	230.288	-1.06385	0.236639	0.394287	-2.52742	0.00507543	0.0223779	-1.20438	0.180517	0.31695	471.888	257.38	595.474	336.686	238.071	59.1147	11.5673	100.179	117.814	196.543	253.385	125.348
ENSDARG00000004869	penka	368228	57.699	-6.97468	0.000116912	0.00101565	-10.5922	4.91319e-07	1.00693e-05	-9.76365	3.54789e-06	4.86861e-05	184.331	289.553	212.153	0	0	5.56373	0	0	0	0	0.78691	0
ENSDARG00000004880	acsm3	100002035	31.1658	0.207285	0.911469	0.948262	-5.62477	0.00505082	0.0223016	-1.59044	0.395224	0.552749	54.0705	27.5765	67.5032	170.482	0.507615	1.39093	0	0	2.96387	0.850835	19.6727	28.9719
ENSDARG00000004889	aga	566517	113.599	-0.975258	0.478095	0.635556	-1.63384	0.235157	0.395474	-3.58052	0.00962591	0.0341625	194.162	301.043	216.975	34.2185	265.99	61.8965	0	29.2493	200.061	15.315	35.4109	8.86896
ENSDARG00000004891	pex19	324778	455.695	-1.60046	0.19247	0.3407	-2.75508	0.0249629	0.0764091	-4.55977	0.000213875	0.00156451	1078.95	1597.14	920.936	986.838	47.7158	151.612	126.276	304.193	102.254	0.850835	96.003	55.5788
ENSDARG00000004904	gys2	373082	319.618	10.8925	2.99956e-10	1.3957e-08	2.41297	0.173811	0.320899	0.98145	0.593297	0.725624	0	0	1.20541	2028.06	679.697	1112.05	0.96394	0	9.63258	0.850835	0	2.95632
ENSDARG00000004930	lmo7a	553341	946.781	-3.91306	0.0121533	0.043451	-4.02341	0.00994061	0.0376856	-3.55043	0.0228875	0.0674762	3748.07	2739.26	2877.32	4.27731	510.153	107.102	462.691	0.731234	112.627	11.0609	256.533	531.546
ENSDARG00000004931	slc8a3	560561	11.2303	-3.14942	0.234643	0.391693	-2.19614	0.406119	0.572782	-7.96418	0.00570144	0.0226729	9.831	55.1529	36.1624	0	1.01523	10.432	22.1706	0	0	0	0	0
ENSDARG00000004937	skp2	563708	468.576	1.87493	0.0761034	0.175493	2.8431	0.00714246	0.0291243	2.94431	0.0053356	0.0214663	105.683	133.286	49.422	441.174	10.6599	603.665	469.439	634.711	960.294	336.931	1297.61	580.03
ENSDARG00000004952	rsad2	570456	399.827	-13.8231	1.21534e-16	2.67737e-14	-13.3979	1.00037e-15	2.27001e-13	-12.5694	5.05714e-14	6.54781e-12	1897.38	2314.12	585.831	0	0	0	0	0	0	0	0	0.591264
ENSDARG00000004953	mxb	360143	15.0702	-9.0875	0.000219218	0.00170533	-8.66233	0.000426972	0.00302521	-7.8338	0.00144315	0.00750951	68.817	87.3255	24.1083	0	0	0	0	0	0	0	0	0.591264
ENSDARG00000004954	grna	791524	857.182	3.97618	1.35361e-07	2.97459e-06	3.34581	9.22157e-06	0.000125371	2.39943	0.00147687	0.00765781	117.972	91.9215	109.693	840.187	3049.24	1140.57	2154.41	455.559	640.196	600.69	647.627	438.126
ENSDARG00000004964	cyp4t8	387527	505.117	-3.32163	0.0136431	0.0477074	-8.67381	4.58554e-10	2.48602e-08	-9.33914	3.70802e-11	2.27862e-09	2939.47	1516.71	1034.25	464.394	68.0204	16.6912	0	2.92493	10.3735	6.80668	0	1.77379
ENSDARG00000004979	elovl5	393425	605.039	-0.438539	0.601169	0.738789	0.747597	0.372619	0.54134	2.11678	0.0115468	0.0395451	361.289	202.227	372.473	35.4406	214.721	440.926	828.989	372.929	370.484	976.759	1073.35	2010.89
ENSDARG00000004988	ppp3ca	794574	384.107	-7.55175	1.32788e-07	2.93151e-06	-8.63777	3.75877e-09	1.56102e-07	-5.1933	0.000248565	0.00177232	931.487	1514.41	2007.01	0.611045	14.7208	8.3456	0	5.11864	5.92774	0	77.9041	43.7535
ENSDARG00000005004	slc5a12	393339	8.62323	-6.58558	0.00813902	0.0319951	-7.12219	0.00421181	0.0193865	-0.592715	0.787686	0.866238	19.662	22.9804	19.2866	0	0.507615	0	0	0	0	22.1217	0	18.9204
ENSDARG00000005023	fkbp9	445126	42.6668	0.363253	0.807305	0.882889	-4.15756	0.0071075	0.0290355	-0.731161	0.624187	0.749944	83.5635	48.2588	42.1895	73.3254	22.3351	127.966	0	0.731234	8.89161	0.850835	94.4292	9.46022
ENSDARG00000005034	ispd	798716	145.272	-7.43261	2.87473e-07	5.75817e-06	-0.773338	0.572497	0.715	-2.28187	0.0962757	0.20022	250.69	438.925	280.861	4.27731	0	1.39093	162.906	148.44	256.375	66.3651	0	133.034
ENSDARG00000005078	eif4e3	447850	542.292	-1.77255	0.0661491	0.158439	-2.73037	0.00468736	0.0210757	-3.19003	0.000957919	0.00541051	1317.35	1974.01	899.239	240.752	292.386	693.38	361.478	190.121	80.0245	13.6134	149.513	295.632
ENSDARG00000005085	ggctb	406278	1104.75	-5.9303	5.12424e-05	0.000504654	-2.73804	0.0611205	0.149913	-3.01057	0.0394978	0.102443	3893.07	4272.05	2108.27	2.44418	28.4264	137.702	1230.95	215.714	93.3619	1226.9	19.6727	28.3807
ENSDARG00000005098	zgc:86764	797431	217.663	2.50842	0.0137104	0.0478793	3.41383	0.000793036	0.00503019	1.85078	0.0692012	0.156836	17.2042	55.1529	51.8328	131.375	485.28	92.4971	414.494	569.631	344.55	170.167	266.762	13.0078
ENSDARG00000005104	limk2	436924	194.345	-1.4973	0.329925	0.496207	-4.34039	0.00490743	0.0218438	-5.38668	0.000505948	0.00319278	707.832	441.223	484.576	316.521	90.3555	171.78	25.0624	0	55.5726	37.4367	0	1.77379
ENSDARG00000005108	oclna	405757	189.026	-3.39661	0.0139366	0.0484397	-0.42176	0.759348	0.850196	-0.38293	0.780893	0.861825	459.599	236.698	173.58	40.94	0	41.728	6.74758	185.002	457.177	285.881	219.548	161.415
ENSDARG00000005112	cdh17	378452	173.224	10.0614	5.81048e-06	7.72691e-05	9.53587	1.73983e-05	0.000216105	7.46362	0.000778742	0.00455996	0	0	0	996.003	9.64469	111.97	374.009	386.091	16.3013	28.0776	156.595	0
ENSDARG00000005122	atp2a2b	568265	3025.3	2.73043	1.03607e-07	2.35675e-06	0.519362	0.311814	0.480345	0.747261	0.145545	0.271582	1024.88	1031.82	1319.93	10365.2	6508.13	5542.87	954.301	1880.73	2005.8	2416.37	1471.52	1782.07
ENSDARG00000005134	psmd11b	322265	415.735	-2.36119	0.000326376	0.00237642	-2.4827	0.000160586	0.00134654	-2.02721	0.0020333	0.00992568	889.705	1240.94	951.072	141.762	112.691	345.647	224.598	214.983	111.886	156.554	197.514	401.468
ENSDARG00000005141	camkvb	393422	291.509	-5.11944	0.000968281	0.00578446	-7.55699	1.66545e-06	2.87289e-05	-7.65587	1.20481e-06	1.94993e-05	1059.29	1514.41	793.162	77.6027	0.507615	18.7776	0	1.46247	16.3013	5.95584	0	10.6427
ENSDARG00000005154	aspa	557232	266.392	2.97472	0.00134053	0.007528	2.11631	0.0225946	0.0707642	1.07903	0.245441	0.395201	83.5635	68.9412	56.6545	538.331	951.778	150.916	177.365	158.678	569.063	291.836	111.741	37.8409
ENSDARG00000005159	cyth3b	100537448	200.829	-4.05323	5.17633e-06	7.03342e-05	-2.77612	0.00173723	0.00943451	-2.82016	0.00146135	0.00758268	543.163	691.71	553.285	20.7755	45.1777	41.728	20.2427	80.4357	160.049	57.0059	171.546	24.8331
ENSDARG00000005179	dglucy	560387	88.185	-4.23452	3.85562e-05	0.000396391	-0.435203	0.665776	0.785838	-1.50215	0.136797	0.259729	196.62	121.796	174.785	12.8319	9.13707	4.1728	195.68	27.0556	142.266	54.4534	7.08219	112.34
ENSDARG00000005185	cpn1	337172	47.466	1.26221	0.26424	0.425609	-0.383962	0.73538	0.833966	-4.63143	0.000204318	0.00150309	51.6127	52.8549	31.3408	16.4982	176.142	132.139	23.1346	71.6609	8.89161	0	2.36073	2.95632
ENSDARG00000005191	ahcy	387530	2270.4	2.97177	6.94949e-06	9.01749e-05	2.01519	0.00230638	0.0118973	2.45748	0.000201653	0.00148846	616.895	367.686	497.836	5730.38	3403.05	2495.33	2100.43	1552.41	2339.23	899.333	4296.53	2945.68
ENSDARG00000005216	zgc:158328	567225	57.9358	0.417958	0.818048	0.890012	-0.628682	0.729594	0.830201	-5.22889	0.00549619	0.0220158	73.7325	64.3451	92.8169	0	2.03046	306.701	104.106	40.9491	4.44581	0	3.14764	2.95632
ENSDARG00000005220	pdcd6	393925	435.01	-0.518536	0.495628	0.651046	-3.75265	9.70433e-07	1.80255e-05	-2.2213	0.00357137	0.0156075	685.712	1530.49	412.252	461.95	1004.57	367.206	20.2427	98.7165	75.5787	181.228	203.023	179.153
ENSDARG00000005236	srcap	563456	5062.69	2.62614	4.40847e-11	2.52102e-09	3.29493	1.36038e-16	3.99244e-14	3.02117	3.42845e-14	4.60144e-12	621.811	937.6	859.46	5608.78	5100.52	4229.83	8162.65	9354.67	6232.28	5982.22	7056.22	6606.19
ENSDARG00000005274	rad52	554171	120.475	0.49765	0.629184	0.759659	1.84397	0.073085	0.170501	2.70562	0.00848031	0.0310707	63.9015	36.7686	15.6704	29.9412	118.782	13.9093	43.3773	217.176	153.38	413.506	265.976	73.3167
ENSDARG00000005320	nipsnap1	30231	51.1394	8.69722	0.000374339	0.00266062	-0.272991	0.919855	0.955224	7.41769	0.00242387	0.011444	0	0	0	415.511	11.6751	6.95467	0	0	0.740968	78.2768	0	100.515
ENSDARG00000005359	sucla2	406299	2367.05	2.14516	0.0033746	0.0158265	1.40772	0.0544279	0.137956	1.42701	0.0511981	0.124922	906.909	569.914	1160.81	7102.18	2824.88	1744.23	4250.98	1596.28	1153.69	2873.27	1718.61	2502.82
ENSDARG00000005372	camk4	550270	433.993	-10.7371	2.59127e-16	5.34277e-14	-11.1398	5.73816e-15	1.07036e-12	-10.9626	1.6648e-15	2.97918e-13	899.536	2263.57	2037.15	0	1.01523	2.0864	0	2.1937	0	0	0	2.36506
ENSDARG00000005392	slc5a5	561445	17.3236	-9.25684	0.000574642	0.00375858	-8.83169	0.00101937	0.00616919	-5.2235	0.0348007	0.0929609	61.4437	96.5176	44.6003	0	0	0	0	0	0	0	0	5.32137
ENSDARG00000005394	dnmt3aa	553187	1801.04	3.8025	1.94278e-12	1.4554e-10	4.69305	3.67969e-18	1.39644e-15	5.14965	1.50112e-21	7.50937e-19	86.0212	94.2196	102.46	871.961	1889.34	1189.94	2627.7	1533.4	3164.67	2412.12	3497.03	4143.58
ENSDARG00000005397	trim3b	555391	613.991	-1.98826	0.0222338	0.0693269	-3.41544	8.82473e-05	0.000826566	-3.16994	0.00027163	0.001906	1430.41	1541.98	2085.37	373.348	595.433	306.005	88.6825	173.302	211.917	67.216	40.1324	454.091
ENSDARG00000005414	grapa	553596	154.93	3.07849	0.000296067	0.00219164	1.87775	0.0276317	0.0826811	2.51177	0.00317759	0.0142593	41.7817	43.6627	14.465	221.198	324.366	287.923	195.68	73.1234	94.1029	336.08	41.7062	185.066
ENSDARG00000005454	tacc3	321283	2005.87	3.90716	1.06106e-06	1.7916e-05	3.75683	2.70655e-06	4.4031e-05	3.95204	7.97864e-07	1.37524e-05	149.923	133.286	250.726	2716.09	2721.83	2587.83	837.664	5141.3	1252.24	4968.03	1278.73	2032.77
ENSDARG00000005456	katnb1	406291	832.867	2.10967	0.000128122	0.00109904	1.42757	0.00958872	0.0365847	0.750448	0.173498	0.308121	349	259.678	421.895	1318.02	1820.82	1313.74	1296.5	768.527	710.588	347.992	886.847	500.8
ENSDARG00000005462	kif4	393796	292.188	2.1352	0.00899158	0.0344312	2.28502	0.00518653	0.0227324	1.32261	0.105938	0.214754	90.9367	73.5372	109.693	152.15	160.914	893.675	400.999	610.58	326.767	367.561	124.332	195.117
ENSDARG00000005463	slc30a1a	393853	668.263	2.24186	5.52856e-05	0.000539041	-0.100787	0.856532	0.915146	0.889803	0.109869	0.220911	238.402	347.004	355.597	1815.41	867.007	1772.74	219.778	201.82	456.436	504.545	572.87	667.537
ENSDARG00000005479	tenm3	30155	1213.32	-0.506217	0.615205	0.748936	-0.877638	0.383551	0.551895	-2.56296	0.0109779	0.0379689	1607.37	2537.03	1878.03	89.2126	1934.52	2216.45	2188.14	227.414	862.486	286.731	406.045	326.378
ENSDARG00000005481	nfkbiaa	406463	395.289	-0.803885	0.382799	0.548593	1.4298	0.119934	0.245431	2.27884	0.0131625	0.043738	260.521	170.055	90.406	106.933	164.975	25.7323	1038.16	156.484	206.73	524.114	1240.17	759.183
ENSDARG00000005482	rapgef2	557693	562.789	-1.25491	0.0593568	0.146238	-1.84697	0.00556247	0.023974	-2.82805	2.24653e-05	0.000240859	889.705	1080.08	1704.46	465.616	348.732	726.067	374.973	278.6	368.261	73.1718	122.758	321.056
ENSDARG00000005485	ucmab	405870	9.65309	0.907943	0.699218	0.810471	-6.42866	0.0143352	0.0497135	-2.76312	0.250357	0.401161	12.2887	11.4902	14.465	0	3.04569	68.8512	0	0	0	5.10501	0	0.591264
ENSDARG00000005518	slc5a9	564815	90.4344	8.78976	0.000249177	0.00189253	8.35916	0.000495881	0.00342265	8.05933	0.000785485	0.00458967	0	0	0	163.149	267.006	32.6869	0	89.2105	254.152	0	251.811	27.1981
ENSDARG00000005540	xpo7	407710	3421.36	2.15589	0.00556506	0.0236381	4.32038	2.75047e-08	8.31601e-07	3.70269	1.91627e-06	2.88897e-05	302.303	333.216	431.538	482.114	2883.25	1392.32	13597.3	5093.77	2639.33	4888.05	4931.56	4081.49
ENSDARG00000005565	entpd8	436652	768.704	4.99898	8.70178e-08	2.03712e-06	4.49691	1.48214e-06	2.59103e-05	4.18182	7.60074e-06	9.35158e-05	81.1057	32.1725	13.2596	1549.61	536.042	1916.01	257.372	1925.34	642.419	472.213	1247.25	551.649
ENSDARG00000005578	ugp2a	555748	1495.46	9.37833	6.37522e-15	9.06815e-13	4.48246	0.000197312	0.00160853	5.47513	5.37967e-06	6.98183e-05	14.7465	0	9.64331	10255.8	3406.61	2623.3	97.358	239.845	209.694	27.2267	875.044	186.248
ENSDARG00000005586	zbtb20	568779	502.445	-3.78122	0.000142713	0.00119856	-6.3459	2.74089e-10	1.60026e-08	-5.16226	2.2888e-07	4.63466e-06	1902.3	1080.08	2434.94	9.77672	181.219	203.076	43.3773	14.6247	8.89161	28.9284	34.624	87.507
ENSDARG00000005593	NA	NA	101.671	3.03932	0.0130024	0.0459532	0.854553	0.48612	0.643028	0.407965	0.739701	0.834395	54.0705	2.29804	42.1895	411.233	259.391	141.18	22.1706	118.46	37.7893	113.161	11.0167	7.09517
ENSDARG00000005616	bfb	30489	26.2701	8.14652	0.000933301	0.00561129	1.41152	0.584382	0.72358	3.92795	0.113236	0.225478	0	0	0	182.091	3.04569	111.275	2.89182	0	0	0	14.1644	1.77379
ENSDARG00000005627	NA	NA	215.535	5.05762	5.55336e-06	7.45112e-05	2.5909	0.020429	0.0654625	5.89779	1.16871e-07	2.59843e-06	7.37325	4.59608	13.2596	230.975	214.721	416.585	5.78364	92.1354	57.7955	276.521	110.167	1156.51
ENSDARG00000005629	smyd2b	568616	13.9397	-0.242915	0.882483	0.930928	-3.3491	0.0487221	0.126854	-4.40288	0.0119765	0.0406185	17.2042	39.0667	27.7245	22.6087	8.12184	40.3371	0	0	8.15064	1.70167	2.36073	0
ENSDARG00000005645	robo3	30770	223.523	-0.252676	0.830633	0.897779	-0.734027	0.534545	0.684229	-6.0996	5.8724e-07	1.05344e-05	231.028	284.957	576.188	595.769	181.726	139.789	410.639	65.0798	181.537	0	0.78691	14.7816
ENSDARG00000005651	hrasb	553656	453.035	-2.48033	0.0587775	0.145161	-2.3127	0.0780789	0.179226	-4.78272	0.000278668	0.00194352	1005.22	1934.95	896.828	262.749	154.315	270.537	531.131	16.0871	225.254	0	99.1506	40.2059
ENSDARG00000005652	man1a1	566078	2078.54	2.90419	4.03986e-09	1.40981e-07	4.02031	3.79745e-16	9.8336e-14	3.51865	1.01935e-12	9.75517e-11	260.521	197.631	231.439	2025.61	1775.64	1360.33	4017.7	4676.97	2494.1	1932.25	3703.98	2266.31
ENSDARG00000005673	f3b	550423	224.644	-0.290611	0.814974	0.888035	3.17106	0.0104894	0.0392456	1.60008	0.196816	0.337999	93.3945	66.6431	34.957	75.7696	60.9138	22.2549	1554.84	159.409	37.7893	471.363	29.1157	89.2808
ENSDARG00000005679	trip10a	492762	633.382	4.13647	9.15464e-06	0.000113481	2.59461	0.00541267	0.0234432	1.89455	0.0423215	0.107714	113.056	112.604	43.3949	1038.17	3024.37	652.348	974.544	298.343	346.773	199.095	709.793	88.0983
ENSDARG00000005739	gpm6ba	368225	354.722	-2.50529	0.09477	0.204972	-3.43675	0.0220094	0.0693338	-5.37167	0.000358848	0.00240298	621.811	1447.76	1223.5	48.2726	62.4367	469.44	0	264.707	39.2713	1.70167	44.067	33.702
ENSDARG00000005775	scn8aa	58152	498.422	-1.86328	0.0900407	0.198079	-2.45225	0.0257537	0.0783087	-3.64224	0.00093808	0.00531756	924.114	795.121	2169.75	131.375	327.919	609.924	509.924	140.397	60.7593	257.803	12.5906	41.3885
ENSDARG00000005776	guk1b	393697	4.82191	-3.27536	0.13185	0.259205	-5.06843	0.0321099	0.092926	-6.97304	0.00401143	0.0171049	19.662	22.9804	8.4379	1.83313	0	3.47733	0	0.731234	0.740968	0	0	0
ENSDARG00000005780	npy8br	30713	177.095	3.27518	0.0675055	0.160933	0.733513	0.684302	0.799733	6.59296	0.00022987	0.00165837	12.2887	0	7.23248	0	109.645	79.2832	12.5312	5.11864	14.8194	1739.96	4.72146	139.538
ENSDARG00000005786	ppm1f	553757	251.701	0.344056	0.753674	0.846374	0.924784	0.398894	0.566601	3.02044	0.00580588	0.0230258	86.0212	62.047	97.6385	215.699	30.4569	66.0693	13.4952	302.731	150.416	1347.72	487.884	160.232
ENSDARG00000005789	enpp1	562399	1769.34	6.54263	1.26591e-32	4.74167e-29	4.14538	5.06124e-14	7.90092e-12	3.44696	3.8786e-10	1.78229e-08	49.155	82.7294	42.1895	7788.99	4677.17	3647.72	903.212	998.865	1156.65	815.951	627.167	442.265
ENSDARG00000005799	smim14	402894	223.948	-3.0657	0.0856552	0.191182	-4.78132	0.00749302	0.0302344	-7.32834	5.25897e-05	0.000490488	948.691	1084.67	279.656	0	264.975	11.1275	0	35.0992	48.9039	0.850835	1.57382	11.8253
ENSDARG00000005800	ampd3a	556578	50.2884	4.8301	0.00169972	0.00911464	-3.15749	0.0729679	0.170318	-5.65359	0.00352474	0.0154548	4.9155	16.0863	0	56.2161	151.269	372.77	0	1.46247	0.740968	0	0	0
ENSDARG00000005814	klhl10a	100333629	49.8474	5.23785	0.0163929	0.0547783	5.32513	0.0147297	0.0508653	7.69215	0.000416809	0.00272766	2.45775	0	0	0	0.507615	78.5877	4.8197	19.7433	59.2774	80.8293	29.1157	322.83
ENSDARG00000005823	slc39a10	393644	688.558	2.04885	0.0023906	0.0120126	3.05837	5.77479e-06	8.45702e-05	2.96132	1.1302e-05	0.000132748	100.768	121.796	165.142	252.362	435.534	920.798	1433.38	777.301	1027.72	1496.62	1019.84	511.443
ENSDARG00000005828	faima	436856	52.7274	-2.33316	0.231006	0.38729	-5.11127	0.00961339	0.0366598	-6.45873	0.00132584	0.00700944	98.31	289.553	122.952	0.611045	0	100.843	2.89182	0	11.8555	0	1.57382	4.13885
ENSDARG00000005834	gatad2b	562045	599.668	0.95748	0.322226	0.488261	3.2982	0.000645482	0.00424111	1.54262	0.1107	0.221995	105.683	80.4313	271.218	425.898	81.726	383.202	2771.33	1265.03	475.701	212.709	172.333	950.752
ENSDARG00000005841	tnni2a.2	394068	996.557	-10.864	3.08939e-24	3.65426e-21	-9.33128	5.49639e-20	2.95076e-17	-8.50302	1.53495e-17	4.02212e-15	3551.45	5218.85	3130.46	0	1.01523	5.56373	6.74758	8.04357	3.70484	2.5525	24.3942	5.91264
ENSDARG00000005853	slc25a6	566370	107.266	-7.75228	5.01339e-06	6.86599e-05	-8.12036	3.225e-06	5.09954e-05	-6.21562	0.000183569	0.00138388	319.507	386.07	554.49	2.44418	0	3.47733	0	0	4.44581	0	0.78691	15.9641
ENSDARG00000005867	gon4l	555764	963.48	2.2722	0.00666883	0.0273096	3.11086	0.000203533	0.00164947	2.73515	0.00109152	0.00601999	162.211	110.306	273.629	743.031	1451.78	448.576	2857.12	1107.09	763.938	2420.63	461.916	761.548
ENSDARG00000005883	rfx1a	100038773	267.668	-3.25717	0.00170503	0.00913877	0.0405342	0.968719	0.983886	-0.349276	0.73547	0.83079	240.859	301.043	558.107	20.7755	13.198	81.3696	754.765	124.31	253.411	63.8126	650.774	149.59
ENSDARG00000005891	cyb5r3	324560	435.591	-3.26176	0.00217055	0.0111017	-0.263953	0.803631	0.879773	-0.570852	0.590767	0.723696	761.902	923.811	317.024	43.3842	68.0204	97.3654	1517.24	103.835	46.681	421.163	561.854	364.81
ENSDARG00000005894	slc7a9	567117	64.4175	3.606	0.00192399	0.0100698	3.84441	0.000946179	0.00581741	2.24083	0.0547514	0.131292	4.9155	2.29804	15.6704	86.1573	37.0559	168.998	74.2234	16.0871	254.152	61.2601	19.6727	32.5195
ENSDARG00000005915	tcf3a	30310	1055.75	1.44372	0.00836296	0.0326584	2.62595	1.59888e-06	2.77656e-05	2.71866	6.75475e-07	1.19038e-05	238.402	126.392	401.403	655.04	511.676	925.666	1511.46	1646.74	1589.38	1979.04	1444.77	1638.98
ENSDARG00000005924	serpina10a	565064	1452.62	-4.52077	2.954e-06	4.3391e-05	-6.07257	3.83716e-10	2.11149e-08	-4.63615	1.65348e-06	2.54865e-05	6041.15	6602.26	3223.28	46.4394	545.686	98.7563	64.584	59.9612	111.145	159.106	426.505	52.6225
ENSDARG00000005941	yes1	407620	906.184	1.2243	0.0869784	0.193215	-0.597113	0.404207	0.571052	-2.71459	0.000155924	0.00121316	838.092	827.294	954.688	1888.13	1726.4	2507.85	730.667	168.184	833.588	213.56	55.0837	130.669
ENSDARG00000006003	mycla	405873	131.197	-2.98714	0.0239639	0.0733882	-1.75144	0.18507	0.335439	-3.4947	0.00839038	0.0308006	373.578	245.89	421.895	18.3313	6.09138	107.102	40.4855	16.0871	252.67	0.850835	36.9848	54.3963
ENSDARG00000006010	bmi1a	321505	274.68	-1.66044	0.191901	0.339938	-4.22386	0.00094535	0.00581394	-2.405	0.058896	0.138782	552.994	1183.49	378.5	17.7203	53.2996	598.101	26.0264	26.3244	60.7593	35.7351	14.9513	348.254
ENSDARG00000006025	tp53i11b	556618	736.929	-6.73908	3.79721e-10	1.72401e-08	-5.55593	2.24378e-07	5.0727e-06	-3.99712	0.000186844	0.00140267	2015.35	4529.43	1544.14	43.9952	15.7361	15.9957	5.78364	60.6924	105.217	404.997	48.0015	53.805
ENSDARG00000006031	abat	378968	630.192	-0.94892	0.261678	0.422879	-2.22421	0.00857891	0.033582	-2.57841	0.00231723	0.0110543	1017.51	1096.16	1867.19	1435.96	234.518	392.243	469.439	171.84	211.176	91.8902	174.694	399.694
ENSDARG00000006044	ust	557218	146.368	-0.487015	0.718763	0.821474	-3.36007	0.0133769	0.0472313	-5.71687	3.55395e-05	0.000351894	321.965	386.07	251.932	105.1	540.61	38.9461	5.78364	46.799	40.7532	17.8675	0	0.591264
ENSDARG00000006052	malt2	259196	549.562	3.12964	0.00260525	0.0128881	2.07698	0.0458378	0.121427	4.39189	2.37985e-05	0.000252935	46.6972	114.902	27.7245	717.978	556.346	376.248	21.2067	115.535	658.72	2133.89	714.514	1110.98
ENSDARG00000006060	aim1b	566781	360.505	1.31887	0.126714	0.251547	2.67915	0.00190885	0.0101758	2.30395	0.0076066	0.0284888	108.141	20.6823	161.525	100.822	296.447	330.347	381.72	854.081	632.045	211.007	856.158	373.087
ENSDARG00000006065	znf385b	368405	276.598	0.187482	0.863545	0.919386	-3.08304	0.00491044	0.0218527	-0.771256	0.479808	0.630363	211.366	438.925	517.123	1051.61	117.767	160.653	32.774	17.5496	87.4342	29.7792	179.415	474.785
ENSDARG00000006074	uck2a	100005763	1095.86	-2.13057	0.00407799	0.0184658	0.613925	0.407423	0.573755	-0.692091	0.350504	0.50869	656.219	2458.9	778.697	130.153	415.229	343.561	2488.89	1126.1	2342.94	566.656	1200.82	642.113
ENSDARG00000006093	cdk15	791619	400.228	-13.8147	3.11008e-13	2.86458e-11	-8.5728	2.07362e-08	6.61486e-07	-7.80481	2.30482e-07	4.66282e-06	2133.33	1312.18	1323.54	0	0	0	6.74758	5.84987	0	0	1.57382	19.5117
ENSDARG00000006094	igf2r	557061	1133.55	2.86023	0.000223089	0.00172946	3.69481	1.85357e-06	3.14321e-05	2.89789	0.000184237	0.00138714	169.585	34.4706	268.807	1542.28	808.631	1095.36	3225.34	1461	1459.71	919.753	1831.93	785.79
ENSDARG00000006128	cep170aa	557463	1107.77	-1.45121	0.0217827	0.0682671	-1.55252	0.0141421	0.0491756	-2.4654	9.86542e-05	0.000833261	2007.98	2576.1	2457.84	859.129	1200	516.036	1357.23	663.229	380.857	262.057	463.49	549.284
ENSDARG00000006151	pde11al	569112	12.6739	-8.84453	0.00340429	0.0159392	-8.41936	0.00530611	0.0231198	-8.55263	0.00462628	0.0192421	63.9015	20.6823	67.5032	0	0	0	0	0	0	0	0	0
ENSDARG00000006181	hif1aa	797150	17.0806	-6.03617	0.0099194	0.0370991	-7.26083	0.00367237	0.0173386	-0.932273	0.673065	0.78832	27.0352	57.451	48.2166	0	0	2.0864	0	0	0.740968	0.850835	0	68.5866
ENSDARG00000006200	eif4g1a	572435	3607.9	2.63732	7.93916e-07	1.39799e-05	2.42194	5.80653e-06	8.49784e-05	2.29845	1.69128e-05	0.000188586	715.205	627.364	1129.47	8026.08	4555.34	2811.77	4809.1	4878.79	3570.72	4081.46	4301.25	3788.23
ENSDARG00000006207	NA	NA	27.8964	-21.8521	1.14386e-16	2.59668e-14	-1.39623	0.554522	0.700625	-6.14725	0.0122167	0.0413059	152.38	75.8353	12.0541	0	0	0	0	0	91.139	0	1.57382	1.77379
ENSDARG00000006215	akr1b1	415138	50.5769	-1.97084	0.142314	0.274196	-1.10378	0.410733	0.576651	-4.02933	0.00316309	0.0142194	90.9367	142.478	107.282	67.2149	3.04569	16.6912	78.0792	74.5858	5.92774	0	7.08219	13.5991
ENSDARG00000006219	gnl3	321897	821.512	2.04665	0.000223075	0.00172946	0.925604	0.0953472	0.207832	1.48407	0.00745955	0.0280431	385.867	330.918	286.889	1495.23	612.184	2036.33	763.441	623.011	518.677	1072.05	984.424	749.131
ENSDARG00000006220	ugt1ab	406731	247.947	5.7852	0.00276036	0.0135097	3.25548	0.0922616	0.202591	-0.042586	0.982503	0.989208	9.831	25.2784	9.64331	1267.92	189.848	1003.56	0	384.629	41.4942	0	0	43.1623
ENSDARG00000006235	brms1la	792017	541.515	-4.06549	3.37779e-05	0.000353574	-1.10376	0.259078	0.423007	-1.80626	0.0648356	0.149018	1496.77	1544.28	547.258	127.097	12.1828	75.1104	994.786	525.757	148.934	566.656	356.47	102.88
ENSDARG00000006242	ptp4a1	493615	4016.82	-1.88549	0.00435733	0.0194345	-1.64953	0.0126239	0.0452697	-2.92096	1.00761e-05	0.000120274	7567.41	15233.7	5200.16	2235.81	2994.42	2347.9	5399.03	2056.96	1469.34	1007.39	1586.41	1103.3
ENSDARG00000006257	vldlr	393897	504.656	-1.00806	0.367513	0.53373	-4.52322	5.61371e-05	0.000564991	-6.3019	2.60926e-08	6.88637e-07	1189.55	903.129	1805.71	1441.46	250.254	246.891	38.5576	73.1234	57.7955	0	36.9848	12.4165
ENSDARG00000006260	tuba8l4	393154	10504	3.07169	7.78578e-08	1.85751e-06	3.42571	2.08378e-09	9.45695e-08	3.24699	1.35828e-08	3.84777e-07	1597.54	1208.77	1445.29	13622.6	17387.3	4735.43	20406.6	12705.9	12575	11652.2	13823.6	14888
ENSDARG00000006266	stat1a	30768	2048.43	-2.03819	0.0041704	0.0187977	-0.940506	0.18607	0.336263	-0.0939635	0.894882	0.934227	3517.04	3552.77	2029.92	1230.64	187.818	797.005	2229.59	1586.05	925.468	2321.08	2897.4	3306.35
ENSDARG00000006272	mpp5a	252845	207.613	3.23961	0.007248	0.0290879	1.07774	0.372389	0.541148	1.73546	0.150594	0.2778	27.0352	27.5765	101.255	599.435	450.762	431.885	6.74758	21.937	302.315	33.1826	291.157	198.073
ENSDARG00000006307	shisa4	550567	484.099	-5.38897	1.30637e-07	2.89826e-06	-3.58773	0.000423881	0.00301054	-4.28708	2.57829e-05	0.000269985	1715.51	1856.81	1442.88	7.33254	15.2285	97.3654	183.149	61.4236	172.645	15.315	165.251	76.273
ENSDARG00000006308	ptpn18	541324	459.142	1.83901	0.00363826	0.0167768	2.83853	7.08788e-06	0.000100458	3.40045	7.34429e-08	1.72157e-06	76.1902	82.7294	87.9952	304.911	447.717	131.443	571.617	503.089	693.546	553.043	1388.11	669.311
ENSDARG00000006341	tas1r3	562318	25.2693	7.91776	0.00956217	0.0361033	5.58823	0.0678401	0.161622	-1.36805	0.676055	0.790043	0	0	0	142.373	0	110.579	0	8.04357	42.2351	0	0	0
ENSDARG00000006353	itga5	386787	645.843	5.52563	8.47149e-10	3.53882e-08	4.02275	8.00523e-06	0.000111662	2.94739	0.00107672	0.00594751	68.817	6.89412	33.7516	3251.98	1113.2	660.693	380.756	430.697	961.776	160.808	431.227	249.513
ENSDARG00000006368	crlf1b	564665	348.895	2.95538	4.80393e-05	0.00047624	1.75392	0.0159979	0.0542406	2.73672	0.000167817	0.00128704	103.225	57.451	62.6815	771.139	367.006	589.756	89.6464	197.433	463.846	298.643	520.147	665.763
ENSDARG00000006372	ugt5c2	751669	13.9661	-6.86811	0.00870402	0.0336511	-8.46154	0.00174591	0.00946768	-4.03425	0.101832	0.208581	68.817	50.5568	37.3678	0	0	1.39093	0	0	0	0	0	9.46022
ENSDARG00000006383	stxbp5l	567605	133.499	-3.64299	0.0067966	0.0277016	-3.36234	0.0125151	0.0449601	-6.4003	3.36042e-06	4.64335e-05	179.416	126.392	1041.48	57.4382	28.9341	21.5595	0	70.9297	60.0184	0.850835	5.50837	9.46022
ENSDARG00000006385	triobpb	790927	190.416	-0.515422	0.531119	0.682585	2.45374	0.00250872	0.0127557	4.36728	7.01299e-08	1.6531e-06	36.8662	4.59608	39.7787	12.8319	14.2132	30.6005	131.096	140.397	178.573	651.74	787.697	256.608
ENSDARG00000006396	nrcama	556537	102.828	-1.54134	0.183246	0.32933	-0.0282957	0.980481	0.990012	-3.22502	0.00573145	0.0227786	110.599	149.372	247.11	1.22209	16.2437	157.175	216.887	155.022	125.964	21.2709	18.8858	14.1903
ENSDARG00000006408	hmgb3b	550466	646.868	-1.76898	0.0752014	0.173823	-3.06202	0.00209255	0.0109795	-3.24706	0.00110423	0.00607478	1639.32	2520.95	952.277	180.258	797.971	521.6	38.5576	519.176	54.0906	118.266	131.414	288.537
ENSDARG00000006413	rpl38	436759	1072.24	-4.40392	4.29665e-07	8.23916e-06	-3.28535	0.000160779	0.00134764	-2.98319	0.000608767	0.00373351	3563.74	5251.02	1266.89	232.197	200	43.8144	612.102	238.382	183.76	779.365	219.548	276.12
ENSDARG00000006427	fabp2	30708	408.588	-4.1969	0.0126528	0.0449297	-6.78855	6.12384e-05	0.000606351	-8.58028	6.03829e-07	1.08056e-05	1990.78	2171.65	436.36	190.646	40.6092	19.4731	0	0	41.4942	8.50835	0	3.54758
ENSDARG00000006447	slc19a3a	557854	53.2317	3.08725	0.0589292	0.145424	5.79193	0.000377175	0.00272107	5.10516	0.00173243	0.00872796	2.45775	0	3.61624	0.611045	49.7463	4.1728	174.473	120.654	61.5003	10.21	181.776	29.5632
ENSDARG00000006456	pdgfrl	393284	93.4406	1.88944	0.34276	0.508831	-1.0644	0.593714	0.731336	-6.19446	0.00345238	0.0152102	61.4437	73.5372	80.7627	1.22209	597.971	200.294	0	103.104	0	0	2.36073	0.591264
ENSDARG00000006467	pcdh8	30456	61.7765	9.17526	0.00131163	0.00739341	6.6614	0.0197534	0.0638369	4.8819	0.0882424	0.187318	0	0	0	52.5499	0	552.201	1.92788	99.4478	4.44581	0	0	30.7457
ENSDARG00000006468	grap2a	550452	1606.71	0.327191	0.609746	0.744729	1.83139	0.00426128	0.019561	2.43083	0.000148151	0.00116629	639.015	682.517	400.197	936.121	997.464	224.636	2032.95	1667.94	2422.22	4124	2680.21	2473.26
ENSDARG00000006497	rtn1a	323706	3298.99	-3.6347	1.44132e-05	0.000168973	-4.79716	1.05862e-08	3.75221e-07	-6.61648	3.43217e-15	5.59595e-13	10298	12604.7	12235	413.677	1203.05	1212.2	330.631	149.903	783.203	51.0501	55.8706	250.696
ENSDARG00000006508	pip5k1bb	447840	73.4081	-4.53919	0.00164181	0.00888256	-3.33557	0.0198797	0.0641697	-0.327845	0.817508	0.885694	93.3945	211.42	149.471	19.5534	0	0	15.423	3.65617	25.9339	159.106	140.857	62.0827
ENSDARG00000006514	her6	30288	273.149	-2.77	0.014759	0.0505781	-3.33643	0.00335615	0.0161222	-5.20116	5.48496e-06	7.09339e-05	1110.9	962.878	501.452	244.418	14.2132	118.925	65.5479	29.2493	160.049	53.6026	2.36073	14.1903
ENSDARG00000006526	fn1b	334613	2255.91	5.50807	1.76412e-09	6.81218e-08	2.6189	0.00422868	0.0194466	0.561772	0.539843	0.681492	24.5775	128.69	344.748	15784.5	3739.6	3238.09	1172.15	908.923	991.415	306.301	141.644	290.311
ENSDARG00000006546	ak4	406590	316.01	-2.07583	0.00636531	0.0263499	-3.02268	7.44467e-05	0.000717132	-3.10977	4.57617e-05	0.000437179	734.867	1259.33	574.982	293.302	232.995	82.7605	132.06	141.128	42.9761	166.764	53.5099	77.4556
ENSDARG00000006560	irf4a	100002070	114.901	-0.306347	0.859638	0.916982	3.68517	0.0321321	0.0929749	4.77347	0.00549249	0.022008	24.5775	0	8.4379	0	26.396	0	80.007	24.1307	317.875	209.305	403.685	284.398
ENSDARG00000006567	dus4l	445096	54.7579	1.28026	0.502853	0.657476	-5.28052	0.00849461	0.0333306	-1.58683	0.40781	0.564815	78.648	55.1529	39.7787	189.424	53.8072	178.04	0	4.3874	0	57.8568	0	0
ENSDARG00000006585	zmp:0000000529	571996	27.1456	-3.89646	0.0468222	0.12223	-4.15997	0.0347273	0.098313	-9.4852	2.99828e-05	0.000305958	58.986	11.4902	219.385	4.27731	0	15.3003	9.6394	0	6.66871	0	0	0
ENSDARG00000006588	zgc:111983	550501	76.1632	-10.1149	2.13288e-05	0.000236596	-5.37459	0.0109852	0.0406721	0.551384	0.789797	0.86765	243.317	124.094	0	0	0	0	0	8.7748	0	61.2601	132.988	343.524
ENSDARG00000006607	gpr27	567355	108.7	-5.29688	0.00257838	0.0127776	-4.23499	0.015671	0.0533293	-2.37244	0.174191	0.309103	240.859	466.502	318.229	0	12.1828	13.9093	28.9182	24.8619	0.740968	187.184	11.0167	0
ENSDARG00000006615	hnf1ba	792391	412.889	5.51323	4.05021e-05	0.000413371	3.75483	0.00519803	0.0227709	1.55644	0.247382	0.397591	24.5775	29.8745	24.1083	2026.84	503.554	1055.02	320.992	391.21	347.514	0	220.335	10.6427
ENSDARG00000006617	napga	541353	1040.32	2.91703	5.31005e-06	7.18471e-05	1.91872	0.00276394	0.0138109	2.25011	0.00044732	0.00289247	194.162	317.129	219.385	1309.47	2180.71	2026.59	702.712	1647.47	411.237	1618.29	989.933	866.793
ENSDARG00000006621	pspc1	692285	532.11	-1.56981	0.101155	0.21475	-0.457196	0.632967	0.762408	-3.28667	0.000614947	0.00376787	953.607	1330.56	661.772	274.97	463.96	253.15	626.561	1013.49	505.34	8.50835	250.237	43.1623
ENSDARG00000006636	slitrk2	794165	139.047	-1.39181	0.505515	0.660136	-10.2149	2.05797e-05	0.000248754	-2.05839	0.324931	0.482855	309.676	259.678	459.263	0	4.06092	388.07	0	0	0.740968	209.305	37.7717	0
ENSDARG00000006639	lnpk	337509	245.664	-2.70024	0.00900845	0.0344664	-3.89542	0.00017319	0.00143852	-5.6367	7.46142e-08	1.74082e-06	688.17	962.878	724.454	81.269	249.239	34.7733	19.2788	103.104	37.0484	1.70167	35.4109	10.6427
ENSDARG00000006666	si:dkeyp-69c1.6	564510	206.966	0.795544	0.452407	0.612346	2.70535	0.0105159	0.0393047	2.41435	0.0224298	0.066427	76.1902	27.5765	66.2978	158.872	23.3503	113.361	429.917	600.343	80.0245	325.87	542.181	39.6147
ENSDARG00000006672	fam49a	378872	855.97	-2.18271	5.5396e-05	0.000539513	-0.391013	0.469414	0.628648	-0.173655	0.747937	0.840111	1246.08	1780.98	554.49	293.302	225.889	269.146	913.815	895.03	920.282	1032.91	793.992	1345.72
ENSDARG00000006677	ripk1l	567460	386.321	4.69027	7.49989e-10	3.20442e-08	4.26536	2.22188e-08	7.00656e-07	5.54872	3.24763e-13	3.52135e-11	31.9507	6.89412	12.0541	644.652	362.945	280.969	262.192	310.774	386.785	1341.77	443.817	551.058
ENSDARG00000006678	pth2r	30650	24.3732	-5.69105	0.00304904	0.0146294	-9.31831	2.31773e-05	0.000275313	-6.34072	0.00132537	0.00700931	58.986	91.9215	132.596	5.4994	0	0	0	0	0	1.70167	0	1.77379
ENSDARG00000006683	arhgef6	558288	1800.32	2.11678	3.94056e-05	0.000404199	2.08661	5.08493e-05	0.000522279	2.97841	7.24608e-09	2.26232e-07	272.81	569.914	394.17	1341.85	2694.93	1327.65	1930.77	1731.56	1591.6	3428.01	3678.8	2641.77
ENSDARG00000006712	wipf2b	415255	430.797	0.0268759	0.984632	0.991959	-3.72831	0.00786792	0.0313806	1.61455	0.247128	0.397337	258.064	546.933	197.688	266.416	36.5483	718.417	50.1249	20.4745	5.18677	2903.05	149.513	17.1467
ENSDARG00000006747	tmem178b	436669	818.936	-1.34856	0.251418	0.411264	-2.99803	0.0108283	0.0402401	-3.6728	0.00180498	0.00901304	2487.24	2153.26	1516.41	396.568	1601.53	419.366	8.67546	165.259	596.479	36.5859	81.0517	364.81
ENSDARG00000006758	fam234b	324587	193.124	-2.07861	0.143621	0.2761	-1.51502	0.286422	0.453138	-4.81437	0.000765306	0.00449444	373.578	264.274	790.752	224.865	105.076	8.3456	0.96394	371.467	127.446	1.70167	28.3288	20.6942
ENSDARG00000006760	slc24a3	557196	135.323	-0.212956	0.789751	0.870726	-1.24285	0.120736	0.246608	-4.40142	9.96413e-08	2.25097e-06	164.669	211.42	319.435	64.1597	263.452	273.318	160.978	35.0992	98.5487	6.80668	11.8036	14.1903
ENSDARG00000006775	cass4	100000938	560.946	2.92585	0.0028504	0.0138868	2.4929	0.0110392	0.0408306	2.17965	0.0262849	0.0749815	169.585	32.1725	156.704	105.711	1928.43	692.685	1085.4	633.248	301.574	767.453	389.52	468.872
ENSDARG00000006837	mycn	252851	350.195	-2.22204	0.0995609	0.212229	-2.93706	0.0295869	0.0873791	-5.00742	0.000218189	0.00159131	892.163	652.643	1509.18	249.917	1.52285	403.371	33.7379	24.8619	340.104	6.80668	37.7717	50.2574
ENSDARG00000006838	eef1a2	436644	10.2286	-8.52577	0.00174224	0.00930049	-8.1006	0.00293172	0.0144589	-7.27207	0.00757278	0.0283718	17.2042	52.8549	51.8328	0	0	0	0	0	0	0.850835	0	0
ENSDARG00000006848	si:ch211-219a4.6	799852	80.8871	-4.15849	0.0079687	0.0314466	0.457677	0.761689	0.851907	2.52385	0.0938702	0.196405	56.5282	32.1725	30.1353	0	0.507615	6.2592	0	128.697	34.0845	103.802	319.485	258.974
ENSDARG00000006849	asic2	407669	47.7596	-10.7425	3.23875e-07	6.41866e-06	-6.75088	0.000227509	0.00180914	-8.77555	1.92451e-05	0.000211063	88.479	202.227	276.04	0	0	0	0	0	5.18677	0	0	1.18253
ENSDARG00000006859	nkain1	393517	219.115	-3.28133	0.0171723	0.0568624	-3.7402	0.0066694	0.0275888	-8.59401	4.89094e-09	1.60439e-07	511.212	965.176	750.973	116.71	26.9036	85.5424	133.988	31.443	1.48194	5.95584	0	0
ENSDARG00000006862	kifap3b	561489	318.815	-2.70018	0.00181578	0.00960789	-3.62824	2.94115e-05	0.000334907	-2.76705	0.00140195	0.00733325	901.994	999.647	867.898	56.8272	307.107	61.8965	16.387	127.966	79.2835	97.846	162.89	146.042
ENSDARG00000006865	glra4a	83413	27.26	-7.12138	8.42722e-05	0.00077281	-2.03417	0.209983	0.366238	-6.11852	0.000429856	0.00279762	81.1057	94.2196	83.1736	0	0.507615	1.39093	0	55.5738	7.40968	0	3.14764	0.591264
ENSDARG00000006868	trh	266721	23.8509	-9.7562	7.36135e-05	0.00069048	-9.33102	0.000149745	0.00127113	-9.46429	0.000120237	0.00097947	108.141	80.4313	97.6385	0	0	0	0	0	0	0	0	0
ENSDARG00000006877	enpp4	550586	355.291	4.79878	1.49877e-05	0.000174344	5.45929	8.43024e-07	1.59688e-05	5.96913	7.20269e-08	1.6956e-06	9.831	0	20.492	190.646	312.183	373.466	39.5215	746.59	598.702	565.805	414.701	991.549
ENSDARG00000006889	mpped2a	550430	266.381	-3.14843	0.000764474	0.00478174	-0.706581	0.448594	0.610483	-1.09391	0.240838	0.390331	388.324	620.47	448.414	31.7743	43.6549	89.0198	236.165	490.658	165.977	57.8568	63.7397	560.518
ENSDARG00000006892	myo3b	564573	28.5866	0.435178	0.705886	0.813662	-0.432045	0.709216	0.817214	-3.03592	0.0113793	0.039081	22.1197	11.4902	72.3248	34.2185	82.7413	27.8187	9.6394	57.0362	12.5964	0.850835	8.65601	3.54758
ENSDARG00000006896	lhx6	445565	40.5454	0.248154	0.900429	0.941966	-1.76081	0.37609	0.544541	-8.91889	0.000109578	0.000907079	46.6972	32.1725	116.925	14.054	75.6347	143.266	0	0	57.7955	0	0	0
ENSDARG00000006911	wnt8b	30144	59.2248	-1.59454	0.460219	0.619747	-8.45098	0.000429104	0.00303796	-10.3607	2.50019e-05	0.000263058	199.078	222.91	110.898	0	175.635	0.695467	0	0	1.48194	0	0	0
ENSDARG00000006921	lrp5	568518	1454.99	3.36609	4.56706e-07	8.68563e-06	2.86981	1.71339e-05	0.000213311	2.57743	0.000112873	0.000928415	238.402	257.38	214.564	4036.56	1426.91	1857.59	1987.64	2222.95	979.559	1380.05	2219.09	639.156
ENSDARG00000006923	cacna1ab	569528	284.17	-3.06847	0.0503301	0.1288	-5.1758	0.00100302	0.0060927	-5.47176	0.000508996	0.00320742	489.092	381.474	2045.59	238.919	64.9747	43.8144	0	70.9297	9.63258	21.2709	0	44.3448
ENSDARG00000006939	tbx6l	30254	12.0583	-4.67216	0.0332157	0.094337	-8.10169	0.000886004	0.00551834	-2.77218	0.198013	0.339498	39.324	34.4706	48.2166	4.27731	0.507615	0	0	0	0	0	17.312	0.591264
ENSDARG00000006978	zak	559247	82.7059	4.31822	0.000513043	0.00343363	2.15537	0.0838817	0.188689	2.17997	0.0802962	0.175059	4.9155	6.89412	20.492	321.41	293.402	47.2917	0.96394	56.305	90.398	28.9284	72.3957	49.0749
ENSDARG00000006983	celf3b	100333973	95.6907	-1.00324	0.286902	0.451213	-1.70271	0.0715033	0.167839	-2.6721	0.00485311	0.0199629	113.056	280.361	191.661	126.486	120.812	44.5099	21.2067	130.16	28.1568	12.7625	61.379	17.7379
ENSDARG00000006990	creld1	569741	89.4192	-8.61051	4.33182e-08	1.11388e-06	-0.113568	0.926048	0.959211	-2.1364	0.0818093	0.177444	231.028	85.0274	182.018	0	0	1.39093	49.1609	400.716	10.3735	28.0776	55.0837	30.1545
ENSDARG00000007018	ms4a17a.6	100009643	326.057	-4.21262	0.000367033	0.00261947	0.810043	0.483783	0.640873	2.94092	0.0109534	0.0379002	186.789	142.478	44.6003	13.443	4.56854	2.0864	17.3509	500.895	135.597	2042.85	236.073	585.942
ENSDARG00000007024	uox	436604	768.473	9.57226	8.98182e-17	2.081e-14	4.44506	0.000116766	0.00104223	4.04298	0.000460978	0.00295992	4.9155	0	6.02707	6139.78	1429.95	1200.38	88.6825	55.5738	106.699	8.50835	84.1994	96.9673
ENSDARG00000007045	cnot4a	569055	732.627	1.14407	0.156116	0.293358	2.04824	0.0110963	0.0409757	2.96768	0.000232573	0.00167486	152.38	156.267	270.013	153.372	719.291	408.239	307.497	1103.43	986.228	2789.89	806.583	938.336
ENSDARG00000007077	si:dkey-145p14.5	449857	328.258	-5.94491	0.00607962	0.0253918	-7.0649	0.00116978	0.00687901	-3.99076	0.0651079	0.149498	1482.02	884.745	1258.45	0	0.507615	58.4192	4.8197	0	22.229	0.850835	0	227.045
ENSDARG00000007086	aqp10a	436621	82.1619	-5.92074	3.38643e-06	4.87238e-05	3.33594	2.19443e-05	0.000263511	1.05351	0.182858	0.319917	34.4085	32.1725	9.64331	0	0	1.39093	278.579	218.639	256.375	39.1384	51.1491	64.4478
ENSDARG00000007097	her13	550600	68.5397	-2.23008	0.2274	0.383131	-4.67003	0.0121729	0.0440253	-10.6622	1.11177e-06	1.81942e-05	206.451	305.639	144.65	0	16.2437	123.793	0	17.5496	8.15064	0	0	0
ENSDARG00000007098	itm2ba	323632	5828.52	-2.90655	5.19044e-05	0.000510726	-3.71969	2.2447e-07	5.0727e-06	-3.45428	1.51807e-06	2.37381e-05	20018.4	21063.8	12699	1695.65	4362.95	1113.44	2007.89	1072.72	1001.79	2428.28	660.217	1818.14
ENSDARG00000007125	asb6	553600	404.159	3.42747	0.00076978	0.00480527	5.88406	7.5438e-09	2.80959e-07	3.64034	0.000354111	0.00237698	9.831	16.0863	31.3408	116.099	330.965	179.43	2429.13	385.36	625.377	446.688	35.4109	244.192
ENSDARG00000007135	cnot3a	449540	1458.03	1.60836	0.044273	0.117257	1.23543	0.122387	0.2492	2.59806	0.00115586	0.00629741	412.902	392.965	597.885	1278.31	722.336	2281.83	226.526	1582.39	1497.5	2470.82	4481.45	1551.48
ENSDARG00000007149	nadl1.2	30634	147.895	-1.59129	0.143248	0.275585	-3.44309	0.00163185	0.00895953	-2.81921	0.00969605	0.0343616	100.768	71.2392	960.715	143.596	71.0661	162.044	45.3052	11.6997	47.4219	100.399	12.5906	47.8924
ENSDARG00000007151	kcnk2b	568565	10.0871	-2.5755	0.217765	0.372115	-6.8981	0.00380433	0.0178278	-7.99316	0.000798379	0.00465143	24.5775	22.9804	55.449	12.2209	5.07615	0	0	0	0.740968	0	0	0
ENSDARG00000007171	aig1	562261	95.3691	-4.77528	0.0214079	0.0673556	-6.25951	0.00283029	0.0140785	-7.22791	0.000646865	0.00391912	233.486	606.682	243.494	30.5522	0	9.04107	0	0	14.0784	0	0	7.09517
ENSDARG00000007175	recql	566018	286.252	-2.95578	0.00013163	0.00112268	0.884285	0.248122	0.410818	0.541087	0.479831	0.630363	226.113	324.023	225.412	52.5499	31.9798	15.3003	894.536	240.576	296.387	222.919	644.479	260.747
ENSDARG00000007217	wdr55	445394	75.2183	0.00807243	0.995074	0.997765	-0.592823	0.650671	0.774527	-3.63769	0.00617408	0.0241768	44.2395	222.91	61.4761	238.308	75.127	16.6912	1.92788	58.4987	157.085	12.7625	2.36073	11.234
ENSDARG00000007247	ric8a	449546	123.78	-5.02251	0.0018718	0.00984479	-6.52222	6.95975e-05	0.000675743	-8.3609	1.06041e-06	1.74924e-05	366.205	369.984	685.881	3.66627	13.7056	26.4277	0	15.3559	0	0	0	4.13885
ENSDARG00000007250	use1	393294	88.3949	-1.49358	0.109956	0.227434	-0.754126	0.419285	0.584365	-3.55432	0.000180978	0.00136938	245.775	188.439	87.9952	54.383	117.259	13.2139	202.427	35.0992	71.8738	12.7625	12.5906	18.9204
ENSDARG00000007271	mynn	327167	781.568	2.23149	0.00579582	0.0243878	2.78768	0.000567021	0.00382609	1.20125	0.137664	0.260879	172.042	156.267	300.148	589.047	1786.3	580.715	1218.42	2445.98	682.431	172.72	867.962	406.79
ENSDARG00000007275	si:ch211-251b21.1	571720	2767.83	-5.44236	0.000161537	0.0013303	-4.49129	0.00184724	0.009917	-4.89012	0.000698819	0.00417188	11504.7	12253.1	6404.36	514.5	8.12184	171.085	0.96394	369.273	970.667	462.854	79.4779	474.785
ENSDARG00000007276	ela3l	554107	72.0315	1.0109	0.640407	0.768382	6.2219	0.00376938	0.0177168	4.52444	0.0352616	0.0938505	4.9155	0	3.61624	10.3878	0	6.95467	0	62.8861	577.955	25.525	171.546	0.591264
ENSDARG00000007285	mrpl57	393748	124.471	-3.03622	0.0064589	0.0266248	-5.06393	7.61354e-06	0.000106876	-4.19326	0.000184272	0.00138714	420.275	643.451	174.785	11.6099	76.6499	62.592	0	21.2058	15.5603	10.21	23.6073	33.702
ENSDARG00000007289	si:dkey-27j5.3	100006599	924.194	9.4187	7.70226e-10	3.27222e-08	8.3378	5.19043e-08	1.42987e-06	6.09687	6.89496e-05	0.000616179	0	2.29804	7.23248	490.669	809.646	5745.25	365.333	1465.39	1499.72	671.309	13.3775	20.103
ENSDARG00000007323	chmp4bb	406766	908.858	-0.256907	0.644655	0.77158	-1.3577	0.0148963	0.0512799	-2.325	3.11969e-05	0.000316078	1570.5	2210.71	714.81	1585.66	1159.39	1015.38	577.4	722.459	453.472	247.593	272.271	376.635
ENSDARG00000007344	tcap	556258	9.5124	-8.29675	0.00418073	0.018833	-3.3366	0.212658	0.36947	-8.00487	0.00572032	0.0227398	17.2042	4.59608	81.9681	0	0	0	9.6394	0	0.740968	0	0	0
ENSDARG00000007349	dmrt1	402923	17.1202	-2.27812	0.181864	0.327566	-8.51682	3.6995e-05	0.000404466	-4.23363	0.0153878	0.0494815	100.768	32.1725	30.1353	3.66627	3.55331	26.4277	0	0	0	0.850835	7.8691	0
ENSDARG00000007356	fgf20a	559630	9.00546	-7.91275	0.00641262	0.026497	-3.58952	0.18381	0.333964	-1.87108	0.482854	0.633299	27.0352	9.19215	43.3949	0	0	0	0	6.5811	0	21.2709	0	0.591264
ENSDARG00000007358	cxcr3.1	654692	241.072	-5.90961	2.66828e-08	7.26871e-07	-0.0218592	0.98299	0.991272	0.0621896	0.951628	0.969197	366.205	406.753	177.196	0	8.12184	7.65013	601.499	69.4672	264.525	387.981	436.735	166.736
ENSDARG00000007382	ubtd1a	563264	27.5419	-0.487016	0.802186	0.879121	-8.76168	0.000114332	0.00102341	-8.89494	8.97869e-05	0.000768988	78.648	32.1725	81.9681	0.611045	9.13707	127.966	0	0	0	0	0	0
ENSDARG00000007398	NA	NA	730.885	2.45157	0.0147758	0.0506113	1.51814	0.131283	0.261769	3.207	0.00142653	0.00743706	181.873	41.3647	248.315	1592.99	633.504	357.47	79.0431	613.505	660.202	2984.73	661.004	716.612
ENSDARG00000007413	arid2	566352	2541.06	3.09397	3.28615e-06	4.74939e-05	4.37633	4.67458e-11	3.34065e-09	3.94863	2.89202e-09	1.01687e-07	199.078	174.651	291.71	1229.42	2891.38	1570.36	7135.09	4227.26	2481.5	5715.91	2078.23	2498.09
ENSDARG00000007421	ftcd	394052	220.685	10.3612	1.61959e-08	4.70267e-07	1.75677	0.355353	0.523679	-1.34639	0.536813	0.679068	0	0	1.20541	1496.45	355.838	787.268	0	0	6.66871	0	0.78691	0
ENSDARG00000007425	apol1	560340	95.514	-2.68053	0.000702007	0.0044417	-0.810293	0.302422	0.470365	-2.86032	0.000316558	0.00215653	218.74	264.274	132.596	36.6627	37.5635	21.5595	133.024	130.16	87.4342	5.95584	24.3942	53.805
ENSDARG00000007438	ube2ib	30622	877.862	-2.01173	0.00274953	0.0134655	-1.79349	0.00760349	0.0305905	-1.8223	0.00668268	0.025693	2012.9	2401.45	1376.58	509.612	719.291	206.554	885.861	549.156	235.628	665.353	470.572	501.392
ENSDARG00000007443	fbxl18	570298	353.826	2.86765	0.000520077	0.0034714	3.05059	0.000223411	0.00178429	3.84855	3.18015e-06	4.42747e-05	46.6972	9.19215	79.5573	340.352	475.635	184.299	344.127	151.365	640.196	542.833	635.823	795.841
ENSDARG00000007477	fbxo8	678549	101.204	-2.4254	0.0158693	0.0534615	-3.09337	0.00219429	0.0114267	-3.04872	0.0025176	0.0117954	253.148	305.639	294.121	45.8284	82.2337	30.6005	45.3052	5.84987	48.9039	31.4809	3.93455	67.4041
ENSDARG00000007480	rpe65a	393724	48.0431	0.0825305	0.964499	0.980422	-5.35945	0.00649222	0.026942	0.713559	0.700304	0.80729	66.3592	39.0667	49.422	62.3266	1.52285	100.147	0	0	3.70484	229.725	0	24.2418
ENSDARG00000007490	adrb1	557194	34.7932	-9.32777	1.34603e-05	0.000159466	-7.10962	0.000248868	0.00194595	-9.99764	3.08586e-06	4.32156e-05	24.5775	195.333	194.072	0.611045	0	0	0	2.92493	0	0	0	0
ENSDARG00000007494	st3gal8	445567	651.859	4.66625	4.1874e-07	8.04339e-06	2.58624	0.00508443	0.0223961	4.82816	1.64368e-07	3.49391e-06	34.4085	34.4706	59.0653	917.79	2164.47	184.299	252.552	283.719	236.369	2353.41	971.834	329.925
ENSDARG00000007523	NA	NA	1403.68	2.09856	0.000883464	0.00537056	3.05124	1.32842e-06	2.35433e-05	2.94365	3.08641e-06	4.32156e-05	213.824	441.223	138.623	903.124	836.55	1652.43	3340.05	1911.44	1313.74	2181.54	2039.67	1871.94
ENSDARG00000007553	opn4.1	352918	26.3537	-1.10361	0.541247	0.690822	-2.62549	0.14857	0.286448	-7.9408	0.000226337	0.00163763	76.1902	78.1333	39.7787	0.611045	54.8224	34.7733	0.96394	0	30.3797	0	0	0.591264
ENSDARG00000007561	cdh23	407978	292.821	4.05539	0.000105739	0.000934848	3.60002	0.000581476	0.00390307	4.66251	8.27631e-06	0.000100481	36.8662	9.19215	18.0812	185.758	646.702	228.113	45.3052	134.547	593.515	241.637	1056.03	318.1
ENSDARG00000007597	bloc1s4	445081	148.661	-3.43127	0.0194469	0.0624625	-1.5015	0.305665	0.473869	-3.9753	0.00689928	0.0263874	442.395	480.29	259.164	4.27731	4.56854	100.843	5.78364	43.1428	368.261	55.3043	1.57382	18.3292
ENSDARG00000007639	cnot4b	394144	953.098	2.33002	0.00883563	0.0340312	2.20571	0.013195	0.0467465	0.662114	0.457068	0.610285	285.099	151.671	497.836	812.69	2390.87	1501.51	2867.72	1053.71	395.677	182.079	377.717	920.598
ENSDARG00000007654	nsfa	368483	530.669	-5.85391	0.000897442	0.00543789	-6.19098	0.000452493	0.00317394	-7.97621	7.19561e-06	8.93806e-05	1548.38	1321.37	3283.55	19.5534	54.8224	31.9915	0	81.8982	2.2229	0	0	24.2418
ENSDARG00000007655	crybb1l3	566891	43.3748	5.67118	0.00699112	0.0282943	5.84514	0.00545964	0.0236188	8.60429	4.10538e-05	0.000398388	0	0	0	6.11045	22.8427	24.3413	21.2067	26.3244	12.5964	0	381.651	25.4243
ENSDARG00000007663	amph	393804	396.115	-2.81764	0.00209053	0.0107758	-2.44721	0.00753252	0.0303549	-2.27811	0.0128281	0.0429182	656.219	852.572	1594.76	62.3266	194.417	183.603	71.3316	294.687	203.025	491.783	81.8386	66.8128
ENSDARG00000007671	ghrb	560202	179.264	-4.71541	0.000443698	0.0030503	-1.04174	0.434485	0.598576	-1.63335	0.220579	0.367065	334.254	602.086	229.029	36.0517	0	8.3456	393.288	43.1428	129.669	34.0334	50.3622	290.902
ENSDARG00000007678	ttyh3b	798421	3406.3	-1.29037	0.161831	0.301	-3.09931	0.000781712	0.00497147	-3.44708	0.000187034	0.0014032	6756.35	9309.35	9209.36	1569.16	5173.11	3591.39	384.612	2011.62	552.762	1737.41	403.685	176.788
ENSDARG00000007682	ppdpfa	338304	269.369	-2.53754	0.119428	0.241109	-4.61701	0.00470915	0.0211494	-5.26298	0.00129277	0.00687234	1516.43	680.219	412.252	8.55463	2.03046	438.84	4.8197	65.811	35.5664	0	47.2146	20.6942
ENSDARG00000007697	fabp7a	58128	9734.15	-6.46535	6.65722e-07	1.20076e-05	-10.3062	3.18501e-15	6.37321e-13	-14.2943	1.70638e-24	1.78853e-21	45819.8	53980.9	15606.5	535.275	395.94	374.857	0	12.431	78.5426	0	0.78691	4.73011
ENSDARG00000007708	nsa2	321769	1283.58	-3.5482	4.89449e-09	1.66161e-07	-2.41246	6.86154e-05	0.000668863	-1.96874	0.00115364	0.00628902	4237.16	3373.52	2465.07	366.016	230.965	264.277	328.704	1130.49	432.725	1066.1	852.223	655.712
ENSDARG00000007709	adamts8a	569618	19.3136	-1.28511	0.638312	0.766602	-8.51152	0.00420675	0.0193718	-5.6976	0.0432963	0.109666	56.5282	34.4706	71.1194	0	66.4976	0	0	0	0	0	3.14764	0
ENSDARG00000007711	rab3il1	100331248	1094.34	5.83062	9.56806e-11	4.95467e-09	4.00911	8.61417e-06	0.000118578	5.18006	8.88749e-09	2.70197e-07	54.0705	50.5568	15.6704	2739.93	3533.51	503.518	427.025	878.212	612.039	2389.14	1542.34	386.095
ENSDARG00000007720	sub1b	436778	662.201	-4.72711	0.00418908	0.0188593	-3.28663	0.0463865	0.122534	-4.66851	0.00469	0.0194295	1936.71	3803.25	996.877	88.6015	1.01523	164.826	476.186	45.3365	168.941	0	8.65601	256.017
ENSDARG00000007727	rgl2	65227	360.21	2.32802	0.00517994	0.0222887	3.26893	8.62283e-05	0.000811793	1.06212	0.2028	0.345418	61.4437	66.6431	114.514	607.379	140.102	475.699	1527.85	429.965	390.49	69.7685	242.368	196.3
ENSDARG00000007734	stn1	393360	57.8668	-4.92788	0.00146491	0.00810295	-4.72526	0.00235191	0.0120953	-1.09337	0.473008	0.624483	181.873	183.843	85.5844	9.16567	3.55331	2.0864	0	8.7748	8.15064	0	165.251	46.1186
ENSDARG00000007744	tsr1	325037	496.321	2.24766	0.00674655	0.0275526	2.40313	0.003777	0.0177379	1.79984	0.0301092	0.0833731	184.331	50.5568	174.785	611.656	914.722	421.453	1040.09	797.776	331.953	973.355	268.336	186.839
ENSDARG00000007745	uqcrfs1	406359	728.36	-1.98679	0.0154565	0.052346	-1.40761	0.0862124	0.192657	-2.35977	0.00404316	0.0171969	1533.64	2144.07	1113.8	534.053	324.874	349.82	1300.36	337.83	168.2	486.678	321.059	125.939
ENSDARG00000007753	cpne2	565225	88.0993	-4.97083	0.00606462	0.0253527	-11.1533	2.17654e-07	4.94915e-06	-6.2722	0.000622096	0.00380149	223.655	296.447	491.809	31.7743	0.507615	0	0	0	0	0	4.72146	8.27769
ENSDARG00000007760	spg21	406704	345.692	-0.419314	0.645942	0.772176	-2.39575	0.00887706	0.0344608	0.0274591	0.975998	0.984694	550.536	625.066	227.823	594.547	140.609	313.656	59.7643	176.959	29.6387	924.007	338.371	167.328
ENSDARG00000007764	klhdc10	393231	342.266	-0.573697	0.532475	0.683801	-0.6011	0.513186	0.665851	-2.3464	0.0108487	0.0376286	422.733	558.423	643.691	361.128	609.646	121.011	370.153	195.971	505.34	17.8675	62.9528	238.279
ENSDARG00000007769	sult5a1	767718	56.4468	-5.37376	1.39978e-05	0.000164705	-4.79944	9.69517e-05	0.000892889	-0.220206	0.851732	0.90713	115.514	186.141	51.8328	0	7.61423	0.695467	3.85576	7.31234	1.48194	39.1384	176.268	87.507
ENSDARG00000007788	atp2b1b	561190	191.016	3.46276	0.0401516	0.109199	-6.34666	0.000797229	0.00505019	-1.85344	0.274482	0.428082	86.0212	66.6431	33.7516	10.9988	1865.99	175.258	0	0	2.2229	0.850835	0.78691	49.6662
ENSDARG00000007795	cst3	791878	2556.23	-5.66131	2.28009e-12	1.68009e-10	-5.46417	1.28867e-11	1.06236e-09	-6.36797	3.30925e-15	5.47668e-13	10895.2	13848	4345.52	141.151	358.884	74.4149	377.865	124.31	157.085	197.394	69.2481	85.7333
ENSDARG00000007804	gas6	335830	295.096	0.857491	0.301991	0.468218	2.30046	0.0055905	0.0240525	0.321185	0.699327	0.80652	181.873	55.1529	156.704	136.874	116.244	461.094	238.093	728.309	974.372	147.194	247.09	98.1498
ENSDARG00000007812	sp3b	322961	713.755	1.88947	0.00248462	0.0124033	2.22751	0.000362073	0.0026337	1.69556	0.00664697	0.0255825	240.859	144.776	291.71	1063.22	973.098	477.09	445.34	1261.38	1470.08	815.951	662.578	718.977
ENSDARG00000007824	camta1b	497465	622.418	-1.83931	0.119099	0.240704	-4.46065	0.000163322	0.00136739	-1.52026	0.19767	0.339022	1172.35	1112.25	2178.18	19.5534	519.798	707.985	36.6297	55.5738	110.404	1323.05	169.973	63.2652
ENSDARG00000007825	map2k1	406728	412.874	-3.07315	0.00862315	0.0334248	0.520073	0.656051	0.777862	-2.08925	0.0739095	0.164631	432.564	728.478	615.967	108.155	54.3148	48.6827	2273.93	58.4987	216.363	15.315	238.434	163.78
ENSDARG00000007836	ctsla	321453	5187.3	2.82863	0.000120069	0.00103946	-0.357637	0.626879	0.757229	0.0506934	0.945059	0.965903	2516.74	2419.83	1339.21	26037.2	13027.9	5510.18	1464.23	2294.61	1138.13	2859.66	2808.48	831.317
ENSDARG00000007856	NA	NA	54.0932	2.79404	0.203585	0.354762	-6.38239	0.0104604	0.0391506	0.0643863	0.97667	0.985174	17.2042	13.7882	40.9841	455.84	0.507615	44.5099	0	0	0.740968	0	75.5433	0
ENSDARG00000007863	tra2a	393388	751.097	-3.23172	9.1506e-05	0.000827901	-2.00145	0.0153311	0.0524322	-1.70103	0.0393002	0.102105	2027.64	2105	1284.97	50.1057	126.904	399.893	473.295	383.898	495.707	172.72	601.986	891.035
ENSDARG00000007869	ehd3	562949	213.417	-0.112779	0.909253	0.947052	0.994079	0.314852	0.483211	-2.45598	0.0135931	0.0448237	159.754	204.525	260.369	265.805	276.65	35.4688	104.106	641.292	499.412	7.65751	36.1979	69.7691
ENSDARG00000007941	hmx4	751654	122.163	6.45176	0.00869993	0.0336453	3.97283	0.106474	0.22539	5.63852	0.0218726	0.0652089	9.831	0	0	20.7755	169.543	642.611	0	137.472	11.8555	0.850835	0	473.011
ENSDARG00000007943	gabpb2a	554849	700.359	1.94737	0.0290081	0.0851023	1.35829	0.127912	0.256956	2.58995	0.00368391	0.0159724	157.296	222.91	244.699	227.92	1850.26	333.129	419.314	970.347	213.399	1889.7	1162.27	713.064
ENSDARG00000007975	fth1b	447823	258.516	-2.02587	0.133438	0.261545	-2.22784	0.0990107	0.213701	-3.74387	0.0056495	0.0225108	661.135	942.196	419.484	95.323	344.163	57.0283	62.6561	166.721	202.284	148.045	0.78691	2.36506
ENSDARG00000007982	onecut1	393545	191.463	1.82899	0.151394	0.286723	-1.09507	0.391424	0.558949	-3.31278	0.0101068	0.0354914	157.296	87.3255	203.715	364.794	929.443	299.746	55.9085	114.804	39.2713	0	44.067	1.18253
ENSDARG00000007988	masp2	560277	58.111	6.09859	0.00130066	0.00734078	-0.36479	0.85245	0.912493	3.42918	0.0711401	0.160152	4.9155	0	3.61624	337.297	8.12184	244.109	0	5.84987	0.740968	0	80.2648	12.4165
ENSDARG00000008019	mxg	360148	20.237	-9.35795	4.37981e-05	0.000441179	-8.93278	9.5885e-05	0.000885659	-3.08783	0.118717	0.23398	93.3945	78.1333	45.8057	0	0	0	0	0	0	11.9117	0	13.5991
ENSDARG00000008022	kif18a	393209	117.389	0.17991	0.846337	0.908598	2.45537	0.00790281	0.0314783	2.40402	0.00929875	0.0332642	44.2395	2.29804	61.4761	47.6615	44.6701	31.296	356.658	101.641	140.784	270.566	149.513	157.867
ENSDARG00000008026	fam129bb	556540	182.798	4.48237	0.00243391	0.0121853	4.79645	0.00117966	0.0069274	2.8561	0.0536392	0.129316	12.2887	6.89412	18.0812	80.0469	8.12184	751.8	855.015	32.1743	157.085	9.35918	221.909	40.7972
ENSDARG00000008030	myl9b	406493	900.933	2.38645	0.00347795	0.016203	2.44463	0.002762	0.0138044	-2.15645	0.00863921	0.0314987	235.944	324.023	348.365	1211.09	2186.3	1354.07	2640.23	1577.27	729.853	31.4809	151.874	20.6942
ENSDARG00000008034	skib	30113	182.053	-1.52121	0.236058	0.393558	-3.08937	0.0163484	0.0551526	-5.87526	6.90814e-06	8.6199e-05	639.015	73.5372	760.616	4.27731	355.331	153.698	26.0264	32.9055	114.109	1.70167	18.0989	5.32137
ENSDARG00000008035	zgc:113516	541449	288.557	5.25186	1.54339e-06	2.46351e-05	-1.36354	0.221424	0.379635	-7.7575	1.37821e-06	2.19031e-05	44.2395	18.3843	25.3137	1347.35	1141.63	851.947	0	19.7433	14.0784	0	0	0
ENSDARG00000008049	si:dkey-42i9.4	492503	507.825	-3.85776	1.78978e-05	0.000203663	-1.6172	0.071542	0.16788	-2.40954	0.00728339	0.0275106	1368.97	1969.42	511.096	127.708	75.127	62.592	699.821	286.644	268.23	39.1384	494.179	190.978
ENSDARG00000008097	srsf9	405835	152.39	-2.7611	0.0383381	0.105344	-3.49587	0.00888465	0.0344782	-2.59725	0.0514198	0.12538	545.62	365.388	394.17	115.488	51.2691	25.7323	29.8821	13.8934	71.8738	0	26.7549	188.613
ENSDARG00000008100	slc7a10a	567420	320.903	-3.1459	0.0140239	0.0486753	-2.22502	0.082171	0.186058	-2.08336	0.103561	0.211318	970.811	767.545	725.659	36.0517	68.528	173.867	64.584	171.109	291.2	4.25417	559.493	17.7379
ENSDARG00000008107	src	325084	69.9528	-4.03598	0.00342224	0.0159965	-0.469944	0.729175	0.829966	-0.113608	0.933257	0.957978	63.9015	73.5372	172.374	0.611045	16.7513	1.39093	0.96394	59.2299	163.754	101.249	99.9375	85.7333
ENSDARG00000008127	pcdh15b	503521	61.1672	2.54471	0.0338742	0.0957113	-3.96382	0.00225792	0.0116856	-4.30653	0.00103732	0.00576579	4.9155	13.7882	85.5844	107.544	338.579	171.78	0	2.92493	3.70484	0.850835	0.78691	3.54758
ENSDARG00000008131	sox1b	562710	41.4725	-9.40385	2.83771e-05	0.000304124	-3.18392	0.0976118	0.211499	-5.12165	0.00844985	0.0309828	110.599	160.863	165.142	0	0.507615	0	0	14.6247	33.3435	0	12.5906	0
ENSDARG00000008133	foxl1	393959	20.968	-9.28261	7.92692e-05	0.000734335	-2.17676	0.287119	0.453888	-8.99071	0.000132125	0.00105984	93.3945	36.7686	75.9411	0	0	0	0	32.1743	13.3374	0	0	0
ENSDARG00000008140	kcnab1a	541540	30.2139	-1.08005	0.677365	0.795729	-1.84106	0.478724	0.636692	-8.99596	0.00158722	0.0081323	24.5775	117.2	65.0924	95.323	2.53808	0	57.8364	0	0	0	0	0
ENSDARG00000008141	rbl1	795522	602.845	0.463301	0.542638	0.692047	2.50942	0.000964647	0.00590786	2.07649	0.00631581	0.0245988	135.176	188.439	263.986	105.711	262.945	443.012	2162.12	446.784	743.19	820.205	1000.95	661.624
ENSDARG00000008142	stxbp3	406780	297.964	-1.66821	0.101742	0.215612	-0.747375	0.463324	0.623706	-3.16864	0.00193519	0.00952707	710.289	445.819	612.35	306.134	61.929	188.472	925.383	82.6294	45.94	57.0059	64.5266	75.0905
ENSDARG00000008155	sms	80872	490.709	-0.344405	0.698002	0.809665	-2.25749	0.011097	0.0409757	-3.17438	0.00036196	0.00242014	769.275	1112.25	912.498	319.577	336.041	1545.33	291.11	167.453	125.964	33.1826	51.1491	224.68
ENSDARG00000008165	caspa	57933	169.397	3.68666	0.000717385	0.00452753	2.26704	0.0377069	0.104688	0.462821	0.67238	0.787913	56.5282	29.8745	15.6704	765.639	420.813	117.534	16.387	366.348	104.476	56.1551	16.5251	66.8128
ENSDARG00000008170	dbnla	431748	26.5172	-6.35465	2.52137e-05	0.000273882	-2.78563	0.0426903	0.115112	-2.33396	0.0880972	0.1871	66.3592	75.8353	92.8169	0.611045	1.52285	0.695467	0	10.2373	23.711	6.80668	2.36073	37.2496
ENSDARG00000008186	syk	405769	3622.41	1.27418	0.0201219	0.0641404	2.39355	1.26339e-05	0.000164255	3.14091	1.00279e-08	2.9949e-07	707.832	802.015	973.974	2052.5	2061.43	1895.84	7511.99	2129.35	3415.86	7840.44	7378.07	6699.61
ENSDARG00000008191	tmeff1a	570409	30.9396	-3.74893	0.0677228	0.161381	-0.74366	0.715006	0.821013	-9.0985	0.00010811	0.000896613	56.5282	89.6235	75.9411	0.611045	0	15.9957	0	59.9612	72.6148	0	0	0
ENSDARG00000008192	pank1a	406789	366.807	-2.93757	0.0480013	0.124298	-7.47289	7.72054e-07	1.48142e-05	-3.94873	0.0079156	0.0294109	975.726	1633.91	1055.94	45.2173	157.868	275.405	0	19.0121	1.48194	0.850835	18.0989	218.176
ENSDARG00000008212	kcnk13a	571467	7.00836	-7.97641	0.00868349	0.0336065	-7.55125	0.0129786	0.0461126	-6.72273	0.0269823	0.0765889	36.8662	11.4902	34.957	0	0	0	0	0	0	0	0.78691	0
ENSDARG00000008239	mocs3	393095	148.816	-0.419797	0.749373	0.843499	0.666449	0.611915	0.745908	-3.47392	0.00876194	0.0318354	147.465	257.38	116.925	218.143	124.366	47.2917	18.3149	383.166	426.056	7.65751	0	39.0234
ENSDARG00000008247	vezf1a	567023	322.481	3.7284	4.73246e-06	6.5491e-05	4.75223	5.3811e-09	2.11506e-07	3.62304	8.76576e-06	0.000105809	17.2042	4.59608	48.2166	354.406	224.873	379.725	509.924	389.016	1050.69	193.14	272.271	425.71
ENSDARG00000008249	ptchd4	564097	103.149	-3.24996	0.018466	0.0600498	-2.282	0.0976946	0.211607	-6.22489	1.14823e-05	0.000134292	169.585	303.341	461.674	35.4406	57.8681	4.86827	129.168	35.0992	28.1568	0	12.5906	0
ENSDARG00000008278	rcor2	402934	132.223	-5.4496	1.68327e-05	0.000193189	-0.300405	0.808439	0.883631	-2.18245	0.0788027	0.172624	255.606	163.161	353.186	0	10.6599	6.95467	15.423	316.624	294.905	14.4642	114.889	40.7972
ENSDARG00000008279	map2k7	560913	113.895	2.40617	0.0227208	0.0704217	1.88417	0.0748798	0.173781	3.436	0.00113306	0.00619469	51.6127	9.19215	6.02707	56.8272	225.381	65.3739	40.4855	111.148	90.398	361.605	299.026	49.6662
ENSDARG00000008306	rdh5	556528	43.1758	-6.17208	0.00895714	0.0343461	-4.3068	0.0585862	0.145383	1.31262	0.55564	0.695451	90.9367	29.8745	25.3137	0	0	2.0864	0	7.31234	0	345.439	0	17.1467
ENSDARG00000008329	asic1a	791696	236.021	-0.762454	0.519055	0.672271	-3.68477	0.00191323	0.0101868	-8.16959	2.22767e-10	1.09206e-08	466.972	491.78	736.508	453.395	488.326	57.7237	1.92788	51.9176	77.8016	0	4.72146	1.18253
ENSDARG00000008333	znfl2a	373087	175.652	-2.44015	0.0902366	0.198312	4.03959	0.00435774	0.0198876	1.76126	0.21425	0.359058	31.9507	16.0863	51.8328	0	16.2437	2.0864	1187.57	258.857	203.025	262.057	73.9695	4.13885
ENSDARG00000008407	tspan7b	449539	3405.36	-8.00652	5.04862e-08	1.272e-06	-8.41248	1.08099e-08	3.80091e-07	-5.70439	0.000101014	0.000848637	9413.18	20009	10406.3	58.0493	3.04569	93.888	0	80.4357	36.3074	689.176	32.2633	42.571
ENSDARG00000008433	unc45b	266640	159.962	-7.45173	2.97885e-05	0.000317734	-7.40248	3.71204e-05	0.000405487	-5.47106	0.00190032	0.00939745	494.008	1054.8	307.381	8.55463	2.03046	0	9.6394	0	1.48194	0.850835	0	40.7972
ENSDARG00000008434	bcl2l1	114401	374.791	-4.64967	6.3287e-05	0.000606013	-2.62054	0.0237954	0.0737378	-1.75463	0.129906	0.249813	764.36	1100.76	1135.5	83.7132	10.1523	25.7323	10.6033	114.804	362.333	678.115	141.644	69.7691
ENSDARG00000008439	atxn10	100034473	76.5517	-3.0476	0.01816	0.0592693	-3.37102	0.0092935	0.0357055	-0.367443	0.774575	0.857647	137.634	213.718	109.693	18.3313	0	37.5552	3.85576	15.3559	25.1929	236.532	33.8371	86.9158
ENSDARG00000008447	fkbp4	321795	533.539	-2.32357	0.00510091	0.0220288	-3.16123	0.000142311	0.00121978	-1.76142	0.0337161	0.0906747	1430.41	1505.22	1049.92	285.358	481.219	29.2096	190.86	123.578	131.151	395.638	518.574	261.339
ENSDARG00000008461	anapc5	322854	200.458	-1.40691	0.188505	0.335747	2.92335	0.00595565	0.0251805	1.30125	0.221277	0.367783	88.479	9.19215	112.103	57.4382	10.1523	11.8229	1010.21	427.04	160.049	242.488	213.253	63.2652
ENSDARG00000008490	ltv1	436587	866.039	3.27966	1.61577e-08	4.69764e-07	2.94821	3.84913e-07	8.10747e-06	2.79497	1.49167e-06	2.34514e-05	117.972	151.671	139.828	601.268	1495.94	1881.24	909.96	1515.12	736.522	848.282	888.421	1106.25
ENSDARG00000008491	si:ch211-107o10.3	407663	160.722	2.31293	0.0062829	0.0260624	1.46353	0.0842597	0.189384	1.566	0.0645924	0.148609	54.0705	80.4313	31.3408	109.377	454.823	255.236	107.961	277.869	68.91	212.709	210.892	65.039
ENSDARG00000008494	myl6	798632	381.614	-2.34895	0.236911	0.39457	-2.44296	0.218719	0.376671	-4.86655	0.0144174	0.0470998	899.536	1900.48	437.565	106.933	176.65	351.906	0	590.837	4.44581	0.850835	110.167	0
ENSDARG00000008502	pno1	393520	1468.3	1.54027	0.0174963	0.0576172	1.85425	0.00423138	0.0194521	2.17311	0.000800564	0.00466293	565.282	615.874	284.478	2191.82	1516.75	549.419	1041.06	1860.99	2391.1	2425.73	1946.81	2230.25
ENSDARG00000008540	sox21b	406246	51.4015	-10.7926	6.75482e-06	8.82091e-05	-9.40566	8.75325e-05	0.000821961	-4.33376	0.0391463	0.101862	277.726	130.988	178.401	0	0	0	0	0.731234	0	0	0	28.9719
ENSDARG00000008542	yod1	550411	161.585	-1.58537	0.0696066	0.164806	-2.16457	0.0134488	0.0474091	-2.04189	0.0196334	0.0600126	344.085	349.302	384.527	171.093	92.8936	95.279	89.6464	21.2058	129.669	40.8401	30.6895	189.796
ENSDARG00000008548	arhgap12a	563267	541.707	4.62643	3.16579e-07	6.28515e-06	2.54192	0.00499685	0.0221212	1.61724	0.0742929	0.165245	76.1902	68.9412	43.3949	2730.76	881.22	1029.29	272.795	415.341	406.05	27.2267	432.8	116.479
ENSDARG00000008568	slc25a24	447867	93.9647	-7.76052	3.80669e-06	5.40098e-05	-0.26135	0.865385	0.920548	-6.34643	7.76324e-05	0.00068296	297.388	202.227	109.693	1.22209	1.52285	0	381.72	125.772	0.740968	0	0.78691	6.5039
ENSDARG00000008573	fam20b	557060	237.076	-2.98039	0.00330021	0.0155523	-1.35108	0.181901	0.331359	-0.389927	0.699786	0.806819	417.817	328.619	500.247	4.88836	86.2946	66.7648	243.877	68.0047	177.091	79.9785	213.253	658.077
ENSDARG00000008575	NA	NA	1195.89	3.71094	3.82284e-05	0.000393561	2.91506	0.00122099	0.00711736	4.65486	2.39501e-07	4.80205e-06	93.3945	16.0863	195.277	1663.26	457.869	1892.37	726.811	677.854	906.944	4816.58	1424.31	1479.93
ENSDARG00000008593	nbas	556592	1018.64	1.99407	0.00782097	0.0309833	1.25841	0.0933627	0.204397	2.02296	0.00697394	0.0266183	287.557	294.149	485.782	1809.92	1533.51	913.148	1434.34	350.992	771.347	2670.77	573.657	1098.57
ENSDARG00000008637	mttp	406207	352.007	5.4497	9.26443e-08	2.14248e-06	-0.660929	0.522813	0.674223	-2.26604	0.0323293	0.0879351	22.1197	50.5568	20.492	2741.15	382.234	929.839	8.67546	43.874	5.92774	1.70167	11.0167	6.5039
ENSDARG00000008639	kifap3a	447906	449.953	-1.55176	0.11741	0.238169	-3.54125	0.000363677	0.00264227	-3.87994	9.44539e-05	0.000802712	786.48	1551.18	1274.12	214.477	347.209	670.43	10.6033	222.295	77.0606	118.266	107.807	19.5117
ENSDARG00000008697	epas1a	566886	287.354	2.14344	0.0232464	0.071616	2.60746	0.00576819	0.0245958	-0.232102	0.806469	0.878641	152.38	80.4313	47.0111	443.008	608.631	180.126	679.578	486.27	533.497	6.80668	154.234	76.273
ENSDARG00000008720	lmo3	553774	635.559	-2.45632	0.0181543	0.0592592	-2.94765	0.00460318	0.0207411	-4.19052	5.73955e-05	0.000527047	1720.42	2691	1169.25	210.811	44.6701	761.536	305.569	342.217	75.5787	174.421	18.8858	112.34
ENSDARG00000008735	atp6ap2	406296	1598.69	-1.45278	0.0357175	0.0997161	-3.76969	5.32422e-08	1.46124e-06	-2.62848	0.000146059	0.00115272	3118.88	5779.57	3089.48	2034.78	1795.43	548.723	183.149	410.953	284.532	537.728	1023.77	377.226
ENSDARG00000008740	esf1	326718	1785.42	4.69164	3.18296e-07	6.31368e-06	3.04351	0.000913901	0.00566085	2.78732	0.0023926	0.0113231	262.979	89.6235	157.909	2533.39	10051.8	600.188	871.402	1760.81	1574.56	595.584	1700.51	1226.28
ENSDARG00000008772	cacng1a	322013	9.59693	-8.38987	0.00558474	0.0237038	-7.96472	0.00851961	0.0334045	-4.71991	0.0981617	0.20311	22.1197	55.1529	33.7516	0	0	0	0	0	0	0	0	4.13885
ENSDARG00000008785	dldh	399479	701.397	-0.998149	0.205815	0.357761	-2.04437	0.0096246	0.0366898	-1.9007	0.0160562	0.0511896	1334.56	1541.98	1309.08	1149.99	325.889	619.661	500.285	136.009	378.634	99.5477	525.656	495.479
ENSDARG00000008788	camk1gb	393802	178.778	0.638626	0.69311	0.80632	-4.11335	0.0119772	0.0434891	0.983531	0.543336	0.684644	162.211	170.055	135.006	189.424	316.752	221.158	0.96394	0	25.9339	0.850835	853.797	69.1779
ENSDARG00000008790	actr3b	100038776	16.9459	-9.13506	0.00134833	0.00756045	-4.28442	0.103152	0.220307	-4.58106	0.0818846	0.177559	31.9507	78.1333	75.9411	0	0	0	9.6394	0	0	0	0	7.68643
ENSDARG00000008803	marcksb	323201	1687.8	-3.02207	0.000214666	0.00167728	-2.65326	0.00115667	0.00682616	-4.0375	7.77419e-07	1.34738e-05	4251.91	6363.27	4466.06	140.54	978.682	737.195	1513.39	530.876	353.442	359.052	163.677	395.555
ENSDARG00000008808	eml2	569375	342.64	-2.29236	0.00166632	0.00898269	-1.12725	0.121674	0.248162	-1.65849	0.022847	0.0674019	648.846	604.384	824.503	100.822	220.305	102.929	254.48	590.106	106.699	268.864	266.762	122.983
ENSDARG00000008811	cmtm3	445074	143.278	-2.77182	0.00125013	0.00711393	-2.39471	0.00531041	0.0231323	-1.45585	0.0891331	0.188714	358.831	505.568	147.061	23.2197	95.9393	28.5141	42.4134	64.3486	85.2113	173.57	36.1979	158.459
ENSDARG00000008816	glud1a	317737	1355.11	3.90804	1.19055e-06	1.96883e-05	0.730086	0.364661	0.533201	2.12349	0.00832761	0.0306571	410.444	114.902	213.358	4318.87	5481.23	1281.05	639.092	259.588	326.026	733.42	1940.52	542.78
ENSDARG00000008818	hsf1	58123	694.311	1.98525	0.000165889	0.00135571	2.18601	3.37976e-05	0.000375527	1.59528	0.0024892	0.0116822	314.592	144.776	206.126	1057.72	735.027	839.428	995.75	735.621	1293.73	920.603	517.787	570.57
ENSDARG00000008829	chga	450039	149.591	-3.36203	0.0831423	0.187322	-6.55922	0.000836969	0.00525757	-6.41148	0.00106645	0.00590087	454.684	296.447	852.228	0	108.63	47.2917	0	8.7748	8.15064	0	18.8858	0
ENSDARG00000008861	tfap2e	393794	58.448	-1.71831	0.344838	0.510634	-0.00597527	0.997376	0.99851	-4.57272	0.0133788	0.0442895	93.3945	50.5568	155.498	59.8824	2.03046	29.2096	18.3149	279.331	0.740968	0	0	12.4165
ENSDARG00000008886	msx1b	30511	34.5931	-10.0004	0.000478819	0.00324028	-2.31323	0.376335	0.544788	-5.43374	0.0401313	0.103653	152.38	101.114	85.5844	0	0	0	0	0	68.169	0	7.8691	0
ENSDARG00000008912	slc8a2a	569480	92.9023	-10.6364	5.03909e-05	0.000497647	-0.992337	0.67229	0.791071	-0.705902	0.763452	0.849949	245.775	94.2196	186.839	0	0	0	261.228	0	3.70484	319.914	3.14764	0
ENSDARG00000008920	mrpl53	447915	100.997	-3.6487	0.00835155	0.0326275	-0.824864	0.549119	0.695849	-4.11186	0.00307191	0.0138756	216.282	406.753	89.2006	36.6627	17.2589	2.78187	337.379	39.4866	25.1929	0	12.5906	28.3807
ENSDARG00000008936	sec11a	436794	583.079	-2.03598	0.0111049	0.0405907	-1.99291	0.0129573	0.0461045	-2.56879	0.00136689	0.00718104	1413.21	2321.02	472.522	268.249	406.6	350.515	323.884	577.675	154.862	193.99	95.2161	419.206
ENSDARG00000008948	zgc:123275	641423	10.8009	-8.55943	0.00171372	0.00917659	-4.78909	0.0590721	0.146192	-8.26754	0.00245484	0.0115679	7.37325	108.008	9.64331	0	0	0	3.85576	0.731234	0	0	0	0
ENSDARG00000008966	tbl1xr1b	393581	1696.95	1.95611	0.00803163	0.0316228	1.6651	0.0240636	0.0742853	2.17408	0.00321843	0.0143927	533.332	314.831	771.465	586.603	4177.67	1524.46	1864.26	1712.55	1563.44	3322.51	1674.54	2317.75
ENSDARG00000008969	fgb	337315	1078.06	9.90041	3.2663e-09	1.16519e-07	-2.97778	0.127431	0.256271	5.28829	0.00158192	0.00811081	12.2887	0	1.20541	6811.93	3270.06	2331.9	0.96394	0.731234	0	0.850835	492.606	14.1903
ENSDARG00000008976	mdn1	555704	3538.82	2.62434	3.94759e-07	7.61529e-06	3.04778	3.86775e-09	1.59127e-07	3.15376	1.09604e-09	4.4104e-08	486.634	523.953	732.892	4970.24	2810.66	2979.38	6272.36	5456.47	2702.31	5692.09	5451.71	4387.18
ENSDARG00000008983	sh3glb2a	402885	231.408	-1.23705	0.184658	0.33102	2.45573	0.00793912	0.0315886	2.92408	0.00156723	0.00805426	54.0705	25.2784	110.898	7.33254	25.3808	48.6827	246.769	654.454	149.675	828.713	385.586	240.053
ENSDARG00000008986	e2f7	567941	217.904	-0.596168	0.607934	0.743524	3.41123	0.00321261	0.0155549	1.57969	0.172732	0.307059	51.6127	34.4706	84.379	43.9952	2.53808	66.7648	1496.04	229.607	94.1029	291.836	136.135	83.3682
ENSDARG00000009018	rhbg	337596	1466.13	-3.67138	7.2913e-05	0.000685053	0.802077	0.385276	0.553257	-0.0378128	0.967354	0.979601	2086.63	1498.32	1049.92	144.207	5.58377	214.204	3065.33	2330.44	2684.53	2018.18	1231.51	1264.71
ENSDARG00000009020	cnr1	404209	162.667	-4.92026	0.00263194	0.0129972	-8.97012	3.55548e-07	7.55403e-06	-9.04387	2.64098e-07	5.24172e-06	476.803	776.737	629.226	0.611045	61.4214	0	0	2.92493	0.740968	0	2.36073	1.18253
ENSDARG00000009026	ank2a	568926	218.039	-1.48963	0.339342	0.505259	-6.05723	0.000123983	0.00109571	-3.84728	0.0137985	0.0453717	412.902	535.443	867.898	37.8848	41.6244	567.501	0	19.7433	7.40968	0	40.9193	85.142
ENSDARG00000009074	cbr4	402954	70.0134	-5.63287	0.000791318	0.00490189	-6.21171	0.000263704	0.00204164	-4.23651	0.0109777	0.0379689	267.895	310.235	195.277	7.33254	2.03046	6.2592	0	2.92493	7.40968	0	0	40.7972
ENSDARG00000009087	cd74a	58113	694.022	-6.48256	8.71786e-08	2.03876e-06	-2.80561	0.0194891	0.0632147	-0.142871	0.905226	0.939855	1720.42	1452.36	870.309	10.9988	34.0102	0	457.872	65.0798	55.5726	2215.57	734.187	711.882
ENSDARG00000009106	serinc1	325690	4453.48	-4.73605	5.55362e-13	4.78207e-11	-4.31907	4.83e-11	3.44055e-09	-5.17568	3.37685e-15	5.54686e-13	17182.1	19774.6	10960.8	754.641	412.691	630.788	1167.33	845.306	388.267	222.919	354.896	747.357
ENSDARG00000009113	pigc	323994	116.208	-1.6741	0.243976	0.402608	-9.06073	2.42599e-07	5.43219e-06	-1.87487	0.192152	0.331878	358.831	321.725	197.688	139.318	135.026	0.695467	0.96394	0.731234	0	87.636	149.513	2.36506
ENSDARG00000009133	myo1eb	393609	176.471	4.72212	0.00205084	0.0106028	3.76879	0.0139196	0.0486215	3.92954	0.0103308	0.0361377	12.2887	18.3843	7.23248	405.123	415.737	172.476	0.96394	453.365	58.5364	11.0609	538.246	24.2418
ENSDARG00000009134	hlx1	327096	202.95	3.82057	0.00284706	0.0138736	5.66386	9.52635e-06	0.000128799	6.19411	1.27764e-06	2.05988e-05	7.37325	6.89412	3.61624	8.55463	58.8834	180.126	111.817	715.147	60.7593	90.1885	832.551	359.488
ENSDARG00000009160	kmo	368242	644.274	8.80145	2.77559e-11	1.64154e-09	3.49448	0.00837207	0.0329656	3.77647	0.0043541	0.0182793	0	4.59608	10.8487	3898.47	961.423	2447.35	5.78364	165.259	13.3374	19.5692	64.5266	140.13
ENSDARG00000009208	prkcda	334571	1102	-1.46194	0.131499	0.258716	2.02997	0.0359695	0.101024	2.67864	0.00564569	0.0225	398.155	333.216	384.527	32.9964	80.2032	292.096	3459.58	487.733	610.557	4111.23	1112.69	1921.02
ENSDARG00000009215	zgc:112437	550468	8.05822	-8.17849	0.00571487	0.0241466	-6.79153	0.0217335	0.0686436	-7.88659	0.00769803	0.0287628	14.7465	64.3451	16.8758	0	0	0	0	0.731234	0	0	0	0
ENSDARG00000009252	napepld	568061	102.905	-1.93774	0.380228	0.546127	-9.16423	0.000178884	0.00148023	-2.65544	0.229453	0.377156	270.352	356.196	242.288	221.198	5.58377	0	0	0.731234	0.740968	0	0	137.764
ENSDARG00000009267	zgc:136439	678627	25.6214	-4.5517	0.0089056	0.0342127	-1.44554	0.394383	0.561826	-1.27686	0.451466	0.60551	44.2395	112.604	12.0541	3.05522	4.06092	0	7.71152	0	54.0906	36.5859	30.6895	2.36506
ENSDARG00000009273	ppm1da	394065	267.266	-3.14136	0.000729736	0.00459644	-2.39561	0.00994046	0.0376856	-1.47081	0.112985	0.225182	562.825	719.286	644.896	63.5487	26.396	128.661	48.197	172.571	145.23	541.982	70.8219	82.7769
ENSDARG00000009281	dnm1b	100333543	59.9766	-1.35349	0.464344	0.62316	-9.15563	2.94353e-05	0.000335005	-3.91616	0.0353246	0.0939385	137.634	25.2784	330.283	61.1045	5.58377	126.575	0	0	0.740968	0	0	32.5195
ENSDARG00000009311	pvalb6	402806	288.585	1.35657	0.44819	0.608247	-1.4191	0.42788	0.592468	-10.1227	2.28125e-06	3.3386e-05	292.472	335.514	251.932	144.207	2076.15	32.6869	327.74	0.731234	0.740968	0.850835	0	0
ENSDARG00000009315	clgn	556495	805.105	-0.746167	0.347495	0.51335	-0.919588	0.24704	0.409612	-2.57562	0.00120161	0.00649841	1617.2	684.815	1911.79	391.069	1538.58	582.801	1120.1	518.445	589.81	77.426	254.959	374.27
ENSDARG00000009341	nrap	724004	16.0701	-6.50256	0.00141543	0.00788165	-2.19329	0.239465	0.400704	-8.59635	8.94111e-05	0.000766665	49.155	64.3451	43.3949	0	1.01523	0.695467	3.85576	0	30.3797	0	0	0
ENSDARG00000009361	zmp:0000001043	100329284	73.2487	-3.55335	0.00462181	0.0203309	-2.19024	0.0788499	0.180506	0.355004	0.774406	0.857547	68.817	213.718	57.8599	9.77672	12.1828	6.95467	41.4494	12.431	20.7471	395.638	3.93455	35.4758
ENSDARG00000009401	vcanb	323465	438.664	-2.95715	0.0127838	0.0453447	0.798298	0.500636	0.655337	-0.810336	0.494374	0.643428	481.719	360.792	688.291	28.1081	16.2437	153.003	502.213	178.421	1982.09	16.1659	547.689	309.231
ENSDARG00000009436	ubxn7	402913	650.373	-2.78963	0.00355362	0.0164812	1.03496	0.278508	0.445317	-1.61903	0.0903404	0.190632	717.663	730.776	769.054	76.3806	96.9545	147.439	3636.95	685.897	221.549	297.792	62.1659	361.853
ENSDARG00000009447	atp5g3b	81541	1408.37	-2.16311	0.00544277	0.0232152	-2.38561	0.00217883	0.0113672	-2.04506	0.00859543	0.0313908	3767.73	4543.22	1888.88	1227.59	546.701	502.822	1410.24	305.656	236.369	858.493	757.794	854.967
ENSDARG00000009470	hnf1a	266961	121.693	5.91653	0.0002352	0.00180176	4.01603	0.01262	0.0452629	-4.5752	0.021735	0.0649352	4.9155	9.19215	4.82166	688.648	303.046	144.657	0	21.937	282.309	0	0.78691	0
ENSDARG00000009472	med19b	445021	134.816	-3.15186	0.000787882	0.00488735	-2.6239	0.00517614	0.0227001	-1.85932	0.046992	0.116795	410.444	383.772	249.521	26.886	14.2132	76.5013	28.9182	47.5302	92.6209	15.315	164.464	107.61
ENSDARG00000009524	rnf150a	792211	174.987	-2.67658	0.00101317	0.00599619	-1.17354	0.148126	0.285974	-0.501843	0.535738	0.678185	275.268	268.87	366.446	21.9976	100	20.1685	45.3052	136.009	222.29	246.742	209.318	187.431
ENSDARG00000009534	wls	406420	488.407	-1.41678	0.0447975	0.118305	-1.83963	0.00923096	0.0355282	-4.2887	1.67066e-09	6.38416e-08	1255.91	1188.09	993.261	192.479	671.067	423.539	553.302	122.116	285.272	74.0226	38.5586	63.2652
ENSDARG00000009544	cldnb	81581	156.563	-1.77919	0.126132	0.250658	-0.445958	0.701208	0.811298	-5.6297	2.5372e-06	3.64085e-05	754.529	114.902	49.422	127.097	43.6549	96.6699	475.222	102.373	96.3258	0.850835	14.1644	3.54758
ENSDARG00000009549	ubr4	407625	6214.18	3.34674	1.20947e-11	7.72208e-10	3.2134	7.58305e-11	5.16751e-09	3.57055	4.74644e-13	4.97495e-11	611.98	684.815	1007.73	8497.19	8970.07	5999.1	5953.29	10496.1	4945.22	9964.13	9871.78	7568.77
ENSDARG00000009553	gng3	114462	1841.44	-3.72348	0.000216206	0.00168599	-5.12218	3.70855e-07	7.85648e-06	-4.17065	3.43764e-05	0.000342845	4470.65	10479.1	4100.82	491.28	47.7158	903.411	55.9085	365.617	125.224	209.305	222.695	625.557
ENSDARG00000009568	ca10b	568543	28.2354	-9.92872	0.000135778	0.00114977	-4.96952	0.0348607	0.0986151	-5.74397	0.0155751	0.0499598	137.634	110.306	74.7357	0	0	0	0	10.2373	0	0	0	5.91264
ENSDARG00000009594	nr1d2b	30271	2245.53	-2.23477	0.00243179	0.0121774	-0.526865	0.474641	0.632941	-1.13386	0.123923	0.241409	3305.67	3646.99	4454	496.78	839.088	1087.71	4565.22	2367	985.487	1201.38	3177.54	819.492
ENSDARG00000009607	ccnc	335429	268.96	-1.75412	0.0223298	0.0695	-3.54068	4.58217e-06	6.95573e-05	-2.62278	0.000652457	0.00394756	852.839	813.506	423.1	273.748	58.3757	287.228	49.1609	71.6609	58.5364	132.73	165.251	41.3885
ENSDARG00000009626	nrbp2b	562626	58.3106	-2.03083	0.172305	0.315187	-1.09938	0.45962	0.620161	-5.60092	0.000288224	0.00199562	46.6972	119.498	237.467	3.05522	26.396	69.5467	15.423	130.16	42.9761	8.50835	0	0
ENSDARG00000009629	unc119.1	338230	309.018	-2.96425	0.0028156	0.0137501	-2.59921	0.008817	0.0342832	-1.65571	0.0948517	0.197969	786.48	1135.23	380.911	69.6591	10.6599	214.899	46.2691	225.951	107.44	275.671	339.158	115.888
ENSDARG00000009677	dlg1	114446	837.317	-2.99749	0.0206852	0.0655683	-3.62206	0.00519495	0.0227645	-7.79854	2.70454e-09	9.54001e-08	1270.66	3329.86	3697	79.4358	35.5331	924.275	109.889	440.203	123.742	0	23.6073	13.5991
ENSDARG00000009689	daam1b	560060	225.923	-1.00248	0.395306	0.560661	-1.6475	0.162706	0.305833	-5.13363	1.71656e-05	0.000191017	543.163	360.792	564.134	109.377	75.6347	548.028	15.423	144.784	308.242	4.25417	2.36073	34.8846
ENSDARG00000009733	kif21b	570502	871.082	3.89587	1.18223e-11	7.59127e-10	3.52752	8.30159e-10	4.22977e-08	3.27392	1.21727e-08	3.52544e-07	113.056	34.4706	132.596	1624.16	1253.81	1317.91	1161.55	881.137	1207.78	817.652	1142.59	766.278
ENSDARG00000009735	gigyf2	561830	2152.96	3.22428	1.07584e-06	1.80841e-05	3.12275	2.32032e-06	3.84294e-05	2.98606	6.28501e-06	7.99187e-05	240.859	119.498	594.269	3526.95	3724.37	1699.03	3134.73	3052.9	2154.73	2856.25	2207.28	2524.7
ENSDARG00000009753	sf3b6	415157	597.47	-5.50812	1.20657e-11	7.72208e-10	-3.98996	8.28073e-07	1.57409e-05	-4.83568	2.50635e-09	8.9412e-08	2057.14	3430.97	913.704	25.0528	40.6092	75.1104	247.733	63.6173	91.88	33.1826	72.3957	118.253
ENSDARG00000009771	ppme1	335124	700.532	-2.9089	0.015367	0.0521681	-3.78592	0.00162275	0.00892268	-2.34734	0.0504756	0.123556	1909.67	2396.85	1688.78	606.157	153.807	38.2507	220.742	121.385	92.6209	8.50835	925.406	244.192
ENSDARG00000009782	myh11a	554168	3892.56	1.35422	0.0322711	0.0923958	2.87327	5.52733e-06	8.15976e-05	4.42527	2.57868e-12	2.25236e-10	417.817	296.447	726.865	692.925	2230.46	765.709	4173.86	3562.57	2837.91	11995.1	10959.3	8051.83
ENSDARG00000009806	smfn	393717	170.284	-4.81054	0.00212968	0.0109225	-2.36945	0.128931	0.258343	-3.04747	0.0509706	0.12445	498.923	767.545	247.11	9.16567	6.599	38.2507	0	276.406	16.3013	134.432	3.14764	45.5273
ENSDARG00000009822	her4.4	100149066	166.207	-7.68947	4.94146e-08	1.25061e-06	-10.1436	1.47332e-09	6.95908e-08	-12.2563	1.01853e-11	7.44814e-10	997.846	756.055	229.029	0	4.06092	5.56373	1.92788	0	0	0	0	0
ENSDARG00000009823	pou3f1	30398	160.279	-4.15123	0.00285547	0.0139055	-3.4203	0.0139184	0.0486215	-4.26963	0.00218203	0.0105257	511.212	648.047	441.182	2.44418	14.7208	73.024	103.142	12.431	34.0845	62.9618	0	20.103
ENSDARG00000009839	fam117bb	100003476	450.062	3.51421	6.24181e-05	0.000598969	3.52335	5.98938e-05	0.000596361	3.70833	2.39516e-05	0.000254264	24.5775	22.9804	96.4331	1005.17	534.011	129.357	483.898	827.025	368.261	478.169	965.538	465.325
ENSDARG00000009851	wdr41	571294	317.387	-0.85838	0.326958	0.492846	-1.20834	0.167864	0.312442	-3.11406	0.000396958	0.00261287	577.571	579.106	656.951	100.822	702.539	196.817	556.193	146.978	82.2474	62.111	64.5266	82.7769
ENSDARG00000009870	mapk8b	65236	982.539	4.0073	8.97512e-08	2.09023e-06	3.25294	1.43427e-05	0.000182801	3.93034	1.57749e-07	3.37764e-06	22.1197	73.5372	183.223	1703.59	1133.5	1693.46	1243.48	908.192	534.238	1813.13	934.062	1547.93
ENSDARG00000009871	snrpc	192330	192.426	-2.46248	0.0327501	0.0933095	-1.42715	0.215627	0.372951	-2.94757	0.0107031	0.0371938	491.55	597.49	283.272	233.419	5.07615	10.432	232.31	162.334	115.591	34.0334	37.7717	105.836
ENSDARG00000009886	rnf114	414843	248.885	1.28753	0.123948	0.247543	2.2427	0.00733748	0.0297208	2.51984	0.00258408	0.0120633	81.1057	103.412	31.3408	179.647	267.513	76.5013	689.217	209.133	117.814	555.595	364.339	311.005
ENSDARG00000009901	slc38a5a	100005797	645.673	-0.778977	0.3349	0.501258	2.71835	0.000742978	0.00475451	2.23214	0.00561242	0.022408	201.535	307.937	94.0223	67.826	91.3707	191.949	2182.36	1039.81	741.708	1407.28	279.353	1142.91
ENSDARG00000009941	erc1a	548606	93.3658	-0.380422	0.850387	0.911334	-5.72883	0.00529301	0.0230747	-2.63221	0.192605	0.332451	88.479	13.7882	472.522	354.406	0	87.6288	1.92788	0	8.89161	0	44.8539	47.8924
ENSDARG00000009942	cdc6	402825	604.386	3.01923	0.000281697	0.00210118	3.77936	5.46025e-06	8.08546e-05	2.49381	0.00271253	0.012559	100.768	75.8353	78.3519	411.844	1502.03	150.916	1590.5	1107.09	800.245	663.651	541.394	230.002
ENSDARG00000009949	fndc4b	100332162	137.618	-3.72321	0.0410099	0.110816	-4.53721	0.0129755	0.0461098	-10.8684	5.29588e-07	9.64165e-06	457.141	691.71	326.667	0	108.122	3.47733	0	20.4745	42.9761	0.850835	0	0
ENSDARG00000009950	edf1	793036	636.51	-2.93729	0.000226792	0.00175256	-1.84995	0.0201351	0.0647848	-1.07937	0.174908	0.310101	1403.37	1739.62	917.32	169.259	247.209	113.361	600.535	293.956	231.923	1353.68	386.373	181.518
ENSDARG00000009953	med14	336923	988.188	1.90844	0.0151943	0.0516949	2.24237	0.00433849	0.0198327	2.96068	0.000165306	0.00127311	299.845	110.306	276.04	959.952	388.833	1228.89	1565.44	495.045	1188.51	3098.74	1585.62	661.033
ENSDARG00000009958	cbl	492364	2259.03	2.62928	6.49014e-05	0.000619623	2.41202	0.00024845	0.00194337	2.7798	2.4125e-05	0.000255788	393.24	211.42	791.957	3002.06	4367.01	1287.31	2856.15	1825.89	2764.55	3415.25	3315.25	2878.27
ENSDARG00000009978	icn	336655	717.716	-4.7712	0.000165371	0.00135358	-4.30501	0.000676705	0.00441855	-4.97365	8.69696e-05	0.000749232	6414.73	1119.14	162.731	76.9917	194.924	9.73654	298.821	29.2493	61.5003	49.3484	51.1491	144.268
ENSDARG00000010002	gna11a	563953	430.695	2.77086	0.0171996	0.0569115	2.25749	0.0523293	0.133575	3.67183	0.00159161	0.0081453	81.1057	34.4706	87.9952	411.233	820.814	159.262	437.629	272.75	264.525	2378.08	35.4109	185.066
ENSDARG00000010008	vim	140599	370.745	-5.85227	0.000380943	0.00269903	-3.50783	0.0327372	0.094329	-3.42508	0.0370518	0.0975886	1044.54	1461.55	1206.62	24.4418	25.8884	13.9093	2.89182	310.774	12.5964	0.850835	343.093	1.77379
ENSDARG00000010010	trim13	553630	385.777	-1.8712	0.0919467	0.200993	-3.96674	0.000366688	0.00266024	-4.01711	0.000307596	0.00210395	899.536	1038.71	1370.56	23.2197	772.59	108.493	133.024	32.9055	45.94	16.1659	126.692	61.4914
ENSDARG00000010018	qki2	393815	2533.53	-2.35009	0.00399294	0.0181434	-3.71994	5.25927e-06	7.85891e-05	-2.83518	0.000515901	0.00324443	8029.47	8840.55	4658.92	1628.43	858.885	1735.19	491.609	367.079	775.052	2327.03	373.782	316.326
ENSDARG00000010021	grpel1	559037	408.29	-0.534308	0.621423	0.753811	-3.07363	0.00458285	0.0206707	-3.45343	0.00145323	0.00754951	673.423	1438.57	466.495	521.832	1189.85	68.1557	25.0624	46.0677	234.887	26.3759	81.0517	127.713
ENSDARG00000010023	LOC557306	557306	101.279	-9.84903	2.2914e-07	4.75063e-06	-8.62968	1.51064e-06	2.63059e-05	-7.11912	2.42504e-05	0.000256993	157.296	144.776	900.444	0	0	1.39093	0	0	2.96387	0	0.78691	7.68643
ENSDARG00000010029	spon1a	58027	83.8445	-3.04883	0.0332258	0.0943539	-0.333933	0.814871	0.888255	-4.35309	0.00261151	0.0121615	223.655	82.7294	206.126	5.4994	35.5331	20.864	198.572	0	208.212	1.70167	7.8691	15.3729
ENSDARG00000010042	dnm1a	100307098	329.641	-3.47437	0.021323	0.0671543	-3.83777	0.0110464	0.0408437	-3.60493	0.0169435	0.0534226	833.177	641.153	1710.48	67.2149	49.7463	169.694	37.5937	9.50604	175.609	0	7.8691	253.652
ENSDARG00000010047	neu3.2	445250	23.0636	-20.9278	1.24038e-10	6.3236e-09	-0.271141	0.928798	0.960793	-1.9474	0.521678	0.666782	86.0212	9.19215	37.3678	0	0	0	109.889	0	0	0	0	34.2933
ENSDARG00000010052	ndrg3b	327395	970.725	-3.68924	6.0014e-05	0.000579938	-3.96102	1.66551e-05	0.000207939	-3.00896	0.00106183	0.00587973	1912.13	2902.42	4386.5	70.2702	271.066	372.075	240.985	205.477	144.489	781.917	48.0015	313.37
ENSDARG00000010059	itpkb	563019	258.76	1.83881	0.0481875	0.124636	2.95112	0.00151332	0.00846069	1.99327	0.0322385	0.0877458	76.1902	34.4706	79.5573	421.621	214.214	45.9008	881.041	125.041	468.291	282.477	134.562	341.75
ENSDARG00000010070	adam9	447940	426.388	2.13601	0.00254155	0.0126313	0.770213	0.276928	0.443467	-1.22038	0.0861343	0.184247	169.585	195.333	313.408	1187.87	397.463	1402.06	652.587	327.593	179.314	79.1277	81.0517	131.261
ENSDARG00000010083	rbfox3a	100538330	420.429	-0.747183	0.56665	0.711288	-3.82912	0.00338871	0.016264	-4.99776	0.000136279	0.00108762	535.789	951.388	1485.07	2.44418	1569.55	198.904	23.1346	61.4236	124.483	16.1659	35.4109	41.3885
ENSDARG00000010098	pank1b	565059	960.806	2.3192	0.000518956	0.00346598	0.98436	0.140935	0.275797	0.587078	0.379967	0.537842	262.979	634.259	320.64	1716.43	2670.06	1688.59	268.939	1292.82	846.185	695.983	577.592	555.197
ENSDARG00000010113	ndufb8	393829	485.535	-5.20918	2.30457e-10	1.11383e-08	-5.95186	6.61842e-13	7.5874e-11	-5.4221	4.67e-11	2.77815e-09	1988.32	2392.26	1082.46	86.1573	42.6397	18.7776	18.3149	48.2614	21.4881	84.2327	25.1811	18.3292
ENSDARG00000010144	plppr3a	553336	191.486	-1.53774	0.225082	0.380595	-3.79676	0.00288189	0.0142611	-1.03565	0.413858	0.57048	223.655	317.129	665.389	1.22209	91.8783	322.697	53.9806	24.1307	8.89161	329.273	204.597	54.9875
ENSDARG00000010155	abi1a	393711	1286.91	2.60095	1.60386e-06	2.55054e-05	2.01957	0.000195912	0.00159889	1.25765	0.020427	0.0618024	378.493	330.918	432.744	2481.45	2442.14	2009.9	2194.89	1324.26	1115.16	775.962	1426.67	530.364
ENSDARG00000010183	si:ch73-265h17.1	100535146	201.818	1.32314	0.266975	0.428204	2.02239	0.0892844	0.19765	6.75895	1.07997e-08	3.18222e-07	2.45775	0	16.8758	20.7755	16.2437	15.3003	57.8364	2.1937	25.1929	1167.35	533.525	564.066
ENSDARG00000010186	myo3a	402814	107.878	-4.4919	0.00364723	0.016807	0.789749	0.604738	0.740275	-4.67731	0.00259679	0.0121147	211.366	130.988	118.131	0	6.599	13.9093	356.658	185.733	253.411	0	0	17.7379
ENSDARG00000010192	pax3a	30532	103.831	-0.326161	0.856557	0.915196	0.75922	0.673854	0.791937	-5.39095	0.00362418	0.0157683	125.345	140.18	89.2006	0	152.792	130.052	36.6297	28.5181	534.979	0	0	8.27769
ENSDARG00000010194	eif4bb	336619	1231.74	2.14619	0.00692072	0.0281259	1.40499	0.0771348	0.177688	1.93172	0.0150747	0.0487006	449.768	209.121	583.42	2120.33	2469.04	913.843	240.985	1918.03	1132.94	2024.99	1651.72	1066.64
ENSDARG00000010231	ppm1na	405817	22.5492	0.613197	0.808026	0.883339	-4.82854	0.0643872	0.155646	-22.0663	2.24618e-15	3.92387e-13	56.5282	32.1725	16.8758	0	0	161.348	0	2.92493	0.740968	0	0	0
ENSDARG00000010246	prmt1	321974	2128.94	-2.43151	8.413e-06	0.000105586	-2.17985	6.52522e-05	0.000640332	-1.68606	0.00200563	0.00981891	4109.36	7958.11	2813.44	989.282	978.682	790.05	1443.98	925.742	914.354	1751.02	1777.63	1095.61
ENSDARG00000010248	wdr54	445236	112.983	-5.08188	0.00192659	0.0100811	-1.82831	0.261229	0.425446	-4.22095	0.00980621	0.0346455	292.472	402.157	298.943	0	24.3655	4.86827	208.211	12.431	59.2774	3.40334	0	49.6662
ENSDARG00000010255	bin2b	327387	1586.49	3.888	1.28802e-08	3.87404e-07	3.33351	1.08446e-06	1.98858e-05	3.46705	3.95168e-07	7.47255e-06	267.895	119.498	128.979	3977.9	2308.13	1342.95	745.126	2592.95	1856.12	1466.84	2441.78	1789.76
ENSDARG00000010266	igf2bp3	30967	3040.87	5.4225	3.30073e-26	5.36017e-23	5.75076	2.8607e-29	1.25934e-25	5.50473	5.88466e-27	2.15879e-23	46.6972	128.69	79.5573	3797.03	3391.38	3745.09	5919.56	4001.31	3806.35	4616.63	3132.69	3825.48
ENSDARG00000010267	dpydb	405829	322.573	5.86872	0.000167064	0.00136333	-2.44102	0.127976	0.257015	-2.74065	0.0885476	0.187821	17.2042	2.29804	44.6003	2724.04	700.509	360.947	0	2.92493	8.89161	0	0	9.46022
ENSDARG00000010270	fezf1	558801	33.1594	-6.27042	0.00110006	0.00641317	-5.10124	0.00707903	0.0289568	-6.23799	0.00126269	0.00674861	86.0212	190.737	100.049	4.88836	0	0	9.6394	0.731234	0.740968	5.10501	0	0
ENSDARG00000010276	ptgs2b	559020	219.817	4.40298	0.000268499	0.00201814	3.83764	0.00150113	0.00840633	4.85931	5.77532e-05	0.000528787	22.1197	11.4902	7.23248	21.9976	670.052	159.957	24.0985	421.922	129.669	216.963	662.578	289.719
ENSDARG00000010317	gpr183a	556770	1094.74	2.23985	0.00355378	0.0164812	1.86597	0.0151768	0.0520336	2.85089	0.000206627	0.00151855	277.726	353.898	161.525	542.608	2694.42	504.213	934.058	989.359	963.999	3034.08	1206.33	1474.61
ENSDARG00000010332	zgc:56231	406257	90.8755	3.64951	0.0473533	0.123145	5.22628	0.00447705	0.0203017	6.06615	0.000965534	0.00544235	0	0	8.4379	40.329	47.2082	28.5141	21.2067	80.4357	244.519	553.043	0	66.8128
ENSDARG00000010350	c1ql3a	100151368	20.3072	-3.09612	0.0332017	0.0943203	-1.3909	0.33406	0.503602	-4.06398	0.00625599	0.024436	49.155	25.2784	81.9681	2.44418	15.7361	0	26.0264	19.7433	14.0784	0	3.93455	5.32137
ENSDARG00000010376	slc5a3a	100004287	135.77	-0.698167	0.744459	0.840035	9.0748	3.97065e-07	8.33156e-06	9.99187	2.3491e-08	6.275e-07	0	0	0	0	0.507615	0	5.78364	328.324	229.7	190.587	508.344	365.992
ENSDARG00000010407	ppp4r4	567930	82.4543	-6.95065	0.00431455	0.0192927	-5.31976	0.0275053	0.0824147	-2.66059	0.267403	0.420235	272.81	250.486	307.381	0	0.507615	6.2592	0	0	20.7471	0	0	131.261
ENSDARG00000010415	sirt4	791628	38.2969	-4.23851	0.00886908	0.0340957	-4.76141	0.00365353	0.0172667	-2.55685	0.111622	0.223254	179.416	103.412	81.9681	9.16567	2.53808	7.65013	0	0	13.3374	53.6026	0.78691	7.68643
ENSDARG00000010420	ndrg1b	393665	12.2442	2.30939	0.504384	0.659119	-4.02196	0.266069	0.430969	-19.9752	4.54273e-08	1.11971e-06	17.2042	0	7.23248	0	0	121.011	0	0	1.48194	0	0	0
ENSDARG00000010423	npsnl	402836	2898.93	3.20167	5.30846e-05	0.000520744	3.86085	1.09438e-06	2.00064e-05	5.13071	9.32251e-11	5.02936e-09	176.958	257.38	148.266	449.729	2558.89	2346.5	4195.07	2901.54	1360.42	2911.56	10547.7	6933.16
ENSDARG00000010425	scara5	564500	202.145	3.61118	0.00013333	0.00113493	5.92059	3.51554e-10	1.97535e-08	4.6935	6.691e-07	1.18009e-05	9.831	4.59608	9.64331	104.489	112.183	80.6741	813.565	171.84	489.039	96.9952	450.112	82.7769
ENSDARG00000010434	clu	393775	343.739	-5.62775	2.84331e-05	0.000304579	-4.60283	0.000606601	0.00403295	-5.41064	5.74274e-05	0.00052712	1120.73	1268.52	1412.75	13.443	16.2437	47.2917	133.988	16.0871	6.66871	17.0167	0	72.1342
ENSDARG00000010437	fam46c	327154	110.629	-2.88075	0.00366706	0.0168777	1.41798	0.147344	0.285065	-3.36038	0.000789948	0.00460719	49.155	170.055	120.541	15.2761	14.2132	16.6912	480.042	29.2493	399.381	3.40334	14.1644	15.3729
ENSDARG00000010472	atp1a2a	64609	14.5134	-4.53839	0.00921989	0.0350962	-5.86499	0.00246089	0.0125473	-0.415302	0.802474	0.876545	19.662	57.451	19.2866	1.22209	1.52285	1.39093	0.96394	0.731234	0	0	3.93455	67.9953
ENSDARG00000010515	dvl1a	569863	178.464	2.25422	0.00111347	0.00647455	1.17635	0.0896455	0.19825	1.02811	0.137991	0.261366	61.4437	71.2392	79.5573	505.334	154.823	354.688	207.247	151.365	122.26	62.111	221.909	149.59
ENSDARG00000010524	si:ch211-282j22.3	562939	387.935	2.20418	0.00225086	0.0114551	1.81959	0.0117123	0.0427517	1.27243	0.0780634	0.171348	73.7325	232.102	97.6385	727.755	256.853	872.115	427.025	680.779	314.17	353.947	190.432	428.666
ENSDARG00000010553	mmgt1	402891	466.315	-3.45264	1.87068e-05	0.00021169	-3.73027	3.89178e-06	6.02829e-05	-3.58311	9.0838e-06	0.000109259	1157.6	2550.82	767.849	212.644	122.335	73.7195	185.077	127.235	25.1929	120.819	97.5768	154.911
ENSDARG00000010556	mmp25b	100333601	415.042	0.548221	0.591916	0.731713	2.63594	0.00985534	0.0373983	3.86313	0.000154447	0.00120422	46.6972	96.5176	71.1194	4.27731	71.5737	237.85	303.641	577.675	451.249	1435.36	520.934	1163.61
ENSDARG00000010571	ezh2	768133	977.835	1.63222	0.0016527	0.00892639	2.19361	2.34793e-05	0.000278448	1.76919	0.000649217	0.00392904	231.028	402.157	337.516	746.697	1532.49	730.936	1947.16	1261.38	1234.45	1023.55	1052.1	1234.56
ENSDARG00000010601	mtmr10	555239	257.505	-2.86157	0.00120424	0.00690586	-5.17517	7.63693e-09	2.83268e-07	-3.01944	0.000641549	0.00389441	1130.56	484.886	782.314	85.5463	32.4874	212.117	38.5576	5.11864	22.97	51.9009	107.02	136.582
ENSDARG00000010619	themis	555433	986.138	2.8543	0.0893454	0.196935	4.48277	0.00762366	0.0306324	4.29773	0.010523	0.0366779	78.648	50.5568	106.076	0	1700.51	2.0864	2672.04	1583.85	1009.2	1416.64	2078.23	1135.82
ENSDARG00000010625	clic2	436834	1747.39	-0.167544	0.888443	0.934516	-2.73398	0.0221248	0.0695599	-5.45268	5.24361e-06	6.82942e-05	3553.91	5163.69	1444.09	977.061	150.254	7919.98	920.563	216.445	390.49	173.57	38.5586	20.103
ENSDARG00000010654	LOC569534	569534	514.428	3.05969	0.000178356	0.00143927	2.5868	0.00153619	0.00856461	0.588317	0.471929	0.623545	127.803	158.565	80.7627	1944.96	278.681	831.083	813.565	701.984	685.395	84.2327	110.167	355.941
ENSDARG00000010655	ppm1k	503713	671.203	-2.09518	0.00744394	0.0297212	-2.28062	0.00359327	0.0170272	-2.55341	0.00111544	0.00611659	1668.81	1875.2	1458.55	714.923	236.041	219.768	117.601	207.67	703.919	188.885	288.796	374.27
ENSDARG00000010658	insig1	334189	1005.5	-3.81921	1.19431e-06	1.97359e-05	-4.60701	4.97394e-09	1.9762e-07	-6.24832	3.1099e-15	5.18576e-13	3096.76	5000.53	2627.8	241.974	103.553	414.498	75.1873	160.14	204.507	14.4642	85.7732	40.7972
ENSDARG00000010680	gngt2a	335655	7.63837	-7.51029	0.0101756	0.0378308	-1.11634	0.67769	0.794833	-4.1587	0.131684	0.252351	27.0352	29.8745	3.61624	0	0	0	0	27.7869	0	0	1.57382	1.77379
ENSDARG00000010681	tjap1	566060	808.869	4.6217	0.000136616	0.00115599	3.13722	0.00964623	0.0367532	4.94459	4.49003e-05	0.000430444	29.493	108.008	12.0541	1363.24	1718.78	582.106	175.437	649.336	484.593	3042.59	23.6073	1517.18
ENSDARG00000010700	il17d	553961	31.857	-6.42966	8.845e-05	0.000805766	2.28732	0.0460442	0.121842	2.91334	0.0109033	0.0377642	9.831	2.29804	15.6704	0	0	0	85.7907	29.2493	24.4519	110.609	39.3455	65.039
ENSDARG00000010710	msi1	541389	608.802	-2.59389	0.00261703	0.0129349	-3.06175	0.000386137	0.00277845	-3.74587	1.43218e-05	0.000162998	2472.5	1610.92	1288.59	431.398	95.4316	363.034	438.593	119.922	85.2113	89.3377	65.3135	245.374
ENSDARG00000010717	chchd10	393757	264.07	0.874632	0.475405	0.633071	-3.11025	0.0115178	0.0422883	-2.73499	0.0260925	0.0746261	395.698	390.667	236.261	1122.49	621.829	130.052	44.3412	1.46247	72.6148	60.4093	3.14764	89.8721
ENSDARG00000010727	ttyh2l	406540	109.084	-5.25286	0.00341442	0.0159766	-11.3769	1.01396e-07	2.54485e-06	-3.62289	0.0426658	0.108356	469.43	294.149	418.279	0	0.507615	30.6005	0	0	0	86.7852	1.57382	7.68643
ENSDARG00000010728	scin	566764	733.95	-3.7189	0.00538671	0.0230064	2.04526	0.124297	0.251808	1.56977	0.23815	0.387097	523.501	271.169	283.272	80.6579	0.507615	0.695467	2892.78	701.253	854.336	1478.75	484.736	1235.74
ENSDARG00000010752	acsl4b	334561	319.578	2.57128	0.0015856	0.00864417	1.6279	0.0457198	0.121231	1.64175	0.04388	0.110762	154.838	36.7686	100.049	917.179	329.442	486.131	147.483	466.527	286.754	145.493	555.558	208.716
ENSDARG00000010756	nod2	777696	72.1648	-5.03968	9.4861e-05	0.000852972	1.30505	0.245307	0.40766	2.37495	0.0342133	0.0917119	27.0352	11.4902	60.2707	3.05522	0	0	39.5215	38.7554	168.2	103.802	235.286	178.562
ENSDARG00000010758	capn12	799247	134.075	3.86116	0.0937882	0.20373	6.67426	0.00374924	0.0176523	5.41965	0.0186108	0.057526	2.45775	0	7.23248	1.83313	0	143.962	452.088	556.469	15.5603	424.567	0	4.73011
ENSDARG00000010764	flj13639	677747	4736.01	-11.0439	1.22405e-09	4.92999e-08	-13.3994	1.3901e-12	1.45012e-10	-10.0684	2.77572e-08	7.27336e-07	21220.2	20682.3	14844.7	26.886	0	0	0	0.731234	4.44581	0	24.3942	28.3807
ENSDARG00000010767	epha4l	30687	81.9885	-2.3365	0.0669686	0.159908	-2.63668	0.039062	0.1076	-5.4445	3.17153e-05	0.000319929	203.993	259.678	248.315	60.4935	2.03046	78.5877	73.2595	5.84987	35.5664	1.70167	0.78691	13.5991
ENSDARG00000010770	sox19a	30038	228.417	-5.42433	0.000253102	0.00191975	-5.99914	5.62641e-05	0.000565751	-6.70245	7.47078e-06	9.23816e-05	1029.8	746.862	837.763	8.55463	33.5026	18.7776	0	0.731234	40.0122	0	12.5906	12.4165
ENSDARG00000010779	tlk2	407732	1028.83	1.64284	0.0192009	0.0618667	2.53943	0.000294623	0.00223484	1.53556	0.0286407	0.0802152	302.303	278.063	380.911	807.19	488.833	1708.07	2422.38	2454.02	715.775	576.015	1324.37	888.078
ENSDARG00000010782	zgc:55621	393135	508.318	-4.46133	0.000438163	0.0030223	2.18071	0.0589815	0.146034	5.81671	4.57181e-07	8.50265e-06	14.7465	73.5372	10.8487	0.611045	3.04569	0.695467	80.971	220.833	144.489	4795.31	276.992	477.741
ENSDARG00000010785	thbs1b	561901	167.634	-2.0673	0.159974	0.298584	-3.75947	0.0109393	0.0405431	-0.371116	0.800694	0.875209	221.197	330.918	412.252	1.22209	21.8275	207.249	0	59.9612	11.1145	274.82	320.272	150.772
ENSDARG00000010789	homer3b	394088	207.253	-1.47433	0.359824	0.526171	-2.95161	0.0670711	0.160224	-6.49394	7.15266e-05	0.000636084	587.402	687.113	383.322	460.117	5.07615	131.443	0	110.416	103.735	11.9117	0	6.5039
ENSDARG00000010791	dla	30131	506.627	-4.06212	0.0104718	0.0386633	-0.656318	0.678861	0.795608	-6.09396	0.000132239	0.00106037	1078.95	1008.84	1469.4	0	21.8275	191.253	1970.29	35.0992	251.929	1.70167	14.1644	36.0671
ENSDARG00000010792	cdc25b	57925	1098.38	1.94784	0.000773517	0.0048222	2.11371	0.000264228	0.00204354	1.7745	0.002196	0.0105884	363.747	349.302	332.694	1308.86	1884.27	840.124	1351.44	2124.97	1048.47	1388.56	615.363	1572.76
ENSDARG00000010816	slc7a14a	566270	115.628	-3.19641	0.0597492	0.146996	-3.96796	0.0197076	0.0637354	-5.33528	0.00181624	0.009059	363.747	190.737	603.912	0.611045	73.6042	52.16	22.1706	0	51.8677	0	25.1811	3.54758
ENSDARG00000010841	fshb	402919	12.275	-8.78232	0.013402	0.0470472	-6.61497	0.0598851	0.147723	-8.49046	0.0168172	0.053108	125.345	0	20.492	0	0	0	0	1.46247	0	0	0	0
ENSDARG00000010844	kras	445289	196.729	-1.30091	0.0943875	0.204406	-1.98286	0.0109647	0.0406167	-2.89852	0.000209458	0.00153628	297.388	546.933	472.522	127.097	293.909	113.361	98.3219	171.109	63.7232	15.315	81.8386	79.2294
ENSDARG00000010878	cdkn1ca	399483	211.078	-7.33401	0.000683317	0.00434916	-1.72855	0.417978	0.583277	-3.52087	0.0992424	0.204745	621.811	898.533	295.326	0	11.1675	0	385.576	162.334	0	0	146.365	11.8253
ENSDARG00000010918	nprl3	564989	582.143	2.02987	0.0405877	0.109979	2.72287	0.00601482	0.0253835	2.03462	0.0401367	0.103655	105.683	206.823	130.185	67.826	506.6	1233.06	2054.16	530.876	337.14	933.366	324.207	555.788
ENSDARG00000010934	NA	NA	18.3418	-4.15084	0.0133421	0.0468664	-4.69654	0.00612737	0.0257729	-2.59043	0.117556	0.232127	27.0352	64.3451	83.1736	9.16567	0	0.695467	0	1.46247	5.18677	17.0167	0.78691	11.234
ENSDARG00000010940	LOC100000832	100000832	65.0091	2.36031	0.136777	0.266418	5.12662	0.00116566	0.00686211	5.74467	0.000272273	0.0019086	0	0	7.23248	37.8848	1.01523	3.47733	62.6561	95.7916	129.669	324.168	21.2466	96.9673
ENSDARG00000010945	NA	NA	760.135	2.11198	0.0241453	0.0737785	4.23972	5.93788e-06	8.63838e-05	3.74879	6.22885e-05	0.000564676	36.8662	32.1725	171.169	166.204	737.565	143.266	2622.88	853.35	1101.08	1808.02	829.403	619.644
ENSDARG00000010946	cbsb	266987	298.353	-4.16213	5.08851e-06	6.9477e-05	-4.05582	9.06786e-06	0.000123817	-1.29466	0.153983	0.282185	673.423	597.49	1078.85	17.7203	38.5787	75.1104	3.85576	51.1864	85.9522	313.107	270.697	374.27
ENSDARG00000010948	kif11	195818	3149.82	3.5748	1.15056e-06	1.91965e-05	4.26441	6.53833e-09	2.48988e-07	3.34058	5.49178e-06	7.09647e-05	290.014	144.776	458.057	1099.27	6117.78	3439.78	7753.93	4980.43	4453.96	2905.6	1956.26	4197.97
ENSDARG00000010953	ndel1a	394244	305.827	-3.58263	0.00303995	0.0146076	-6.25036	3.46278e-07	7.37844e-06	-1.79135	0.137883	0.261226	557.909	1335.16	755.795	45.2173	126.396	49.3781	0	17.5496	17.0423	661.099	44.067	60.3089
ENSDARG00000010962	fkbp7	368498	8.3348	-3.82653	0.112516	0.231079	-7.7136	0.003576	0.0169637	-7.84687	0.00304004	0.013757	44.2395	29.8745	19.2866	2.44418	0	4.1728	0	0	0	0	0	0
ENSDARG00000010977	rab34b	100007678	84.8498	-10.1237	3.32878e-07	6.5617e-06	-4.3337	0.00713313	0.0291078	-1.45342	0.363007	0.520473	344.085	211.42	163.936	0.611045	0	0	0	0.731234	34.8255	5.10501	167.612	89.8721
ENSDARG00000011027	fgfr1a	30705	251.436	-2.72155	0.0260402	0.0784068	-3.40948	0.00537146	0.0233382	-2.32435	0.0573081	0.135972	850.381	673.325	564.134	0.611045	246.193	69.5467	64.584	56.305	75.5787	59.5584	56.6575	300.362
ENSDARG00000011055	fbxo9	325469	398.296	-1.86913	0.0111488	0.0407145	-1.82192	0.0134091	0.0473145	-2.05973	0.00518982	0.0210219	931.487	843.38	885.979	196.756	234.011	297.66	54.9446	506.014	191.17	221.217	166.825	250.105
ENSDARG00000011065	camk2b1	562064	1329.68	-1.16947	0.0986363	0.210769	-1.81959	0.0102098	0.0384207	-2.60731	0.000234033	0.00168288	1816.28	2796.71	3819.96	930.622	2181.73	637.048	1376.51	465.796	547.575	524.965	270.697	588.307
ENSDARG00000011066	glra3	192124	36.6537	-10.3409	3.85546e-05	0.000396391	-5.3558	0.0175524	0.058211	-10.049	6.34081e-05	0.000572938	105.683	186.141	137.417	0	0	0	10.6033	0	0	0	0	0
ENSDARG00000011088	si:ch211-288d18.1	558401	712.073	-1.08516	0.219313	0.374049	-3.59146	4.97095e-05	0.000512029	-7.25762	1.24753e-15	2.28828e-13	1523.8	2589.89	1360.91	103.878	1649.24	826.91	241.949	73.1234	139.302	11.0609	16.5251	8.27769
ENSDARG00000011091	drd2b	378719	15.4048	-9.12544	0.0013502	0.00756908	-8.70028	0.00224518	0.0116389	-8.83354	0.00191874	0.00946484	93.3945	27.5765	63.8869	0	0	0	0	0	0	0	0	0
ENSDARG00000011125	snrpb	402966	344.03	-2.38558	0.00126071	0.0071621	-2.03856	0.00586361	0.0248822	-1.9651	0.00788572	0.0293395	870.043	652.643	918.525	254.195	132.995	79.9787	247.733	228.876	117.814	382.876	72.3957	170.284
ENSDARG00000011141	dpysl5a	324416	1327.27	-3.7135	0.000377258	0.00267967	-4.94537	2.25022e-06	3.74091e-05	-6.72859	1.43662e-10	7.38817e-09	4377.25	4715.57	5151.94	139.318	497.97	448.576	9.6394	302	150.416	96.9952	25.1811	12.4165
ENSDARG00000011157	arhgef18a	407987	496.904	2.43687	0.00514143	0.0221654	0.337128	0.698977	0.809766	-0.70907	0.416532	0.572983	403.071	128.69	188.045	1193.37	538.072	2162.9	441.485	193.046	274.158	44.2434	314.764	81.0031
ENSDARG00000011163	sema3fa	544658	75.7211	-7.99326	8.20738e-08	1.93957e-06	-2.25879	0.0837096	0.188533	-1.75123	0.179336	0.315536	235.944	94.2196	271.218	1.83313	0.507615	0	109.889	13.1622	2.96387	134.432	31.4764	13.0078
ENSDARG00000011166	cahz	30331	3186.88	-6.77041	1.35247e-06	2.18986e-05	-4.0305	0.00399257	0.0185246	-6.23112	8.68034e-06	0.000104922	9015.02	19043.8	7231.28	37.2737	1.01523	285.141	100.25	282.256	1776.84	17.0167	236.86	215.811
ENSDARG00000011170	ndrg2	494050	3312.64	3.18165	7.7265e-09	2.45262e-07	1.13384	0.0396843	0.109009	0.986082	0.0736242	0.164222	830.719	1160.51	799.189	6837.59	7212.7	11263.1	1777.51	2277.79	2066.56	997.179	3019.37	1509.5
ENSDARG00000011171	si:ch211-12m10.1	568845	179.205	-2.03851	0.132747	0.260487	-3.8078	0.00514151	0.0225707	-2.07663	0.125755	0.243648	304.761	397.561	683.47	42.7731	226.396	68.1557	6.74758	38.7554	53.3497	117.415	0	211.081
ENSDARG00000011175	atp6v1d	393935	552.054	-1.03087	0.151511	0.286887	-1.41921	0.0484579	0.126426	-2.25592	0.00172434	0.00869501	887.247	756.055	1552.57	653.207	506.092	405.457	196.644	520.638	477.924	108.907	123.545	436.353
ENSDARG00000011188	acvr2aa	553359	3085.78	1.80487	0.00541563	0.023117	2.31785	0.000354652	0.00259344	1.91509	0.00316755	0.0142266	779.106	972.07	1042.68	3706.6	2504.57	3552.44	6218.38	4947.53	2766.77	6399.13	2765.99	1374.1
ENSDARG00000011208	cox5b1	100002384	513.65	-2.03177	0.0718672	0.168402	-4.68045	3.58581e-05	0.000395229	-3.48769	0.00202549	0.00989853	1464.82	1767.19	1258.45	160.094	634.011	303.919	1.92788	32.1743	140.784	91.8902	273.058	35.4758
ENSDARG00000011219	akt2	378972	1347.03	1.72082	0.0318521	0.0914793	2.24348	0.00513937	0.0225704	1.36984	0.0875824	0.186302	395.698	402.157	593.064	678.26	2261.93	1646.87	3805.64	1556.8	1227.78	286.731	1425.09	1884.36
ENSDARG00000011239	ppp1r14aa	550561	2486.89	-10.7931	8.99456e-08	2.09042e-06	-6.68966	0.000831105	0.00522819	-8.42538	2.63344e-05	0.000274547	11369.5	14944.1	3141.31	0	0	16.6912	273.759	9.50604	2.2229	0	3.93455	81.5944
ENSDARG00000011245	esrp1	560190	249.079	3.15754	0.0141326	0.0489695	3.57692	0.00543942	0.0235452	0.444676	0.730263	0.827215	108.141	6.89412	14.465	73.9364	57.8681	1016.77	593.787	871.631	70.3919	26.3759	65.3135	83.3682
ENSDARG00000011246	krr1	724049	581.47	1.54105	0.0206669	0.0655196	3.4279	2.57822e-07	5.72646e-06	2.49327	0.000179827	0.00136347	110.599	147.074	86.7898	439.341	290.863	269.841	713.316	2266.82	717.998	884.018	372.208	678.771
ENSDARG00000011257	enpp2	100332039	18.2602	5.45732	0.00678196	0.0276625	1.90964	0.350267	0.519139	3.57691	0.0769901	0.169616	2.45775	0	1.20541	17.1093	21.3198	120.316	7.71152	0	5.92774	22.9725	0	20.103
ENSDARG00000011272	uqcc2	393731	247.285	-1.31065	0.178204	0.323059	-1.71882	0.0777087	0.178599	-2.43233	0.0126268	0.0423477	516.127	859.466	192.866	334.853	214.214	82.7605	312.317	134.547	29.6387	131.029	130.627	28.9719
ENSDARG00000011283	NA	NA	4.58521	-6.6745	0.0137157	0.0478793	-6.24934	0.0210212	0.0669314	-0.688519	0.779006	0.860649	24.5775	4.59608	4.82166	0	0	0	0	0	0	12.7625	7.08219	1.18253
ENSDARG00000011298	atf7a	566279	413.143	1.99734	0.0256692	0.0775598	3.00027	0.00080115	0.00506873	2.78175	0.0018828	0.00932544	95.8522	29.8745	122.952	675.816	278.681	41.728	603.427	818.982	574.25	604.093	701.137	410.928
ENSDARG00000011312	stk3	324125	923.036	2.73968	5.63271e-08	1.40033e-06	2.81467	2.44045e-08	7.53754e-07	3.26437	9.74813e-11	5.23332e-09	86.0212	160.863	206.126	1241.03	1092.39	708.681	1061.3	858.468	1284.84	1463.44	1439.26	1474.02
ENSDARG00000011333	arhgap33	569720	1796.88	1.80552	0.000425668	0.00295299	2.62862	2.88872e-07	6.32043e-06	2.0506	6.28465e-05	0.000568797	329.338	471.098	652.129	1296.03	1179.7	2610.09	3450.91	2990.01	2556.34	1882.05	2076.66	2068.24
ENSDARG00000011334	ncaldb	445319	972.626	-3.33773	0.00140064	0.00781867	0.97772	0.347925	0.517235	1.78696	0.0862196	0.184375	668.508	618.172	503.863	87.3794	88.8326	0.695467	1220.35	1039.08	1266.31	3161.7	2161.64	854.967
ENSDARG00000011370	fyna	373872	516.891	-4.58816	0.00746142	0.0297794	-7.00725	4.81676e-05	0.00049916	-12.8706	6.01524e-10	2.61663e-08	1572.96	2132.58	2204.7	189.424	0	56.3328	0	7.31234	38.5303	0.850835	0	0
ENSDARG00000011373	mknk2a	334167	117.686	-10.7398	8.8549e-10	3.68678e-08	-1.09882	0.397919	0.565447	0.0416169	0.97443	0.983833	208.909	121.796	235.056	0	0	0	96.394	24.1307	143.748	22.1217	24.3942	535.685
ENSDARG00000011410	aadat	557979	268.126	3.92827	0.00395395	0.0179953	2.83198	0.0378114	0.104938	0.606358	0.657066	0.776228	31.9507	0	96.4331	202.256	922.337	845.688	746.09	49.7239	125.964	17.0167	151.087	28.9719
ENSDARG00000011445	elmsan1a	569908	375.164	3.43021	0.00100239	0.00594711	3.87316	0.000203445	0.00164947	4.30231	3.67509e-05	0.000361449	63.9015	0	33.7516	121.598	553.3	376.248	346.055	421.922	660.943	1074.6	537.459	312.187
ENSDARG00000011462	otub1b	436773	384.252	-2.39674	0.0396835	0.108145	-4.30145	0.000232707	0.00184182	-2.41523	0.0382178	0.0998709	899.536	1610.92	718.427	448.507	6.09138	158.566	13.4952	25.5932	124.483	247.593	271.484	86.3245
ENSDARG00000011463	LOC100004411	100004411	75.884	9.73182	1.80859e-07	3.86004e-06	3.92167	0.0382964	0.10603	2.46067	0.203502	0.346318	0	0	0	579.271	271.066	38.9461	0.96394	2.92493	11.8555	0.850835	0	4.73011
ENSDARG00000011487	gnaq	570108	51.3763	-10.8395	1.55662e-10	7.84382e-09	-6.54299	7.03822e-07	1.36975e-05	-7.40495	8.39814e-08	1.93765e-06	140.092	273.467	192.866	0	0	0	2.89182	3.65617	0	0	2.36073	1.18253
ENSDARG00000011498	si:ch211-212o1.2	492735	499.303	-5.18952	2.92437e-06	4.30402e-05	-5.5276	6.72361e-07	1.31901e-05	-5.7164	2.78151e-07	5.46642e-06	1953.91	2231.4	1424.8	92.2678	42.6397	18.7776	10.6033	80.4357	30.3797	0.850835	36.9848	68.5866
ENSDARG00000011521	upb1	322660	260.431	8.06232	1.58616e-07	3.43093e-06	2.687	0.0820767	0.185901	1.06323	0.495229	0.64396	4.9155	0	6.02707	2368.41	241.625	408.239	10.6033	16.0871	45.94	0.850835	0	22.468
ENSDARG00000011549	c1ql4a	559288	8.1339	-5.93794	0.0403671	0.10954	-7.75535	0.00964042	0.0367438	-7.88862	0.00846475	0.0310219	46.6972	25.2784	24.1083	0	1.52285	0	0	0	0	0	0	0
ENSDARG00000011555	spag7	394100	905.343	-4.46485	4.76209e-08	1.20658e-06	-4.63563	1.49058e-08	4.97213e-07	-5.14521	3.40694e-10	1.58877e-08	3111.51	4166.34	2477.13	106.322	303.046	31.9915	53.9806	146.247	191.911	66.3651	125.906	83.3682
ENSDARG00000011570	pou6f1	30334	294.863	-2.15459	5.42051e-06	7.29959e-05	-1.00627	0.0330959	0.0951179	-0.711805	0.13123	0.251787	449.768	604.384	462.879	102.045	149.239	89.0198	273.759	299.806	181.537	256.101	370.635	299.179
ENSDARG00000011571	calcrlb	567131	85.2046	8.95119	3.55939e-07	6.93788e-06	8.69164	7.7199e-07	1.48142e-05	6.11709	0.00052314	0.00327852	0	0	0	189.424	59.8986	268.45	14.4591	229.607	188.206	1.70167	25.1811	45.5273
ENSDARG00000011597	atxn2l	324525	2098.05	3.23769	7.47658e-06	9.59615e-05	3.03814	2.63134e-05	0.0003058	3.10857	1.70192e-05	0.00018958	226.113	202.227	493.014	1984.67	1252.29	5471.93	1614.6	2598.8	3369.92	2013.93	3970.75	1978.37
ENSDARG00000011600	epha4b	64270	240.965	-2.97277	0.0182852	0.0595768	-0.691216	0.582686	0.722198	-3.82214	0.00247128	0.0116155	572.656	395.263	623.199	1.22209	109.645	91.8016	491.609	238.382	255.634	5.95584	6.29528	99.9236
ENSDARG00000011602	si:dkeyp-117h8.2	570321	806.643	-1.49937	0.287895	0.452141	-3.85493	0.00633573	0.0264522	-1.93302	0.170693	0.30432	2236.55	1939.54	1569.45	882.349	882.743	267.059	263.156	114.804	19.2652	1385.16	0.78691	118.844
ENSDARG00000011611	actr1	406681	1317.69	-2.53643	0.00463588	0.0203808	-0.684997	0.444256	0.606796	0.0884839	0.921269	0.950014	1654.07	1408.7	2469.89	421.621	319.29	212.813	2286.47	461.408	694.287	4523.89	801.074	558.744
ENSDARG00000011615	mybpc3	556489	123.656	2.1489	0.227666	0.383465	6.58833	0.000205419	0.00166231	4.77894	0.00711744	0.027037	0	9.19215	2.41083	16.4982	10.1523	24.3413	858.871	215.714	31.1206	303.748	0	11.8253
ENSDARG00000011640	syt5b	553567	73.1909	-1.78037	0.244516	0.403111	-4.94404	0.00147635	0.00829623	-3.16011	0.039509	0.102443	201.535	236.698	173.58	92.8788	10.1523	75.1104	5.78364	0	14.0784	0	61.379	7.09517
ENSDARG00000011648	snrpd1	192331	278.447	-3.27968	0.000368665	0.00262861	-2.00545	0.029174	0.0864533	-2.11207	0.0216102	0.064651	670.966	1119.14	320.64	137.485	68.528	11.1275	73.2595	167.453	284.532	245.891	154.234	88.0983
ENSDARG00000011662	chuk	393287	529.298	-3.58559	0.00455896	0.0201253	-3.17755	0.0119439	0.0434055	-1.88447	0.135735	0.258382	1484.48	1840.73	1011.34	223.031	11.6751	126.575	187.004	28.5181	263.784	8.50835	884.487	281.442
ENSDARG00000011672	sema3b	567064	719.479	-1.07231	0.433275	0.594734	-1.4808	0.279266	0.446054	-4.76826	0.000508022	0.00320363	1526.26	1427.08	1662.27	1118.82	295.94	780.314	1335.06	198.896	120.037	0	14.1644	154.911
ENSDARG00000011683	prtfdc1	30765	271.903	-4.56271	0.00112369	0.00652217	-8.08915	2.40942e-08	7.50124e-07	-5.88399	2.92027e-05	0.000299385	1157.6	1500.62	411.046	37.2737	5.07615	87.6288	7.71152	0	3.70484	47.6468	3.93455	0.591264
ENSDARG00000011693	ttc36	492516	54.1151	8.25999	2.88412e-05	0.000308803	1.98307	0.327578	0.496627	-2.36268	0.304117	0.461147	2.45775	0	0	184.536	400.001	54.2464	0	0.731234	7.40968	0	0	0
ENSDARG00000011701	ctsll	449826	110.597	-7.58077	4.0222e-05	0.000411109	3.80633	0.00744379	0.0300689	2.57136	0.0707634	0.15946	36.8662	16.0863	10.8487	0	0	0	780.792	4.3874	101.513	118.266	202.236	56.1701
ENSDARG00000011703	clocka	30140	885.108	4.39041	2.46674e-06	3.71814e-05	4.50079	1.37183e-06	2.42144e-05	4.11758	9.97637e-06	0.000119213	49.155	18.3843	102.46	640.986	652.793	2301.3	727.775	2008.7	1144.05	2061.57	309.256	604.863
ENSDARG00000011727	b9d1	554150	183.318	-4.39658	0.000164097	0.00134716	-2.04633	0.0780259	0.179141	-2.96022	0.0108899	0.0377428	321.965	1006.54	223.002	43.3842	2.53808	27.8187	187.968	43.1428	144.489	7.65751	36.9848	154.32
ENSDARG00000011740	u2af2b	402989	717.929	-2.492	0.000442117	0.00304136	-1.09016	0.123917	0.25127	-0.45791	0.517952	0.663736	1297.69	1505.22	824.503	197.979	179.696	267.059	160.978	557.931	984.005	507.098	1233.09	899.904
ENSDARG00000011777	cttn	445561	145.579	-0.883174	0.441546	0.602434	-1.65985	0.148579	0.286448	-4.4392	0.00013384	0.00107125	270.352	160.863	485.782	247.473	196.447	53.5509	1.92788	165.259	123.001	20.42	4.72146	17.1467
ENSDARG00000011785	tbx6	192294	145.681	-2.09606	0.104378	0.219343	3.30948	0.00843761	0.0331643	4.1839	0.000863773	0.00496021	9.831	36.7686	13.2596	6.72149	7.10661	0	320.028	8.7748	262.302	154.001	584.674	344.707
ENSDARG00000011801	wars2	503745	24.8979	-2.19658	0.0739443	0.171712	-3.59012	0.00433632	0.0198292	-2.33496	0.0583343	0.137753	44.2395	101.114	54.2436	28.1081	9.13707	6.2592	0.96394	8.7748	6.66871	0.850835	9.44292	28.9719
ENSDARG00000011809	mical1	568573	563.711	0.761312	0.486076	0.643159	1.78446	0.102464	0.219151	2.7902	0.0106503	0.0370397	272.81	18.3843	226.618	507.167	318.782	52.16	279.543	930.129	574.991	494.335	2652.67	436.944
ENSDARG00000011818	batf	564589	54.1707	-4.47117	0.00506632	0.0219089	0.271513	0.854086	0.913429	2.75386	0.0611671	0.142728	34.4085	13.7882	24.1083	0.611045	2.53808	0	0	26.3244	60.7593	340.334	25.968	121.209
ENSDARG00000011819	pcnx	794337	1010.68	2.91556	8.77746e-05	0.000800587	1.44103	0.052665	0.134339	0.90397	0.224264	0.371512	270.352	114.902	536.409	928.788	3827.93	2212.98	838.628	606.193	1063.29	837.222	415.488	475.967
ENSDARG00000011837	zgc:100846	402895	700.58	1.63578	0.0433894	0.115467	0.964326	0.233949	0.394202	2.32441	0.00409733	0.0173864	231.028	238.996	289.299	934.288	723.352	703.117	106.997	974.003	400.863	644.082	2342.63	818.309
ENSDARG00000011841	atp5l	326977	793.496	-3.63768	9.44513e-07	1.63285e-05	-4.61396	5.60214e-10	2.98569e-08	-5.15302	4.66288e-12	3.77334e-10	3254.06	3706.74	1324.75	176.592	421.828	66.7648	147.483	68.736	122.26	74.0226	70.035	88.6896
ENSDARG00000011845	chn2	570999	428.838	-1.72568	0.229394	0.385394	-1.54674	0.281381	0.448218	-5.03702	0.000473356	0.00302264	879.874	1280.01	912.498	601.879	176.142	150.916	22.1706	773.645	255.634	0.850835	0.78691	91.6459
ENSDARG00000011855	aak1a	568999	244.817	2.76392	0.000174827	0.00141639	1.72198	0.0195596	0.0633649	1.66826	0.0236898	0.0693768	54.0705	22.9804	126.568	255.417	414.722	729.545	196.644	288.106	194.874	159.957	302.173	192.752
ENSDARG00000011862	inaa	555251	28.8093	-7.23437	0.000195441	0.00154987	-9.4891	9.02346e-06	0.000123364	-3.70383	0.0397548	0.102874	132.718	55.1529	131.39	0	2.03046	0	0	0	0	0	10.2298	14.1903
ENSDARG00000011870	sp8a	321264	10.8439	-3.86743	0.0326247	0.0931058	-7.11776	0.000804691	0.00508821	-6.5392	0.00162976	0.00828277	19.662	43.6627	56.6545	0	4.06092	4.1728	0	0.731234	0	0	0	1.18253
ENSDARG00000011876	ednraa	114550	344.268	3.98175	7.93672e-07	1.39799e-05	5.14781	1.71226e-10	1.05275e-08	3.64708	6.19655e-06	7.90222e-05	9.831	41.3647	13.2596	326.909	134.01	546.637	547.518	758.289	954.366	359.903	313.19	125.939
ENSDARG00000011879	foxn1	266748	53.9549	0.72606	0.755543	0.847655	6.99456	0.00231467	0.0119289	3.90879	0.0892654	0.188925	2.45775	2.29804	0	0	4.56854	2.78187	400.999	160.871	6.66871	0	0	66.8128
ENSDARG00000011886	pdca	386613	117.481	0.70742	0.8624	0.918688	-24.1379	1.33058e-08	4.52759e-07	-5.3983	0.187576	0.325765	432.564	89.6235	8.4379	0	0	866.552	0	0	0	0	12.5906	0
ENSDARG00000011909	itpr2	562585	930.23	2.96469	5.71309e-07	1.05589e-05	1.72751	0.00359598	0.0170364	2.45837	3.39033e-05	0.000338841	194.162	87.3255	349.57	1486.06	1730.97	1731.71	677.65	748.783	672.799	730.867	1326.73	1426.13
ENSDARG00000011921	txnl1	394113	6271.67	4.02719	2.34412e-17	6.27165e-15	4.02204	2.57952e-17	8.60269e-15	3.41864	6.29247e-13	6.4122e-11	466.972	631.961	601.502	11952	7679.2	8102.88	12329.8	9098.01	6207.83	7657.51	5605.95	4926.41
ENSDARG00000011925	spns1	799873	492.745	-0.0609718	0.937356	0.964605	-1.6676	0.0318258	0.0923313	-2.60696	0.000804833	0.00467789	791.395	1052.5	582.215	1241.64	746.702	336.606	291.11	302	170.423	253.549	37.7717	107.019
ENSDARG00000011929	plp1b	368234	62892.7	-10.6259	6.0143e-13	5.10058e-11	-10.6884	4.46474e-13	5.37013e-11	-9.89711	1.98213e-11	1.33421e-09	275816	344977	132197	0	48.2234	428.408	201.463	222.295	32.6026	88.4868	627.954	73.3167
ENSDARG00000011941	bmpr2a	562822	969.77	2.44602	0.00459684	0.0202488	1.66287	0.0540691	0.1373	-0.858039	0.320884	0.478327	341.627	369.984	432.744	835.91	2492.39	2909.14	226.526	1591.9	1805.74	222.068	69.2481	339.977
ENSDARG00000011945	slc35e1	406347	618.244	0.482802	0.617007	0.750561	-1.24697	0.196781	0.349782	-2.56756	0.00793555	0.0294701	584.944	1082.38	816.065	346.463	1368.02	1756.05	28.9182	239.113	778.016	158.255	130.627	130.078
ENSDARG00000011983	zgc:136908	563679	125.778	-11.8026	5.4311e-08	1.3562e-06	-9.59241	5.07274e-06	7.60599e-05	-1.85965	0.308186	0.465068	459.599	330.918	391.76	0	0	0	0	0	1.48194	2.5525	0.78691	322.239
ENSDARG00000011989	crx	81881	158.906	4.33227	5.69151e-06	7.59115e-05	2.84043	0.00297033	0.0146002	-2.91645	0.00508458	0.0206946	19.662	32.1725	15.6704	79.4358	673.605	597.406	198.572	157.946	123.742	0	3.93455	4.73011
ENSDARG00000012035	zgc:100832	445148	78.0523	-2.85595	0.0938964	0.203887	-7.39355	4.17769e-05	0.0004466	-4.31423	0.0117811	0.0401799	267.895	353.898	162.731	42.7731	65.4824	0	0.96394	2.92493	0.740968	0	0.78691	38.4321
ENSDARG00000012066	dcn	64698	628.691	-1.36852	0.207162	0.359435	-0.942825	0.384831	0.552906	-6.23934	1.3338e-08	3.78816e-07	1334.56	1319.07	1274.12	978.894	15.2285	527.164	992.858	904.536	145.971	17.0167	9.44292	25.4243
ENSDARG00000012072	atp5s	393187	94.814	-5.65678	0.000131415	0.0011217	-4.38159	0.00277373	0.0138473	-0.532051	0.71311	0.816027	201.535	238.996	206.126	7.33254	0	5.56373	0	18.2808	12.5964	219.515	221.909	5.91264
ENSDARG00000012073	kif15	573988	775.437	2.20807	0.00218432	0.0111569	4.35528	1.47149e-09	6.95908e-08	2.92325	4.96378e-05	0.000468113	98.31	36.7686	139.828	356.239	618.783	301.833	2306.71	2358.96	991.415	328.422	1022.98	744.992
ENSDARG00000012078	meis1b	170446	415.296	-1.50251	0.153756	0.290013	-1.76881	0.0932222	0.204171	-4.40824	3.09582e-05	0.000314599	1002.76	579.106	1360.91	312.244	412.183	314.351	384.612	238.382	240.814	0.850835	22.0335	115.296
ENSDARG00000012126	zgc:109965	619266	94.1013	1.82231	0.161009	0.299844	-0.444211	0.734734	0.833501	3.49566	0.00711649	0.027037	7.37325	52.8549	8.4379	50.7167	79.188	111.275	2.89182	26.3244	20.7471	685.773	70.035	13.5991
ENSDARG00000012138	sgce	368230	647.671	-1.13634	0.331967	0.498138	-2.91196	0.0129827	0.046113	-5.77823	9.43869e-07	1.58592e-05	1639.32	1622.42	1577.89	117.932	1823.35	260.105	6.74758	367.811	268.23	22.1217	49.5753	16.5554
ENSDARG00000012141	papolg	393593	1598.21	0.738529	0.22218	0.377432	1.70609	0.00479296	0.0214427	2.49279	3.75468e-05	0.000367962	550.536	723.882	385.732	500.446	844.672	1422.93	1914.39	1436.14	2062.11	4911.87	2236.4	2189.45
ENSDARG00000012144	emc7	561549	1114.51	-3.48754	0.000459361	0.00313124	-3.9409	7.59879e-05	0.000727614	-4.90327	8.72169e-07	1.48242e-05	3998.76	5313.06	1949.15	81.269	385.787	536.9	47.2331	87.0168	598.702	69.7685	195.941	110.566
ENSDARG00000012194	scp2a	393839	960.09	2.91271	2.59132e-09	9.62602e-08	-0.509341	0.29961	0.467048	-0.524579	0.285228	0.440475	334.254	415.945	409.841	3468.9	2626.91	2643.47	224.598	394.866	195.615	193.99	350.175	262.521
ENSDARG00000012196	fer	565199	405.129	2.98111	0.00534348	0.0228524	2.74863	0.0102304	0.0384727	1.43081	0.181535	0.31821	88.479	22.9804	153.088	329.353	573.097	1194.12	675.722	591.568	517.195	44.2434	630.315	41.3885
ENSDARG00000012204	si:dkey-166c18.1	100150007	70.3149	-3.83173	0.0118677	0.0426266	-3.1453	0.0387069	0.106831	-3.65449	0.0164639	0.0522472	216.282	264.274	188.045	5.4994	40.6092	0.695467	0	68.0047	7.40968	12.7625	4.72146	35.4758
ENSDARG00000012247	def6a	394015	904.641	0.801324	0.341931	0.507935	2.34825	0.00533004	0.0231986	3.59504	1.98191e-05	0.000216495	189.247	149.372	206.126	75.1585	596.955	277.491	455.944	789.001	1530.1	4035.51	1139.45	1411.35
ENSDARG00000012271	tmem206	393429	268.954	1.77328	0.0317672	0.0912962	-2.19717	0.00844607	0.0331917	0.578472	0.484026	0.634199	137.634	349.302	40.9841	339.13	1000	459.704	32.774	23.3995	58.5364	348.842	212.466	224.68
ENSDARG00000012281	zgc:65851	321113	88.9515	-11.6161	8.09462e-09	2.55504e-07	-11.1909	2.77022e-08	8.33472e-07	-5.15713	0.00177801	0.00891881	294.93	151.671	591.858	0	0	0	0	0	0	0	7.08219	21.8768
ENSDARG00000012340	ptpn11b	393426	1517.06	-1.67452	0.00923227	0.0351195	2.43242	0.000149067	0.00126733	2.34305	0.000258891	0.00183349	471.888	434.329	637.664	194.312	50.7615	239.241	1690.75	3297.13	3350.66	2314.27	2961.14	2562.54
ENSDARG00000012347	nacad	100534969	331.188	-4.35293	0.015865	0.0534615	-6.36035	0.000452188	0.00317281	-4.88101	0.00688527	0.0263385	1292.78	896.235	1440.47	3.66627	25.8884	148.134	3.85576	38.0242	2.2229	0	0	122.983
ENSDARG00000012366	fbp2	445505	62.8339	8.29921	0.000286907	0.00213367	4.36494	0.0573307	0.143008	4.50764	0.0495108	0.121573	2.45775	0	0	20.7755	501.524	138.398	26.9903	0	16.3013	0.850835	0	46.7098
ENSDARG00000012388	cox4i1l	402880	15.0581	-0.851377	0.6165	0.750188	-7.772	0.00016447	0.00137544	-1.7071	0.31767	0.475298	39.324	25.2784	32.5462	7.94358	41.6244	4.1728	0	0	0	22.1217	0	7.68643
ENSDARG00000012395	mmp13a	387293	1181.01	2.40517	0.0433336	0.115348	2.84037	0.0170297	0.056794	3.38589	0.00444837	0.0186217	27.0352	298.745	266.396	44.6063	1539.09	1555.76	2741.45	1156.81	346.773	603.242	3006	2586.19
ENSDARG00000012435	spic	447882	28.3061	-4.04637	0.0799609	0.182016	-0.777519	0.713388	0.819883	5.92226	0.00291246	0.0132945	0	0	4.82166	0	0	0	0.96394	0	2.2229	30.6301	278.566	22.468
ENSDARG00000012450	vmp1	336789	689.705	-0.353874	0.683757	0.800352	-1.07497	0.216119	0.373478	-2.30998	0.00791127	0.0293998	1155.14	1482.23	729.275	1457.95	408.123	767.795	436.665	284.45	876.565	70.6193	99.1506	508.487
ENSDARG00000012453	rnls	436880	254.958	1.44668	0.150158	0.284901	0.527573	0.600238	0.736611	2.70538	0.00710019	0.0270057	83.5635	119.498	59.0653	279.248	23.8579	410.325	86.7546	177.69	112.627	975.057	631.889	99.9236
ENSDARG00000012460	rassf4	494494	64.9061	-4.07981	0.0212764	0.0670504	-5.57259	0.00196887	0.01043	-1.78452	0.311593	0.468538	103.225	321.725	143.444	3.05522	5.58377	25.0368	0	0	11.8555	0	116.463	48.4836
ENSDARG00000012467	spint1b	797346	74.1118	-5.8354	0.00163732	0.00886645	0.721353	0.68181	0.797883	0.668386	0.704016	0.809746	122.887	57.451	28.9299	0	3.55331	0	0	236.92	107.44	285.881	19.6727	26.6069
ENSDARG00000012485	aurka	445246	187.352	2.4593	0.0165457	0.0551623	1.89844	0.0645334	0.155853	3.0016	0.00343867	0.0151717	56.5282	18.3843	48.2166	263.36	396.447	18.0821	145.555	115.535	198.579	537.728	80.2648	369.54
ENSDARG00000012495	mphosph10	323426	1489.13	2.37473	3.24456e-06	4.70138e-05	2.36188	3.67792e-06	5.74147e-05	2.34657	4.24544e-06	5.65998e-05	398.155	321.725	368.857	1157.32	2422.34	2066.93	1906.67	2119.85	1570.11	2547.4	1159.12	1831.14
ENSDARG00000012496	si:ch211-213o11.11	100002249	42.0962	-4.26366	0.0602413	0.147937	-10.0755	7.61508e-05	0.000728764	-9.24696	0.00028246	0.00196632	186.789	32.1725	260.369	0	0	25.0368	0	0	0	0	0.78691	0
ENSDARG00000012499	per1b	406204	985.606	-1.7743	0.0331646	0.0942755	-3.47474	3.11284e-05	0.000351188	-1.41314	0.0897836	0.189712	1263.28	1859.11	3605.39	931.844	910.662	124.489	277.615	197.433	130.41	940.173	1233.87	352.984
ENSDARG00000012504	rlbp1a	393678	59.6001	2.99843	0.0175953	0.0578546	-1.42141	0.268895	0.434524	-3.85115	0.00504353	0.0205504	46.6972	27.5765	2.41083	259.083	143.655	202.381	0	5.11864	22.97	2.5525	1.57382	1.18253
ENSDARG00000012519	hcfc1b	565206	5121.17	2.18433	2.97278e-05	0.000317237	3.03825	6.31606e-09	2.42623e-07	3.04926	5.5667e-09	1.79661e-07	525.958	1068.59	1192.15	2786.98	4296.96	5590.86	10137.8	6709.07	6061.86	8305.85	7464.63	7313.34
ENSDARG00000012535	epx	100331172	25.164	7.2559	0.0013414	0.00753099	5.96474	0.00849657	0.0333306	6.19751	0.00622104	0.0243174	0	0	0	111.21	0	48.6827	0.96394	13.8934	50.3858	53.6026	14.9513	8.27769
ENSDARG00000012593	col5a1	100334431	695.918	3.52628	8.70385e-05	0.000794518	2.71866	0.0024903	0.0126796	2.94791	0.00103836	0.00577008	211.366	68.9412	32.5462	1366.3	835.027	1385.37	562.941	576.943	909.167	1650.62	590.969	160.824
ENSDARG00000012600	si:dkey-97a13.6	570654	484.299	3.28663	0.000576203	0.00376551	2.2328	0.0194338	0.0630632	4.0574	2.13415e-05	0.000230381	54.0705	34.4706	91.6115	190.646	627.412	948.617	99.2858	662.498	88.9161	440.733	1532.11	1041.22
ENSDARG00000012610	saga	792319	90.2975	-2.07707	0.0710157	0.167174	-5.65001	2.05518e-06	3.4558e-05	-7.79213	2.63263e-09	9.31619e-08	449.768	280.361	128.979	63.5487	65.4824	74.4149	3.85576	13.1622	0	0.850835	3.14764	0
ENSDARG00000012632	zgc:92749	436843	9.81731	-8.46452	0.00210213	0.0108219	-7.07756	0.0101272	0.0382131	-8.17262	0.00298459	0.0135591	56.5282	43.6627	16.8758	0	0	0	0	0	0.740968	0	0	0
ENSDARG00000012656	atf6	558071	1850.01	2.44487	0.000357976	0.00256378	1.2336	0.0717935	0.168254	1.65171	0.0159102	0.0507977	599.691	657.239	602.707	5277.6	2875.64	1971.65	694.037	2207.59	1470.82	3323.36	978.916	1540.83
ENSDARG00000012667	tfap2b	550545	98.1568	-5.2367	0.00568094	0.0240349	-2.50507	0.183392	0.333331	-4.886	0.00984918	0.0347587	417.817	255.082	279.656	0	1.01523	24.3413	5.78364	81.8982	80.0245	0	32.2633	0
ENSDARG00000012674	rpusd4	445101	403.646	4.57045	6.9729e-05	0.00065955	-0.529481	0.646722	0.771461	1.62338	0.158171	0.287751	54.0705	52.8549	62.6815	110.599	283.249	3639.38	61.6922	20.4745	35.5664	366.71	113.315	43.1623
ENSDARG00000012682	pfn2l	321383	4838.98	0.151286	0.809743	0.884565	-1.54887	0.0137265	0.0481411	-2.73033	1.40676e-05	0.00016052	6461.42	11354.6	4492.58	6145.89	6516.26	12111.6	1630.02	3723.44	2270.32	832.967	1709.17	819.492
ENSDARG00000012684	atp2b1a	378746	1105.27	-1.65664	0.00574587	0.0242457	-1.87562	0.00177337	0.00959057	-3.03963	4.19845e-07	7.88499e-06	2216.89	2049.85	3482.44	922.678	414.214	1121.79	1036.24	467.258	609.075	331.826	400.537	210.49
ENSDARG00000012694	c3a.1	321046	1811.18	10.4287	1.7508e-12	1.33835e-10	3.37698	0.0227004	0.0709945	3.6573	0.0135483	0.0447159	0	16.0863	0	12946.2	4601.02	3814.64	8.67546	89.2105	62.9822	3.40334	36.9848	154.911
ENSDARG00000012699	bbx	100005540	663.037	2.08064	0.0303526	0.0881552	1.81	0.0596669	0.147267	3.78272	8.2154e-05	0.000717576	149.923	36.7686	166.347	256.028	1087.31	152.307	619.814	262.513	357.887	3326.76	998.589	542.189
ENSDARG00000012741	tmem57b	393435	2143.24	5.18653	1.37896e-18	5.34322e-16	5.35821	9.90278e-20	5.06907e-17	4.75823	6.9492e-16	1.37152e-13	66.3592	108.008	69.914	2901.85	4560.41	1415.27	3693.82	3527.47	2778.63	1668.49	1897.24	3031.41
ENSDARG00000012745	poc1bl	503760	320.62	0.444937	0.671122	0.790835	1.47549	0.158838	0.300901	3.62125	0.000537162	0.00335037	81.1057	59.749	79.5573	145.429	110.152	44.5099	148.447	106.029	358.628	2372.13	242.368	99.3323
ENSDARG00000012747	rer1	393648	628.673	-3.35848	0.00101062	0.00598609	-4.98812	1.12845e-06	2.05274e-05	-4.00543	8.95426e-05	0.000767493	2084.17	3221.85	1027.01	282.914	218.275	116.143	94.4661	2.1937	102.994	68.0668	103.085	222.906
ENSDARG00000012777	nucks1b	553506	960.197	-1.30211	0.0684485	0.162652	-0.730213	0.306856	0.47508	-2.23229	0.00180126	0.00900671	1722.88	2344	1121.03	579.271	411.676	1112.75	1764.97	925.742	436.43	358.202	201.449	543.963
ENSDARG00000012788	foxa3	30559	636.979	8.77087	1.46885e-13	1.44784e-11	6.81055	9.67242e-09	3.47875e-07	5.01506	2.4394e-05	0.000257862	9.831	0	3.61624	2716.71	821.829	2194.2	390.396	437.278	645.383	38.2876	361.979	24.2418
ENSDARG00000012796	hnmt	445242	52.2115	1.81712	0.263036	0.424278	-8.28317	3.61433e-05	0.000397576	-8.41644	2.70109e-05	0.000280839	86.0212	29.8745	22.9029	166.815	316.752	4.1728	0	0	0	0	0	0
ENSDARG00000012824	itga3b	100331874	360.949	5.46292	8.58826e-06	0.000107348	4.47027	0.000272366	0.00209471	4.06239	0.000940428	0.00532675	24.5775	0	26.5191	1126.77	684.265	463.876	892.609	73.1234	177.832	582.822	44.8539	234.14
ENSDARG00000012827	mettl3	100004398	315.547	2.66806	0.000932445	0.00560765	1.40926	0.0807042	0.183716	0.656142	0.416475	0.57294	115.514	112.604	98.8439	262.749	519.798	1294.26	483.898	304.193	80.0245	143.791	126.692	244.192
ENSDARG00000012840	alg9	393598	307.818	-1.84907	0.184559	0.330895	-2.36135	0.0903267	0.199496	-3.38581	0.0152456	0.0491247	548.078	643.451	1164.43	25.6639	333.503	294.878	208.211	225.22	25.1929	0	44.8539	180.335
ENSDARG00000012848	arih2	406417	622.617	-2.58521	0.0017628	0.00938795	-1.48076	0.0730374	0.170426	-0.171743	0.835185	0.896963	946.233	436.627	1712.89	241.974	174.62	99.4518	254.48	330.518	524.605	1962.88	347.814	439.309
ENSDARG00000012860	tmprss4b	327651	248.326	7.62591	1.5522e-13	1.52186e-11	5.13526	6.96511e-07	1.35912e-05	5.51366	9.75069e-08	2.21032e-06	0	6.89412	3.61624	1299.08	401.016	406.848	150.375	48.9927	175.609	157.404	243.155	86.9158
ENSDARG00000012866	picalma	393901	633.385	2.14287	0.00143981	0.00798773	1.01447	0.131669	0.262278	-0.0209677	0.975165	0.984287	213.824	266.572	420.689	1381.57	1153.81	1450.74	1066.12	578.406	179.314	268.013	352.536	269.025
ENSDARG00000012874	snap23.1	393159	3060.14	5.17282	6.34177e-16	1.14939e-13	3.98986	4.57121e-10	2.48602e-08	4.03839	2.80573e-10	1.34254e-08	228.571	183.843	118.131	7273.88	8028.95	3785.43	3909.74	3202.8	1295.21	2025.84	4384.66	2284.64
ENSDARG00000012881	slc4a1a	84703	728.998	-2.17999	0.0144369	0.0497325	1.19481	0.179363	0.327822	-0.62129	0.485268	0.635372	326.881	576.808	1198.18	64.7708	317.767	81.3696	825.133	1650.39	2339.23	760.646	129.053	477.741
ENSDARG00000012896	anos1a	30630	44.2382	-4.80863	0.000134397	0.00114065	-0.696262	0.567525	0.711418	-4.99455	9.15671e-05	0.000780861	117.972	34.4706	162.731	4.88836	5.58377	0.695467	13.4952	138.203	42.9761	0	6.29528	3.54758
ENSDARG00000012927	tcea2	393961	342.478	-4.68206	2.56971e-06	3.85011e-05	-5.44681	5.34465e-08	1.46431e-06	-3.8449	0.00011013	0.000910276	1405.83	1353.54	872.72	58.6603	3.04569	79.9787	15.423	35.0992	32.6026	153.15	22.8204	76.8643
ENSDARG00000012946	syap1	393916	571.718	-0.282638	0.726808	0.827178	-0.971994	0.22979	0.389074	-2.43694	0.00264197	0.0122762	948.691	967.474	810.038	1335.74	193.909	711.463	347.018	556.469	486.075	188.885	269.91	44.9361
ENSDARG00000012947	ska2	449942	281.261	-1.04016	0.336868	0.503067	0.282961	0.793809	0.873321	-3.20608	0.00319886	0.0143226	548.078	429.733	223.002	170.482	121.828	291.401	1201.07	38.7554	220.808	8.50835	74.7564	46.7098
ENSDARG00000012949	scml2	559561	138.999	-1.20755	0.330707	0.496945	-1.97076	0.11287	0.23493	-3.49033	0.00514953	0.0208895	231.028	436.627	271.218	56.2161	113.198	237.154	35.6658	114.804	88.9161	2.5525	0.78691	79.8206
ENSDARG00000012953	mob1bb	407654	491.461	-3.37708	0.00620245	0.0257993	-3.64627	0.00314365	0.0152714	-3.20424	0.00941564	0.0336009	1681.1	2093.51	816.065	160.705	8.62946	272.623	290.146	24.1307	52.6087	16.1659	342.306	139.538
ENSDARG00000012972	cfl1l	406738	465.196	-3.86946	0.00866258	0.0335593	-2.46705	0.0940217	0.205513	-2.7154	0.065324	0.149901	3111.51	689.412	182.018	75.7696	0	196.817	514.744	137.472	68.169	376.92	155.021	74.4992
ENSDARG00000012982	nf1a	326708	2390.64	1.26691	0.0422157	0.113284	1.90533	0.00224936	0.0116578	2.32835	0.00018864	0.00141326	865.128	664.133	826.914	2278.59	1774.11	1617.66	2561.19	3416.32	2849.02	7694.95	1894.09	2245.62
ENSDARG00000013005	opcml	449538	143.228	-6.23891	0.00213339	0.010934	-6.49107	0.00146251	0.00823518	-8.25699	7.56514e-05	0.000667133	717.663	583.702	371.267	0	19.2894	2.78187	0	0	18.5242	0	5.50837	0
ENSDARG00000013009	ubiad1	558410	171.113	-5.14191	3.37134e-06	4.85378e-05	-2.24141	0.0406559	0.111088	-2.32818	0.0334692	0.0901601	602.149	238.996	585.831	18.9424	21.3198	0	114.709	22.6682	164.495	84.2327	124.332	75.6818
ENSDARG00000013014	or101-1	30356	23.815	-5.11301	0.00848932	0.0330428	-9.28589	3.3129e-05	0.000369966	-9.41916	2.54932e-05	0.000267459	145.007	96.5176	36.1624	1.83313	0	6.2592	0	0	0	0	0	0
ENSDARG00000013016	pole4	553610	130.688	-3.2151	0.00854805	0.0331909	-5.00319	5.33722e-05	0.000542621	-1.81732	0.136435	0.259309	356.374	588.298	157.909	1.22209	68.0204	49.3781	1.92788	25.5932	6.66871	193.99	88.1339	30.7457
ENSDARG00000013020	dtnbb	559786	77.7119	-1.7113	0.170772	0.312942	-4.16816	0.000981101	0.00598254	-7.63028	6.82372e-08	1.61329e-06	201.535	124.094	356.803	7.33254	8.12184	193.34	11.5673	20.4745	5.92774	0	1.57382	1.77379
ENSDARG00000013022	NA	NA	24.7456	-4.0727	0.0100936	0.0376192	-7.47625	6.82704e-05	0.00066609	-5.37867	0.000982606	0.00551457	56.5282	165.459	50.6274	0	1.01523	15.3003	0	1.46247	0	3.40334	0.78691	2.36506
ENSDARG00000013024	erap1a	564068	411.232	1.78486	0.047411	0.123195	2.98456	0.000911794	0.00565338	2.75967	0.00216641	0.0104641	88.479	66.6431	102.46	113.654	698.986	75.8059	1304.21	416.803	320.839	634.723	639.758	472.42
ENSDARG00000013031	mta2	326078	2589.63	1.98591	0.00166952	0.00899565	2.33376	0.000220702	0.00176586	2.40725	0.000138696	0.00110251	469.43	691.71	867.898	2329.3	4420.31	1292.18	2268.15	4753.02	3213.58	3068.96	5136.16	2564.9
ENSDARG00000013044	ndufv2	393720	336.007	-3.14743	0.00360978	0.0166961	-0.856767	0.42743	0.592244	-1.62196	0.133142	0.254435	761.902	790.525	473.728	113.654	69.0357	45.9008	985.147	16.8184	117.073	327.571	210.105	120.618
ENSDARG00000013050	abcc12	568482	465.996	4.96148	1.37501e-05	0.000162471	2.05083	0.0726128	0.169705	2.55776	0.0250938	0.0724095	58.986	41.3647	32.5462	2778.42	492.894	858.206	74.2234	459.215	15.5603	256.952	472.146	51.44
ENSDARG00000013056	itpk1a	406290	53.1461	3.47505	0.00145772	0.00807661	1.21995	0.267552	0.433022	2.34809	0.0319145	0.0870468	14.7465	13.7882	4.82166	128.319	179.188	54.9419	20.2427	50.4551	5.18677	17.8675	115.676	32.5195
ENSDARG00000013057	hoxb5a	30317	33.3623	1.03207	0.64818	0.773622	2.23911	0.321973	0.490649	-6.99091	0.00607329	0.0238713	29.493	13.7882	8.4379	0	102.538	2.78187	68.4398	0	174.868	0	0	0
ENSDARG00000013058	ascc2	393414	217.541	-2.57028	0.000432085	0.00298882	0.433195	0.550118	0.69678	-0.419996	0.562716	0.701474	199.078	390.667	209.742	76.3806	17.2589	41.0325	514.744	413.147	151.157	216.112	215.613	165.554
ENSDARG00000013072	mmp15b	100332426	331.318	4.30636	9.30172e-07	1.61551e-05	-0.180184	0.838425	0.903529	-1.01684	0.251889	0.402533	61.4437	39.0667	78.3519	1360.19	1519.29	671.125	26.0264	92.1354	40.0122	6.80668	15.7382	65.6303
ENSDARG00000013075	mrpl11	436829	150	-1.44977	0.210429	0.363224	-3.30452	0.00447343	0.0202921	-4.00193	0.000594885	0.00365755	435.022	480.29	261.575	244.418	145.178	41.0325	21.2067	59.2299	38.5303	51.0501	0	22.468
ENSDARG00000013079	tubgcp2	386975	199.964	-2.57149	0.0142457	0.0492323	-0.289245	0.782087	0.865443	0.274353	0.792947	0.869981	196.62	257.38	296.532	30.5522	5.58377	90.4107	29.8821	302.731	281.568	461.153	345.453	101.697
ENSDARG00000013082	uap1l1	393264	1225.69	2.02317	0.00230987	0.0116866	1.27551	0.0547882	0.138646	1.15271	0.0826264	0.178741	469.43	491.78	553.285	2362.91	1070.05	2724.84	2112.96	647.873	906.944	861.896	1773.69	732.576
ENSDARG00000013087	ndrg3a	30286	2945.65	-5.40709	5.91686e-08	1.46127e-06	-4.31934	1.47758e-05	0.000187561	-5.86516	4.17209e-09	1.39988e-07	14105	8900.3	9399.82	473.56	251.777	38.2507	784.647	677.854	160.79	28.0776	279.353	248.331
ENSDARG00000013110	dmtn	565367	299.794	-3.41733	0.000736849	0.00462927	-1.0709	0.28901	0.456244	-2.36357	0.0194028	0.0594234	484.177	735.372	819.681	17.7203	88.325	84.8469	544.626	78.9732	347.514	17.0167	276.992	102.289
ENSDARG00000013117	hiat1a	322115	460.67	-0.720575	0.349763	0.515651	-3.24671	2.72622e-05	0.00031446	-1.7675	0.021943	0.0653391	882.332	1020.33	853.433	686.815	271.574	714.244	28.9182	92.8667	168.2	108.056	409.193	292.084
ENSDARG00000013122	maf1	406750	781.388	-2.99636	2.28708e-05	0.000251344	-1.73871	0.0139215	0.0486215	-2.06391	0.00351341	0.0154217	1543.47	2966.77	1124.65	93.4899	297.462	315.046	724.883	603.268	360.11	297.792	738.121	311.596
ENSDARG00000013125	dlx1a	30568	39.1623	-4.06084	0.0897694	0.197637	-6.87483	0.00549476	0.0237427	-10.0846	0.000148822	0.00117032	135.176	80.4313	224.207	0	0	26.4277	0	0	3.70484	0	0	0
ENSDARG00000013153	dennd3b	557792	445.358	2.48856	0.00939589	0.0355979	1.28914	0.178915	0.327316	3.63029	0.000150801	0.00118216	93.3945	103.412	53.0382	716.145	72.0813	610.62	267.975	141.128	200.061	2281.94	541.394	263.112
ENSDARG00000013221	pde4ca	565259	307.948	-6.72431	2.46047e-09	9.18549e-08	-1.76595	0.109101	0.229164	-1.57219	0.153652	0.281695	811.057	813.506	629.226	2.44418	1.01523	18.0821	83.8628	508.939	69.6509	84.2327	158.956	514.4
ENSDARG00000013222	slc35a3a	559707	116.378	4.28589	7.54768e-06	9.66373e-05	2.99789	0.00177446	0.0095941	2.86205	0.00284581	0.0130818	22.1197	9.19215	8.4379	138.096	458.376	164.826	45.3052	30.7118	235.628	102.1	91.2815	90.4634
ENSDARG00000013224	phc2b	394177	145.52	-1.05615	0.211148	0.363966	-0.478515	0.570938	0.713948	-2.82223	0.000914583	0.00520581	221.197	195.333	329.078	67.2149	26.396	265.668	240.985	173.302	121.519	47.6468	21.2466	36.6584
ENSDARG00000013236	dhcr24	494102	164.646	3.54493	0.00123503	0.00705366	-0.322154	0.770331	0.857607	-8.50008	1.28608e-07	2.82515e-06	61.4437	16.0863	68.7086	706.979	275.127	730.24	15.423	93.5979	8.15064	0	0	0
ENSDARG00000013245	wbp1la	555492	201.539	1.38685	0.217753	0.372115	3.39752	0.00250859	0.0127557	1.96105	0.0812896	0.176665	31.9507	9.19215	91.6115	235.252	20.8122	94.5835	967.796	290.3	154.862	179.526	298.239	44.3448
ENSDARG00000013266	colec11	492459	239.066	-3.11532	0.0262237	0.0788324	4.67135	0.000586878	0.00392995	2.18973	0.107373	0.216924	22.1197	62.047	8.4379	1.22209	0.507615	9.04107	198.572	1605.79	540.906	386.279	17.312	16.5554
ENSDARG00000013292	tmem179	445310	234.081	-9.08514	0.00614758	0.025628	-12.6091	0.000295451	0.00224013	-6.67431	0.042328	0.107714	884.79	1388.02	503.863	0	5.07615	0	0	0	0	27.2267	0	0
ENSDARG00000013302	gpx8	393191	16.3142	-1.18937	0.638942	0.767113	-8.11112	0.00366076	0.0172912	-2.69184	0.290464	0.446061	27.0352	82.7294	13.2596	6.11045	47.7158	0	0	0	0	0	0	18.9204
ENSDARG00000013307	rpl19	406489	6140.78	-2.21259	1.81157e-05	0.00020583	-1.41678	0.00604717	0.025494	-1.29085	0.0123736	0.0417085	16304.7	12260	8299.28	3569.11	2681.73	1701.81	5473.25	5244.41	3089.09	5278.58	5579.98	4207.43
ENSDARG00000013310	map3k15	100334289	68.8111	-3.37455	0.0119933	0.0430202	0.376613	0.775077	0.860802	1.21383	0.356578	0.514024	61.4437	62.047	51.8328	10.3878	5.07615	1.39093	13.4952	21.937	191.911	3.40334	129.053	273.755
ENSDARG00000013312	cadps2	407617	64.7609	-2.43957	0.0762296	0.175711	-2.26201	0.100393	0.215818	-7.14952	2.12077e-06	3.13711e-05	181.873	151.671	221.796	75.7696	18.2741	8.3456	0.96394	11.6997	102.994	0	0.78691	2.95632
ENSDARG00000013317	pygmb	393444	776.157	-1.0878	0.447258	0.607342	-5.82273	5.07787e-05	0.000522041	-2.82939	0.0481483	0.119118	1735.17	1300.69	2682.05	36.0517	182.741	2471.69	3.85576	1.46247	95.5848	537.728	100.724	166.145
ENSDARG00000013329	ttc5	550347	99.6875	-5.06123	4.48926e-07	8.55738e-06	-3.75791	0.000150486	0.00127496	-1.66668	0.0892196	0.188846	321.965	238.996	282.067	6.72149	10.1523	8.3456	7.71152	32.1743	22.229	187.184	71.6088	7.09517
ENSDARG00000013335	anxa6	353363	20.7412	-6.74171	0.000774186	0.00482369	-7.28501	0.000528227	0.00360633	-0.272574	0.875852	0.922278	36.8662	62.047	36.1624	0.611045	0	0.695467	0	0	0.740968	0	95.2161	16.5554
ENSDARG00000013346	fam208ab	566775	1429.59	1.47767	0.0486825	0.12557	2.31384	0.0020207	0.0106635	2.74635	0.000247776	0.00176784	270.352	278.063	559.312	716.145	1074.62	1298.44	1352.41	3525.28	637.232	4094.22	1553.36	1795.67
ENSDARG00000013360	sh3gl3a	571626	1364.91	2.18359	0.000626049	0.00403463	1.24911	0.0504873	0.130294	0.844094	0.186331	0.324144	675.881	661.835	349.57	3179.27	3121.83	1356.86	1424.7	1387.15	1195.18	1779.95	683.825	562.883
ENSDARG00000013379	ppp6r3	324530	4188.25	0.917838	0.20594	0.357868	2.39186	0.000979675	0.00597827	1.74387	0.0162519	0.0517162	1649.15	1073.18	1652.62	3600.89	2585.79	2079.45	16385.1	2868.63	3710.02	6073.26	3341.22	5239.78
ENSDARG00000013389	gabra4	550520	14.106	-8.99456	0.000404666	0.00283759	-7.60759	0.00277538	0.0138519	-8.70265	0.000621171	0.00379689	41.7817	20.6823	106.076	0	0	0	0	0.731234	0	0	0	0
ENSDARG00000013390	arhgap9	100334461	630.492	1.48092	0.165863	0.30627	3.72957	0.000478569	0.00332443	4.77859	7.61891e-06	9.36871e-05	49.155	16.0863	103.666	376.404	31.4721	66.7648	264.12	597.418	1393.76	2975.37	1030.06	661.624
ENSDARG00000013393	guca1b	140431	12.417	-8.80637	0.00273548	0.0134142	-8.38121	0.00435383	0.0198822	-7.55269	0.0101859	0.0357296	108.141	39.0667	1.20541	0	0	0	0	0	0	0	0	0.591264
ENSDARG00000013409	bmp2a	30631	21.1148	-7.80388	0.00257723	0.0127747	1.28162	0.578642	0.719373	-7.51201	0.00371547	0.0160923	17.2042	4.59608	51.8328	0	0	0	0	78.9732	100.772	0	0	0
ENSDARG00000013414	lin7a	393682	570.359	-5.32631	0.000149397	0.00124216	-3.75059	0.00751162	0.0302904	-7.11032	4.93792e-07	9.09528e-06	1958.83	2759.94	1466.99	16.4982	63.9595	73.7195	431.845	11.6997	16.3013	0	7.8691	36.6584
ENSDARG00000013415	lmna	195815	66.1437	-1.0202	0.503381	0.658038	-3.21666	0.0359338	0.100936	-4.69362	0.0024555	0.0115685	203.993	108.008	172.374	148.484	26.396	63.9829	0	48.2614	3.70484	0	3.14764	15.3729
ENSDARG00000013422	slc8a1a	553489	26.0844	-6.30899	7.95046e-05	0.000736212	-3.25678	0.0294308	0.0870468	-3.53016	0.0184223	0.0570795	88.479	43.6627	127.774	0.611045	0	2.78187	19.2788	3.65617	4.44581	3.40334	0	18.9204
ENSDARG00000013430	bhmt	322228	377.599	5.75104	1.96668e-06	3.0474e-05	0.427513	0.725017	0.827157	-1.92181	0.120775	0.236891	9.831	13.7882	55.449	1835.58	963.454	1523.77	37.5937	1.46247	68.91	17.0167	0.78691	3.54758
ENSDARG00000013441	hey2	58146	21.667	-9.55457	0.000577713	0.00377318	-9.12942	0.00100659	0.00611035	-4.50141	0.0765356	0.168834	147.465	43.6627	57.8599	0	0	0	0	0	0	0	11.0167	0
ENSDARG00000013461	supt7l	503605	158.448	1.61456	0.143026	0.275273	2.78969	0.0113499	0.0417764	0.43418	0.694253	0.80288	54.0705	13.7882	85.5844	323.854	113.706	34.7733	821.277	73.8546	171.904	125.073	38.5586	44.9361
ENSDARG00000013476	arhgef39	492469	246.928	2.53171	0.133275	0.261294	4.32326	0.0103394	0.0387898	0.213426	0.899472	0.936494	17.2042	57.451	31.3408	290.246	175.127	147.439	1995.36	28.5181	97.8077	0.850835	0	121.8
ENSDARG00000013492	zbtb34	100004439	150.662	3.85969	0.00498162	0.0216133	1.20766	0.380667	0.549147	2.66679	0.0524756	0.127221	2.45775	34.4706	37.3678	306.134	503.554	276.1	142.663	2.92493	27.4158	4.25417	242.368	228.228
ENSDARG00000013500	abca2	100006090	1736.91	-2.94974	0.00268143	0.0131867	-3.27723	0.000854388	0.00535476	-1.85945	0.0583929	0.137847	5016.27	5306.17	3498.11	688.037	1030.97	69.5467	59.7643	456.29	909.167	1269.45	1463.65	1075.51
ENSDARG00000013526	svep1	567357	65.5687	-4.32315	0.000993569	0.00590414	-3.06941	0.0187347	0.0613189	-2.20828	0.089614	0.189426	169.585	121.796	276.04	7.33254	1.01523	20.1685	43.3773	0.731234	23.711	82.531	34.624	5.91264
ENSDARG00000013528	mcm9	555610	148.99	1.03467	0.32248	0.488469	3.26512	0.00176205	0.00954108	1.54417	0.139656	0.263679	41.7817	20.6823	51.8328	33.6075	29.9493	171.78	699.821	110.416	293.423	19.5692	177.842	137.173
ENSDARG00000013539	ikzf1	30177	1259.33	1.44975	0.0253542	0.0767937	3.00402	3.56183e-06	5.57209e-05	3.75858	6.59602e-09	2.08001e-07	346.543	75.8353	175.99	642.819	517.26	472.222	839.592	2161.53	1792.4	2314.27	2991.04	2782.49
ENSDARG00000013561	pgm1	394000	879.531	1.09834	0.126283	0.250914	-3.97187	4.2004e-08	1.20641e-06	-1.33458	0.0634897	0.14667	1019.97	785.929	1124.65	2865.8	2513.71	895.761	51.0888	112.61	22.97	321.616	276.205	564.066
ENSDARG00000013575	rfx2	503590	520.287	-0.412816	0.4689	0.62693	2.08108	0.000249983	0.00195209	1.86679	0.0010199	0.00568759	164.669	160.863	320.64	138.096	186.295	162.739	864.654	904.536	975.113	616.855	1277.15	471.829
ENSDARG00000013582	csnk2a2b	556379	584.095	3.40137	7.97688e-05	0.00073805	2.09359	0.0152406	0.0522037	3.2961	0.000132036	0.00105951	51.6127	78.1333	142.239	1066.27	632.488	1188.55	318.1	302	546.093	109.758	1013.54	1560.35
ENSDARG00000013607	sema3gb	544660	146.407	1.89569	0.156073	0.293325	3.2863	0.0138894	0.0485499	2.16067	0.105959	0.214777	4.9155	6.89412	79.5573	37.8848	289.848	17.3867	681.506	33.6367	190.429	57.0059	159.743	198.073
ENSDARG00000013613	anxa13l	554118	74.1961	-6.19535	7.64812e-06	9.75504e-05	-3.77644	0.00511525	0.0225044	-2.54496	0.0578072	0.136837	334.254	220.612	153.088	4.88836	0	4.86827	1.92788	5.84987	43.7171	3.40334	62.1659	55.5788
ENSDARG00000013628	cd164	555639	1711	-1.77002	0.0238188	0.0730489	-2.38265	0.00235656	0.0121135	-0.91892	0.240616	0.390115	3408.9	4782.22	2004.6	1147.54	683.758	1157.95	291.11	1055.17	608.334	2853.7	2118.36	420.389
ENSDARG00000013653	adgrl4	406676	184.119	7.09811	0.00161012	0.00874479	7.48312	0.0008839	0.00550836	9.52537	2.29549e-05	0.000245511	2.45775	0	0	0	56.3453	230.895	53.9806	100.179	220.808	1529.8	10.2298	4.73011
ENSDARG00000013669	napba	553682	113.272	-2.96989	0.0456764	0.12009	-6.43827	2.40233e-05	0.000282768	-7.66424	1.04245e-06	1.72522e-05	218.74	335.514	634.048	1.22209	119.797	30.6005	1.92788	11.6997	0	0	1.57382	4.13885
ENSDARG00000013670	hyou1	327133	1620.88	3.00507	1.37778e-06	2.22765e-05	1.34884	0.030305	0.0889512	1.63535	0.00862393	0.0314586	516.127	369.984	438.771	5811.65	2249.24	2574.62	1676.29	773.645	924.727	1842.91	743.63	1529.01
ENSDARG00000013681	si:dkey-42i9.6	558619	465.984	-2.49726	0.00119372	0.00685946	-2.00188	0.00938179	0.0359823	-1.61356	0.036169	0.0957101	951.149	1523.6	714.81	155.205	197.462	212.117	117.601	425.578	252.67	89.3377	350.962	601.315
ENSDARG00000013685	vsig8b	564423	19.6078	-2.65684	0.260062	0.420992	6.55396	0.00135864	0.00778279	4.13158	0.0442962	0.111582	2.45775	0	0	0	0	0	112.781	79.7045	3.70484	8.50835	25.1811	2.95632
ENSDARG00000013705	ccm2	436586	358.25	2.50295	0.000173922	0.00141007	2.70329	5.03687e-05	0.000518068	2.41811	0.000288152	0.00199562	83.5635	96.5176	53.0382	347.074	618.783	349.124	261.228	370.735	878.787	311.406	608.281	320.465
ENSDARG00000013719	gtse1	553652	427.278	2.59516	0.00152789	0.00840173	2.77004	0.000718758	0.00463267	3.98465	1.12407e-06	1.83545e-05	63.9015	32.1725	75.9411	363.572	414.214	265.668	191.824	578.406	407.532	381.174	1991.67	361.262
ENSDARG00000013729	srsf6a	406775	1477.55	2.14929	0.0010136	0.00599619	1.42398	0.029488	0.087169	2.44892	0.000180448	0.00136677	562.825	395.263	348.365	2389.8	851.271	2550.97	759.585	1533.4	1210	3775.15	2105.77	1248.16
ENSDARG00000013730	slc4a4a	568631	1303.19	-5.847	1.96499e-05	0.000220365	-4.34879	0.00148702	0.00833907	-7.32956	9.60416e-08	2.18114e-06	6159.12	3327.56	5091.67	1.83313	24.8731	226.722	542.698	29.9806	143.007	69.7685	18.0989	2.95632
ENSDARG00000013741	lancl1	494154	488.713	-3.50546	0.000337086	0.00243747	-2.79205	0.00428622	0.0196436	-2.9551	0.00250296	0.0117368	1467.28	1640.8	1199.39	218.143	70.0509	91.1062	293.038	168.184	160.79	366.71	180.202	8.86896
ENSDARG00000013750	eno1b	393668	284.995	-3.30811	0.297863	0.464036	-3.91065	0.218564	0.376433	-9.4399	0.00351491	0.015424	1482.02	645.749	797.984	6.11045	0	289.314	0	194.508	0	4.25417	0	0
ENSDARG00000013763	rrbp1a	553448	2096.46	3.03793	3.38319e-08	8.93138e-07	1.04283	0.0582516	0.144764	1.53272	0.00536607	0.0215751	636.557	347.004	790.752	5476.19	4681.73	4428.04	1029.49	922.817	1706.45	1289.87	2535.42	1313.2
ENSDARG00000013771	ctss2.2	337572	1215.93	5.60689	6.22974e-10	2.70284e-08	4.57983	4.4024e-07	9.10782e-06	4.78838	1.2848e-07	2.82515e-06	56.5282	78.1333	10.8487	2328.69	4317.77	373.466	1582.79	710.028	1152.2	1230.31	1514.01	1236.33
ENSDARG00000013784	zgc:77158	402971	73.5186	0.450322	0.707111	0.81412	-3.12286	0.0103423	0.0387941	-0.951945	0.428161	0.583653	81.1057	103.412	109.693	59.2714	327.412	15.3003	5.78364	19.0121	8.89161	120.819	5.50837	26.0156
ENSDARG00000013787	gucy1a3	550420	53.6785	-10.8854	3.54408e-06	5.07646e-05	-9.49842	5.21708e-05	0.000532668	-5.18003	0.0116231	0.0397676	226.113	82.7294	317.024	0	0	0	0.96394	0	0	0	17.312	0
ENSDARG00000013794	klf11b	559076	605.911	3.08948	0.00127692	0.00723404	1.37915	0.15067	0.289289	0.753634	0.432383	0.587299	196.62	126.392	203.715	2956.85	324.874	1203.85	314.244	465.065	591.292	137.835	63.7397	686.457
ENSDARG00000013795	hps4	393296	431.297	2.94902	0.000506951	0.00339893	1.51355	0.0745938	0.173239	2.02705	0.0168979	0.0533095	103.225	91.9215	135.006	1679.15	390.864	483.349	430.881	68.0047	445.321	654.292	435.161	258.382
ENSDARG00000013800	snrpd3	415171	299.902	-1.43739	0.177225	0.321699	0.762054	0.473955	0.632524	-2.65822	0.0128042	0.042869	361.289	638.855	116.925	220.587	49.7463	141.875	1097.93	157.946	637.232	9.35918	29.9026	137.173
ENSDARG00000013804	capns1b	560033	1293.49	-2.55266	0.00284122	0.0138541	-2.37466	0.00550247	0.0237713	-2.39485	0.00511406	0.0207762	3263.89	5450.95	1277.74	111.821	819.798	771.273	893.573	261.05	772.088	410.102	845.141	644.478
ENSDARG00000013822	anapc16	550576	190.603	-2.69579	0.000956965	0.00573515	-2.08427	0.0106229	0.0396308	-3.60502	1.11136e-05	0.000130743	614.437	735.372	203.715	84.3242	46.193	109.188	243.877	86.2856	36.3074	49.3484	31.4764	46.7098
ENSDARG00000013828	snx13	503733	472.876	2.92454	2.83192e-06	4.19542e-05	0.991126	0.113235	0.2356	1.14725	0.0666381	0.152238	216.282	80.4313	147.061	982.56	1604.06	780.314	302.677	430.697	148.194	328.422	287.222	366.584
ENSDARG00000013839	aldh3b1	282559	98.5143	-3.55446	0.014243	0.0492314	2.13967	0.124437	0.251953	2.99252	0.0315545	0.0863372	36.8662	34.4706	16.8758	0	0	7.65013	20.2427	57.0362	309.724	459.451	108.594	131.261
ENSDARG00000013843	sept5a	335925	1043.08	-7.12847	0.00183102	0.00967242	-5.23174	0.0220673	0.0694386	-6.13109	0.00732347	0.0276353	2946.84	6347.18	2649.5	0	85.2793	0	260.264	9.50604	48.1629	0	0	170.284
ENSDARG00000013847	egfra	378478	329.535	-2.83103	0.00124976	0.00711393	-1.58341	0.0707574	0.166785	-1.95464	0.0257408	0.0738698	693.085	815.804	773.876	140.54	139.087	41.0325	327.74	171.84	262.302	65.5143	467.424	56.1701
ENSDARG00000013880	spata20	567862	99.3721	-9.17639	3.14881e-08	8.38465e-07	-0.997274	0.4417	0.604543	-1.86185	0.151329	0.278673	186.789	186.141	297.737	0.611045	0.507615	0	0.96394	50.4551	284.532	88.4868	73.1826	23.0593
ENSDARG00000013921	frya	566822	247.939	-3.25445	7.40433e-05	0.000693354	-2.97165	0.000298218	0.00225641	-1.82038	0.0262725	0.0749815	830.719	475.694	656.951	21.3866	93.9088	90.4107	28.9182	92.1354	128.928	313.107	162.103	81.0031
ENSDARG00000013926	slc16a9a	795588	691.857	1.09908	0.116581	0.23685	-1.38977	0.0476041	0.124867	-2.4467	0.000499468	0.0031655	796.311	887.043	556.901	1837.41	2090.36	869.334	164.834	133.816	555.726	123.371	96.7899	190.387
ENSDARG00000013928	plekhb2	100003431	1945.53	-4.51021	1.44589e-05	0.000169244	-5.22776	5.08843e-07	1.03705e-05	-5.35063	2.73229e-07	5.39693e-06	7331.47	9745.98	4241.85	303.078	130.457	502.127	128.204	130.16	310.465	15.315	456.408	50.8487
ENSDARG00000013963	mipb	553420	207.303	0.269706	0.857025	0.91551	4.68138	0.00165079	0.00905107	5.42945	0.000261903	0.00185124	29.493	0	6.02707	39.7179	2.53808	0	287.254	274.213	337.881	821.907	118.036	570.57
ENSDARG00000013976	anxa13	81880	1414.51	-1.44198	0.0826324	0.186473	-1.76972	0.0331938	0.0952513	-4.04847	1.14483e-06	1.86659e-05	3435.93	4779.92	1642.98	582.937	1142.64	1902.8	668.974	1641.62	580.178	245.04	306.108	44.9361
ENSDARG00000013979	ndfip1	324047	1761.44	-2.23665	0.0617233	0.150534	-3.28034	0.00615512	0.025855	-3.5649	0.00291174	0.013294	4586.16	7190.56	3325.74	235.252	2728.94	239.936	469.439	100.179	984.746	1081.41	87.347	107.61
ENSDARG00000013990	ube2q2	406260	1060.48	-2.15329	0.000112406	0.000986029	-2.02412	0.000284092	0.00216897	-1.56457	0.00500262	0.0204139	2302.91	2465.8	2267.38	599.435	663.453	318.524	686.325	693.941	349.737	467.959	805.796	1104.48
ENSDARG00000014008	cwc22	566033	718.793	1.16898	0.0433991	0.115467	2.65775	4.32324e-06	6.62333e-05	1.64989	0.0043552	0.0182804	223.655	133.286	320.64	432.62	683.25	411.716	1844.02	1702.31	741.708	821.056	629.528	681.727
ENSDARG00000014017	rrm1	30740	1483.2	2.72101	0.000244573	0.00186186	3.76861	3.76404e-07	7.95872e-06	2.95057	6.97143e-05	0.000621751	233.486	108.008	272.424	2222.98	584.265	1246.28	3400.78	2210.52	2767.51	518.159	2049.9	2184.13
ENSDARG00000014018	lhx1a	30463	232.568	0.638609	0.468634	0.626802	-2.19939	0.0129657	0.0461098	-4.65509	2.51327e-07	5.01993e-06	368.662	275.765	347.159	468.672	821.829	253.15	122.42	81.1669	12.5964	21.2709	3.93455	14.1903
ENSDARG00000014024	ms4a17a.4	100124612	10.9254	-3.41295	0.0218537	0.0684422	-5.21701	0.00135225	0.00775521	-4.58691	0.00321942	0.0143942	31.9507	43.6627	37.3678	8.55463	2.03046	0	0	1.46247	1.48194	0.850835	0.78691	2.95632
ENSDARG00000014031	abcc2	393561	327.169	7.48263	2.47133e-07	5.05374e-06	4.42452	0.00230245	0.0118812	4.10439	0.00469573	0.0194427	2.45775	0	14.465	2094.05	447.717	672.516	0.96394	261.782	123.001	31.4809	165.251	112.34
ENSDARG00000014047	cldn7b	60635	1055.6	5.00485	4.17164e-05	0.000423075	4.24078	0.000516846	0.00353961	3.73363	0.00223916	0.0107518	172.042	20.6823	2.41083	1164.04	4360.41	701.726	1750.52	1303.79	612.039	149.747	1361.35	1068.41
ENSDARG00000014053	olfm1b	445092	660.956	-0.378607	0.694928	0.807581	-3.0719	0.00149007	0.00835405	-3.21449	0.000887376	0.00507194	992.931	1498.32	1482.66	1052.22	1100.51	904.107	294.002	29.9806	148.934	13.6134	151.087	263.112
ENSDARG00000014058	rab36	780839	22.6989	-9.58071	0.000692995	0.00439706	-9.15557	0.00118793	0.00696152	-3.74835	0.146703	0.273036	73.7325	119.498	60.2707	0	0	0	0	0	0	0	18.8858	0
ENSDARG00000014081	fam184a	555640	172.62	-7.49329	2.14701e-06	3.28691e-05	-6.92004	1.15339e-05	0.00015202	-5.35078	0.000579898	0.00357639	351.458	278.063	1365.73	0.611045	5.58377	4.86827	3.85576	0	12.5964	0	3.14764	45.5273
ENSDARG00000014085	LOC108179059	108179059	540.739	-1.72153	0.0123704	0.0441078	-3.26321	2.30196e-06	3.81827e-05	-1.39922	0.0420393	0.107123	1027.34	2054.45	550.874	479.059	320.813	301.137	142.663	169.646	65.9461	713.851	379.291	283.807
ENSDARG00000014091	osr1	450059	237.116	3.10254	0.00446923	0.0197992	3.73207	0.000625928	0.00413609	2.29058	0.0359496	0.095221	58.986	16.0863	27.7245	120.376	308.122	451.358	774.044	470.183	117.073	425.417	32.2633	43.7535
ENSDARG00000014101	pyroxd2	553066	1477.55	3.87129	6.71766e-07	1.20875e-05	1.34791	0.0837414	0.188548	-1.50554	0.0541727	0.130345	353.916	353.898	249.521	3208.6	6263.97	4528.88	568.725	390.479	1476.01	25.525	147.939	163.189
ENSDARG00000014106	cfl2	403001	112.352	4.31383	0.00500311	0.0216856	-1.39744	0.370198	0.538632	-2.23379	0.155783	0.284523	22.1197	11.4902	28.9299	1089.49	43.6549	115.447	0	0	23.711	5.10501	4.72146	3.54758
ENSDARG00000014138	acot8	450052	161.636	-4.43921	0.00940806	0.0356314	0.337206	0.842535	0.905785	-0.430482	0.799844	0.87467	176.958	303.341	155.498	28.1081	0.507615	0.695467	24.0985	772.914	5.92774	1.70167	203.81	266.069
ENSDARG00000014139	srp72	327335	1289.86	3.54977	9.39541e-07	1.62801e-05	2.21608	0.00221035	0.0114989	1.98461	0.00613161	0.0240404	208.909	89.6235	425.511	2766.2	4354.32	1384.67	1243.48	1496.1	635.009	1285.61	785.336	803.528
ENSDARG00000014148	med22	415234	159.452	-0.835859	0.324338	0.490281	-0.276262	0.744569	0.840321	-2.14826	0.0116669	0.0398695	346.543	250.486	136.212	87.3794	138.579	184.299	237.129	54.1113	313.429	25.525	107.807	31.9282
ENSDARG00000014159	mtdha	368910	634.446	-1.08002	0.0659712	0.158148	-2.28061	0.000106848	0.000969249	-1.8195	0.00197285	0.00968862	1474.65	1137.53	1268.1	763.195	577.666	494.477	145.555	348.798	303.797	294.389	594.117	211.081
ENSDARG00000014165	ssr3	337190	607.628	-1.88945	0.0268099	0.0801488	-3.0276	0.000396408	0.00283901	-1.12533	0.187139	0.325108	1410.75	2079.72	449.619	402.068	544.671	116.143	80.971	262.513	139.302	913.797	664.939	227.045
ENSDARG00000014169	NA	NA	31.3434	-4.62083	0.0107878	0.0396585	-0.669061	0.702788	0.812409	0.179584	0.918297	0.94814	51.6127	36.7686	45.8057	0	0	5.56373	10.6033	27.7869	45.94	116.564	0	35.4758
ENSDARG00000014171	bloc1s1	556597	165.74	-0.894323	0.60713	0.743091	-6.42853	0.000289263	0.00220196	-3.06768	0.0782206	0.171578	349	634.259	208.537	156.428	0	484.74	1.92788	0	11.8555	3.40334	115.676	23.0593
ENSDARG00000014181	foxp1b	569047	2608.82	3.03972	7.47262e-08	1.7904e-06	3.61951	1.49743e-10	9.36364e-09	3.38926	1.99707e-09	7.41274e-08	228.571	457.31	292.916	1653.49	2704.57	3688.76	5554.22	3515.77	2957.2	4412.43	3503.32	2337.27
ENSDARG00000014201	otpa	560759	33.1101	-1.13626	0.605151	0.741396	-8.2992	0.000865366	0.00541124	-9.39426	0.000162914	0.00125909	58.986	117.2	96.4331	0.611045	123.35	0	0	0	0.740968	0	0	0
ENSDARG00000014215	cdh13	558732	225.055	-3.1763	0.00851905	0.0331148	-4.37031	0.000310131	0.00232662	-4.3407	0.000338073	0.00228261	634.099	608.98	992.056	177.203	43.6549	26.4277	3.85576	32.1743	71.8738	1.70167	84.9863	23.6506
ENSDARG00000014230	dlst	368262	976.884	2.04901	0.00518914	0.022324	0.537797	0.463415	0.623743	-0.257167	0.725978	0.824408	538.247	271.169	767.849	1313.75	2413.2	2805.51	1468.08	376.585	447.544	491.783	247.09	581.804
ENSDARG00000014233	sept8b	571702	708.301	-2.98757	0.0779945	0.178698	-7.60385	8.55547e-06	0.000117992	-3.73434	0.0276373	0.0780221	3271.26	2452.01	1322.34	0	3.04569	885.329	23.1346	11.6997	1.48194	360.754	81.0517	87.507
ENSDARG00000014246	jag2a	566455	108.088	7.39469	1.15469e-06	1.92511e-05	6.1353	5.52677e-05	0.000558282	3.91593	0.0103156	0.0360924	2.45775	0	2.41083	687.426	114.721	54.9419	170.617	53.3801	134.115	5.95584	66.8873	4.13885
ENSDARG00000014248	pdlim3b	561865	80.5217	-6.10776	0.0143329	0.0494499	-5.94308	0.0173512	0.0576828	-5.27763	0.0339246	0.0911184	319.507	326.321	268.807	0	13.198	0	0	0	14.8194	0	23.6073	0
ENSDARG00000014259	eya1	30436	287.356	2.26431	0.0247502	0.0752389	3.15681	0.00174304	0.00945444	1.59536	0.113889	0.226554	66.3592	16.0863	110.898	125.875	700.001	107.797	889.717	428.503	415.683	283.328	43.28	260.747
ENSDARG00000014287	eno2	402874	505.043	-3.49604	2.04439e-06	3.14912e-05	-4.30133	5.76203e-09	2.24078e-07	-7.55233	1.12407e-22	6.34407e-20	1371.42	1647.69	2274.62	184.536	62.4367	222.549	133.024	97.2541	38.5303	9.35918	14.9513	4.13885
ENSDARG00000014292	med15	406346	640.718	0.880161	0.316929	0.483188	2.04708	0.0198955	0.064197	2.52764	0.00403609	0.0171801	167.127	36.7686	397.787	352.573	101.523	657.216	952.373	637.636	904.721	1592.76	956.882	931.241
ENSDARG00000014302	brinp2	561009	224.906	-6.20266	5.60491e-06	7.50684e-05	-4.18467	0.00204396	0.0107656	-12.6063	2.08499e-12	1.86556e-10	540.705	468.8	1516.41	3.05522	24.8731	6.2592	0.96394	112.61	25.1929	0	0	0
ENSDARG00000014320	gucy2c	572052	117.701	6.02091	0.000548493	0.00362981	2.444	0.161726	0.304695	1.37868	0.431027	0.586105	9.831	4.59608	4.82166	177.814	1061.93	0	39.5215	61.4236	2.96387	0.850835	12.5906	36.0671
ENSDARG00000014321	en1a	30244	16.1742	-8.22347	0.0001025	0.000912311	-8.76007	3.50285e-05	0.000387638	-7.93154	0.000179201	0.0013606	93.3945	39.0667	60.2707	0	0.507615	0	0	0	0	0.850835	0	0
ENSDARG00000014329	npm1a	266985	11285.2	3.48198	4.44629e-09	1.53496e-07	2.84556	1.63302e-06	2.82804e-05	2.84077	1.69979e-06	2.60907e-05	1592.62	2656.53	858.255	25809.9	12272.1	18961.2	14932.4	12776.8	8987.19	15999.1	8567.09	12008.6
ENSDARG00000014333	ormdl1	368632	899.351	-5.51864	1.46593e-08	4.31786e-07	-4.6193	2.07175e-06	3.47571e-05	-5.33743	4.30015e-08	1.06709e-06	3082.02	5575.04	1269.3	67.826	9.13707	139.789	65.5479	261.782	76.3197	41.6909	125.119	78.6381
ENSDARG00000014340	rab11al	386994	53.9457	0.349296	0.85978	0.916982	-5.64668	0.00625165	0.0261706	-1.11795	0.572301	0.709375	83.5635	126.392	25.3137	0	294.417	4.86827	0.96394	0	3.70484	1.70167	2.36073	104.062
ENSDARG00000014348	stk17b	393507	482.235	-1.99527	0.0262074	0.0788016	-2.9867	0.000890023	0.00553555	-2.60279	0.00375639	0.0162408	1435.33	1413.29	905.266	201.034	606.6	133.53	268.939	141.859	62.9822	79.9785	449.326	88.6896
ENSDARG00000014357	amh	493624	39.4713	-3.73782	0.10899	0.226005	-2.82642	0.225002	0.383797	-5.86031	0.013507	0.0446065	147.465	186.141	50.6274	12.8319	0	15.9957	0	0	54.0906	0	0	6.5039
ENSDARG00000014361	tmbim4	406412	913.724	-3.45716	0.00256753	0.0127323	-5.27143	4.47623e-06	6.80431e-05	-3.89704	0.000679717	0.00407442	3185.24	4497.26	1577.89	633.654	185.787	23.6459	58.8003	105.298	75.5787	12.7625	448.539	160.232
ENSDARG00000014386	galnt6	406477	456.958	-2.7184	0.00884556	0.0340466	-2.92756	0.00484346	0.0216203	-0.573718	0.580216	0.714789	1051.92	912.321	840.174	97.1562	178.681	150.221	230.382	63.6173	74.8377	37.4367	1589.56	257.2
ENSDARG00000014420	elavl3	30732	4333.68	-0.836946	0.288174	0.452548	-2.44068	0.00195647	0.0103768	-3.50924	8.52698e-06	0.000103282	8066.33	6850.45	13471.7	1726.81	6624.88	7541.64	1559.66	2538.84	1130.72	1005.69	227.417	1259.98
ENSDARG00000014427	mxe	337663	26.2937	-5.33817	0.000443823	0.0030503	-9.06758	1.18717e-06	2.14715e-05	-1.75341	0.228333	0.375848	86.0212	126.392	26.5191	0	5.07615	0.695467	0	0	0	46.7959	11.0167	13.0078
ENSDARG00000014430	rabgef1	393816	327.337	-1.11444	0.297144	0.463044	-1.50765	0.158603	0.300586	-2.87479	0.00726626	0.0274665	683.254	459.608	871.514	455.229	279.188	196.122	277.615	241.307	189.688	0.850835	151.874	121.8
ENSDARG00000014463	usf1l	406475	299.506	-1.47782	0.281872	0.445422	-3.63745	0.00823016	0.0324824	-1.34443	0.327612	0.485447	685.712	866.36	408.635	358.683	1.01523	344.256	12.5312	82.6294	62.2413	16.1659	535.886	219.95
ENSDARG00000014479	ptf1a	368662	14.6168	-8.98901	0.0016876	0.0090713	-8.56386	0.00277371	0.0138473	-4.54935	0.0859997	0.184049	78.648	64.3451	25.3137	0	0	0	0	0	0	0	0	7.09517
ENSDARG00000014490	tac1	555634	193.568	-3.44462	0.0176146	0.0578927	-1.82437	0.20821	0.364272	-9.60148	9.7479e-09	2.92716e-07	511.212	719.286	458.057	128.93	23.3503	2.78187	452.088	19.0121	5.92774	0	1.57382	0.591264
ENSDARG00000014496	trpv6	100000322	240.573	2.17825	0.173721	0.316848	2.03988	0.202834	0.357366	4.71357	0.00322703	0.0144203	61.4437	0	19.2866	1.22209	24.3655	338.692	72.2955	62.1549	196.356	193.14	1797.3	120.618
ENSDARG00000014506	tmem126a	393771	273.62	-2.16006	0.0681165	0.162132	-4.1206	0.000527639	0.00360455	-2.01432	0.0889463	0.188458	722.578	1116.85	308.586	60.4935	59.8986	360.252	5.78364	24.8619	92.6209	17.0167	371.421	143.086
ENSDARG00000014517	usp5	406618	2737.29	2.25346	7.38467e-06	9.4999e-05	1.77096	0.000428458	0.00303436	2.07548	3.66043e-05	0.000360491	781.564	452.714	1215.06	4537.62	4315.74	2839.59	2579.5	2528.61	3261	3719.85	3238.92	3377.3
ENSDARG00000014522	cdh6	541393	1539.23	2.82454	0.00188094	0.00988166	2.58405	0.00446072	0.0202527	0.916134	0.313518	0.470465	285.099	353.898	517.123	1395.02	498.478	6301.62	1277.22	2589.3	3069.83	1339.21	491.032	352.984
ENSDARG00000014545	golim4b	541535	27.9905	-3.84514	0.0410439	0.110895	-1.89105	0.311749	0.480291	-8.30786	0.000163538	0.00126278	105.683	98.8156	45.8057	0	3.55331	13.9093	0	62.8861	4.44581	0	0.78691	0
ENSDARG00000014554	ppp1r3cb	393807	241.72	-4.61347	0.00368628	0.0169487	-9.50953	3.21912e-08	9.47274e-07	-6.58212	3.98313e-05	0.000387761	931.487	1468.45	355.597	47.6615	57.8681	6.95467	0	0.731234	2.96387	28.9284	0	0
ENSDARG00000014569	hnrnpr	406735	564.305	-2.4353	0.0019164	0.0100371	-2.254	0.0040938	0.0189304	0.0472641	0.951906	0.96939	828.261	468.8	1491.1	336.686	66.4976	112.666	173.509	276.406	134.856	1514.49	852.223	516.173
ENSDARG00000014592	dennd1a	556150	689.752	3.4888	3.84056e-05	0.000395205	3.44322	4.85451e-05	0.000502127	3.78996	7.74051e-06	9.5023e-05	34.4085	20.6823	166.347	1064.44	883.25	568.892	295.93	889.911	1252.24	1368.14	864.814	867.975
ENSDARG00000014623	si:ch211-212d10.1	557566	330.24	-7.88454	5.75981e-13	4.9219e-11	-4.55384	1.71251e-05	0.000213311	-3.12928	0.00303092	0.0137271	1228.87	1606.33	578.599	1.83313	11.6751	0.695467	11.5673	43.1428	90.398	59.5584	60.5921	269.616
ENSDARG00000014646	aoc2	541429	854.295	1.43743	0.0931797	0.202801	2.55202	0.0028724	0.0142333	1.45432	0.0894246	0.189135	435.022	124.094	273.629	1241.03	208.63	805.351	501.249	2478.88	1902.06	809.144	1075.71	396.738
ENSDARG00000014655	itpr1a	567611	468.318	3.91505	1.71617e-05	0.000196281	3.0981	0.00067283	0.00439717	3.37958	0.000207223	0.00152145	34.4085	52.8549	72.3248	1607.66	131.472	679.471	389.432	663.96	319.357	977.609	494.966	196.3
ENSDARG00000014673	fzd9b	58023	80.2897	-7.28692	6.18759e-06	8.16685e-05	-6.71745	2.88276e-05	0.000330138	-7.98137	1.86686e-06	2.82609e-05	329.338	303.341	312.202	0.611045	0	5.56373	0	1.46247	7.40968	0	0	3.54758
ENSDARG00000014680	znf710a	327348	684.769	4.0997	1.10655e-05	0.000133774	2.9125	0.00180016	0.00972111	2.90065	0.00187857	0.0093087	31.9507	89.6235	125.363	2169.82	1429.44	652.348	445.34	1241.63	180.055	148.896	801.074	901.677
ENSDARG00000014717	dync1h1	335110	1535.07	1.96504	0.0345888	0.097266	1.72912	0.0629882	0.153282	2.57339	0.00565046	0.0225108	240.859	80.4313	976.385	2606.72	1197.46	1271.31	2167.9	339.292	1802.77	2510.81	3296.37	1930.48
ENSDARG00000014727	acox1	449662	488.287	-1.21204	0.12335	0.246655	-1.71786	0.0290824	0.0862597	-2.24647	0.00433709	0.0182217	1368.97	1098.46	543.642	467.449	390.864	440.926	161.942	559.394	193.393	91.0393	430.44	112.931
ENSDARG00000014746	rbfox1	449554	578.611	-2.52119	0.016289	0.0545003	-2.92279	0.00537539	0.0233414	-3.59029	0.000631865	0.00385156	1447.61	1482.23	2068.49	206.533	520.813	143.266	93.5022	154.29	411.237	312.256	96.003	7.09517
ENSDARG00000014775	zgc:113220	568943	445.65	2.4183	0.0138589	0.0482369	2.33113	0.0176978	0.0586312	0.89565	0.362438	0.519917	110.599	121.796	171.169	509	634.011	1016.77	27.9543	631.055	1373.75	177.825	355.683	218.176
ENSDARG00000014790	g3bp2	556409	622.264	-4.23632	0.000661098	0.00423412	-4.09017	0.00101329	0.00614083	-2.49547	0.044688	0.112337	1597.54	2824.29	1370.56	14.6651	16.7513	276.1	29.8821	87.0168	223.031	864.448	55.8706	107.019
ENSDARG00000014796	wnt11r	30283	152.756	-10.6255	1.00351e-06	1.71636e-05	-2.45577	0.179677	0.32826	1.21625	0.505312	0.653126	267.895	108.008	147.061	0	0	0	8.67546	9.50604	77.0606	0	1176.43	38.4321
ENSDARG00000014803	cryba1l2	449792	30.2421	2.07952	0.168266	0.309791	-1.92849	0.210462	0.36693	-4.47748	0.00740401	0.0278676	34.4085	20.6823	10.8487	12.8319	259.899	4.1728	0.96394	11.6997	4.44581	0	2.36073	0.591264
ENSDARG00000014817	ranbp1	337046	1193.46	-0.7237	0.376632	0.542536	-2.66366	0.00114984	0.00679438	-1.61154	0.0490457	0.120718	2214.43	3396.5	1240.37	737.531	2486.81	923.58	369.189	400.716	311.206	404.997	239.221	1597
ENSDARG00000014828	l3mbtl1	100321295	92.3596	-0.949724	0.64618	0.772312	-3.30423	0.111096	0.232445	-6.92028	0.00117824	0.00639407	137.634	103.412	439.976	1.83313	341.117	9.73654	0	0	68.91	5.10501	0	0.591264
ENSDARG00000014849	pih1d2	494086	8.08951	-1.09666	0.603026	0.739845	-6.24635	0.00945598	0.0362101	-7.34141	0.00228789	0.0109404	29.493	2.29804	33.7516	7.33254	0.507615	22.9504	0	0	0.740968	0	0	0
ENSDARG00000014866	hprt1l	415146	210.474	-1.95992	0.172828	0.315913	-4.71282	0.00112476	0.00667846	-1.3872	0.334565	0.492748	275.268	891.639	338.721	12.2209	318.275	56.3328	30.8461	1.46247	25.1929	542.833	8.65601	24.2418
ENSDARG00000014871	syngr3a	553617	383.044	-3.21964	0.0429579	0.114619	-5.52296	0.000541344	0.0036799	-2.54068	0.110152	0.22125	734.867	1608.63	1189.74	76.9917	75.6347	226.722	27.9543	0	48.9039	0	187.285	419.797
ENSDARG00000014875	abi2b	692331	2162.36	2.6632	3.7327e-07	7.23179e-06	1.20686	0.0213384	0.0677157	1.4753	0.00488699	0.0200713	712.747	675.623	700.346	3564.84	7034.53	2630.95	1859.44	1792.25	1169.99	2293.85	1499.85	2013.84
ENSDARG00000014891	robo2	60309	663.336	0.603891	0.555841	0.703479	-1.34129	0.191055	0.342619	-3.29244	0.00135928	0.00714915	629.184	767.545	1241.58	2243.76	261.422	1505.69	619.814	30.7118	391.231	61.2601	44.067	163.78
ENSDARG00000014898	ncbp2	192325	184.685	-3.50233	0.00193225	0.010106	-3.9082	0.00055948	0.00378332	-2.27893	0.0433089	0.109672	530.874	838.784	259.164	91.0457	11.6751	41.0325	3.85576	6.5811	97.8077	92.741	86.5601	156.094
ENSDARG00000014907	htra1b	565082	183.809	-10.6234	3.8045e-11	2.19236e-09	-3.7142	0.00295661	0.0145588	-3.63669	0.00359551	0.0156777	825.804	556.125	524.355	1.22209	0	0	23.1346	19.7433	102.254	0.850835	67.6742	84.5507
ENSDARG00000014910	panx1b	567417	164.054	-1.39461	0.331227	0.497393	-3.7187	0.00998125	0.0378072	-0.0843356	0.953122	0.970098	223.655	434.329	162.731	0.611045	103.553	207.945	2.89182	54.8425	4.44581	65.5143	110.954	597.176
ENSDARG00000014915	ndufab1b	325712	478.116	-2.85491	0.000124493	0.0010728	-2.81718	0.000154224	0.00130012	-4.29246	9.25902e-09	2.80331e-07	1452.53	2263.57	594.269	194.312	161.422	239.936	162.906	218.639	229.7	43.3926	147.152	29.5632
ENSDARG00000014916	slc10a2	393329	24.1969	-7.97795	0.00431267	0.0192881	1.30815	0.606019	0.741061	-7.68609	0.00596167	0.0235292	12.2887	68.9412	2.41083	0	0	0	198.572	0	8.15064	0	0	0
ENSDARG00000014927	uts1	563732	92.2049	-1.81209	0.424873	0.587425	-5.78172	0.011711	0.0427517	-10.3462	5.2097e-05	0.000486511	137.634	514.761	196.482	0	241.625	0	0	14.6247	0.740968	0	0	0.591264
ENSDARG00000014939	si:dkey-76p7.5	564698	100.042	-6.53431	1.24697e-05	0.000149384	-4.66298	0.00134077	0.00770138	-0.0739012	0.958789	0.973787	142.549	328.619	128.979	0	1.01523	5.56373	9.6394	0	14.0784	111.459	441.456	17.1467
ENSDARG00000014941	tprkb	492501	101.319	-6.72111	1.68887e-05	0.000193553	-4.44575	0.00354554	0.0168337	-1.2649	0.402651	0.559693	231.028	494.078	101.255	3.05522	0	4.86827	0.96394	17.5496	19.2652	3.40334	324.994	15.3729
ENSDARG00000014945	znf598	407728	998.654	2.30365	0.00218108	0.011148	1.86789	0.0129805	0.0461126	0.698112	0.353346	0.511006	302.303	199.929	565.339	1099.27	832.489	3347.28	1277.22	1998.46	626.859	445.838	805.796	483.063
ENSDARG00000014946	angpt2a	101101687	244.993	4.62825	0.000906632	0.00547874	4.77769	0.000615092	0.00407795	4.69524	0.000763181	0.00448555	36.8662	0	1.20541	47.0505	317.259	554.983	145.555	645.679	228.218	746.182	147.152	69.7691
ENSDARG00000014953	cnih3	564015	101.2	-5.64665	0.000900784	0.00545078	-5.30946	0.00181053	0.00976214	-5.25754	0.00198229	0.00972847	203.993	661.835	267.602	1.83313	19.2894	1.39093	18.3149	0.731234	9.63258	29.7792	0	0
ENSDARG00000014954	snx33	100001421	363.741	2.29724	0.000822251	0.00504622	0.536439	0.43559	0.599461	0.38163	0.579144	0.713948	149.923	170.055	183.223	1503.78	446.194	525.077	264.12	319.549	146.712	348.842	132.988	174.423
ENSDARG00000014969	ankhb	323738	174.144	-8.70412	1.06573e-09	4.34687e-08	-4.1501	0.00183657	0.00987653	-4.24268	0.00144599	0.00752072	550.536	512.463	817.271	1.83313	0	2.78187	0.96394	32.1743	72.6148	2.5525	19.6727	76.8643
ENSDARG00000014973	ntng1a	569075	42.24	-6.90299	0.000137258	0.00115968	-9.1721	1.13063e-05	0.000149467	-7.32617	8.40811e-05	0.000730106	130.261	147.074	221.796	0	4.06092	0	0	0.731234	0	0	0	2.95632
ENSDARG00000014976	lims2	553696	116.894	1.43511	0.271134	0.433121	2.59136	0.0464374	0.122614	5.53359	2.00017e-05	0.000218224	4.9155	2.29804	16.8758	50.1057	3.04569	14.6048	48.197	22.6682	80.0245	998.88	58.2313	102.88
ENSDARG00000014986	acvr1l	30615	795.288	-2.43355	0.00281969	0.0137653	-1.85978	0.0224457	0.0703879	-2.49311	0.00222011	0.0106813	1513.97	2486.48	1825	229.142	224.873	624.529	366.297	1085.15	153.38	432.224	156.595	445.813
ENSDARG00000014995	jagn1b	445190	498.465	-1.02905	0.228455	0.384303	-1.12931	0.186391	0.336614	-3.31342	0.000110517	0.00091279	975.726	1539.69	406.225	640.375	313.706	477.09	665.119	479.689	190.429	17.8675	140.857	134.808
ENSDARG00000015002	cdh4	30297	161.569	-2.42054	0.205158	0.356913	-2.74839	0.150443	0.289058	-8.0892	4.54719e-05	0.000434977	304.761	464.204	678.648	0	0	270.537	48.197	16.8184	150.416	1.70167	0	3.54758
ENSDARG00000015003	arhgap4b	561231	2817.79	0.69345	0.307829	0.474106	2.45954	0.000297104	0.00225036	2.75113	5.19073e-05	0.000485152	602.149	491.78	1181.31	1177.48	2002.54	502.127	5313.24	3139.19	4073.1	5183.29	2875.37	7271.95
ENSDARG00000015010	ccdc114	492767	16.181	-6.25595	0.00716132	0.0288016	2.2097	0.271523	0.437515	1.02949	0.609139	0.738434	19.662	2.29804	3.61624	0	0	0	0	10.9685	105.958	6.80668	40.1324	4.73011
ENSDARG00000015015	tspan18b	436712	323.323	-2.76132	0.00839154	0.0327359	-3.0373	0.00376757	0.0177159	-5.59204	1.25394e-07	2.76557e-06	705.374	1668.38	634.048	86.7684	189.848	166.912	3.85576	177.69	184.501	38.2876	11.8036	12.4165
ENSDARG00000015025	l1camb	30656	238.297	3.08646	0.0210326	0.066491	2.6426	0.0483269	0.126198	4.93201	0.000225378	0.00163291	14.7465	11.4902	34.957	10.9988	170.559	343.561	170.617	13.1622	202.284	1672.74	101.511	112.931
ENSDARG00000015050	calm2b	192322	5184.61	-2.14216	0.00231589	0.0117065	-3.15268	7.37649e-06	0.00010388	-3.93253	2.26765e-08	6.0944e-07	11367.1	24671.7	8259.5	3512.29	2690.87	3832.02	1763.05	1610.91	1607.16	256.952	1261.42	1382.37
ENSDARG00000015053	grip1	558006	306.556	-2.50369	0.000794069	0.00491623	-1.90771	0.0105548	0.0394165	-1.9429	0.00919539	0.0330091	705.374	565.317	889.595	45.8284	150.254	184.994	68.4398	255.932	251.188	114.863	168.399	278.485
ENSDARG00000015057	ube2d4	100001914	137.972	-5.23366	1.36974e-06	2.21624e-05	-3.95067	0.000244058	0.00191787	-4.24676	8.16236e-05	0.000713226	567.74	473.396	406.225	22.6087	0	15.9957	21.2067	23.3995	48.9039	34.0334	10.2298	31.9282
ENSDARG00000015068	txk	100534735	176.768	-8.67389	4.81763e-09	1.64546e-07	1.1794	0.190376	0.341792	2.2616	0.0119538	0.040573	95.8522	25.2784	141.033	0.611045	0	0	173.509	139.666	283.05	131.879	515.426	614.914
ENSDARG00000015088	dnajb11	386709	4772.05	3.68253	2.72538e-10	1.28139e-08	2.667	4.82962e-06	7.27616e-05	1.859	0.00143964	0.00749299	747.156	1266.22	392.965	14717	6388.84	9762.27	6209.7	4445.17	4614	3504.59	2639.3	2577.32
ENSDARG00000015128	rpl27	325618	2006.86	-2.33632	0.000323507	0.00235902	-1.47776	0.0229246	0.0715432	-1.6549	0.0108553	0.0376455	4886.01	6149.55	1811.74	1201.31	650.255	691.989	2383.82	1243.1	985.487	954.637	1831.93	1292.5
ENSDARG00000015149	wasa	571256	1403.39	2.04918	4.707e-05	0.000468698	3.04438	1.4595e-09	6.93846e-08	4.54012	1.78095e-19	6.89542e-17	191.704	87.3255	179.607	747.308	562.438	591.842	1577.01	963.035	1250.75	3194.03	4556.99	2938.58
ENSDARG00000015156	fbln2	553503	471.342	8.22136	3.14344e-08	8.38028e-07	7.45287	5.29085e-07	1.06939e-05	5.58167	0.000173731	0.00132631	0	0	9.64331	1129.82	713.199	1388.15	233.274	1511.46	151.898	333.527	180.989	4.13885
ENSDARG00000015161	zgc:92664	436695	199.696	-2.75429	0.0102639	0.0380726	-0.783318	0.464428	0.624658	-1.32456	0.216235	0.361557	420.275	526.251	179.607	48.8836	47.7158	70.2421	455.944	79.7045	118.555	5.95584	232.138	211.081
ENSDARG00000015184	mpp3a	572079	151.079	-3.21889	0.0303048	0.0880619	-5.31252	0.000392909	0.00281704	-3.30198	0.0263656	0.0751435	395.698	643.451	430.333	0.611045	67.5128	89.7152	6.74758	16.0871	14.0784	4.25417	0.78691	143.677
ENSDARG00000015199	cblb	556277	6019.17	5.41791	7.77921e-15	1.04641e-12	4.73895	1.06852e-11	8.97678e-10	4.28551	7.92211e-10	3.30879e-08	213.824	87.3255	499.041	12981	15348.3	5999.1	9295.27	5938.35	6208.57	5529.58	6045.83	4083.86
ENSDARG00000015221	nsrp1	323926	1659.52	3.9789	6.60731e-13	5.52018e-11	3.08596	2.51036e-08	7.69918e-07	3.00275	5.8812e-08	1.41631e-06	277.726	183.843	138.623	3011.84	3534.02	2889.66	2762.65	1278.93	1040.32	1612.33	1868.12	1316.15
ENSDARG00000015224	cd2ap	494040	2099.84	3.39464	1.14531e-09	4.63903e-08	2.56721	4.17e-06	6.41411e-05	2.50975	6.80152e-06	8.52068e-05	376.036	452.714	261.575	6149.56	3075.13	2227.58	1649.3	2747.24	2056.93	2424.88	2183.67	1593.46
ENSDARG00000015240	cdkl5	559341	186.259	-2.28188	0.127683	0.252979	-6.31027	3.3698e-05	0.000374799	-4.94562	0.00102143	0.00569181	582.487	314.831	889.595	62.3266	31.9798	273.318	7.71152	0	14.8194	0	52.723	5.32137
ENSDARG00000015252	st3gal3b	407659	376.64	3.53151	0.00046882	0.0031822	0.183778	0.855921	0.914725	1.75836	0.0817657	0.177396	71.2747	112.604	80.7627	786.415	217.259	2055.8	63.6201	81.1669	155.603	98.6969	725.531	70.9517
ENSDARG00000015273	alpi.1	541539	17.0192	-5.31843	0.006066	0.0253538	-1.56414	0.34383	0.513414	1.72354	0.287583	0.443146	19.662	18.3843	6.02707	0	1.01523	0	0	11.6997	2.96387	97.846	42.4931	4.13885
ENSDARG00000015278	plxnc1	562273	1296.65	2.91223	0.000180537	0.00145374	0.490169	0.528828	0.679353	2.22415	0.0042411	0.0178902	290.014	521.655	254.342	4395.86	2599.5	1024.42	202.427	671.273	622.413	1129.06	2931.24	917.641
ENSDARG00000015290	sacm1la	558940	317.029	0.307125	0.727886	0.827944	-2.54077	0.00415557	0.0191838	-1.05081	0.234367	0.38286	324.423	583.702	407.43	389.236	745.179	493.086	44.3412	109.685	71.8738	516.457	57.4444	61.4914
ENSDARG00000015293	fam110a	100004155	236.131	4.16599	0.00566282	0.0239718	7.26153	1.38454e-06	2.43996e-05	5.37273	0.000356923	0.002393	0	0	12.0541	102.656	26.9036	108.493	173.509	890.643	969.926	406.699	3.14764	139.538
ENSDARG00000015310	pitpnbl	406752	453.37	-2.74704	0.00431876	0.0193038	-4.03931	2.83484e-05	0.000325157	-4.43726	4.31663e-06	5.74099e-05	1506.6	1721.23	1104.16	268.249	82.2337	294.878	4.8197	189.39	68.91	75.7243	62.1659	62.0827
ENSDARG00000015312	klf12a	798629	372.921	2.09635	0.00382909	0.0175051	1.30526	0.0720847	0.168811	2.53782	0.000463191	0.00297153	120.43	48.2588	160.32	290.246	824.875	296.964	148.447	454.827	212.658	714.701	590.182	613.141
ENSDARG00000015337	comta	561372	342.122	3.41245	0.00328606	0.0154954	0.679463	0.558818	0.704395	0.35088	0.762783	0.849634	122.887	80.4313	79.5573	1329.02	1533	147.439	11.5673	53.3801	387.526	170.167	159.743	30.7457
ENSDARG00000015349	mfge8a	541486	1115.68	-6.45526	0.000731038	0.00460077	-4.613	0.0157134	0.0534488	-11.087	2.03953e-08	5.54547e-07	6997.21	3525.19	2195.06	133.819	0	11.1275	499.321	16.8184	3.70484	5.95584	0	0
ENSDARG00000015374	st3gal3a	393326	1397.7	1.92668	0.00214707	0.0109991	3.5489	1.55246e-08	5.16961e-07	3.84914	8.53347e-10	3.51742e-08	122.887	261.976	157.909	607.379	842.133	612.706	3762.26	1354.24	1232.97	2810.31	3242.07	1765.51
ENSDARG00000015385	ndufs3	550451	492.802	-4.34111	5.65156e-07	1.0471e-05	-5.95799	1.08796e-11	9.10533e-10	-3.01747	0.00049506	0.0031439	1654.07	2233.69	1086.08	177.203	14.7208	53.5509	23.1346	17.5496	39.2713	344.588	131.414	138.356
ENSDARG00000015404	arl3l2	393692	10.8056	-4.96068	0.031194	0.0899537	-0.911857	0.679302	0.795924	-6.70522	0.00714813	0.0271084	66.3592	11.4902	4.82166	0.611045	0	2.0864	0	0.731234	42.9761	0	0	0.591264
ENSDARG00000015425	slc24a4a	550467	118.452	-9.66538	4.9965e-07	9.35761e-06	-1.96771	0.228846	0.388009	-2.41876	0.139218	0.263032	341.627	163.161	479.755	1.22209	0	0	41.4494	12.431	197.838	0.850835	1.57382	181.518
ENSDARG00000015449	fut8a	797512	674.971	-0.934808	0.142041	0.273823	-1.21166	0.0571563	0.142713	-2.23998	0.000443915	0.00287383	951.149	1128.34	1658.65	600.657	974.113	381.116	418.35	711.49	484.593	113.161	296.665	381.365
ENSDARG00000015460	racgap1	323197	506.428	3.55798	0.000109348	0.00096259	3.21275	0.00047839	0.00332443	3.61945	8.30437e-05	0.000723624	76.1902	20.6823	79.5573	425.287	336.549	1322.78	446.304	446.784	747.636	1557.03	173.12	445.222
ENSDARG00000015495	klf3	117603	270.661	4.68735	9.52411e-09	2.95642e-07	4.48939	3.91114e-08	1.13423e-06	2.15471	0.00857784	0.0313373	34.4085	13.7882	13.2596	848.741	257.868	452.053	279.543	490.658	588.328	31.4809	152.661	85.142
ENSDARG00000015524	prps1a	140620	3182.23	0.496341	0.443397	0.60408	1.79425	0.00558663	0.0240525	2.16147	0.00084257	0.00486256	1366.51	1236.34	1086.08	2139.27	1165.99	1897.93	6130.66	3139.92	3522.56	10462.7	2883.24	3155.57
ENSDARG00000015531	slc4a8	557494	119.126	-12.0396	1.0444e-11	6.78375e-10	-9.16708	4.36677e-09	1.77665e-07	-5.37478	5.97213e-05	0.00054522	474.346	409.051	509.89	0	0	0	0.96394	0	1.48194	30.6301	0.78691	2.36506
ENSDARG00000015537	gad2	550403	1080.27	-3.22506	0.00688732	0.0280137	-4.9684	3.2151e-05	0.000360507	-7.39537	7.78148e-10	3.26244e-08	4603.36	3637.79	3082.24	34.8296	166.498	1009.82	159.05	79.7045	123.001	6.80668	1.57382	58.5351
ENSDARG00000015540	psen2	58026	341.408	2.66325	0.00226573	0.0115099	0.935196	0.284245	0.45118	0.189376	0.828464	0.89311	145.007	27.5765	220.591	684.37	988.327	826.215	470.403	129.428	154.862	216.112	182.563	51.44
ENSDARG00000015552	phactr4a	569383	1010.45	5.01657	5.09813e-12	3.50384e-10	4.15934	1.05567e-08	3.75047e-07	4.16878	9.76362e-09	2.92789e-07	76.1902	55.1529	44.6003	2149.66	1987.82	1532.11	382.684	1738.14	1008.46	1252.43	1496.7	401.468
ENSDARG00000015554	zic2a	58077	1662.12	-5.0854	9.1978e-05	0.000831167	-6.1624	2.20986e-06	3.68342e-05	-5.47163	2.59776e-05	0.000271503	3379.41	6586.18	8745.28	72.1033	193.909	285.141	218.814	20.4745	22.229	396.489	4.72146	20.6942
ENSDARG00000015557	zgc:100829	445149	390.463	3.85291	3.73315e-12	2.64665e-10	3.01632	5.59846e-08	1.52456e-06	3.09329	2.526e-08	6.70686e-07	34.4085	71.2392	40.9841	592.714	626.905	890.893	310.389	410.953	460.141	552.192	430.44	264.295
ENSDARG00000015566	dnmt3ab	553189	830.262	-2.15233	1.70205e-05	0.000194864	-0.535009	0.283937	0.450917	0.796002	0.110475	0.221621	631.642	769.843	1324.75	254.195	158.884	200.99	638.128	615.699	629.822	1741.66	1920.85	1076.69
ENSDARG00000015567	zic1	30096	1121.08	-3.69066	0.000699133	0.0044285	-6.35076	6.28387e-09	2.41808e-07	-7.42097	1.39154e-11	9.69279e-10	1639.32	3800.96	6839.52	359.294	394.925	196.817	5.78364	57.7675	86.6932	40.8401	29.9026	1.18253
ENSDARG00000015592	c1ql2	100005110	9.48567	-16.3089	2.71462e-06	4.04297e-05	4.16944	0.202802	0.357344	2.04264	0.533749	0.676398	2.45775	0	2.41083	0	0	0	88.6825	0	0	0	12.5906	7.68643
ENSDARG00000015611	rasl11b	393109	96.8789	-7.495	7.78424e-05	0.000722905	-4.71739	0.010919	0.0404779	-10.4622	1.71873e-06	2.63146e-05	474.346	411.349	227.823	0	2.03046	4.1728	0	0	42.2351	0	0	0.591264
ENSDARG00000015627	rgs6	562667	148.548	-1.03941	0.405018	0.569468	-1.64995	0.186622	0.33681	-7.35098	4.68197e-08	1.15145e-06	422.733	321.725	239.877	0.611045	403.554	74.4149	106.033	106.76	100.772	2.5525	2.36073	1.18253
ENSDARG00000015649	rap2c	474323	384.666	-2.24571	0.0143824	0.0495674	-3.28722	0.000348847	0.00255864	-3.95136	1.76357e-05	0.000195458	1029.8	1312.18	1007.73	398.401	265.99	41.728	226.526	65.0798	51.8677	133.581	29.9026	53.2137
ENSDARG00000015662	pla2g12b	406739	181.79	9.01892	1.11736e-07	2.52125e-06	1.87586	0.278669	0.445457	-1.65531	0.410371	0.567201	0	4.59608	0	705.146	1168.53	286.532	12.5312	0	2.96387	0	0	1.18253
ENSDARG00000015674	msx3	30526	140.547	-8.54601	0.0174607	0.0575465	-3.53753	0.31968	0.488034	-26.3258	2.02392e-12	1.8183e-10	530.874	622.768	395.376	0	0	4.1728	0	0	133.374	0	0	0
ENSDARG00000015678	si:dkeyp-75b4.9	100321606	16.2351	-7.95978	0.00112886	0.0065471	-5.75762	0.0158038	0.0537313	0.427063	0.8422	0.901361	22.1197	45.9608	14.465	0	0	0	0	0	1.48194	0	91.2815	19.5117
ENSDARG00000015709	hsd17b12a	327417	110.022	-4.39026	0.00157447	0.00859893	-6.44999	5.88886e-06	8.58978e-05	-7.95374	9.09765e-08	2.07082e-06	385.867	510.165	345.954	53.772	4.06092	1.39093	0	0.731234	13.3374	0.850835	2.36073	1.77379
ENSDARG00000015722	kctd5a	322008	451.056	-1.2737	0.0218648	0.0684667	-1.08157	0.0516268	0.132242	-2.57374	3.92363e-06	5.30159e-05	1115.82	877.851	642.486	479.67	340.102	269.841	327.74	304.924	612.039	141.239	99.9375	201.03
ENSDARG00000015747	aarsd1	445178	41.193	-1.33748	0.540531	0.690446	-1.98796	0.363593	0.532153	-6.97312	0.00272488	0.0126109	100.768	73.5372	124.158	0	0	118.229	0	28.5181	46.681	0.850835	1.57382	0
ENSDARG00000015749	hps3	777758	350.353	1.91859	0.0160756	0.053971	2.75074	0.000556097	0.00376507	2.44734	0.00213288	0.0103226	46.6972	62.047	137.417	259.083	368.529	309.483	1106.6	339.292	223.031	261.206	772.745	318.1
ENSDARG00000015752	zap70	553615	393.607	-6.24618	1.72958e-08	4.97068e-07	2.30314	0.0251708	0.0769707	1.31706	0.200565	0.342831	309.676	85.0274	165.142	0	0	7.65013	1036.24	808.013	917.318	572.612	457.982	363.627
ENSDARG00000015757	tmem50a	406850	341.845	-1.84899	0.0101818	0.0378373	-2.9753	3.75823e-05	0.000409314	-2.98793	3.45977e-05	0.000344519	752.071	1473.04	455.646	241.974	334.011	167.607	46.2691	116.997	177.091	69.7685	101.511	166.145
ENSDARG00000015759	tspan7	406802	377.206	-4.11706	0.00212547	0.0109053	-3.37099	0.011863	0.0431883	-5.92249	1.09961e-05	0.000129703	1472.19	1863.71	530.382	69.0481	67.5128	86.2379	0	220.833	152.639	44.2434	17.312	2.36506
ENSDARG00000015780	ankrd46b	402888	152.513	-4.78377	0.00565888	0.0239596	-5.82355	0.000814524	0.0051371	-4.38134	0.0112522	0.0387292	518.585	694.008	448.414	1.22209	26.396	32.6869	11.5673	0	17.7832	0.850835	0	78.6381
ENSDARG00000015790	atp1b3a	30468	343.089	-2.23526	0.172523	0.315442	-7.23697	1.32955e-05	0.000171369	-4.55134	0.00555768	0.0222257	788.937	1477.64	996.877	315.299	87.8174	290.01	0.96394	13.1622	7.40968	0	0	138.947
ENSDARG00000015803	smcr8b	407723	300.209	3.75397	0.00306797	0.0146983	5.20176	4.0597e-05	0.000435893	4.74614	0.000180907	0.00136938	34.4085	0	12.0541	474.782	24.8731	122.402	709.46	917.698	69.6509	294.389	362.765	580.03
ENSDARG00000015805	cgnl1	553350	2481.51	5.95367	2.62834e-12	1.92409e-10	4.78719	1.85543e-08	6.01471e-07	3.90016	4.60043e-06	6.09267e-05	174.5	45.9608	62.6815	8021.8	3151.78	6316.23	1760.15	4677.7	1353.75	2582.28	1186.66	444.63
ENSDARG00000015807	rab22a	100001531	1218.66	-1.19072	0.134692	0.263338	-1.86732	0.0190237	0.0620801	-2.92486	0.000241469	0.00172788	2637.16	3890.58	1404.31	784.582	2196.45	493.086	868.51	688.091	617.226	133.581	239.221	671.084
ENSDARG00000015823	vps26b	406684	363.907	-3.48949	0.00172748	0.00923488	-4.52876	5.08027e-05	0.000522044	-1.11112	0.317625	0.475271	651.304	1654.59	431.538	10.3878	24.8731	208.64	13.4952	79.7045	25.1929	797.232	284.861	185.066
ENSDARG00000015835	eif4e2rs1	393732	440.169	-0.142062	0.864294	0.919779	-1.94147	0.0196969	0.0637153	-3.59451	1.69562e-05	0.000188974	678.339	1165.11	505.068	470.505	1104.06	552.896	263.156	281.525	66.6871	134.432	28.3288	31.9282
ENSDARG00000015854	chata	100170938	26.6072	-0.116181	0.954886	0.974751	-1.53685	0.455605	0.61652	-5.81922	0.00809159	0.0299687	7.37325	55.1529	77.1465	59.8824	62.9443	6.2592	0	0	48.1629	0	0	2.36506
ENSDARG00000015860	mtmr9	565063	122.409	0.838609	0.455055	0.615042	0.85585	0.446198	0.608466	3.02001	0.00704103	0.0268271	29.493	11.4902	73.5303	145.429	23.8579	37.5552	99.2858	77.5108	32.6026	59.5584	765.663	112.931
ENSDARG00000015866	apoa2	322327	2405.04	10.54	4.48883e-10	2.0096e-08	4.8146	0.00441327	0.0200869	0.482855	0.777317	0.859644	19.662	0	0	19135.5	5142.14	4002.41	7.71152	178.421	348.255	5.10501	0	21.2855
ENSDARG00000015876	NA	NA	59.3152	-5.66915	0.00221454	0.0112933	-3.20922	0.0796764	0.181925	-4.51091	0.0142204	0.0465641	358.831	91.9215	156.704	3.66627	0	8.3456	63.6201	0	2.2229	0.850835	0.78691	24.8331
ENSDARG00000015879	pax8	60637	81.7018	3.36796	0.00420444	0.0189054	4.27829	0.000273246	0.00210068	5.35955	4.98996e-06	6.54816e-05	7.37325	0	6.02707	12.8319	82.2337	45.9008	31.81	131.622	101.513	358.202	50.3622	152.546
ENSDARG00000015887	b2ml	791742	5035.17	-2.13803	1.51328e-05	0.00017585	-1.3262	0.00727196	0.029541	-0.290941	0.555889	0.695604	8489.07	11910.7	4331.05	1918.68	2123.86	1575.23	3220.52	3779.75	2861.62	5976.27	6532.93	7702.39
ENSDARG00000015902	stat6	337413	864.021	2.47637	0.000181233	0.0014583	2.50736	0.00015059	0.00127535	2.97297	6.96006e-06	8.67976e-05	194.162	133.286	188.045	1249.59	570.559	1050.15	1804.5	493.583	635.009	897.631	1772.91	1378.83
ENSDARG00000015921	pwp1	393262	494.737	1.10355	0.237231	0.394861	0.584086	0.531804	0.68222	2.33167	0.0124921	0.0419983	142.549	282.659	188.045	933.066	253.808	130.748	156.158	468.721	294.164	2120.28	254.172	712.473
ENSDARG00000015931	si:ch211-214j24.9	559029	322.519	-1.68494	0.105003	0.220258	-3.88995	0.000192174	0.0015713	-4.20918	5.51408e-05	0.00050996	361.289	461.906	1878.03	120.987	274.62	445.099	14.4591	154.29	13.3374	44.2434	70.035	31.9282
ENSDARG00000015946	slc44a1a	100333377	159.016	3.21384	0.0150493	0.0513386	3.66924	0.00550782	0.0237851	3.75	0.00455259	0.018975	29.493	2.29804	20.492	10.3878	260.407	214.899	7.71152	435.815	222.29	165.913	406.045	132.443
ENSDARG00000015955	cldnc	81582	211.666	11.2122	1.46701e-07	3.19783e-06	5.64062	0.0084069	0.0330732	2.58994	0.236851	0.38583	0	0	0	971.562	790.864	719.113	0.96394	0	51.1268	0.850835	5.50837	0
ENSDARG00000015966	yaf2	692296	408.29	-5.06611	3.61126e-06	5.16281e-05	-6.18148	2.00146e-08	6.41255e-07	-6.06806	3.42476e-08	8.74505e-07	1440.24	2180.84	1007.73	105.1	2.53808	30.6005	21.2067	31.443	11.1145	9.35918	7.8691	51.44
ENSDARG00000015968	rabgef1l	393915	444.541	5.04595	1.47387e-05	0.000171982	4.47587	0.000121949	0.0010793	5.02105	1.62579e-05	0.000181836	12.2887	6.89412	39.7787	259.083	289.341	1437.53	798.142	430.697	108.922	80.8293	1489.62	381.365
ENSDARG00000015978	zgc:86599	415253	1209.03	-2.80281	0.000989342	0.00588525	-4.44631	1.82642e-07	4.22726e-06	-4.48917	1.38576e-07	3.02599e-06	4237.16	5616.41	1906.96	234.03	496.448	954.876	75.1873	213.52	250.447	42.5417	192.793	287.945
ENSDARG00000015990	hcfc1a	564853	2301.13	1.87245	0.000986833	0.00587344	2.37513	2.9318e-05	0.000334535	2.29112	5.55568e-05	0.000512945	410.444	512.463	947.455	1919.29	1719.8	3219.32	4231.7	2715.8	2769.74	2813.71	4261.9	2091.89
ENSDARG00000015998	wdhd1	436999	263.737	2.70609	7.30895e-05	0.000686424	1.31452	0.0545696	0.138172	1.76452	0.0097957	0.0346223	103.225	62.047	71.1194	797.414	207.615	534.814	179.293	226.682	180.796	428.821	144.791	228.228
ENSDARG00000016011	gpcpd1	492483	1269.77	3.56568	2.92506e-12	2.11376e-10	3.31025	9.22732e-11	6.17333e-09	4.09729	1.03383e-15	1.91223e-13	93.3945	149.372	138.623	1775.09	1393.91	1355.46	1629.06	1263.57	898.053	3146.39	1595.07	1799.22
ENSDARG00000016016	dbnlb	553729	2680.89	2.12652	5.62451e-05	0.000546736	1.60268	0.00240382	0.012299	2.23284	2.34424e-05	0.000249874	678.339	765.247	1010.14	3603.94	4821.33	2295.04	1850.77	3400.97	2204.38	4773.18	2524.41	4242.91
ENSDARG00000016022	zic5	403041	649.161	-4.6249	0.00646671	0.0266519	-4.55038	0.0073912	0.0299003	-8.7059	4.38066e-07	8.17896e-06	1344.39	3180.49	2650.71	0	264.975	25.7323	251.588	1.46247	53.3497	1.70167	14.9513	0.591264
ENSDARG00000016038	hacd3	393441	92.9813	-2.05261	0.0431319	0.114947	-1.42723	0.159448	0.301649	-4.82399	3.70771e-06	5.05954e-05	176.958	363.09	137.417	104.489	50.2539	8.3456	68.4398	96.5228	86.6932	4.25417	1.57382	17.7379
ENSDARG00000016065	tlr3	403126	80.3858	2.02893	0.117894	0.238999	3.45446	0.00770056	0.0308625	2.21385	0.0880243	0.186963	22.1197	0	24.1083	10.9988	122.335	57.0283	351.838	62.8861	97.0667	30.6301	21.2466	164.371
ENSDARG00000016074	cryz	407640	127.491	-0.421445	0.745816	0.840975	-5.45526	4.39888e-05	0.000463938	-2.38678	0.0670429	0.153031	290.014	317.129	173.58	307.356	218.275	57.0283	0	12.431	5.18677	6.80668	5.50837	136.582
ENSDARG00000016122	ptrhd1	563207	108.476	0.198921	0.896354	0.939539	3.88049	0.0108206	0.0402183	-0.817547	0.5941	0.726243	14.7465	50.5568	9.64331	12.8319	11.6751	61.2011	1053.59	1.46247	43.7171	20.42	2.36073	19.5117
ENSDARG00000016138	nme6	58120	67.8992	0.00841184	0.995994	0.998171	-4.96115	0.0038297	0.0179276	-3.13713	0.0626755	0.145308	115.514	211.42	51.8328	34.8296	1.01523	344.952	0.96394	0	11.1145	34.8842	7.08219	1.18253
ENSDARG00000016154	zfp36l1a	561280	4948.21	1.94421	0.000331604	0.00240713	2.06324	0.000139606	0.00120221	3.02047	2.453e-08	6.52879e-07	1042.09	618.172	1800.89	5462.74	4404.58	3463.42	4818.74	4505.13	5153.43	12551.5	8784.27	6773.52
ENSDARG00000016156	fam53b	406586	378.093	-2.88015	0.00168237	0.00904855	-0.369483	0.686126	0.801127	0.174642	0.848467	0.905515	577.571	333.216	582.215	134.43	27.4112	41.0325	150.375	852.618	152.639	993.775	295.091	396.738
ENSDARG00000016177	eif4enif1	541411	524.298	0.344595	0.699534	0.81067	0.762016	0.393404	0.56083	2.30245	0.00987104	0.0348024	203.993	91.9215	409.841	372.737	60.9138	464.572	111.817	652.992	434.207	1166.49	1187.45	1134.64
ENSDARG00000016181	trim33	324053	1951.66	2.73349	2.25215e-06	3.42455e-05	3.23844	2.10561e-08	6.69748e-07	2.66137	4.1406e-06	5.54372e-05	253.148	404.455	342.338	3047.89	1895.43	1708.76	4368.58	3030.96	2040.62	1336.66	3306.6	1684.51
ENSDARG00000016188	si:ch73-63e15.2	100002292	1950.67	3.34261	1.24447e-11	7.87835e-10	3.2977	2.34468e-11	1.78124e-09	4.33901	1.41766e-18	4.41131e-16	206.451	248.188	115.72	1849.63	2182.75	1728.24	1899.93	2380.9	1303.36	4561.33	3153.93	3777.58
ENSDARG00000016200	trib3	405805	601.276	-3.91931	5.0775e-08	1.27785e-06	-0.732542	0.306409	0.474688	-1.66852	0.0198961	0.0606135	1319.81	1440.87	878.747	93.4899	47.7158	99.4518	1159.62	731.234	299.351	578.568	418.636	147.816
ENSDARG00000016212	NA	NA	2371.3	4.51794	9.79177e-17	2.24551e-14	5.79794	1.52079e-26	2.78951e-23	5.30739	1.67191e-22	8.76201e-20	66.3592	62.047	108.487	1679.15	1815.74	1977.21	5943.66	5188.1	2156.96	3149.79	2825.01	3483.14
ENSDARG00000016213	zmp:0000001048	556557	34.6043	-4.83761	0.00364089	0.0167847	-3.75422	0.0231229	0.0720393	-4.9317	0.00319877	0.0143226	135.176	105.71	122.952	12.2209	0.507615	0	0.96394	2.1937	23.711	0	4.72146	7.09517
ENSDARG00000016231	bcap29	554151	776.187	1.03294	0.182645	0.328568	2.46461	0.0014695	0.00826416	0.754092	0.330738	0.48868	344.085	307.937	256.753	517.555	427.412	913.843	3421.99	995.94	596.479	891.675	302.96	337.612
ENSDARG00000016233	sdr16c5a	405814	93.0222	-1.87993	0.176494	0.320762	-1.49858	0.281307	0.448133	-3.6045	0.00996179	0.0350606	287.557	250.486	115.72	139.318	0	38.2507	38.5576	172.571	20.0061	29.7792	13.3775	10.6427
ENSDARG00000016238	arl6ip5b	436790	534.115	-7.23856	2.55443e-06	3.82976e-05	-5.67058	0.000216461	0.00173761	-3.46874	0.0232982	0.0684761	1803.99	2884.04	1052.33	3.66627	33.5026	0.695467	0	60.6924	51.8677	262.057	251.811	4.73011
ENSDARG00000016253	ralab	492355	1120.37	-1.07125	0.100777	0.21417	-2.70296	3.54502e-05	0.000391321	-2.35313	0.000315944	0.00215368	2474.95	3699.84	1192.15	1399.29	1460.92	644.698	215.923	461.408	453.472	647.485	498.114	296.223
ENSDARG00000016263	zdhhc5a	571795	1457.94	2.29635	0.00124329	0.00708642	1.50234	0.0346999	0.0982858	1.76718	0.0129775	0.0433062	353.916	415.945	669.005	1560.61	3285.29	2228.28	846.339	1961.9	1271.5	1387.71	2961.93	552.832
ENSDARG00000016280	eif1ad	393440	357.625	-0.300895	0.713405	0.818013	-2.62201	0.00143393	0.00811369	-0.627994	0.443518	0.597483	580.029	818.102	239.877	630.598	257.868	440.23	54.9446	30.7118	180.055	200.797	555.558	302.727
ENSDARG00000016301	zgc:65894	335798	654.916	-7.09761	0.000224321	0.00173841	-12.3128	1.78919e-08	5.84023e-07	-7.103	0.000224145	0.00162612	1985.86	1728.12	4030.9	0	52.2844	4.1728	0	0.731234	0.740968	0	0	56.1701
ENSDARG00000016307	mrpl46	436791	252.236	-0.00438776	0.996262	0.99835	-0.60282	0.520103	0.671791	-3.09835	0.00101051	0.0056424	395.698	443.521	253.137	570.716	388.326	129.357	21.2067	212.058	485.334	40.8401	44.067	42.571
ENSDARG00000016319	c9	554141	1433.17	13.9734	2.72337e-14	3.23836e-12	8.40434	4.77636e-06	7.22063e-05	4.33908	0.0193763	0.0593834	0	0	0	9525.58	3492.9	3804.2	3.85576	344.411	5.92774	3.40334	9.44292	8.27769
ENSDARG00000016343	zgc:92518	436634	23.9728	-2.9946	0.116761	0.237131	-1.55014	0.415138	0.580971	-5.1463	0.00895504	0.0323636	66.3592	80.4313	45.8057	0	23.3503	0.695467	1.92788	0	63.7232	0.850835	1.57382	2.95632
ENSDARG00000016350	cap1	334527	5728.95	4.90663	6.35488e-11	3.4581e-09	4.6485	5.97232e-10	3.15578e-08	5.01604	2.3761e-11	1.57753e-09	142.549	114.902	517.123	9697.28	6399.5	7221.73	12250.7	3183.79	4064.21	8124.62	8904.67	8126.33
ENSDARG00000016391	calcoco1b	386968	38.3657	-5.47387	0.00185881	0.00978564	-5.21112	0.00312386	0.0152055	-8.39986	3.71905e-05	0.000364958	164.669	160.863	112.103	9.16567	0	0.695467	0	10.9685	0.740968	0	0	1.18253
ENSDARG00000016412	agt	322485	199.459	3.87208	0.0062301	0.0259	-0.862714	0.544383	0.691905	0.183966	0.896833	0.935155	27.0352	68.9412	42.1895	879.294	401.524	742.063	0	38.0242	37.7893	7.65751	2.36073	146.633
ENSDARG00000016460	fut9a	796410	259.403	-2.74836	0.0712038	0.167406	-8.62148	8.90507e-08	2.28983e-06	-2.53566	0.0960198	0.19987	528.416	997.349	825.709	21.3866	185.28	143.266	0	5.11864	0.740968	0	342.306	63.2652
ENSDARG00000016463	trappc6b	450008	193.558	-2.79377	0.0496452	0.12741	-7.29866	6.58895e-07	1.29375e-05	-6.58779	5.33974e-06	6.93571e-05	597.233	1144.42	259.164	32.3854	14.2132	242.022	0	1.46247	11.1145	0	9.44292	11.234
ENSDARG00000016479	ugt5a1	641479	8.91856	-7.79057	0.0120451	0.0431672	-6.40365	0.0390364	0.107565	-1.14975	0.689599	0.79964	9.831	34.4706	28.9299	0	0	0	0	0	0.740968	0	33.0502	0
ENSDARG00000016480	slc17a7a	795293	81.7027	-2.82888	0.111295	0.229389	-4.8372	0.0068774	0.0283328	-8.41053	1.49302e-05	0.000169222	58.986	101.114	671.416	15.8872	0.507615	100.843	10.6033	0	18.5242	2.5525	0	0
ENSDARG00000016481	ptpn2a	393438	247.931	-1.93107	0.00469346	0.0206098	-3.39727	7.92025e-07	1.51199e-05	-2.07609	0.00239196	0.0113231	560.367	990.455	315.818	252.973	83.2489	153.003	76.1513	33.6367	67.428	124.222	122.758	195.117
ENSDARG00000016484	dkc1	613144	886.988	1.27489	0.00434652	0.0193971	1.9613	1.14165e-05	0.000150653	2.4117	6.71979e-08	1.59042e-06	270.352	284.957	286.889	795.581	404.569	838.733	1122.03	1169.24	989.192	1563.83	1291.32	1627.16
ENSDARG00000016490	NA	NA	619.583	1.79277	0.00284347	0.013859	0.991821	0.099168	0.213873	2.85085	2.0625e-06	3.07156e-05	137.634	119.498	284.478	612.878	792.387	479.872	413.53	306.387	362.333	1695.71	1593.49	636.791
ENSDARG00000016494	ddc	406651	56.8502	-5.16205	0.000106069	0.000936659	-8.71931	1.73893e-07	4.04283e-06	-6.15551	6.8536e-06	8.56642e-05	189.247	220.612	243.494	7.94358	0	10.432	0	0	1.48194	1.70167	0.78691	6.5039
ENSDARG00000016505	apbb1ip	393607	2040.64	2.89716	4.81136e-09	1.64546e-07	3.97322	9.77746e-16	2.24179e-13	4.49572	1.01868e-19	4.15225e-17	159.754	204.525	160.32	1739.65	1078.17	1087.01	2604.57	3107.74	2520.03	5147.55	4366.56	2311.84
ENSDARG00000016516	rbm8a	503767	1187.45	-1.59215	0.0404114	0.109607	-1.20231	0.1217	0.248191	-2.27911	0.00336172	0.0148853	2425.8	3840.02	959.51	874.405	716.245	805.351	2062.83	418.266	658.72	284.179	797.927	406.198
ENSDARG00000016519	ctdnep1a	492343	147.882	-4.62259	0.00106986	0.00625982	-3.23558	0.0216887	0.0685316	-4.03937	0.00421718	0.0178097	481.719	666.431	321.846	6.72149	37.5635	15.3003	0	90.673	65.2051	3.40334	7.08219	78.6381
ENSDARG00000016526	gata3	30458	3783.72	1.01343	0.211081	0.363916	3.79783	2.76352e-06	4.48253e-05	3.24715	6.12677e-05	0.000556798	567.74	278.063	871.514	183.925	2137.57	1147.52	9515.05	9060.72	5325.33	6285.97	5343.12	4688.13
ENSDARG00000016527	helz2	562461	107.932	-7.38703	4.31202e-11	2.47215e-09	-3.04191	0.00175201	0.00949373	-0.101405	0.916049	0.946449	226.113	126.392	276.04	0.611045	0.507615	2.78187	43.3773	8.04357	25.1929	38.2876	253.385	294.449
ENSDARG00000016531	klhl4	559349	100.001	0.863926	0.521925	0.674861	0.101401	0.940132	0.967448	-9.57138	8.9874e-08	2.0499e-06	122.887	36.7686	148.266	10.9988	46.7006	503.518	212.067	36.5617	82.2474	0	0	0
ENSDARG00000016532	suco	558218	2292.47	2.56076	4.40569e-05	0.000443014	2.26565	0.00030166	0.0022786	2.99319	1.79681e-06	2.74006e-05	329.338	404.455	662.978	2633.6	3399.5	2218.54	2007.89	2314.35	2402.96	2048.81	6958.64	2128.55
ENSDARG00000016536	npas2	352934	347.763	5.48756	3.62222e-07	7.05085e-06	4.97506	3.9959e-06	6.16354e-05	2.9592	0.00615264	0.0241143	27.0352	0	21.6975	985.005	658.884	556.373	1250.23	174.765	117.814	110.609	135.348	135.399
ENSDARG00000016538	zgc:55888	393114	13.8297	-7.61236	0.00666217	0.0272975	0.37786	0.882215	0.931205	-1.9093	0.456464	0.609984	4.9155	34.4706	25.3137	0	0	0	0	27.0556	57.0545	0	0	17.1467
ENSDARG00000016545	zgc:154046	562075	89.3307	-5.00327	0.0169872	0.0563582	-0.127387	0.951146	0.973805	-5.82992	0.00588334	0.0232701	120.43	248.188	177.196	7.33254	0	9.73654	0.96394	0.731234	497.93	0	0	9.46022
ENSDARG00000016548	eif5b	561194	3228.69	3.29393	1.55553e-12	1.20548e-10	2.54564	4.70047e-08	1.31967e-06	2.5163	6.68341e-08	1.58352e-06	621.811	395.263	713.605	7079.57	4860.92	5049.09	2641.2	4635.29	2837.16	3307.2	3153.15	3450.02
ENSDARG00000016551	iqsec1b	100148736	971.697	-1.09332	0.26994	0.431788	-1.59632	0.107308	0.22648	-2.4239	0.0145004	0.0472912	1966.2	1960.23	1945.54	175.981	314.721	2261.66	490.646	635.442	815.805	60.4093	638.184	395.555
ENSDARG00000016584	rgs7a	436814	185.193	-5.14856	0.000554454	0.00365313	-3.31558	0.0256985	0.078204	-12.2465	1.01224e-10	5.40785e-09	521.043	928.407	519.533	30.5522	0	25.0368	60.7282	4.3874	132.633	0	0	0
ENSDARG00000016594	haus4	436698	316.654	1.86546	0.115186	0.234886	3.15094	0.00778038	0.0311258	1.17036	0.32324	0.480992	115.514	48.2588	77.1465	283.525	5.07615	589.06	1461.33	454.827	223.031	319.914	82.6255	139.538
ENSDARG00000016598	ckmt1	321892	309.264	-1.68599	0.325786	0.491654	-5.77945	0.000807452	0.0051042	-6.72131	0.000104572	0.00087361	769.275	905.427	1098.13	64.7708	364.468	432.58	0	0	50.3858	4.25417	0	21.8768
ENSDARG00000016611	scrn3	326058	211.601	-3.33425	0.000569004	0.0037304	-2.52497	0.00899686	0.0348281	-1.63223	0.0907587	0.191295	604.606	427.435	559.312	70.8812	37.5635	49.3781	179.293	21.2058	76.3197	217.814	18.0989	277.303
ENSDARG00000016613	mcat	564111	34.4989	-1.40409	0.30284	0.46909	-2.81859	0.0403468	0.110443	-3.7207	0.00728871	0.0275231	113.056	82.7294	63.8869	21.3866	61.929	14.6048	0	33.6367	2.96387	6.80668	11.8036	1.18253
ENSDARG00000016623	si:ch211-195b13.1	768159	1461.03	-4.71657	0.00443583	0.0196807	-1.62671	0.326226	0.49504	-4.50338	0.00659401	0.0254143	4136.39	6446	1887.68	1.22209	396.447	76.5013	3904.92	2.92493	130.41	135.283	371.421	43.1623
ENSDARG00000016630	tprb	558883	2672.09	3.26118	7.43913e-07	1.31851e-05	2.9657	6.77359e-06	9.66258e-05	3.4057	2.35613e-07	4.73615e-06	223.655	149.372	729.275	4431.3	3666	2505.77	2758.8	3428.75	2451.86	3327.62	4783.62	3609.07
ENSDARG00000016651	znf106a	437005	1016.21	1.41391	0.0206088	0.0653669	2.84099	3.26128e-06	5.1532e-05	2.3678	0.000105275	0.000877068	258.064	160.863	342.338	551.774	1069.04	411.021	1690.75	2003.58	1770.17	1889.7	1344.83	702.421
ENSDARG00000016664	rnf20	402838	1152.15	2.56476	2.92043e-06	4.30104e-05	1.52212	0.00554211	0.0239	1.47205	0.00730505	0.0275796	349	245.89	503.863	1555.72	2998.48	1957.74	1085.4	745.858	1330.04	1140.97	1248.83	663.989
ENSDARG00000016667	gabbr1b	558708	99.0141	-1.38088	0.421991	0.584771	-5.7051	0.00110591	0.00658438	-5.92368	0.000716088	0.0042565	164.669	34.4706	637.664	23.2197	1.52285	296.964	5.78364	7.31234	2.96387	0	0	13.5991
ENSDARG00000016691	cd9b	406737	6025.25	-5.54332	9.59676e-05	0.000861676	-8.17878	9.12128e-09	3.31849e-07	-10.3419	4.90782e-13	5.07164e-11	26069.3	36318.2	8106.41	994.17	142.64	374.857	0.96394	122.116	120.037	0	42.4931	11.8253
ENSDARG00000016704	pbld	100000319	114.05	6.64067	3.50316e-05	0.000364829	3.82274	0.0174262	0.0578796	3.2565	0.0429803	0.10901	0	11.4902	0	217.532	136.548	742.759	8.67546	109.685	37.0484	0.850835	28.3288	75.6818
ENSDARG00000016706	atic	140622	779.831	2.61485	0.00341261	0.0159715	1.49889	0.0934316	0.204507	2.90181	0.00115726	0.00630352	201.535	121.796	213.358	955.674	1400.51	933.316	835.736	233.995	448.285	3003.45	189.645	820.674
ENSDARG00000016725	gadd45gb.1	406507	353.059	-5.18251	0.00555632	0.0236143	-4.91645	0.00853827	0.0334584	-7.75126	4.04235e-05	0.00039283	1803.99	1525.9	647.307	0	98.9849	10.432	2.89182	127.966	0.740968	0	17.312	1.18253
ENSDARG00000016730	rfxank	100170804	76.3276	-3.42477	0.00709163	0.0286241	-0.99753	0.426776	0.591584	1.16144	0.353087	0.510847	103.225	96.5176	39.7787	0	19.2894	2.78187	27.9543	13.8934	77.8016	129.327	348.601	56.7613
ENSDARG00000016733	psat1	327512	430.627	0.0963238	0.94966	0.971843	-2.93827	0.0543889	0.137873	-4.29286	0.00501514	0.0204612	1098.61	698.604	499.041	1201.31	59.8986	1193.42	202.427	97.2541	0	1.70167	25.968	89.2808
ENSDARG00000016739	si:dkey-6l15.1	564462	250.232	-3.05407	0.396832	0.562012	-0.900952	0.802598	0.879041	-26.1464	5.33926e-12	4.28914e-10	580.029	733.074	500.247	0	0	218.377	965.868	0	5.18677	0	0	0
ENSDARG00000016742	rgs7bpb	337556	95.8588	-5.48923	0.0149163	0.0510088	-7.33448	0.00145514	0.00820419	-2.61293	0.244266	0.393934	302.303	395.263	267.602	0	0	21.5595	0	0	5.92774	0	11.0167	146.633
ENSDARG00000016754	tbca	394029	681.418	-2.90263	8.04478e-05	0.000743201	-3.52757	1.71396e-06	2.93816e-05	-2.68263	0.000268523	0.00188652	2143.16	2980.56	818.476	185.758	170.051	438.84	232.31	112.61	170.423	188.885	199.088	536.868
ENSDARG00000016782	huwe1	559439	2929.82	1.94512	0.00060176	0.00390866	2.1087	0.000199895	0.00162537	2.99264	1.2992e-07	2.85112e-06	555.451	475.694	1019.78	2385.52	2397.47	3124.04	3127.02	2721.65	3007.59	9017.15	3230.26	4096.28
ENSDARG00000016783	srsf6b	494133	1003.28	-2.31032	0.00167646	0.00902655	-2.09963	0.0042996	0.0196876	-1.19918	0.102757	0.210027	2030.1	2364.68	2041.97	375.182	440.61	481.958	113.745	686.628	700.955	1587.66	509.918	705.969
ENSDARG00000016788	zeb1a	100004929	1682.12	3.33546	3.42619e-05	0.000358307	4.13116	2.87032e-07	6.28643e-06	4.55214	1.5579e-08	4.32967e-07	56.5282	43.6627	284.478	659.318	1855.84	1397.89	3600.32	1782.02	1410.8	3063.86	3421.48	2609.25
ENSDARG00000016789	zgc:152891	767741	188.388	-8.07324	6.27927e-09	2.04522e-07	2.3303	0.00160874	0.00886135	2.80362	0.000146283	0.00115365	39.324	96.5176	38.5732	0	0.507615	0	379.792	163.065	330.472	483.274	480.802	248.331
ENSDARG00000016811	ints3	560575	1041.58	3.14581	0.000297805	0.0022016	3.3192	0.000135385	0.00117183	1.74424	0.0449812	0.112868	164.669	62.047	310.997	766.861	1754.32	2251.23	3924.2	564.512	893.607	746.182	626.38	433.988
ENSDARG00000016837	glipr2l	449805	1091.74	-8.73479	3.15516e-05	0.000333847	-7.5446	0.000316038	0.00236288	-14.9696	4.31408e-10	1.95323e-08	5146.53	6269.05	1585.12	0	0	30.6005	0	6.5811	62.9822	0	0	0
ENSDARG00000016854	neurod2	114435	142.017	-2.50313	0.203846	0.355107	-11.6687	3.65272e-07	7.75314e-06	-9.28321	1.3134e-05	0.000151516	216.282	668.729	561.723	0.611045	253.808	0.695467	0	0	0	0	2.36073	0
ENSDARG00000016856	pon2	335176	150.718	-1.62938	0.370283	0.536299	-4.60323	0.0117516	0.0428679	-2.99962	0.0994252	0.20493	525.958	489.482	198.893	143.596	28.4264	220.463	0.96394	0	48.9039	147.194	0	4.73011
ENSDARG00000016858	smad7	326282	71.185	-2.85096	0.0132268	0.0465622	-3.45117	0.00284935	0.0141542	-4.6816	6.31847e-05	0.000571388	245.775	133.286	294.121	37.2737	11.6751	44.5099	3.85576	19.0121	38.5303	0	17.312	8.86896
ENSDARG00000016867	rnf128a	322325	357.316	-1.97146	0.0616104	0.150373	-3.85232	0.000270222	0.00208258	-5.50252	2.34709e-07	4.7266e-06	1341.93	1296.09	547.258	527.332	134.518	150.221	22.1706	89.9417	108.181	0.850835	43.28	26.0156
ENSDARG00000016871	smarce1	322248	2418.84	2.18669	1.72126e-05	0.000196563	1.84433	0.000289313	0.00220196	2.01437	7.52083e-05	0.000664023	616.895	802.015	782.314	4024.34	3766	2233.14	2155.37	3738.8	2011.73	4059.33	2478.77	2357.37
ENSDARG00000016904	bckdk	282677	598.136	-2.57493	1.68809e-06	2.6642e-05	-0.993297	0.0642273	0.155387	-1.44098	0.00728416	0.0275106	1160.06	1468.45	893.212	281.692	179.696	129.357	488.718	509.67	769.865	407.55	587.822	301.545
ENSDARG00000016923	NA	NA	85.5508	4.94899	3.87707e-05	0.000398232	5.14707	1.88182e-05	0.000230627	4.47177	0.000203465	0.00149782	4.9155	0	6.02707	20.1645	269.544	64.6784	127.24	97.2541	182.278	29.7792	81.0517	143.677
ENSDARG00000016939	itgb2	557797	2659.76	2.64031	8.57631e-08	2.01826e-06	2.6142	1.15137e-07	2.819e-06	3.05675	5.674e-10	2.49781e-08	533.332	344.706	593.064	2775.98	2913.71	3489.85	3760.33	1737.41	3517.37	4266.09	4712.02	3273.24
ENSDARG00000016981	bcar3	570610	120.843	-1.79189	0.0211608	0.0667563	-2.98402	0.000138728	0.00119653	-4.86032	1.41848e-09	5.49687e-08	371.12	151.671	477.344	59.8824	102.031	127.27	42.4134	24.8619	59.2774	12.7625	3.14764	18.3292
ENSDARG00000017004	myo10	569779	1244.29	4.43313	6.15939e-09	2.01201e-07	4.97882	6.66748e-11	4.61503e-09	3.77026	7.72444e-07	1.34087e-05	56.5282	25.2784	136.212	1905.85	1258.89	1594.71	4489.07	1371.06	1087.74	989.521	1067.05	949.57
ENSDARG00000017006	dennd5a	799847	1016.73	2.58276	0.00271261	0.0133195	1.55583	0.0709429	0.167133	1.45561	0.091119	0.19187	253.148	94.2196	613.556	2411.18	2894.42	462.485	1284.93	416.803	1129.23	915.498	672.808	1052.45
ENSDARG00000017023	ak7b	504040	13.5754	-5.59155	0.00430819	0.0192758	-5.41356	0.00619752	0.0260083	-4.62798	0.0159529	0.050912	39.324	73.5372	37.3678	2.44418	0	0.695467	2.89182	0.731234	0	0	0	5.91264
ENSDARG00000017036	si:dkeyp-57f11.2	100006087	9.12718	-7.46014	0.0074544	0.0297567	-7.035	0.0116256	0.0425492	-0.18794	0.940852	0.963196	22.1197	22.9804	13.2596	0	0	0	0	0	0	0	41.7062	9.46022
ENSDARG00000017047	slc27a4	550432	347.914	1.53041	0.0737049	0.17135	0.742311	0.386194	0.554177	2.54811	0.00289486	0.0132334	110.599	55.1529	198.893	147.262	523.859	385.984	296.894	64.3486	251.188	1171.6	694.841	274.346
ENSDARG00000017084	bud31	445383	513.927	-4.29017	0.000330936	0.00240383	-4.56429	0.000136002	0.00117578	-4.06482	0.000671523	0.00403739	1602.45	2932.3	813.654	86.1573	97.4621	89.7152	3.85576	22.6682	199.32	11.9117	226.63	81.0031
ENSDARG00000017093	emc8	406679	346.523	-4.07018	0.000130984	0.00111964	-2.88167	0.00670844	0.0277295	-3.68345	0.000536586	0.00334868	867.585	1914.27	484.576	72.1033	9.13707	113.361	20.2427	258.125	164.495	119.968	107.807	26.6069
ENSDARG00000017105	vaspb	550487	1233.28	4.12277	1.0074e-13	1.05304e-11	3.15374	1.2794e-08	4.37961e-07	2.53589	4.80759e-06	6.34031e-05	152.38	142.478	151.882	3021.62	2021.83	2740.83	2080.18	1107.09	789.871	1072.05	533.525	985.637
ENSDARG00000017107	nr2e1	445214	84.825	-2.62692	0.0865066	0.192528	-1.84821	0.227584	0.386464	-8.85516	1.27066e-06	2.05048e-05	321.965	229.804	154.293	0	105.076	9.04107	123.384	44.6053	28.1568	0	1.57382	0
ENSDARG00000017108	kcna1b	571208	49.8717	-9.85897	9.93113e-07	1.70116e-05	-10.3956	2.47912e-07	5.53427e-06	-10.5288	1.73767e-07	3.6671e-06	95.8522	85.0274	417.073	0	0.507615	0	0	0	0	0	0	0
ENSDARG00000017121	mafba	30210	1031.88	2.36534	0.000410567	0.00287359	-0.288944	0.66643	0.786319	-0.247165	0.712288	0.815297	253.148	402.157	926.963	2840.14	3454.32	1872.89	267.975	449.709	579.437	654.292	417.849	263.704
ENSDARG00000017126	ilvbl	393639	121.067	-0.253967	0.812122	0.886345	-2.43736	0.023224	0.0722725	-2.61685	0.0148363	0.0480876	142.549	225.208	296.532	329.964	42.6397	184.994	5.78364	82.6294	34.0845	10.21	76.3303	21.8768
ENSDARG00000017127	pdzk1ip1	368722	334.525	3.33076	0.0067721	0.0276318	2.27078	0.0649782	0.156704	2.12392	0.0843392	0.181412	76.1902	64.3451	57.8599	858.518	570.052	566.11	472.331	397.791	86.6932	832.117	18.0989	14.1903
ENSDARG00000017141	pla2g4ab	559087	19.301	6.21403	0.0131647	0.0464028	3.34003	0.185133	0.335473	4.61283	0.0661787	0.151404	2.45775	0	0	21.9976	1.52285	132.834	0	17.5496	3.70484	0	50.3622	1.18253
ENSDARG00000017154	cables2b	564291	384.423	-0.897531	0.397568	0.562725	3.22172	0.00230271	0.0118812	2.84859	0.00704005	0.0268271	68.817	48.2588	137.417	73.9364	60.9138	2.0864	488.718	424.847	1468.6	458.6	1135.51	245.374
ENSDARG00000017165	slc3a1	557757	157.161	3.59512	0.00356985	0.016542	2.38036	0.0538817	0.136971	1.00068	0.418434	0.574772	36.8662	32.1725	24.1083	570.105	6.09138	546.637	273.759	81.1669	128.928	112.31	66.1004	7.68643
ENSDARG00000017168	nr2f1b	393564	24.705	-3.24158	0.108658	0.225482	-9.23628	7.33675e-05	0.000708286	-9.36955	5.76316e-05	0.000528334	88.479	98.8156	80.7627	0	4.06092	24.3413	0	0	0	0	0	0
ENSDARG00000017211	plxnb1b	570222	731.77	3.71138	3.6621e-06	5.22553e-05	2.99254	0.000190118	0.00155622	3.13594	9.19119e-05	0.000782948	137.634	32.1725	114.514	787.026	1526.4	1415.27	829.952	1031.77	403.827	1516.19	721.596	264.886
ENSDARG00000017217	igsf11	100004469	548.551	-3.79578	0.000968045	0.00578446	-8.54946	7.9079e-13	8.88065e-11	-6.43619	2.77931e-08	7.27414e-07	1904.76	2222.2	1933.48	257.861	96.4469	82.0651	2.89182	11.6997	1.48194	0	23.6073	46.1186
ENSDARG00000017261	gdpd1	445504	155.928	-2.15231	0.00873651	0.0337419	-9.9134	5.04948e-14	7.90092e-12	-6.7166	2.52714e-14	3.49842e-12	511.212	668.729	335.105	86.7684	182.741	70.9376	0	0.731234	0.740968	5.10501	0.78691	8.27769
ENSDARG00000017274	opn1sw2	30435	86.0575	1.97201	0.335779	0.502149	5.12042	0.0123338	0.0444525	-0.514367	0.803451	0.87698	9.831	16.0863	0	1.22209	6.599	92.4971	6.74758	150.634	731.335	0	0	17.7379
ENSDARG00000017312	lmbrd2b	335257	586.194	-4.80253	0.000571294	0.00373996	-2.85121	0.0406217	0.111025	-3.34353	0.0163724	0.052017	1371.42	2470.39	1683.96	50.7167	0	147.439	582.22	168.184	15.5603	233.98	197.514	112.931
ENSDARG00000017314	zgc:92041	445282	40.9004	-2.74401	0.261832	0.422974	5.90054	0.00593607	0.0251315	5.71994	0.00765285	0.0286182	0	4.59608	0	0.611045	0	0	0.96394	69.4672	187.465	90.1885	136.922	0.591264
ENSDARG00000017316	bag5	569580	386.431	2.71424	0.00802788	0.0316228	1.49874	0.143495	0.279461	1.85427	0.0702368	0.158562	81.1057	39.0667	209.742	956.285	545.179	672.516	54.9446	282.256	598.702	167.614	118.036	911.729
ENSDARG00000017321	kdr	554230	956.794	7.11722	9.36004e-10	3.86687e-08	6.07744	1.73939e-07	4.04283e-06	4.93954	2.17561e-05	0.000234168	14.7465	22.9804	10.8487	566.439	968.53	5161.06	272.795	1614.56	1369.31	1112.89	326.568	40.7972
ENSDARG00000017337	zgc:77929	402944	96.9901	-2.23421	0.180549	0.325812	-2.73797	0.101192	0.216942	-4.90394	0.00356906	0.0156025	294.93	392.965	145.855	145.429	2.53808	29.2096	121.456	0.731234	2.96387	13.6134	0	14.1903
ENSDARG00000017355	rsph9	558005	31.9682	-4.99947	0.00316588	0.0150582	-0.0564007	0.971019	0.985202	1.38293	0.371635	0.528871	41.7817	29.8745	12.0541	0.611045	0	2.0864	0	59.2299	20.7471	9.35918	136.922	70.9517
ENSDARG00000017365	slc23a2	100321249	469.27	2.01973	0.00225609	0.0114713	0.128106	0.846724	0.90893	1.36434	0.039196	0.10196	329.338	126.392	190.455	723.477	710.661	1183.68	96.394	254.469	354.182	604.093	683.825	374.27
ENSDARG00000017385	b9d2	436667	35.4049	-2.18472	0.244564	0.403111	-6.49604	0.00109179	0.00652497	-5.4322	0.00476821	0.0196894	120.43	163.161	55.449	0	61.929	12.5184	0	1.46247	2.2229	0	0	7.68643
ENSDARG00000017386	sobpb	100006088	254.306	4.65346	0.00115588	0.00667174	4.49636	0.0016948	0.00924746	6.17917	1.58771e-05	0.000178397	4.9155	0	19.2866	41.5511	286.295	306.005	149.411	363.423	55.5726	1629.35	24.3942	171.467
ENSDARG00000017388	gstt1b	393556	80.5277	-1.82371	0.196548	0.345851	-1.57319	0.265382	0.430233	-3.99948	0.00499302	0.0203785	314.592	195.333	65.0924	59.2714	33.5026	69.5467	26.9903	0	165.977	26.3759	3.14764	6.5039
ENSDARG00000017397	smarcc1a	403020	4191.58	3.67056	1.00076e-07	2.28336e-06	4.13433	1.97788e-09	9.08976e-08	3.93635	1.11471e-08	3.27582e-07	302.303	156.267	618.377	3863.64	2690.36	7189.74	9330.94	6018.78	3604.81	7025.34	4408.27	5090.19
ENSDARG00000017431	mindy2	570359	70.7989	-4.37929	1.27753e-06	2.09113e-05	-0.172553	0.843077	0.906116	-3.37487	0.000151397	0.00118549	98.31	96.5176	223.002	4.27731	12.1828	3.47733	116.637	87.748	167.459	5.10501	7.08219	27.7894
ENSDARG00000017444	hal	100004331	419.638	12.2113	1.04482e-13	1.08209e-11	4.81026	0.00375294	0.0176584	5.4762	0.000919331	0.00522879	0	0	0	2491.84	237.056	2231.06	4.8197	2.1937	22.229	5.10501	21.2466	20.103
ENSDARG00000017446	camk1db	791176	95.9551	-5.20113	2.99312e-05	0.000319105	-3.7468	0.00234124	0.012046	-0.519667	0.669678	0.785771	243.317	29.8745	366.446	4.88836	1.52285	11.1275	10.6033	0.731234	36.3074	205.902	55.0837	185.657
ENSDARG00000017466	ncam2	114441	201.993	-3.94188	0.0167128	0.0556037	-4.40071	0.00763489	0.0306608	-8.90106	3.3504e-07	6.44066e-06	651.304	347.004	1176.48	2.44418	1.52285	137.702	0	9.50604	93.3619	0.850835	3.14764	0.591264
ENSDARG00000017489	zgc:123068	403118	114.012	-6.16273	0.00305185	0.0146367	-7.7473	0.000276579	0.0021197	-4.47902	0.0304702	0.0841823	459.599	657.239	169.963	0.611045	17.2589	0	0	0	5.92774	0	0.78691	56.7613
ENSDARG00000017490	cel.1	322481	82.778	-4.31511	0.024249	0.0740451	1.72777	0.319164	0.487517	4.49021	0.00948516	0.0337774	14.7465	11.4902	10.8487	0	0.507615	1.39093	0.96394	111.879	9.63258	77.426	753.86	0.591264
ENSDARG00000017494	tgfbr1a	560578	183.077	2.35633	0.0236288	0.0725456	1.74867	0.0933392	0.204366	2.69639	0.00960403	0.0340959	27.0352	59.749	50.6274	411.233	187.818	105.711	36.6297	195.971	229.7	623.662	236.86	31.9282
ENSDARG00000017500	rock2a	317747	944.245	2.13714	0.000349472	0.00251266	1.17911	0.0486775	0.126798	2.00789	0.000782721	0.00457717	285.099	250.486	432.744	1390.74	1577.67	1297.74	392.324	848.962	954.366	934.217	2134.1	832.499
ENSDARG00000017504	si:ch211-1o7.3	562403	295.9	5.66746	4.24947e-09	1.47153e-07	6.11424	2.33816e-10	1.39095e-08	5.54031	9.40326e-09	2.83528e-07	14.7465	2.29804	4.82166	270.693	589.849	215.595	793.323	413.878	260.08	510.501	86.5601	388.46
ENSDARG00000017522	ctdp1	442930	592.274	0.595343	0.276208	0.438923	2.80568	2.70791e-07	5.97233e-06	2.6043	1.81158e-06	2.75569e-05	157.296	103.412	194.072	162.538	200	326.869	1234.81	1107.82	846.926	926.559	603.56	1243.43
ENSDARG00000017525	ccnt1	334465	1133.68	2.17601	0.000138641	0.00116916	3.04613	9.5394e-08	2.43174e-06	3.03448	1.06604e-07	2.38705e-06	208.909	227.506	183.223	1443.29	554.823	799.787	1346.62	2124.97	1641.98	2091.35	2040.46	941.292
ENSDARG00000017537	prkag3a	553319	66.9066	-10.1901	6.71634e-08	1.62602e-06	-6.16699	5.46616e-05	0.00055343	-4.29235	0.00392975	0.0168221	135.176	448.117	169.963	0	0.507615	0	3.85576	2.1937	4.44581	37.4367	0	1.18253
ENSDARG00000017565	itk	798906	1454.08	-2.31486	0.00546432	0.0232894	3.47678	2.71931e-05	0.000314049	3.21449	0.000104804	0.000874794	407.986	222.91	177.196	29.9412	122.843	9.04107	3818.17	2443.78	2724.54	2448.7	2931.24	2112.59
ENSDARG00000017569	reep3a	641577	868.897	-0.436311	0.640749	0.768584	-2.29108	0.0143415	0.0497243	-3.23196	0.000556996	0.00345353	1946.54	2226.8	913.704	504.112	1338.07	1916.71	542.698	145.516	351.219	322.466	19.6727	199.256
ENSDARG00000017579	si:ch211-195b15.7	557783	20.2944	-7.77573	0.000646256	0.0041497	-2.56473	0.192819	0.344884	-0.864109	0.658729	0.777608	117.972	9.19215	14.465	0.611045	0	0	4.8197	18.2808	0.740968	0	2.36073	75.0905
ENSDARG00000017602	ccng2	266794	697.747	-2.10389	0.000339921	0.00245403	-0.689762	0.239586	0.400816	-0.523607	0.371894	0.529137	1280.49	1266.22	740.124	122.82	349.239	292.096	871.402	608.386	557.208	506.247	745.204	1033.53
ENSDARG00000017605	rpp40	415238	91.9326	-2.60662	0.0101841	0.0378373	0.353162	0.724035	0.826441	1.34257	0.178822	0.314934	81.1057	78.1333	62.6815	26.2749	2.53808	7.65013	56.8725	99.4478	126.705	36.5859	131.414	393.782
ENSDARG00000017606	sys1	336339	89.3096	-3.48142	0.00149392	0.00824111	-7.26077	3.12578e-09	1.33144e-07	-2.16068	0.0478956	0.118599	250.69	374.58	186.839	26.886	22.8427	22.9504	0	5.11864	0	131.029	37.7717	13.0078
ENSDARG00000017612	pnpo	402868	188.802	-4.73107	1.3254e-05	0.000157603	-4.86176	8.12318e-06	0.000112665	-5.74356	1.64449e-07	3.49391e-06	661.135	967.474	448.414	62.3266	11.6751	4.1728	57.8364	9.50604	4.44581	8.50835	11.8036	18.3292
ENSDARG00000017636	rnf167	101055497	536.95	3.75832	1.69979e-05	0.000194705	4.15368	1.99954e-06	3.37774e-05	3.62262	3.39579e-05	0.000338978	34.4085	94.2196	16.8758	428.954	1111.17	412.412	338.343	764.87	1464.89	238.234	775.106	763.913
ENSDARG00000017657	zgc:112163	550418	88.4094	-7.35566	1.96235e-05	0.000220288	-4.8275	0.00266799	0.0134137	0.639517	0.683959	0.79541	90.9367	264.274	53.0382	1.83313	0	0.695467	11.5673	0	2.96387	604.093	12.5906	18.9204
ENSDARG00000017676	mmp2	337179	224.843	-1.15801	0.399239	0.564152	-1.96923	0.15198	0.291294	-4.05534	0.00327698	0.0145864	624.268	459.608	446.003	4.88836	207.107	473.613	2.89182	47.5302	340.104	28.9284	51.936	11.234
ENSDARG00000017681	mapk4	406782	92.6225	-5.74208	0.0068515	0.02789	-7.89924	0.000321286	0.00239479	-6.49016	0.00241381	0.0114038	383.409	156.267	535.204	0	0	20.1685	3.85576	0	0.740968	0	0	11.8253
ENSDARG00000017687	dnajc5gb	393371	662.471	1.97131	0.0349352	0.0980313	2.21195	0.0179596	0.0592846	2.53098	0.00676793	0.0259754	132.718	282.659	103.666	666.65	203.554	1162.82	110.853	1648.93	641.678	951.234	802.648	1242.25
ENSDARG00000017696	diexf	286787	138.463	-2.30954	0.00341878	0.0159933	-0.526409	0.501945	0.656181	0.589505	0.451042	0.605137	191.704	140.18	156.704	14.054	24.8731	59.8101	115.673	136.009	87.4342	436.478	78.691	219.95
ENSDARG00000017710	ppp1r14ab	393783	183.349	-4.1623	0.0738562	0.171613	-7.72524	0.00108038	0.00646732	-6.26082	0.00742511	0.0279282	766.818	1082.38	200.099	0	2.53808	111.97	0	0	9.63258	0	26.7549	0
ENSDARG00000017722	si:ch73-151m17.5	100004742	21.8221	-7.39331	0.000188808	0.00150577	-2.21664	0.198106	0.351423	-6.08864	0.000999164	0.00559466	68.817	101.114	42.1895	0.611045	0	0.695467	0	34.368	11.1145	0	0	2.95632
ENSDARG00000017739	ak5l	548336	20.4602	-9.53546	0.000349901	0.00251396	-9.11029	0.000635968	0.00419126	-9.24356	0.000528736	0.00330625	108.141	25.2784	112.103	0	0	0	0	0	0	0	0	0
ENSDARG00000017742	grm6a	568484	9.65272	-8.42966	0.00800772	0.0315673	-7.04273	0.0267313	0.080675	-6.51827	0.0387213	0.100971	31.9507	0	81.9681	0	0	0	0	0.731234	0	0	0	1.18253
ENSDARG00000017748	arhgap29b	378998	1550.55	2.9587	3.66942e-05	0.00038003	2.47679	0.000551295	0.00373803	3.15657	1.06597e-05	0.00012635	312.134	204.525	283.272	1075.44	3915.74	1228.19	1025.63	892.836	2534.85	1430.25	3231.05	2472.67
ENSDARG00000017775	atp5g3a	394151	859.731	-1.7986	0.00559363	0.023737	-3.2026	8.50673e-07	1.60585e-05	-2.25897	0.000505274	0.00319036	2118.58	3182.78	1127.06	670.927	524.874	651.652	179.293	282.256	236.369	786.172	201.449	355.35
ENSDARG00000017780	rorcb	562258	681.497	2.9254	0.000298593	0.00220453	1.99197	0.0138336	0.0484243	2.11817	0.00885016	0.0320765	164.669	218.314	101.255	1022.89	1158.89	1490.39	586.076	338.561	998.083	1500.02	177.842	420.98
ENSDARG00000017785	NA	NA	107.091	-2.65022	0.164389	0.304474	-3.7505	0.0495461	0.128513	-7.86791	7.88584e-05	0.000692639	349	105.71	583.42	0	0	165.521	10.6033	13.8934	52.6087	0	0.78691	3.54758
ENSDARG00000017794	sdr16c5b	406799	573.372	-0.187349	0.856468	0.915157	-3.05576	0.00323925	0.0156584	-1.29621	0.210964	0.35539	965.895	1431.68	462.879	1362.63	500.001	648.871	103.142	60.6924	180.055	87.636	1026.13	50.8487
ENSDARG00000017798	bcor	402921	3163.29	3.62041	1.56263e-08	4.55494e-07	3.37715	1.33302e-07	3.19167e-06	3.32863	2.00874e-07	4.13605e-06	353.916	190.737	578.599	4549.23	4489.35	4800.81	1674.36	5961.02	4056.06	3228.07	5144.03	2933.26
ENSDARG00000017799	tgm1	100334173	11.0617	-18.1955	2.63344e-06	3.93511e-05	2.50452	0.497571	0.652879	-0.774959	0.834522	0.896732	14.7465	0	3.61624	0	0	0	0	0	103.735	0	0	10.6427
ENSDARG00000017821	gata5	30482	22.4638	4.45796	0.0853465	0.190702	6.67757	0.00985137	0.0373983	3.35444	0.197027	0.338237	0	0	1.20541	34.8296	0	9.04107	6.74758	196.702	0.740968	0	0.78691	19.5117
ENSDARG00000017844	copz1	57970	534.7	-1.97709	0.0917718	0.200708	-5.15472	1.20065e-05	0.000156933	-3.64505	0.0019018	0.00940055	1649.15	2394.56	667.799	485.17	291.371	420.062	11.5673	76.0483	44.4581	1.70167	77.1172	297.406
ENSDARG00000017880	kcnip3b	393755	84.5086	-4.05665	0.036979	0.102436	-10.1088	8.36836e-06	0.000115556	-11.2039	7.88503e-07	1.36361e-05	172.042	510.165	273.629	0	0.507615	57.0283	0	0.731234	0	0	0	0
ENSDARG00000017882	rdh1	378440	63.4944	5.31693	0.00012304	0.0010619	-2.99712	0.0651926	0.157049	-1.33882	0.358595	0.516054	0	6.89412	10.8487	344.018	265.483	125.184	0	0	2.2229	0	5.50837	1.77379
ENSDARG00000017905	casp3a	140621	716.691	-2.82655	0.000496069	0.00333892	-2.16953	0.00749988	0.0302566	-2.02952	0.0123599	0.041675	1516.43	2950.68	881.158	199.812	390.356	163.435	363.405	188.658	636.491	231.427	872.683	205.76
ENSDARG00000017928	xrcc3	541414	83.5495	-4.77997	0.000205873	0.00161663	-2.49695	0.0472921	0.124248	0.812384	0.515254	0.6618	93.3945	156.267	87.9952	0.611045	6.09138	5.56373	25.0624	3.65617	31.1206	294.389	294.304	4.13885
ENSDARG00000017982	cyp39a1	564475	183.875	-3.80077	0.0099694	0.0372495	-7.07667	2.75427e-06	4.47411e-05	-11.3385	1.80924e-09	6.80879e-08	1076.49	645.749	321.846	4.27731	15.2285	127.27	0.96394	0	14.0784	0	0	0.591264
ENSDARG00000017984	zgc:172106	100136844	111.562	-1.73609	0.285188	0.449209	-6.66646	7.58967e-05	0.000727583	-1.79473	0.26936	0.422418	277.726	330.918	229.029	157.65	2.03046	91.8016	0	0	8.15064	2.5525	206.957	31.9282
ENSDARG00000017986	vps13d	567879	2276.36	2.40204	1.09968e-05	0.000133015	2.46394	6.49981e-06	9.32642e-05	3.54344	8.77102e-11	4.77868e-09	373.578	415.945	374.884	1501.95	2581.22	2070.4	1748.59	3123.83	1550.85	3766.65	6913	2895.42
ENSDARG00000017994	tssk6	557915	18.2425	-2.70869	0.244855	0.403358	3.16775	0.116917	0.241029	5.39038	0.00736864	0.0277677	0	0	3.61624	0	0	0.695467	0.96394	17.5496	19.2652	22.9725	150.3	3.54758
ENSDARG00000018000	ubp1	100136855	456.473	1.30911	0.179596	0.324771	1.99387	0.040929	0.1116	3.40456	0.000478921	0.00305256	93.3945	39.0667	169.963	75.1585	535.534	141.18	333.523	591.568	283.791	2325.33	591.756	297.406
ENSDARG00000018002	eci1	334101	232.82	-2.37127	0.0469159	0.122333	-2.90207	0.0151303	0.0519391	-3.86317	0.00124579	0.00668153	737.325	955.984	308.586	314.077	42.1321	30.6005	159.05	60.6924	48.1629	1.70167	33.8371	101.697
ENSDARG00000018010	crtap	406626	171.115	1.11439	0.444913	0.605289	-4.19017	0.00449864	0.0203702	-10.6197	1.47373e-08	4.13226e-07	245.775	264.274	127.774	108.155	8.62946	1263.66	26.9903	2.1937	5.92774	0	0	0
ENSDARG00000018040	msantd4	570586	30.989	-1.81758	0.31374	0.480042	-8.27722	0.000115812	0.00103456	0.501494	0.780247	0.861406	54.0705	16.0863	67.5032	0	35.5331	3.47733	0	0	0	5.10501	160.53	29.5632
ENSDARG00000018065	ntm	678534	159.243	-2.04751	0.253741	0.413859	-4.83496	0.00729602	0.0295969	-6.7279	0.000224642	0.00162866	479.261	572.212	433.949	0.611045	0	358.861	18.3149	26.3244	7.40968	0	8.65601	5.32137
ENSDARG00000018066	ptchd1	562268	14.1622	0.0490584	0.985746	0.99256	-7.55614	0.0113753	0.041863	-7.68941	0.0100069	0.0352025	27.0352	4.59608	51.8328	0	85.787	0.695467	0	0	0	0	0	0
ENSDARG00000018073	mrps22	556778	209.719	-1.09911	0.255187	0.415524	-2.97205	0.00222252	0.0115432	0.0471519	0.961042	0.97531	341.627	450.416	166.347	50.7167	356.346	39.6416	53.9806	56.305	11.8555	187.184	503.622	298.588
ENSDARG00000018077	rbp1	791484	37.4149	-4.11273	0.0911341	0.199722	-6.54771	0.00881729	0.0342832	-10.0176	0.000201295	0.00148706	203.993	163.161	53.0382	0	0	24.3413	0	0	4.44581	0	0	0
ENSDARG00000018096	scap	558292	330.665	2.35599	0.0228584	0.0707214	3.35379	0.00119429	0.00699697	1.99517	0.05403	0.130058	41.7817	4.59608	147.061	423.454	318.275	258.018	470.403	977.659	548.316	330.124	45.6408	402.651
ENSDARG00000018107	rab3da	567288	149.196	-0.0185185	0.991446	0.995565	3.1695	0.0655372	0.157657	4.58025	0.00775985	0.0289433	12.2887	18.3843	20.492	25.6639	0	25.0368	288.218	116.266	57.0545	988.67	0	238.279
ENSDARG00000018111	kdm7aa	321248	571.009	2.61469	0.00265162	0.01308	1.00066	0.250527	0.413432	2.81549	0.00121124	0.00654154	164.669	140.18	119.336	519.388	924.875	1151.69	255.444	70.9297	521.641	2055.62	618.511	309.822
ENSDARG00000018121	cenpj	568957	287.012	2.0506	0.103437	0.218158	4.31801	0.000600941	0.00400585	2.7721	0.0276752	0.0781073	31.9507	29.8745	45.8057	23.2197	336.041	87.6288	1495.07	374.392	283.05	5.95584	560.28	170.875
ENSDARG00000018145	mid1ip1l	322977	1593.65	-3.84	0.00403633	0.0183109	-8.62015	1.69057e-10	1.04526e-08	-4.37981	0.00104274	0.00578712	6141.92	7935.13	2991.84	14.6651	1060.92	116.143	4.8197	5.84987	32.6026	22.1217	666.513	131.261
ENSDARG00000018146	gpx1a	352926	451.265	-2.33744	0.00383712	0.0175311	-1.44038	0.0746803	0.173393	-2.50027	0.0019959	0.00977782	1091.24	1243.24	772.67	397.179	154.823	62.592	472.331	471.646	200.802	78.2768	144.004	326.378
ENSDARG00000018149	slc38a4	449771	913.812	2.13275	0.0116997	0.0422256	1.25813	0.13705	0.269991	-0.71509	0.398516	0.555736	405.529	438.925	462.879	2563.33	1561.42	1609.31	1576.04	1064.68	486.816	604.944	51.1491	140.721
ENSDARG00000018153	nt5c1ba	798022	60.1015	-11.0836	4.49502e-11	2.55191e-09	-8.77458	2.27833e-08	7.14363e-07	-9.82986	5.16791e-09	1.6877e-07	189.247	411.349	118.131	0	0	0	0.96394	0	0.740968	0	0.78691	0
ENSDARG00000018165	depdc1a	100003959	842.945	2.6403	0.000799709	0.00494297	3.73992	2.03361e-06	3.42478e-05	2.54575	0.00122755	0.00661084	108.141	206.823	68.7086	1191.54	442.133	751.8	3277.4	1092.46	742.449	350.544	982.85	900.495
ENSDARG00000018179	acvrl1	266753	657.009	6.74789	1.01627e-08	3.14164e-07	3.49298	0.00305056	0.0149249	3.40755	0.00384983	0.0165699	39.324	4.59608	16.8758	2201.6	2024.37	2274.18	530.167	6.5811	144.489	422.014	121.184	98.7411
ENSDARG00000018192	ubr5	334627	3155.49	2.31487	0.000334936	0.00242583	2.67247	3.46239e-05	0.000383932	2.62012	4.9151e-05	0.000464319	498.923	367.686	1177.69	2549.89	5488.33	2146.91	5256.37	4222.14	3572.2	5414.71	4400.4	2770.66
ENSDARG00000018206	nck2a	393972	261.508	-3.81377	0.00249531	0.01244	-2.53841	0.0439338	0.117586	-4.66932	0.000222483	0.0016178	614.437	1054.8	777.492	117.932	0.507615	55.6373	21.2067	304.193	95.5848	58.7076	25.1811	12.4165
ENSDARG00000018257	ncoa1	563288	1552.59	4.11408	8.15522e-13	6.73825e-11	4.17193	3.9118e-13	4.78347e-11	3.64407	2.30647e-10	1.12817e-08	54.0705	135.584	189.25	2683.1	2287.31	1635.74	2817.6	1935.58	2123.61	1155.43	1821.7	1792.12
ENSDARG00000018259	atp1a3a	64610	2778.32	-0.692857	0.493265	0.649118	-2.72676	0.00702522	0.0287902	-3.25421	0.00129642	0.00688265	4441.15	3948.03	9396.2	1380.96	4161.43	5460.81	1497	715.878	474.219	73.1718	1567.52	223.498
ENSDARG00000018260	bmp7a	30584	38.0609	-3.19244	0.0597605	0.147007	-5.20697	0.002677	0.0134529	-4.4347	0.00960625	0.0340982	130.261	137.882	118.131	0	2.03046	40.3371	0	0.731234	9.63258	2.5525	1.57382	13.5991
ENSDARG00000018270	olfm1a	436764	373.928	-3.68747	0.00252712	0.0125735	-4.28992	0.000450685	0.00316467	-7.38289	3.0941e-09	1.0776e-07	415.36	1523.6	2015.45	8.55463	48.2234	250.368	52.0528	80.4357	69.6509	0	6.29528	17.1467
ENSDARG00000018303	etv4	30700	220.128	2.55823	0.012406	0.0442139	-0.798422	0.437778	0.601158	2.04064	0.0461723	0.115266	61.4437	73.5372	92.8169	662.984	406.092	274.709	36.6297	24.8619	69.6509	634.723	12.5906	291.493
ENSDARG00000018327	illr3	677740	29.1493	-10.0253	2.10625e-08	5.85839e-07	-8.6383	1.38023e-06	2.43432e-05	-6.38043	1.5857e-05	0.000178349	140.092	98.8156	106.076	0	0	0	0	0	0.740968	1.70167	0	2.36506
ENSDARG00000018328	rhocb	436718	422.563	-0.971613	0.172042	0.314862	-0.0270437	0.969666	0.984425	-2.41639	0.000708675	0.0042227	688.17	760.651	444.798	201.645	483.757	279.578	1004.43	619.355	234.146	57.8568	129.053	167.328
ENSDARG00000018351	hpda	394142	5697.34	15.8737	2.44823e-25	3.23655e-22	12.2472	1.02012e-15	2.29121e-13	8.85936	6.58662e-09	2.08001e-07	0	0	0	32160.5	12713.2	17923.6	3425.84	1275.27	383.821	96.9952	313.19	75.6818
ENSDARG00000018397	hpca	393696	472.096	-4.00092	0.00834406	0.0326073	-5.87891	0.000112609	0.00100962	-2.83725	0.0612897	0.142938	1494.31	1822.34	1329.57	15.2761	157.361	117.534	1.92788	11.6997	65.2051	0	145.578	504.348
ENSDARG00000018411	mknk1	555974	164.41	-3.82507	0.000683821	0.00435113	-1.6083	0.151325	0.290367	-0.946876	0.397843	0.555184	307.219	468.8	253.137	26.886	0	45.9008	65.5479	177.69	94.1029	124.222	179.415	230.002
ENSDARG00000018423	sulf2a	393910	91.1673	-4.16698	0.00309926	0.0148103	-7.52526	5.91878e-07	1.18113e-05	-5.21338	0.000243804	0.00174176	351.458	234.4	419.484	0	8.12184	47.9872	0.96394	0	4.44581	5.10501	17.312	4.73011
ENSDARG00000018426	aldh7a1	334197	1606.86	2.53398	0.00197603	0.0103109	0.139991	0.864361	0.919997	1.49435	0.0681161	0.154935	725.036	535.443	540.025	5753.6	2358.89	2313.82	235.201	987.165	760.974	3485.02	550.05	1037.08
ENSDARG00000018441	heg1	406202	394.898	5.41558	0.000319742	0.00233611	3.26165	0.0302668	0.0888997	1.89699	0.207923	0.351965	4.9155	2.29804	74.7357	9.77672	1953.3	1586.36	410.639	95.7916	291.2	205.902	6.29528	97.5585
ENSDARG00000018459	msrb2	405857	723.605	1.93455	0.188931	0.33625	-3.45738	0.0191641	0.0624272	-11.1286	3.59937e-09	1.22451e-07	656.219	841.082	270.013	3371.75	936.042	2446.65	0	5.11864	155.603	0	0.78691	0
ENSDARG00000018460	mbnl2	560384	3092.58	2.25855	1.32768e-05	0.000157733	1.1217	0.0305743	0.0895181	1.10322	0.0334199	0.0900926	1300.15	1273.11	1098.13	6933.53	6192.9	4438.47	3401.74	1803.95	2782.33	3416.1	3043.77	1426.72
ENSDARG00000018478	agxtb	79378	172.449	7.2523	4.96368e-07	9.3039e-06	0.704314	0.631659	0.761373	0.59638	0.684718	0.795909	9.831	0	3.61624	1145.71	498.986	369.988	0	8.7748	12.5964	0	11.0167	8.86896
ENSDARG00000018524	midn	323713	6760.81	2.02296	6.33141e-07	1.14752e-05	3.01783	1.07812e-13	1.5115e-11	3.21539	2.41935e-15	4.12808e-13	1364.05	1070.89	1178.89	4239.43	5505.59	4940.6	12808.8	9202.58	7256.29	12510.7	11027	10024.9
ENSDARG00000018542	hapln4	559818	35.1388	-10.3149	4.24038e-06	5.94499e-05	-9.88974	1.03552e-05	0.000138727	-10.023	7.8571e-06	9.61861e-05	196.62	105.71	119.336	0	0	0	0	0	0	0	0	0
ENSDARG00000018562	cope	492492	490.272	-2.56866	0.0161729	0.0542412	-3.53955	0.000933574	0.00575984	-2.80452	0.00866713	0.0315639	1290.32	2187.73	731.686	64.7708	419.29	225.331	7.71152	68.0047	286.013	96.9952	277.779	227.637
ENSDARG00000018566	flnca	100048921	78.7061	8.33881	1.71272e-08	4.93483e-07	6.83508	3.90585e-06	6.03361e-05	4.34525	0.0035567	0.0155639	0	2.29804	0	166.815	291.371	207.249	112.781	70.9297	51.1268	5.10501	31.4764	5.32137
ENSDARG00000018569	tnfrsf1a	406471	1847.82	3.09347	4.84949e-07	9.1586e-06	1.04306	0.0899463	0.198876	2.05221	0.000844937	0.00487494	454.684	781.333	174.785	3165.82	5228.44	3626.16	1137.45	860.662	903.98	1688.91	1613.95	2537.7
ENSDARG00000018587	zgc:152658	767632	13.7123	-8.78262	6.06489e-07	1.10815e-05	-3.14666	0.0194681	0.0631651	-6.1423	8.77972e-05	0.00075459	71.2747	45.9608	28.9299	0	0	0	3.85576	2.92493	9.63258	0	0.78691	1.18253
ENSDARG00000018593	parp16	405842	723.518	2.20248	0.00594829	0.0249407	1.4069	0.0790015	0.180767	0.0502691	0.949993	0.968313	383.409	280.361	271.218	1174.43	1458.89	1668.42	290.146	409.491	1778.32	110.609	440.67	416.25
ENSDARG00000018600	retsat	325922	621.374	-1.20383	0.152452	0.288311	-2.49443	0.00306715	0.0149888	-0.809991	0.335636	0.493828	1327.18	1192.68	898.033	799.247	581.219	102.929	146.519	191.583	268.23	513.054	203.023	1232.79
ENSDARG00000018621	slc6a19a.1	553256	19.4261	-4.58257	0.00785796	0.0310861	-0.456091	0.783681	0.866509	-6.53667	0.000834084	0.0048216	39.324	48.2588	43.3949	1.83313	3.55331	0	0	16.0871	79.2835	0	0.78691	0.591264
ENSDARG00000018637	sec61g	436772	148.499	-1.76428	0.0473998	0.123195	-2.86634	0.00134588	0.00772466	-2.09242	0.0188614	0.0581526	405.529	533.145	131.39	101.433	191.371	21.5595	73.2595	44.6053	28.8977	136.984	55.8706	57.9439
ENSDARG00000018658	aar2	431768	143.838	-0.47664	0.721766	0.823431	-4.3254	0.00141185	0.00802271	-0.69469	0.603862	0.734384	275.268	158.565	289.299	18.3313	23.8579	477.786	1.92788	5.11864	28.8977	128.476	303.747	14.7816
ENSDARG00000018687	itga2b	445380	67.7767	-3.96816	0.079495	0.181194	-6.58756	0.0042864	0.0196436	-4.07922	0.0716848	0.161071	105.683	280.361	331.489	0	13.198	32.6869	0	0	7.40968	0	42.4931	0
ENSDARG00000018688	elk3	557074	2276.06	5.79048	2.68023e-27	5.47596e-24	5.6919	1.98984e-26	3.36911e-23	5.28818	4.9564e-23	3.11701e-20	58.986	39.0667	85.5844	3114.5	3493.91	3667.89	3291.86	4279.18	2026.55	3147.24	2151.41	1956.49
ENSDARG00000018693	cdh2	30291	1134.13	-1.47059	0.121975	0.244669	-1.7624	0.0638649	0.154669	-3.41319	0.000335591	0.00226956	1698.3	2171.65	3909.16	1202.54	948.225	656.521	442.449	1471.24	379.375	17.8675	355.683	356.532
ENSDARG00000018742	psme4b	553346	1535.35	1.92824	0.000884122	0.00537311	2.02427	0.000482499	0.00334708	2.1592	0.000196697	0.0014602	331.796	395.263	652.129	2411.18	1771.07	1074.5	1267.58	2516.91	1833.89	2966.86	1643.85	1559.16
ENSDARG00000018757	klf5l	562670	103.503	1.07876	0.305222	0.47135	2.6112	0.0129272	0.0460273	2.18834	0.0372914	0.0980788	44.2395	32.1725	14.465	52.5499	105.584	31.9915	106.997	321.012	122.26	83.3818	313.19	14.1903
ENSDARG00000018782	kdm4aa	100003413	3550.56	5.14762	7.88221e-14	8.55772e-12	5.55959	7.01351e-16	1.65994e-13	5.01266	3.43615e-13	3.68941e-11	135.176	39.0667	191.661	6378.09	3450.26	3204.02	8380.5	4758.14	4201.29	5233.49	2553.52	4081.49
ENSDARG00000018787	efna1b	494151	294.043	-2.08407	0.114723	0.234261	-6.11097	4.79485e-06	7.22873e-05	-9.79201	5.27936e-11	3.06607e-09	1246.08	1089.27	484.576	453.395	69.0357	142.571	0	9.50604	31.1206	0	0	2.95632
ENSDARG00000018788	st8sia2	555134	75.1612	-5.42082	0.000288449	0.0021423	-9.95803	1.31132e-07	3.15632e-06	-5.46337	0.000272164	0.00190844	380.951	284.957	195.277	0	7.61423	12.5184	0.96394	0	0	10.21	9.44292	0
ENSDARG00000018809	abhd3	447830	1027.28	-3.03833	0.00357881	0.0165733	-3.40452	0.00110251	0.00657297	-3.41392	0.00106711	0.00590303	4212.58	3258.62	1939.51	175.981	797.463	171.78	70.3676	51.9176	766.16	194.841	501.262	186.839
ENSDARG00000018820	flncb	570288	693.381	-2.37486	0.000384379	0.00271481	2.72073	4.10347e-05	0.000439734	0.991687	0.135187	0.257539	329.338	282.659	239.877	23.2197	76.1423	64.6784	2052.23	2128.62	1430.81	422.014	985.998	284.989
ENSDARG00000018846	dgat2	565316	88.2142	4.68703	5.57064e-05	0.000541968	-2.68922	0.0350402	0.0990077	-3.73969	0.00627494	0.0244786	9.831	16.0863	13.2596	459.506	302.031	248.977	0	0	5.92774	0	2.36073	0.591264
ENSDARG00000018856	dclk1a	558997	196.181	-6.22272	9.6769e-05	0.000867486	-2.43076	0.124238	0.251758	-3.11559	0.0489101	0.120474	584.944	404.455	801.6	0	2.53808	21.5595	224.598	32.9055	74.8377	158.255	0	48.4836
ENSDARG00000018896	mmp24	571143	20.6791	-1.41361	0.458839	0.618667	-8.66633	0.000108146	0.000976775	-8.7996	8.45635e-05	0.000733384	73.7325	13.7882	92.8169	46.4394	0.507615	20.864	0	0	0	0	0	0
ENSDARG00000018913	hmbox1b	100317353	405.447	2.11891	0.0108515	0.0398555	2.38075	0.00420935	0.0193792	1.95212	0.0189571	0.0583424	115.514	45.9608	174.785	160.705	933.504	371.379	711.388	780.226	266.007	661.099	255.746	389.052
ENSDARG00000018921	fam84a	393590	70.6164	-1.04238	0.548097	0.696387	-1.81499	0.296234	0.463789	-4.418	0.0117854	0.0401871	137.634	174.651	154.293	42.7731	3.04569	180.821	0	9.50604	123.001	0	3.93455	17.7379
ENSDARG00000018923	fat2	568468	562.882	-4.77196	0.000101257	0.00090242	-3.19106	0.00924071	0.0355465	-2.03649	0.0964633	0.200496	663.592	2355.49	1840.67	1.22209	10.6599	166.217	55.9085	304.924	171.163	513.904	455.621	215.22
ENSDARG00000018944	hoga1	405806	122.98	4.26992	0.0102686	0.0380821	-1.40027	0.405268	0.572022	-0.839212	0.61641	0.743889	49.155	0	20.492	686.204	533.503	121.011	25.0624	0.731234	0.740968	24.6742	0	14.1903
ENSDARG00000018953	gclm	333974	82.7061	-3.32714	0.000534037	0.00355298	-2.24908	0.0187931	0.0614826	-2.69286	0.00497281	0.0203361	270.352	218.314	189.25	29.3302	22.8427	15.3003	19.2788	108.223	14.8194	8.50835	66.1004	30.1545
ENSDARG00000018958	nrarpb	353225	674.72	1.09961	0.368291	0.534548	0.590728	0.628905	0.759218	-3.04169	0.013039	0.0434457	508.754	783.631	405.019	963.618	1593.91	1079.36	1774.61	461.408	320.098	8.50835	195.941	1.77379
ENSDARG00000018966	cyb5r1	336553	249.762	-3.75519	0.000390516	0.00275469	-3.65788	0.000556657	0.0037677	-5.72602	8.91354e-08	2.03523e-06	860.212	1144.42	552.08	129.542	54.8224	4.86827	109.889	41.6803	51.1268	17.0167	29.1157	2.36506
ENSDARG00000018967	gabbr1a	373873	98.9547	0.846323	0.562308	0.708372	0.738341	0.613314	0.746911	-6.8049	4.42991e-05	0.000425794	54.0705	73.5372	137.417	238.308	162.437	76.5013	0	364.154	78.5426	1.70167	0.78691	0
ENSDARG00000018968	acvr1ba	30183	357.944	-3.22596	0.00409874	0.0185454	-3.00504	0.00751108	0.0302904	-3.21762	0.00420835	0.0177861	852.839	988.156	1366.94	210.811	37.5635	94.5835	268.939	14.6247	116.332	12.7625	64.5266	267.251
ENSDARG00000018973	clptm1	795480	556.032	-0.888951	0.383592	0.549127	-2.91719	0.00429905	0.0196876	-2.70056	0.00818727	0.0302315	1093.7	919.215	1640.57	817.578	647.209	508.386	7.71152	331.98	143.748	166.764	342.306	53.2137
ENSDARG00000018989	hspa4b	334086	3031.51	2.68848	3.70068e-06	5.26431e-05	2.14212	0.000227195	0.00180742	1.50049	0.00981851	0.0346701	634.099	868.659	972.769	6799.1	3858.89	5306.41	4117.95	5092.31	1721.27	2498.05	1475.46	3033.18
ENSDARG00000018997	cplx2l	436732	490.77	-8.13673	1.83408e-08	5.20444e-07	-11.8902	1.61593e-11	1.29811e-09	-12.8598	3.51146e-12	2.9842e-10	1631.95	2801.31	1433.24	0	19.2894	1.39093	0	0	1.48194	0	0	0.591264
ENSDARG00000019008	erp44	393866	314.059	-0.544908	0.506116	0.66073	-1.93884	0.018221	0.0600125	-2.20038	0.00738689	0.0278281	521.043	668.729	552.08	231.586	894.418	67.4603	192.788	105.298	156.344	120.819	129.84	128.304
ENSDARG00000019013	barhl1b	553186	125.612	-4.17694	0.015062	0.0513664	-6.56685	0.000176888	0.00146481	-2.40688	0.160429	0.29061	233.486	291.851	676.237	0	0.507615	66.0693	0	0.731234	11.8555	23.8234	116.463	86.3245
ENSDARG00000019025	podn	100536479	21.4473	-1.65994	0.597823	0.73611	7.9432	0.0065038	0.0269849	-1.36805	0.663733	0.78136	0	0	0	0	0	0	2.89182	87.0168	167.459	0	0	0
ENSDARG00000019033	tmem59	566384	867.992	-3.93505	0.000160796	0.00132564	-5.37618	2.71066e-07	5.9724e-06	-4.00043	0.000125362	0.00101521	3165.58	4062.93	1814.15	331.186	124.366	135.616	4.8197	57.7675	154.862	74.0226	82.6255	407.972
ENSDARG00000019038	sgsm3	406635	258.201	-1.04469	0.331183	0.497393	-2.09982	0.0510759	0.131268	-2.99597	0.00543959	0.0218276	511.212	461.906	707.578	500.446	82.2337	232.286	13.4952	70.1984	308.242	32.3317	149.513	28.9719
ENSDARG00000019096	myl7	30592	83.5414	7.79741	7.74622e-05	0.000719969	0.601109	0.767696	0.85608	-2.49556	0.277408	0.431643	4.9155	0	0	714.923	190.356	84.8469	0	0	6.66871	0	0.78691	0
ENSDARG00000019098	cd82a	324098	5507.44	-6.04954	1.28676e-05	0.000153659	-6.24374	6.74604e-06	9.64202e-05	-7.57569	4.81126e-08	1.17798e-06	18327.4	34433.8	11183.8	210.811	89.8479	664.866	309.425	376.585	157.826	22.1217	0	312.779
ENSDARG00000019117	parvb	325686	120.803	-9.92911	2.35721e-10	1.13682e-08	-3.68864	0.00159229	0.00878833	-2.01721	0.0826173	0.178739	206.451	638.855	248.315	0	1.01523	0	19.2788	38.0242	27.4158	83.3818	183.35	3.54758
ENSDARG00000019130	plk2b	565576	463.77	3.13245	4.48285e-05	0.000449165	3.2619	2.14536e-05	0.000258465	2.38167	0.00192775	0.00949891	68.817	50.5568	106.076	963.618	468.529	554.287	285.326	837.994	1049.21	458.6	595.691	126.53
ENSDARG00000019156	haus5	492797	201.329	2.78158	0.0283474	0.083771	3.62968	0.00421851	0.0194133	2.26349	0.0745395	0.165622	27.0352	4.59608	63.8869	13.443	194.417	455.531	557.157	244.232	392.713	11.0609	131.414	320.465
ENSDARG00000019160	sh3bp5la	406439	312.841	-0.40554	0.688525	0.80338	-2.31008	0.0226433	0.070869	-4.14946	4.6185e-05	0.000440649	528.416	910.023	426.717	879.905	502.031	25.7323	223.634	112.61	40.0122	24.6742	40.1324	40.2059
ENSDARG00000019205	fam120c	557842	5685.27	0.98062	0.0112731	0.0410354	1.47734	0.000134654	0.00116642	2.02727	1.60997e-07	3.43863e-06	1887.55	2222.2	2825.49	4026.18	5096.96	4567.13	6229.95	6057.54	7029.56	8415.61	11592.8	8272.37
ENSDARG00000019207	abo	563897	64.4311	-6.16353	0.000279139	0.00208626	2.67582	0.028635	0.0850932	3.22158	0.00837135	0.0307577	31.9507	0	14.465	0	0	0.695467	44.3412	84.0919	166.718	45.9451	185.711	199.256
ENSDARG00000019235	sema3aa	30266	194.051	-2.01654	0.0161837	0.054266	0.276741	0.740652	0.837657	-2.77097	0.00100127	0.00560218	172.042	156.267	564.134	23.8308	106.092	91.1062	554.266	345.874	183.76	44.2434	64.5266	22.468
ENSDARG00000019274	rasd1	393504	78.6811	-2.82705	0.143628	0.2761	-5.07694	0.00917429	0.035359	-8.06887	8.90502e-05	0.000763871	191.704	344.706	267.602	0	113.198	0	20.2427	0	3.70484	0.850835	1.57382	0.591264
ENSDARG00000019300	ints7	286776	287.087	1.11453	0.145768	0.278761	1.52866	0.0460299	0.121819	2.68193	0.00045831	0.00294708	93.3945	34.4706	147.061	380.07	93.4012	125.184	152.303	356.111	288.977	678.966	492.606	602.498
ENSDARG00000019302	mid1ip1b	393805	590.831	-3.19273	0.0507218	0.129544	-3.77349	0.0209788	0.0668546	-5.25993	0.00130916	0.00693859	1850.69	2573.8	1441.68	216.31	87.3098	337.997	314.244	0	114.85	0	125.906	27.1981
ENSDARG00000019304	phactr3b	553558	94.9775	-3.74129	0.00154096	0.00845908	-2.91974	0.0133144	0.0471087	-8.75863	1.26226e-09	4.97914e-08	309.676	422.839	209.742	6.11045	23.3503	41.0325	104.106	2.92493	17.7832	0	1.57382	0.591264
ENSDARG00000019312	rab39ba	562596	80.302	-11.4817	2.50748e-10	1.19645e-08	-10.0947	2.66314e-08	8.0853e-07	-5.85868	3.44442e-05	0.00034321	285.099	351.6	309.791	0	0	0	0	0	0.740968	0.850835	14.9513	0.591264
ENSDARG00000019316	fer1l6	100535460	156.3	3.3531	0.0733543	0.170841	3.76964	0.0441196	0.117946	9.77742	1.39935e-07	3.0466e-06	2.45775	0	0	0	14.2132	6.95467	4.8197	19.7433	3.70484	49.3484	1519.52	254.835
ENSDARG00000019332	ndufb4	406306	272.049	-1.92586	0.0458711	0.120405	-2.56558	0.00791472	0.0315143	-1.44806	0.133231	0.254561	619.353	926.109	270.013	106.322	141.117	230.2	11.5673	186.465	108.181	435.628	91.2815	138.356
ENSDARG00000019335	hes6	373116	200.545	-2.25398	0.0662891	0.158673	-3.72596	0.00247666	0.012616	-3.01473	0.0141589	0.0463837	528.416	650.345	529.177	56.2161	5.07615	296.964	5.78364	103.835	19.2652	101.249	86.5601	23.6506
ENSDARG00000019341	gpc1a	553367	107.504	-8.62802	9.54779e-11	4.95467e-09	-5.24384	1.17944e-05	0.000154897	-11.5957	3.20569e-12	2.74554e-10	400.613	326.321	526.766	0	0.507615	2.78187	9.6394	21.937	1.48194	0	0	0
ENSDARG00000019353	sparc	321357	500.218	-4.52501	0.000201421	0.00158666	-1.71641	0.157763	0.299484	-3.89135	0.00138281	0.00725208	3111.51	641.153	489.398	2.44418	127.411	54.2464	154.23	976.197	160.049	160.808	96.7899	28.3807
ENSDARG00000019355	coa7	555268	112.597	1.12871	0.349297	0.515166	-3.59072	0.00339423	0.0162803	-6.81742	6.30031e-07	1.12379e-05	162.211	137.882	112.103	34.2185	593.91	272.623	30.8461	0.731234	2.96387	1.70167	0.78691	1.18253
ENSDARG00000019383	cdc42bpb	567039	518.616	-1.82817	0.0305112	0.0884558	-1.8176	0.0315341	0.09163	-2.69355	0.00145236	0.00754848	1177.26	1001.94	1439.26	386.18	258.884	374.161	354.73	175.496	496.448	159.957	23.6073	375.453
ENSDARG00000019392	stat5a	369197	792.163	3.4701	1.01699e-06	1.73351e-05	4.05786	1.0864e-08	3.81383e-07	4.36258	7.90776e-10	3.30879e-08	63.9015	18.3843	108.487	873.794	874.113	388.766	1066.12	1371.06	774.311	1683.8	1425.88	857.333
ENSDARG00000019396	rergla	436767	130.879	-6.64494	0.000887106	0.00538833	-10.6924	3.3796e-06	5.30587e-05	-3.5383	0.0739498	0.164681	442.395	728.478	261.575	0	14.2132	0	0	0	0.740968	10.21	0	112.931
ENSDARG00000019404	atp5d	335709	545.898	-1.24221	0.105856	0.221508	-2.71401	0.000421189	0.00299251	-2.13834	0.0054158	0.0217452	1351.76	1496.02	787.135	533.442	438.072	564.719	213.031	107.491	233.405	555.595	61.379	208.716
ENSDARG00000019438	rnf13	793981	1124.71	-1.57034	0.0145517	0.0500205	-2.18174	0.000692444	0.00449466	-2.40734	0.000181807	0.00137463	2317.66	3596.43	1817.76	1149.99	724.367	728.849	775.008	665.423	263.784	646.635	230.565	580.03
ENSDARG00000019442	amotl1	101884950	121.674	3.20879	0.000225219	0.00174237	4.75462	4.42364e-08	1.25962e-06	0.361218	0.683443	0.795099	7.37325	4.59608	24.1083	81.88	61.929	207.249	460.763	236.188	327.508	8.50835	15.7382	24.2418
ENSDARG00000019451	pcsk2	100004460	54.3065	-5.03638	0.01966	0.0629401	-1.5306	0.474659	0.632941	-6.18612	0.00480471	0.0198041	68.817	29.8745	370.062	0	14.2132	0	0	161.603	0.740968	0.850835	0.78691	4.73011
ENSDARG00000019457	tfe3b	564996	128.429	1.75103	0.114797	0.234371	2.7729	0.0124533	0.0447819	3.28424	0.00306326	0.0138451	34.4085	0	38.5732	36.6627	36.0407	175.258	154.23	119.922	228.959	83.3818	389.52	244.192
ENSDARG00000019492	shbg	322604	472.628	8.97714	1.67159e-08	4.84113e-07	-0.907122	0.588569	0.727379	-1.03457	0.537262	0.679285	4.9155	6.89412	0	5305.7	224.366	118.229	0	5.11864	0.740968	3.40334	1.57382	0.591264
ENSDARG00000019498	cry5	83776	97.5556	-3.29602	0.0281558	0.0832925	-4.01273	0.00784069	0.0313044	-0.625211	0.676082	0.790043	238.402	144.776	262.78	9.77672	0.507615	55.6373	0	8.7748	31.1206	17.0167	315.551	86.3245
ENSDARG00000019501	NA	NA	1261.6	3.55383	5.86145e-08	1.45077e-06	3.21528	9.32648e-07	1.74562e-05	3.84326	4.50177e-09	1.49907e-07	73.7325	135.584	204.92	1539.83	1612.19	1735.19	755.729	1850.75	1258.16	3224.66	956.882	1791.53
ENSDARG00000019503	zgc:103759	449987	5.74328	-7.6696	0.00539226	0.0230216	-6.28264	0.0226442	0.070869	-6.4159	0.0199262	0.0606674	12.2887	32.1725	22.9029	0	0	0	0.96394	0	0	0	0	0.591264
ENSDARG00000019507	mcm5	286747	1312.51	1.9797	0.00104967	0.0061706	3.07966	3.41793e-07	7.30409e-06	3.37269	2.34314e-08	6.26669e-07	211.366	121.796	327.873	1335.13	718.783	561.242	2162.12	2364.08	1079.59	2448.7	2184.46	2234.98
ENSDARG00000019521	mpx	337514	3354.8	4.391	1.4972e-07	3.25732e-06	4.43067	1.15736e-07	2.83051e-06	6.60671	2.69256e-15	4.55892e-13	113.056	39.0667	132.596	716.756	2372.09	2901.49	2391.54	2824.76	941.029	2910.71	15278.6	9635.83
ENSDARG00000019532	fads2	140615	444.822	-2.96967	0.0137155	0.0478793	-12.4141	1.7073e-13	2.26382e-11	-8.92191	1.97683e-12	1.78328e-10	1430.41	2047.55	1246.4	487.614	16.7513	98.7563	0	0	0.740968	0	5.50837	4.13885
ENSDARG00000019541	gpt2l	403086	1615.86	-0.723722	0.460977	0.620312	-3.27057	0.000870451	0.00543686	-3.33212	0.000693497	0.00414347	4736.08	3217.25	2768.84	3693.16	1274.11	1525.16	454.016	66.5423	590.551	46.7959	731.039	286.763
ENSDARG00000019564	asap2b	560581	410.122	4.20332	0.000335994	0.00243036	3.9798	0.000687591	0.00446579	5.08323	1.44448e-05	0.000164228	29.493	0	40.9841	954.452	215.229	142.571	66.5119	568.9	488.298	1192.02	821.534	401.468
ENSDARG00000019566	neurod1	30169	2497.4	-4.38977	0.00273213	0.0134007	-7.16176	1.06184e-06	1.95255e-05	-8.25114	2.00504e-08	5.46877e-07	5441.46	10692.8	12192.8	38.4958	410.153	902.716	18.3149	160.14	19.2652	0.850835	0.78691	91.0546
ENSDARG00000019572	taf7	100002261	646.711	-2.67451	0.00556695	0.0236416	-1.16509	0.226906	0.385786	-1.52517	0.113724	0.226287	1349.3	1762.6	867.898	315.299	254.315	53.5509	1196.25	287.375	291.2	321.616	964.751	96.376
ENSDARG00000019588	chico	30067	264.865	2.24914	0.0118297	0.0425173	1.59207	0.0750053	0.173961	2.15638	0.0158284	0.0505878	36.8662	94.2196	108.487	195.534	725.89	221.158	46.2691	378.779	299.351	427.97	449.326	194.526
ENSDARG00000019601	col12a1b	562946	255.218	3.93055	9.10223e-05	0.000824853	2.99123	0.00292127	0.0144171	3.53746	0.00043	0.00279773	4.9155	41.3647	38.5732	930.01	262.437	111.97	93.5022	468.721	117.814	277.372	370.635	345.298
ENSDARG00000019644	ldhba	30497	2219.85	-2.95161	7.94357e-07	1.39799e-05	-3.5995	1.78796e-09	8.32026e-08	-3.52538	3.78864e-09	1.28691e-07	6807.97	6174.83	7530.22	1269.75	1051.27	330.347	673.794	623.742	394.936	593.883	433.587	753.861
ENSDARG00000019646	twist3	30176	317.336	5.60635	3.04388e-05	0.000322985	7.10216	1.25997e-07	3.05095e-06	7.30536	5.44559e-08	1.31862e-06	0	0	9.64331	336.686	184.772	15.9957	114.709	786.076	615.003	235.681	768.024	741.445
ENSDARG00000019651	zgc:162239	558037	31.5484	2.09438	0.115183	0.234886	4.7524	0.000320534	0.00239	2.4455	0.0657725	0.150726	4.9155	0	4.82166	31.7743	3.55331	7.65013	167.726	18.2808	85.2113	14.4642	11.8036	28.3807
ENSDARG00000019693	clcn5a	562336	314.254	-1.03302	0.238327	0.396195	-1.00887	0.249627	0.412348	-2.30837	0.00854007	0.0312333	599.691	567.615	556.901	516.333	148.224	178.04	88.6825	264.707	503.117	28.0776	118.036	201.621
ENSDARG00000019702	aldocb	369193	3203.92	-6.16201	4.61516e-12	3.20127e-10	-5.09231	1.06868e-08	3.76967e-07	-4.82628	5.89398e-08	1.41784e-06	12291.2	7709.92	15646.3	347.074	47.2082	103.625	334.487	120.654	589.81	571.761	548.476	136.582
ENSDARG00000019713	oatx	555218	303.085	2.55588	0.00720073	0.0289394	-7.05674	9.25403e-10	4.61883e-08	-4.88602	9.17063e-07	1.5508e-05	154.838	206.823	163.936	1194.59	1094.42	801.178	0.96394	2.1937	0.740968	2.5525	0	14.7816
ENSDARG00000019732	mtch2	30655	1054.73	-0.0929371	0.904938	0.944703	-0.927076	0.233685	0.393876	-2.19063	0.00492056	0.0201688	1391.09	2346.3	981.207	1201.93	1843.66	1377.72	1746.66	276.406	458.659	180.377	338.371	514.4
ENSDARG00000019743	dctn1a	407638	1465.89	0.995584	0.106584	0.22266	0.511908	0.406851	0.57328	2.11838	0.000594123	0.00365388	466.972	905.427	635.253	1410.9	1245.69	1346.42	698.857	998.865	1164.8	5129.68	1253.55	2334.31
ENSDARG00000019752	rom1a	393767	47.0597	0.00671718	0.996803	0.998565	-5.3303	0.00227839	0.011775	-6.47041	0.000367714	0.00244894	211.366	59.749	6.02707	195.534	74.6194	7.65013	0.96394	5.84987	0	0	0	2.95632
ENSDARG00000019763	acp5a	406801	150.753	4.02805	0.00753806	0.0300426	2.48565	0.0995109	0.214528	3.83151	0.0110427	0.038139	34.4085	0	14.465	370.293	370.559	53.5509	34.7018	103.104	134.856	0.850835	177.842	514.4
ENSDARG00000019765	zgc:158803	100038767	1902.94	2.85731	9.35213e-11	4.87656e-09	2.77083	3.38682e-10	1.91147e-08	2.4463	2.95713e-08	7.70288e-07	385.867	275.765	449.619	3029.56	2972.59	2062.06	2089.82	2638.29	2866.8	2013.93	1594.28	2456.7
ENSDARG00000019772	si:ch1073-280e3.1	563828	262.314	11.2588	2.04965e-09	7.84733e-08	9.08253	1.34127e-06	2.37511e-05	4.11288	0.0304868	0.0842176	0	0	0	1888.13	178.173	496.563	5.78364	544.038	17.0423	4.25417	5.50837	8.27769
ENSDARG00000019808	evpla	373136	275.563	0.183526	0.877784	0.928082	2.06206	0.0835021	0.188123	4.00234	0.000774675	0.00454461	115.514	27.5765	6.02707	4.27731	32.4874	131.443	122.42	411.685	83.7293	1186.06	618.511	567.022
ENSDARG00000019810	nfe2l3	406512	1852.62	2.67219	0.00106563	0.00623833	1.78384	0.0289352	0.0859039	0.743706	0.362544	0.519968	572.656	767.545	439.976	1322.3	6788.84	3231.83	3461.51	2118.38	548.316	1540.01	595.691	844.325
ENSDARG00000019815	fn1a	100005469	854.966	5.77732	9.9904e-07	1.71001e-05	5.45911	3.79854e-06	5.90882e-05	3.06646	0.00946251	0.0337404	12.2887	0	80.7627	2560.28	849.748	1790.83	843.448	2831.34	496.448	202.499	480.802	111.158
ENSDARG00000019842	cnot3b	327627	1322.53	3.07349	0.000161672	0.00133092	4.01517	8.28132e-07	1.57409e-05	3.3189	4.62928e-05	0.000441264	157.296	75.8353	212.153	859.129	1349.24	1548.11	5151.3	1044.2	1020.31	1425.15	679.103	2348.5
ENSDARG00000019856	atp1a1b	64616	4423.02	-8.38672	2.18065e-06	3.33161e-05	-10.4467	4.49122e-09	1.82391e-07	-12.1094	1.94952e-11	1.31629e-09	21576.6	12588.7	18703.2	0	52.2844	105.711	0	0	37.7893	8.50835	2.36073	1.18253
ENSDARG00000019861	fgl2a	565637	104.083	-8.20189	1.8441e-05	0.000208893	-1.10866	0.536684	0.685865	-4.03288	0.0252039	0.0726509	208.909	301.043	307.381	0	2.03046	0.695467	0	87.0168	291.941	0	46.4277	3.54758
ENSDARG00000019874	hsph1	557824	80.3883	-3.76936	0.0140457	0.0487211	-3.60204	0.0190796	0.0622281	-0.665168	0.662877	0.780746	147.465	273.467	119.336	39.1069	0.507615	0	7.71152	26.3244	10.3735	11.9117	48.7884	279.668
ENSDARG00000019897	gpat4	678522	251.553	-3.34822	0.00675383	0.0275773	-2.22198	0.0720236	0.168758	-3.22025	0.0091988	0.033014	756.987	500.972	867.898	88.6015	0	120.316	255.444	84.8231	115.591	41.6909	69.2481	117.07
ENSDARG00000019902	rcvrn2	335650	112.795	2.20314	0.0886824	0.195883	-0.492951	0.7041	0.813412	-5.76553	6.00146e-05	0.00054699	46.6972	147.074	20.492	163.149	631.473	189.167	25.0624	2.1937	124.483	0	0.78691	2.95632
ENSDARG00000019917	epb41l3b	407981	1467.2	4.3891	1.93605e-08	5.44564e-07	1.80911	0.020669	0.0660682	2.95945	0.000152478	0.0011931	127.803	41.3647	358.008	4853.53	4161.43	2086.4	544.626	524.295	787.648	1249.88	2041.24	830.134
ENSDARG00000019924	cmpk	406383	746.311	-0.99686	0.299073	0.465469	0.105204	0.912721	0.95052	-2.52673	0.00855681	0.031276	1022.42	1629.31	605.118	727.144	517.767	386.68	2060.9	954.991	486.816	20.42	110.167	433.988
ENSDARG00000019932	slc5a11	492334	244.928	5.4758	0.000815351	0.00502012	4.83141	0.00314838	0.0152843	5.61803	0.000593903	0.00365388	14.7465	4.59608	4.82166	177.814	815.23	69.5467	0	34.368	645.383	134.432	140.07	898.13
ENSDARG00000019951	sec62	563660	786.726	-0.578583	0.362105	0.528301	-1.50681	0.017719	0.0586749	-2.25328	0.000394738	0.00260137	1344.39	1829.24	1058.35	769.306	1529.44	534.119	435.701	321.743	731.335	173.57	294.304	419.206
ENSDARG00000019963	sfxn1	445143	397.589	6.2778	7.02502e-13	5.84741e-11	2.17097	0.0134553	0.0474124	3.0909	0.000419876	0.00274403	29.493	4.59608	18.0812	1636.99	1292.9	1110.66	41.4494	96.5228	96.3258	315.66	59.8051	68.5866
ENSDARG00000019969	smarcd3b	562140	490.703	-0.702388	0.539135	0.6893	-3.20958	0.00508237	0.0223915	-3.4561	0.00255724	0.0119506	943.776	1261.62	1041.48	220.587	1504.06	270.537	64.584	34.368	251.929	33.1826	11.0167	251.287
ENSDARG00000019973	stk38a	406765	554.14	3.03713	0.000353099	0.00253289	2.70152	0.00148679	0.00833907	2.8054	0.000967782	0.00545223	81.1057	39.0667	171.169	130.764	1287.82	986.172	415.458	723.19	766.901	872.957	514.639	660.442
ENSDARG00000019976	idi1	553513	403.227	0.558872	0.707069	0.814113	-4.54411	0.00236445	0.0121371	-1.75789	0.237461	0.386594	508.754	841.082	371.267	391.069	2079.19	64.6784	8.67546	15.3559	49.6448	487.528	0.78691	20.6942
ENSDARG00000019986	grhprb	402985	992.343	8.13978	3.82408e-10	1.73271e-08	3.95479	0.00236874	0.0121478	-2.73387	0.0500644	0.122713	4.9155	34.4706	1.20541	6086.01	3129.95	2027.29	523.42	43.1428	51.8677	1.70167	0	4.13885
ENSDARG00000019990	cabp1a	449789	20.6505	-2.61515	0.240824	0.399195	-7.07393	0.00402403	0.0186508	-4.31915	0.0554454	0.132653	58.986	85.0274	59.0653	1.22209	0	31.9915	0	1.46247	0	0	0	10.0515
ENSDARG00000020001	rad23aa	445284	139.956	3.0156	0.00516904	0.0222589	1.15664	0.284405	0.451369	0.177406	0.86983	0.918354	81.1057	6.89412	47.0111	20.1645	571.575	499.345	112.781	123.578	64.4642	36.5859	64.5266	51.44
ENSDARG00000020028	cps1	555623	160.876	-3.58365	0.0511808	0.130486	6.77306	6.35017e-06	9.17149e-05	5.13832	0.000618969	0.00378659	0	0	12.0541	0	1.01523	0	20.2427	718.071	712.07	144.642	114.889	207.534
ENSDARG00000020031	cldn11a	436897	230.299	2.10969	0.112533	0.231091	4.6751	0.000430975	0.00304728	3.93026	0.00308645	0.0139356	14.7465	32.1725	13.2596	12.8319	0.507615	245.5	611.138	538.919	380.857	461.153	331.289	121.209
ENSDARG00000020043	cnot8	406788	161.886	-3.37208	0.00113536	0.00657463	-0.572007	0.578793	0.719478	-1.27618	0.215803	0.360973	272.81	413.647	203.715	30.5522	19.2894	36.1643	447.268	21.2058	130.41	118.266	225.056	24.2418
ENSDARG00000020053	nkd1	751108	417.439	-3.60563	2.11071e-05	0.000234542	-1.3215	0.117933	0.2426	-0.982056	0.245123	0.394909	865.128	838.784	814.86	44.6063	47.7158	114.752	632.345	323.205	52.6087	382.876	657.07	235.323
ENSDARG00000020072	thbs4b	252850	29.5111	-3.12827	0.0747306	0.173001	-2.17582	0.214205	0.371307	-8.38843	6.70068e-05	0.000600524	68.817	114.902	80.7627	0	12.1828	18.0821	33.7379	24.8619	0	0	0.78691	0
ENSDARG00000020080	ek1	30311	166.365	1.93752	0.0493958	0.126958	-2.73431	0.00625569	0.0261825	-2.60778	0.00895729	0.0323636	140.092	87.3255	160.32	781.527	43.1473	662.084	22.1706	8.04357	28.1568	6.80668	28.3288	28.3807
ENSDARG00000020107	usp2a	494031	186.896	-3.96848	0.00246296	0.0123143	-4.92469	0.000183919	0.00151619	-4.96361	0.000162347	0.00125515	557.909	622.768	806.422	83.1021	16.7513	27.1232	0	52.6488	12.5964	7.65751	3.14764	52.6225
ENSDARG00000020114	slc20a1a	406458	47.8011	-7.61004	7.0702e-05	0.000667629	-8.43216	4.82131e-05	0.000499397	-3.5757	0.0468374	0.116517	142.549	257.38	125.363	0	0	2.78187	0	1.46247	0	0	39.3455	4.73011
ENSDARG00000020122	endou2	553584	50.792	4.9757	5.41307e-06	7.29773e-05	3.79152	0.000549375	0.00372644	2.7328	0.0131107	0.043645	0	0	9.64331	81.269	128.427	153.698	34.7018	66.5423	58.5364	11.9117	36.9848	27.7894
ENSDARG00000020128	rab31	568800	879.371	4.09638	1.98246e-10	9.70671e-09	1.91682	0.00294098	0.0144948	2.41864	0.000173879	0.00132639	162.211	80.4313	144.65	1479.34	3390.87	1759.53	267.975	443.128	752.082	426.268	924.619	721.342
ENSDARG00000020131	fnbp1l	445240	306.489	-1.72046	0.132199	0.259797	-3.24515	0.00459379	0.0207116	-2.76887	0.0155038	0.0497526	958.522	604.384	801.6	466.227	104.569	146.743	3.85576	165.259	80.0245	94.4427	15.7382	236.506
ENSDARG00000020134	sipa1l1	562521	293.471	2.53709	0.0187726	0.0607656	3.24824	0.00262063	0.0132269	2.61106	0.0155934	0.0500039	61.4437	57.451	38.5732	233.419	361.93	316.437	14.4591	1131.22	346.773	417.76	428.079	114.114
ENSDARG00000020158	spag6	431757	22.7766	-8.42238	0.000603613	0.00391718	0.491322	0.819818	0.891376	-8.13049	0.00092935	0.00527758	49.155	36.7686	27.7245	0	0	0	94.4661	0	65.2051	0	0	0
ENSDARG00000020197	rpl5a	326961	6801.77	2.02964	0.00137022	0.00767171	1.6041	0.0114187	0.0420014	2.49568	8.2907e-05	0.000723005	2443	1847.62	1640.57	11964.9	8669.56	3579.57	4154.58	9842.41	4031.6	13547.8	12271.1	7628.49
ENSDARG00000020217	cpsf4	30203	266.124	-1.02227	0.256364	0.416867	-2.02908	0.0244967	0.0753398	-2.3654	0.00876653	0.0318438	582.487	765.247	306.175	207.755	45.1777	561.242	99.2858	140.397	165.236	76.5751	46.4277	197.482
ENSDARG00000020219	dld	30138	66.1527	-3.03242	0.0629274	0.152857	-4.53798	0.00576783	0.0245958	-5.70175	0.000603636	0.00370308	272.81	176.949	220.591	0	36.0407	45.9008	0	11.6997	17.0423	0	6.29528	6.5039
ENSDARG00000020224	si:ch211-225b10.3	557041	9.64469	-8.32956	0.00055123	0.00363615	-6.9426	0.00398563	0.0185002	-3.6317	0.0906146	0.191082	27.0352	50.5568	28.9299	0	0	0	0	0	0.740968	0	0.78691	7.68643
ENSDARG00000020228	usf2	567297	2049.59	1.57884	0.00931906	0.0353778	1.19986	0.0481981	0.126005	2.17724	0.0003361	0.00227147	503.839	1257.03	515.917	3192.1	1516.25	2089.88	1052.62	2002.12	2172.52	4220.14	3559.19	2513.46
ENSDARG00000020231	mapre3a	559217	94.6639	-1.84129	0.24854	0.407655	-1.67787	0.293156	0.460397	-7.00778	2.99429e-05	0.000305693	145.007	268.87	296.532	14.054	116.751	67.4603	0	79.7045	142.266	0	0	5.32137
ENSDARG00000020235	sept9a	337243	671.306	2.04401	0.0236706	0.0726466	2.87814	0.00144269	0.00815693	1.02144	0.258466	0.410113	201.535	181.545	172.374	1291.14	55.33	943.748	2121.63	1291.36	669.835	305.45	396.603	425.119
ENSDARG00000020239	lpin1	799099	749.333	-2.64256	0.00593822	0.0249077	0.0768902	0.936127	0.964929	-0.492331	0.607895	0.737427	1103.53	1103.06	866.693	164.982	32.4874	294.878	2507.21	487.733	246.742	829.564	996.228	358.897
ENSDARG00000020250	rhoj	556371	221.447	3.37551	0.00292161	0.014157	3.817	0.000765165	0.00488034	1.26357	0.266308	0.419142	36.8662	32.1725	26.5191	26.2749	765.484	197.513	884.897	250.082	208.953	17.0167	49.5753	162.006
ENSDARG00000020292	si:ch211-254n4.3	100003386	61.7115	-11.0659	9.88282e-07	1.69473e-05	-10.6407	2.52764e-06	4.16435e-05	-4.50891	0.0203022	0.061578	304.761	176.949	227.823	0	0	0	0	0	0	0.850835	0	30.1545
ENSDARG00000020298	btg2	30079	3066.38	-0.643041	0.303107	0.46931	1.49649	0.0165046	0.0555053	2.16603	0.000519428	0.00325916	2315.2	689.412	1107.78	783.36	892.387	956.962	5141.66	2024.79	4433.95	6626.3	7707.78	4116.97
ENSDARG00000020345	clasp2	404604	2482.21	-1.76593	0.0033691	0.015804	-2.11783	0.000439215	0.00309659	-3.13007	2.06863e-07	4.23558e-06	6350.82	3509.1	8317.36	1214.76	2219.29	1911.14	949.481	1912.91	1325.59	690.878	377.717	1007.51
ENSDARG00000020364	fbp1b	282672	952.836	13.4136	5.46225e-11	3.01618e-09	3.4167	0.100789	0.216393	3.28135	0.115046	0.228216	0	0	0	7184.06	2134.52	2094.05	3.85576	7.31234	0	0	10.2298	0
ENSDARG00000020417	emx3	30536	89.7703	-2.60207	0.0338079	0.0955843	-3.25964	0.00806016	0.0319087	-4.52373	0.000263538	0.00185854	137.634	445.819	237.467	48.2726	29.9493	57.0283	0	33.6367	51.8677	1.70167	17.312	16.5554
ENSDARG00000020443	xkr6a	108179076	26.9927	-4.07537	0.0011341	0.00656899	-4.04024	0.00136048	0.00778489	-4.62166	0.000291838	0.00201557	66.3592	121.796	90.406	3.66627	2.53808	10.432	13.4952	0.731234	2.96387	9.35918	1.57382	0.591264
ENSDARG00000020449	yipf3	334511	408.6	-1.84574	0.134288	0.262777	-3.49588	0.00465098	0.0209266	-0.402651	0.743837	0.83713	707.832	949.09	652.129	109.377	79.6956	453.444	120.493	10.2373	74.0968	1468.54	15.7382	262.521
ENSDARG00000020454	psmd8	415221	764.235	-1.79237	0.0602283	0.147931	-1.63217	0.0870798	0.194058	-2.81131	0.00322581	0.0144198	1845.77	2651.94	731.686	515.111	248.224	746.236	1224.2	70.9297	391.972	104.653	343.88	296.223
ENSDARG00000020475	znrf1	393844	628.471	-2.56257	2.73745e-05	0.000294925	2.34757	0.000102997	0.000940302	1.05905	0.0799756	0.174566	270.352	151.671	479.755	62.3266	55.8377	34.7733	1614.6	1640.16	1347.82	536.026	935.636	412.702
ENSDARG00000020493	lgi1a	323011	175.43	-7.86124	1.8645e-11	1.14177e-09	-9.40503	1.66631e-12	1.71389e-10	-8.4954	3.74846e-12	3.16831e-10	555.451	540.039	992.056	0	6.09138	2.78187	0	0	2.96387	0.850835	3.14764	1.77379
ENSDARG00000020541	ism1	497617	24.0987	-1.9478	0.177217	0.321699	-1.55297	0.282061	0.448843	-5.43054	0.000492275	0.00312892	98.31	16.0863	63.8869	38.4958	3.55331	4.1728	0.96394	27.7869	31.8616	1.70167	0	2.36506
ENSDARG00000020544	rem1	394149	10.2656	-6.06021	0.0121559	0.0434533	2.18146	0.302172	0.470109	-4.11585	0.0835301	0.180155	9.831	0	12.0541	0	0	0	7.71152	71.6609	20.7471	0	0	1.18253
ENSDARG00000020573	ddx3a	566947	1121.61	-2.37805	0.00800254	0.0315572	-2.2289	0.0129421	0.046065	-1.84582	0.0395343	0.10248	2211.97	2681.81	3099.12	810.246	135.026	592.538	73.2595	1008.37	623.154	1041.42	608.281	574.117
ENSDARG00000020581	otofb	100331283	101.585	-10.7352	1.9692e-09	7.55218e-08	-4.85881	0.000364412	0.00264634	-3.75127	0.00558395	0.0223105	427.648	392.965	278.451	0	0	0.695467	0	5.84987	31.8616	3.40334	50.3622	27.7894
ENSDARG00000020606	nfe2	317765	69.9732	-5.71643	3.03668e-05	0.000322373	-0.948431	0.474709	0.632941	-4.49249	0.000867327	0.00497673	105.683	319.427	106.076	0	2.53808	7.65013	28.9182	50.4551	195.615	0.850835	2.36073	20.103
ENSDARG00000020609	snap25a	30712	4233.11	-7.22288	3.33676e-07	6.56658e-06	-7.80605	3.58495e-08	1.04792e-06	-8.76161	6.58721e-10	2.82262e-08	12357.6	20597.3	17167.5	0.611045	136.041	198.904	0.96394	69.4672	153.38	18.7184	80.2648	16.5554
ENSDARG00000020611	si:ch211-160d20.3	692267	471.314	3.41063	0.00324191	0.0153225	3.40657	0.00328144	0.0158429	3.13039	0.00690046	0.0263874	14.7465	27.5765	138.623	1456.12	189.848	294.878	1547.12	255.932	132.633	960.593	262.828	374.861
ENSDARG00000020625	jak1	30280	3339.06	2.29932	6.02266e-06	7.97603e-05	1.62918	0.00134659	0.00772675	2.90687	1.05515e-08	3.12163e-07	764.36	523.953	1135.5	3802.53	2979.19	5161.06	2621.92	2141.05	2742.32	6570.15	7517.35	4109.28
ENSDARG00000020655	insm2	792891	26.8257	0.428048	0.859847	0.916982	-0.191078	0.93723	0.965568	-7.02593	0.00909626	0.0327635	29.493	20.6823	49.422	0	0	134.225	0	65.811	21.4881	0	0.78691	0
ENSDARG00000020679	clpp	553713	206.776	-0.562158	0.499208	0.654448	-1.50988	0.0700748	0.165637	-2.18343	0.00890341	0.0322165	346.543	507.866	249.521	317.132	256.853	173.171	65.5479	220.101	101.513	37.4367	177.842	27.7894
ENSDARG00000020708	mdkb	65231	2230.22	-5.80529	0.00280784	0.0137181	-5.82457	0.00272161	0.0136397	-9.19845	2.4259e-06	3.51292e-05	9137.91	9959.7	6704.51	0	87.3098	374.161	181.221	5.84987	268.23	0	0	43.7535
ENSDARG00000020741	fga	378986	1063.88	13.574	6.25885e-19	2.87064e-16	3.36048	0.0331794	0.0952382	0.533315	0.770359	0.855013	0	0	0	6375.64	3469.55	2909.14	0.96394	1.46247	8.15064	0.850835	0.78691	0
ENSDARG00000020746	gfi1aa	553814	23.9789	-8.44689	0.000969146	0.00578809	-8.02175	0.00172888	0.00939612	0.577902	0.799486	0.87461	58.986	4.59608	51.8328	0	0	0	0	0	0	0	65.3135	107.019
ENSDARG00000020749	caprin2	407729	8.87173	-1.49983	0.441282	0.602148	-7.03762	0.00187032	0.0100116	-1.08924	0.575775	0.711868	22.1197	20.6823	15.6704	16.4982	0	4.1728	0	0	0	1.70167	3.14764	22.468
ENSDARG00000020758	tmem178	767702	87.4341	-23.9372	1.74508e-08	5.00881e-07	-37.5719	9.12416e-19	3.71911e-16	-3.43614	0.400048	0.557378	162.211	238.996	559.312	0	0	0	0	0	0	0	0	88.6896
ENSDARG00000020759	elf1	30396	2251.18	1.33071	0.0154182	0.052294	2.13849	9.88868e-05	0.000908051	2.90954	1.17101e-07	2.60091e-06	616.895	342.408	789.546	1127.38	1293.91	1982.08	2839.77	2837.92	2030.25	6152.39	4182.43	2819.15
ENSDARG00000020764	slmapb	393146	702.401	-11.0169	3.18947e-10	1.46885e-08	-10.862	8.37496e-10	4.2475e-08	-9.76551	1.09171e-08	3.21252e-07	2939.47	2900.12	2571.15	0	0	4.1728	0	0.731234	3.70484	0	0	9.46022
ENSDARG00000020788	sla2	568515	791.836	-2.46769	0.00915752	0.0349179	2.2228	0.018452	0.0606098	1.97375	0.036406	0.0961522	442.395	301.043	229.029	7.94358	152.792	14.6048	1489.29	1126.83	1920.59	1553.62	1319.65	944.248
ENSDARG00000020794	neurod6b	114415	161.228	-0.730763	0.754394	0.846996	-5.74314	0.0145987	0.0504525	-11.5243	1.05404e-05	0.000125138	174.5	558.423	460.468	0	706.6	12.5184	0	0	22.229	0	0	0
ENSDARG00000020795	rac3b	795167	916.583	-3.65075	0.00483845	0.0211226	-4.63212	0.000354117	0.00259038	-5.47715	2.44026e-05	0.000257862	2465.12	4315.72	2847.19	278.637	192.386	295.573	0	69.4672	318.616	100.399	102.298	13.5991
ENSDARG00000020798	necap1	393695	403.627	-7.93239	1.60617e-05	0.000185018	-7.19544	8.85275e-05	0.00082883	-13.5295	4.45176e-10	2.00384e-08	1491.85	1863.71	1435.65	0.611045	1.01523	18.0821	0	0	32.6026	0	0	0
ENSDARG00000020812	NA	NA	80.5319	8.10185	4.88175e-09	1.65979e-07	8.08496	5.32872e-09	2.09822e-07	8.56167	6.25021e-10	2.69752e-08	0	0	0	91.0457	148.731	47.2917	112.781	100.179	71.1329	159.106	105.446	130.669
ENSDARG00000020822	ift22	550583	69.7155	-2.18955	0.0877082	0.194394	0.327638	0.797516	0.87578	-4.05019	0.00191911	0.00946484	117.972	167.757	44.6003	1.83313	12.1828	58.4192	298.821	25.5932	89.6571	5.95584	0.78691	13.0078
ENSDARG00000020834	si:dkey-230p4.1	564101	3422.44	2.41428	4.44787e-05	0.000446456	2.8702	1.2103e-06	2.1836e-05	2.87226	1.18878e-06	1.92825e-05	784.022	475.694	699.14	1890.57	5698.99	2852.8	3085.57	6146.75	5091.19	6207.69	4665.59	3471.31
ENSDARG00000020840	mcrs1	406557	266.256	-3.68339	0.000671613	0.00429046	-1.70014	0.115179	0.238585	0.135391	0.90003	0.936871	228.571	675.623	382.116	25.6639	3.04569	71.6331	177.365	55.5738	163.013	190.587	144.004	1077.87
ENSDARG00000020845	tns1b	555362	824.436	1.74566	0.0165011	0.055038	2.16793	0.00290507	0.0143532	3.12342	1.77557e-05	0.000196689	142.549	128.69	290.505	593.325	466.498	829.692	641.02	1136.34	754.305	3234.87	1083.57	591.855
ENSDARG00000020871	ptprz1b	553019	552.05	-3.57602	0.000689129	0.00437691	-5.80547	4.37408e-08	1.24712e-06	-3.72456	0.00041039	0.00269243	1949	857.168	2820.67	9.16567	272.082	190.558	19.2788	20.4745	60.7593	42.5417	125.119	257.791
ENSDARG00000020872	nfat5a	334390	1312.07	2.91609	4.49925e-05	0.000450607	3.32333	3.31915e-06	5.22963e-05	4.26	2.49415e-09	8.91213e-08	120.43	57.451	237.467	1052.22	1018.28	1080.76	1042.98	1162.66	1973.2	4915.27	1453.42	1630.71
ENSDARG00000020876	pdk2a	794083	714.729	-0.871681	0.191174	0.33905	-0.212904	0.749503	0.84382	-2.00502	0.00267759	0.0124286	1187.09	1250.13	789.546	581.104	525.382	656.521	1535.56	697.597	550.539	93.5918	336.01	373.679
ENSDARG00000020891	parl	792889	532.154	4.67965	5.9185e-06	7.85661e-05	4.4374	1.75396e-05	0.000217137	4.86143	2.5374e-06	3.64085e-05	22.1197	27.5765	32.5462	707.59	51.7767	1356.16	934.058	270.556	583.882	1573.19	541.394	284.989
ENSDARG00000020901	gabrp	566633	33.2509	-0.804002	0.671034	0.790802	-6.28107	0.00192783	0.0102521	-5.5052	0.00505928	0.0206031	90.9367	110.306	47.0111	107.544	34.5178	0	0.96394	0	2.2229	0	5.50837	0
ENSDARG00000020929	fam49ba	337591	1022.03	0.452346	0.588918	0.729341	2.88987	0.000551424	0.00373803	2.21907	0.00799291	0.0296481	324.423	317.129	208.537	144.818	720.306	296.964	4499.67	866.512	930.655	1935.65	1141.02	878.618
ENSDARG00000020944	ezra	403009	256.676	5.33665	5.32627e-08	1.33299e-06	2.84207	0.00382962	0.0179276	2.11643	0.0314602	0.0861333	24.5775	9.19215	24.1083	1031.44	532.488	787.964	257.372	40.9491	119.296	192.289	40.9193	19.5117
ENSDARG00000020953	dnajb6b	393275	70.796	-7.45679	1.1821e-06	1.96208e-05	-2.45332	0.0856753	0.191763	-3.45203	0.0158874	0.050747	179.416	367.686	116.925	0.611045	3.04569	0	3.85576	46.799	70.3919	55.3043	0.78691	4.73011
ENSDARG00000020956	pck2	406473	413.712	4.62036	6.16302e-07	1.12152e-05	2.85096	0.00211044	0.0110576	1.56713	0.091445	0.192428	56.5282	25.2784	56.6545	1127.38	1464.47	822.042	342.199	519.176	140.043	21.2709	75.5433	313.961
ENSDARG00000020976	ubald1b	553697	219.259	2.20421	0.0060749	0.0253803	2.36924	0.00319469	0.0154886	2.55764	0.00145353	0.00754951	61.4437	32.1725	63.8869	434.453	154.315	139.093	104.106	253.738	457.918	469.661	151.087	309.231
ENSDARG00000020982	prickle2a	777736	130.035	-3.92483	0.00289689	0.0140508	-4.782	0.000307714	0.002314	-6.36415	2.29188e-06	3.34712e-05	371.12	349.302	679.853	64.1597	1.01523	27.1232	0.96394	46.0677	3.70484	7.65751	7.08219	2.36506
ENSDARG00000020984	slc16a10	566499	1318.29	5.72801	7.27329e-19	3.2692e-16	3.74876	6.55318e-09	2.49123e-07	3.36774	1.87271e-07	3.90343e-06	46.6972	82.7294	73.5303	4681.22	3345.69	2754.74	1243.48	355.38	1135.9	849.133	831.764	419.206
ENSDARG00000021004	c5	565774	370.2	9.62702	6.89712e-12	4.59958e-10	8.12101	7.24966e-09	2.72308e-07	4.29334	0.0023297	0.0111036	4.9155	0	0	1601.55	873.098	748.322	55.9085	800.701	277.863	25.525	40.9193	13.5991
ENSDARG00000021021	trim35-28	559351	1732.99	1.88762	0.000215585	0.00168173	1.2121	0.0175643	0.0582417	2.8807	1.62727e-08	4.50538e-07	459.599	588.298	398.992	1185.43	2416.25	1748.4	693.073	1451.5	1204.81	4272.89	3105.15	3271.46
ENSDARG00000021022	ift57	414929	54.1838	-2.72691	0.0792807	0.180852	-1.94476	0.210358	0.366835	-4.98188	0.00164356	0.00834517	162.211	183.843	104.871	31.7743	5.07615	31.296	0	8.7748	108.181	0	7.08219	7.09517
ENSDARG00000021033	herpud2	393157	233.623	-0.737504	0.275305	0.437846	-1.37381	0.0425394	0.114831	-2.24039	0.000969195	0.00545879	393.24	461.906	420.689	201.645	116.751	447.185	168.69	236.188	87.4342	57.8568	93.6423	118.253
ENSDARG00000021082	sec31a	266638	902.626	3.78565	0.00013723	0.00115968	3.70345	0.000191418	0.00156629	2.63116	0.00805936	0.0298695	44.2395	87.3255	185.634	2026.23	770.56	1595.4	2047.41	1488.06	613.521	1306.88	51.936	614.323
ENSDARG00000021112	c1d	474329	340.37	-2.33089	0.0380992	0.104816	-3.19653	0.00455267	0.0205599	0.497051	0.657885	0.77682	503.839	799.717	198.893	220.587	50.7615	27.1232	97.358	59.2299	7.40968	237.383	1643.85	238.279
ENSDARG00000021113	ptmaa	335707	14035.6	-3.10075	1.0287e-06	1.74867e-05	-3.32939	1.55409e-07	3.65461e-06	-3.37888	1.01476e-07	2.28618e-06	41059.2	69711	17587	2962.96	7118.29	4880.79	5763.4	4149.75	2856.43	4426.04	4270.56	3642.19
ENSDARG00000021115	spata6	550512	101.788	1.14658	0.302753	0.469052	2.86161	0.0099832	0.037808	2.28973	0.0393364	0.102167	41.7817	13.7882	24.1083	6.11045	69.0357	100.843	23.1346	334.174	220.067	92.741	83.4124	212.264
ENSDARG00000021124	cfl1	321496	1970.34	-2.26589	0.000112252	0.000985139	-2.10711	0.000328961	0.00243797	-2.42179	3.67083e-05	0.000361192	4165.88	7519.18	2850.8	829.188	1404.57	787.964	1764.01	840.187	769.865	899.333	916.75	896.356
ENSDARG00000021141	plekhf2	393214	243.615	2.67113	0.0139981	0.0486085	2.60254	0.0166739	0.0559551	-0.542558	0.619158	0.746142	46.6972	98.8156	61.4761	725.31	89.8479	502.822	18.3149	448.977	789.13	52.7518	25.968	63.2652
ENSDARG00000021143	rtn1b	327065	3280.98	-3.86079	0.00151704	0.00835021	-3.8278	0.00166588	0.00911679	-3.8876	0.00140668	0.00735102	9398.43	15252.1	7973.81	157.65	1749.75	337.997	1151.91	1101.97	43.7171	1811.43	115.676	277.303
ENSDARG00000021149	cbr1l	337696	327.384	0.816177	0.411473	0.575502	-4.13442	3.86666e-05	0.000419257	-2.90223	0.00363188	0.0157924	599.691	581.404	150.677	1399.9	727.412	215.595	11.5673	32.1743	31.8616	134.432	31.4764	12.4165
ENSDARG00000021150	valopa	58109	91.3455	-5.25508	8.82148e-05	0.000804276	-3.06026	0.0185242	0.0607836	1.22563	0.339418	0.49773	71.2747	172.353	71.1194	1.83313	5.58377	0.695467	3.85576	27.7869	5.92774	640.679	84.9863	10.0515
ENSDARG00000021151	ptpreb	569164	130.744	-1.66151	0.29766	0.463752	-3.88176	0.0153348	0.0524364	-11.4498	7.6395e-09	2.36835e-07	415.36	445.819	272.424	318.354	1.01523	38.9461	51.0888	0.731234	25.1929	0	0	0
ENSDARG00000021154	zgc:92040	436664	51.9334	-3.28369	0.0231397	0.0714341	-7.37009	4.3372e-06	6.6342e-05	-5.46146	0.000225043	0.00163103	186.789	243.592	120.541	43.3842	0	13.2139	1.92788	0.731234	0.740968	0.850835	0.78691	10.6427
ENSDARG00000021163	thrb	30607	718.314	-4.5356	0.000102783	0.000914104	-4.38175	0.000176075	0.00145973	-4.23876	0.000283718	0.00197374	2258.67	2757.65	2518.11	95.9341	48.2234	180.821	9.6394	308.581	42.9761	272.267	11.0167	115.888
ENSDARG00000021184	rbfox1l	407613	191.195	9.01516	6.67611e-07	1.2032e-05	4.52375	0.0128529	0.0458145	1.59269	0.388446	0.546157	0	4.59608	0	670.927	792.387	717.026	0	19.7433	77.0606	0	5.50837	7.09517
ENSDARG00000021193	coro1cb	562849	620.716	-2.59101	0.0326032	0.0930562	-3.64125	0.00269287	0.0135172	-5.76487	2.20441e-06	3.24557e-05	1634.4	2279.65	1976.88	50.1057	639.595	287.923	3.85576	127.966	340.104	20.42	10.2298	77.4556
ENSDARG00000021200	nebl	541446	498.458	-5.10754	0.00124289	0.00708593	-5.41937	0.000621109	0.00410917	-3.62879	0.0216687	0.0647765	624.268	2583	2070.9	110.599	22.3351	20.1685	98.3219	0	25.1929	0.850835	347.814	78.0468
ENSDARG00000021208	serpind1	359841	477.992	4.19675	0.000669075	0.00427789	-1.86992	0.132209	0.263162	-3.61446	0.00411017	0.0174247	100.768	117.2	73.5303	3804.37	483.757	1052.94	0	40.9491	38.5303	3.40334	18.0989	2.36506
ENSDARG00000021220	hmgcl	394190	325.665	-2.00742	0.13722	0.266983	-3.37324	0.0126184	0.0452629	-4.03656	0.00285857	0.0131165	774.191	1335.16	670.21	256.639	370.559	63.9829	0	68.736	199.32	7.65751	50.3622	111.158
ENSDARG00000021250	slc25a48	436640	837.881	-10.252	9.07972e-09	2.83413e-07	-10.2529	1.19201e-08	4.12536e-07	-14.5965	3.78121e-12	3.17665e-10	3885.7	5060.28	1092.11	0	0	8.3456	0	0.731234	7.40968	0	0	0
ENSDARG00000021255	arhgap22	562503	292.232	5.24193	3.78767e-05	0.000390621	4.10896	0.00124585	0.00724313	4.30541	0.000717094	0.00426132	31.9507	0	14.465	177.203	1035.03	536.9	17.3509	125.041	655.015	224.62	217.974	471.237
ENSDARG00000021265	mybpc2b	541384	8.92243	-3.98397	0.0615982	0.150359	-5.43184	0.0159808	0.0541991	-6.95232	0.00367102	0.0159343	49.155	36.7686	12.0541	0	6.09138	0	0	0.731234	1.48194	0	0.78691	0
ENSDARG00000021288	mier3b	567247	545.268	1.49839	0.108029	0.224676	1.94996	0.0364843	0.102066	4.48065	1.50532e-06	2.35994e-05	54.0705	80.4313	83.1736	349.518	91.8783	174.562	370.153	318.818	153.38	2915.81	1801.24	150.181
ENSDARG00000021339	cpa5	246092	711.715	2.69815	0.0622757	0.15152	4.72122	0.00110161	0.00657212	5.67168	8.83847e-05	0.000759309	34.4085	27.5765	38.5732	1.22209	4.06092	648.175	1023.7	393.404	1238.16	2407.86	2112.07	611.367
ENSDARG00000021351	nefma	553718	39.0833	-3.98729	0.0377532	0.104157	-3.25784	0.0891968	0.197516	-6.183	0.0017793	0.00892324	66.3592	66.6431	263.986	15.8872	9.13707	0	32.774	0	8.89161	0	0	5.32137
ENSDARG00000021370	actr6	324822	293.135	-5.59891	1.57702e-07	3.41445e-06	-1.89385	0.0735403	0.171327	-7.22066	4.56187e-11	2.72117e-09	675.881	1610.92	426.717	10.3878	25.3808	20.1685	48.197	622.28	59.2774	11.9117	4.72146	1.77379
ENSDARG00000021372	tob1b	406245	1846.82	-2.37305	0.000330628	0.00240237	-3.00203	5.64911e-06	8.30611e-05	-2.46633	0.000191051	0.0014263	4274.03	5152.2	5360.48	1488.51	1047.21	318.524	345.091	841.65	658.72	784.47	671.234	1219.78
ENSDARG00000021374	cab39l1	406822	1098.81	-2.00613	0.00608341	0.0253982	-0.369582	0.613083	0.746857	-0.191535	0.793253	0.87023	1420.58	2311.83	817.271	221.198	679.189	231.59	1919.2	802.895	798.763	1930.54	1297.61	755.044
ENSDARG00000021378	phf21ab	565544	950.736	1.97376	0.00316011	0.0150371	3.24043	1.24996e-06	2.24539e-05	3.08849	3.8334e-06	5.20203e-05	93.3945	103.412	298.943	422.843	884.773	650.957	1415.06	1034.7	2262.91	1362.19	1938.95	940.701
ENSDARG00000021383	naalad2	393247	12.456	-6.12572	0.00169358	0.00909038	-0.399022	0.811143	0.885574	-5.44593	0.00391197	0.016775	34.4085	11.4902	37.3678	0	0.507615	0.695467	13.4952	48.9927	0.740968	0	0	1.77379
ENSDARG00000021398	mul1a	553180	1409.33	3.21733	8.19806e-08	1.93957e-06	0.669619	0.264853	0.429696	0.616328	0.304741	0.46172	412.902	386.07	460.468	6672.61	1944.67	3100.39	530.167	622.28	851.372	610.9	422.571	897.538
ENSDARG00000021399	yipf2	445106	319.775	-3.59614	3.99162e-07	7.69362e-06	-2.23118	0.00160362	0.00883729	-1.36643	0.0529033	0.128075	747.156	953.686	578.599	83.1021	69.0357	36.1643	213.031	68.0047	204.507	217.814	513.065	153.137
ENSDARG00000021402	mcm3ap	436589	874.121	2.12729	0.00480286	0.021004	2.21307	0.00335229	0.0161119	1.46121	0.0528151	0.127903	258.064	193.035	370.062	944.065	611.676	2036.33	2433.95	597.418	780.98	1033.76	814.452	415.658
ENSDARG00000021404	zgc:110319	796111	2067.36	2.17288	0.0368341	0.10216	3.35727	0.00125672	0.00729667	3.43767	0.000956684	0.00540492	262.979	464.204	206.126	1761.03	2003.05	442.317	7665.25	737.815	1157.39	7617.53	1263.78	1226.87
ENSDARG00000021442	cdh11	30461	358.335	-2.75387	0.00711884	0.028677	-3.5486	0.000536311	0.003651	-2.83961	0.00553834	0.0221685	1133.02	680.219	1317.52	25.6639	286.803	151.612	97.358	124.31	45.94	312.256	16.5251	108.793
ENSDARG00000021444	prf1.2	103909237	18.2267	-8.64301	0.000179404	0.00144721	-2.71981	0.174882	0.322361	-1.0026	0.61431	0.74225	66.3592	50.5568	15.6704	0	0	0	13.4952	0	6.66871	0	29.9026	36.0671
ENSDARG00000021455	strbp	557957	937.133	0.962067	0.228339	0.384195	2.08831	0.00891361	0.0345723	1.78009	0.0257974	0.0739646	238.402	108.008	708.783	662.373	1007.11	390.852	1015.99	2065	1416.73	979.311	630.315	2022.71
ENSDARG00000021462	daw1	556760	8.47561	-8.15897	0.00459415	0.0202409	-4.17817	0.120032	0.245609	-5.67911	0.041139	0.105474	51.6127	29.8745	13.2596	0	0	0	0	0	5.18677	0	0	1.77379
ENSDARG00000021494	hnf4a	322358	428.384	6.55002	1.74697e-06	2.74363e-05	-1.84542	0.190743	0.342228	-1.34564	0.335198	0.493482	17.2042	16.0863	20.492	2356.8	1951.78	742.063	0.96394	13.1622	0.740968	0.850835	20.4597	0
ENSDARG00000021509	tab2	494163	1559.49	3.46366	4.6209e-07	8.76848e-06	2.90229	2.40457e-05	0.000282881	3.18285	3.61668e-06	4.94452e-05	167.127	206.823	279.656	1248.98	4439.09	1533.5	2646.98	1106.36	1141.09	1277.95	2086.1	2580.28
ENSDARG00000021521	rgs14a	327368	393.186	2.66008	0.000331138	0.00240452	2.48253	0.000811667	0.00512486	2.57876	0.000503026	0.00318073	90.9367	45.9608	112.103	702.091	734.011	143.266	376.901	323.205	696.509	631.32	505.983	355.941
ENSDARG00000021539	ephb2b	554232	333.629	-0.47125	0.648325	0.77371	-1.04042	0.314185	0.48249	-3.03362	0.00341879	0.0151076	530.874	415.945	771.465	26.886	958.885	253.845	431.845	323.937	80.0245	39.1384	94.4292	76.273
ENSDARG00000021550	rad23b	393536	770.451	2.45265	0.00127811	0.00723897	2.51633	0.00095292	0.00584606	3.04768	6.26539e-05	0.000567521	115.514	103.412	231.439	1081.55	1035.03	356.774	1078.65	926.473	580.178	552.192	2445.72	738.489
ENSDARG00000021557	wdr45b	393210	71.3922	-2.4516	0.0135368	0.0474167	-2.31367	0.0199464	0.0643378	-3.77266	0.000173912	0.00132639	208.909	137.882	241.083	70.8812	11.6751	25.0368	15.423	78.242	24.4519	26.3759	3.14764	13.5991
ENSDARG00000021564	zgc:56235	393186	92.8879	-2.17573	0.0113616	0.0412704	0.301857	0.722725	0.825669	0.511554	0.547359	0.688649	120.43	45.9608	120.541	20.7755	25.3808	17.3867	110.853	27.0556	216.363	227.173	88.1339	94.6022
ENSDARG00000021572	mb21d1	557043	31.6727	-6.97421	0.00155292	0.00850744	1.77001	0.342795	0.512308	2.23866	0.229932	0.377689	24.5775	13.7882	3.61624	0	0	0	3.85576	43.1428	94.8438	0	28.3288	167.919
ENSDARG00000021573	slc16a7	641419	80.122	23.6558	5.90768e-19	2.76603e-16	17.9129	2.34682e-11	1.78124e-09	21.113	2.15073e-15	3.78718e-13	0	0	0	541.386	189.848	76.5013	0.96394	0	14.0784	138.686	0	0
ENSDARG00000021582	dynlrb1	394163	461.562	-4.51524	3.12918e-08	8.35217e-07	-3.87111	2.05788e-06	3.45771e-05	-3.86372	2.13422e-06	3.15278e-05	1592.62	2566.91	531.588	69.6591	94.924	40.3371	100.25	43.874	176.35	172.72	44.8539	104.654
ENSDARG00000021584	cntn5	327429	111.18	-8.0015	0.000103014	0.000915798	-3.67618	0.0660658	0.158545	-7.28075	0.00036845	0.00245236	280.183	238.996	706.373	0	0	4.86827	0	94.3291	1.48194	0.850835	7.08219	0
ENSDARG00000021589	tmem60	445087	78.2916	-5.92606	0.000254546	0.0019294	-3.58971	0.0247284	0.0759022	-3.88648	0.0151077	0.0487623	371.12	291.851	142.239	12.2209	1.01523	0	0	52.6488	14.0784	17.8675	1.57382	34.8846
ENSDARG00000021595	lhfpl3	445050	486.581	-2.85131	0.0561064	0.139964	-8.0223	1.32409e-07	3.17506e-06	-7.97526	1.47406e-07	3.17472e-06	1430.41	1969.42	1693.61	18.9424	395.432	291.401	0.96394	0	18.5242	0	17.312	2.95632
ENSDARG00000021607	negr1	445374	303.695	-5.26545	0.00331497	0.0156022	-7.75095	2.00451e-05	0.000242958	-9.10302	9.22815e-07	1.55768e-05	960.98	1199.58	1369.35	0	24.3655	67.4603	0	0	16.3013	0	1.57382	4.73011
ENSDARG00000021611	NA	NA	1455.24	5.10498	2.39876e-10	1.15192e-08	4.28721	1.04959e-07	2.61934e-06	4.4333	3.81064e-08	9.58582e-07	41.7817	18.3843	165.142	2959.29	2711.68	2181.68	1781.36	1202.15	1471.56	2572.93	704.284	1652.58
ENSDARG00000021633	sh3bgr	445130	90.6259	0.0412317	0.982362	0.99056	-0.0480047	0.97947	0.989597	-5.85391	0.00241138	0.0113967	189.247	108.008	63.8869	2.44418	345.178	23.6459	0	334.174	14.8194	0	0.78691	5.32137
ENSDARG00000021681	asrgl1	541402	174.847	2.84348	0.0834819	0.187861	-2.28739	0.166348	0.310428	-4.10605	0.0142237	0.0465681	76.1902	96.5176	75.9411	221.198	1538.07	25.0368	1.92788	0	48.9039	0	7.8691	6.5039
ENSDARG00000021739	klhl24a	768198	429.86	2.53384	0.0131086	0.0462486	2.18264	0.0326401	0.094123	2.00563	0.0496254	0.121827	132.718	2.29804	200.099	508.389	1106.09	332.433	320.028	673.466	532.756	452.644	296.665	600.724
ENSDARG00000021787	abcb5	798527	163.87	-6.75302	0.000380725	0.00269852	4.27274	0.00419611	0.0193385	5.11873	0.000601741	0.00369248	9.831	13.7882	12.0541	0	0	0	578.364	54.8425	57.0545	1117.15	11.0167	112.34
ENSDARG00000021794	hmmr	322012	1068.12	3.99607	9.02602e-11	4.71746e-09	3.28976	9.56742e-08	2.43174e-06	3.30809	8.1032e-08	1.87352e-06	122.887	98.8156	127.774	1624.77	994.926	2962.69	706.568	1387.15	1327.07	1484.71	658.644	1321.47
ENSDARG00000021811	calm1a	406660	3051.58	-3.55859	2.69317e-08	7.30994e-07	-3.16733	7.46486e-07	1.44131e-05	-3.10758	1.19843e-06	1.94104e-05	7358.5	12807	7741.17	1165.26	599.493	603.665	998.642	701.253	1406.36	1633.6	442.243	1161.83
ENSDARG00000021833	ahr2	30517	3129.63	1.65181	0.000184259	0.00147736	2.62914	2.62871e-09	1.1526e-07	2.89159	5.82993e-11	3.33305e-09	833.177	664.133	619.583	2431.96	1834.52	2381.97	3832.63	3764.39	5492.05	5345.8	6684.8	3670.57
ENSDARG00000021838	rps23	100000341	1290.34	-2.84928	5.50696e-05	0.0005374	-2.34127	0.000919354	0.00568584	-2.23244	0.00157516	0.0080876	3902.91	4710.98	1383.82	471.727	765.484	149.525	668.974	818.982	484.593	672.16	815.239	639.747
ENSDARG00000021846	NA	NA	29.1595	-1.17415	0.386963	0.552411	-8.0736	6.76027e-06	9.64982e-05	-4.14085	0.00299729	0.0136056	76.1902	9.19215	147.061	31.1633	15.2285	57.0283	0	0	0.740968	1.70167	11.0167	0.591264
ENSDARG00000021853	ntpcr	445069	132.759	-5.57259	8.51967e-06	0.000106669	0.770482	0.519101	0.671205	0.052007	0.965302	0.978235	154.838	197.631	71.1194	3.05522	3.04569	2.78187	400.999	114.072	206.73	305.45	132.201	1.18253
ENSDARG00000021855	arnt	493634	2904.13	5.74395	8.53219e-24	9.00413e-21	6.12148	8.35851e-27	1.74434e-23	5.76003	6.43502e-24	5.44774e-21	83.5635	59.749	53.0382	3400.47	3318.28	3749.26	7418.48	2946.87	3234.32	4962.07	2827.37	2796.09
ENSDARG00000021859	erap1b	393175	334.204	-0.852378	0.327208	0.493138	1.42482	0.0996856	0.214714	3.91869	5.73991e-06	7.3927e-05	58.986	45.9608	101.255	12.2209	34.5178	68.1557	51.0888	371.467	133.374	1063.54	1364.5	705.378
ENSDARG00000021864	rplp1	336719	4700.51	-2.92259	2.12862e-06	3.26321e-05	-2.75178	8.06482e-06	0.000112248	-2.42138	8.56711e-05	0.000739783	14928.4	16649.3	6872.06	2409.96	1981.22	679.471	2115.85	2260.97	1331.52	2459.76	2318.24	2399.35
ENSDARG00000021869	rcan2	407988	223.321	0.286233	0.847976	0.909737	-4.90669	0.00113183	0.00671504	-5.25225	0.00050244	0.00317884	309.676	305.639	560.517	916.567	25.3808	492.39	0	14.6247	24.4519	0.850835	0.78691	28.9719
ENSDARG00000021891	zbtb7b	393602	609.8	6.62692	1.9254e-07	4.08221e-06	4.88156	0.000126201	0.00111201	6.04235	2.06752e-06	3.0769e-05	24.5775	2.29804	10.8487	2198.54	205.584	1300.52	138.807	17.5496	948.438	622.811	1438.47	409.155
ENSDARG00000021895	disc1	407621	1122.8	4.82359	1.28083e-15	2.14816e-13	2.77284	4.37862e-06	6.67898e-05	3.00244	6.55704e-07	1.16299e-05	105.683	64.3451	133.801	3052.78	2330.97	3256.18	671.866	472.377	941.029	749.586	417.849	1277.13
ENSDARG00000021899	b4galt7	445022	91.6356	-5.57341	0.000417635	0.00290856	-5.53999	0.000475726	0.00331053	-3.46318	0.0269463	0.0765111	319.507	514.761	136.212	17.1093	0.507615	2.78187	0	0.731234	20.0061	3.40334	76.3303	8.27769
ENSDARG00000021913	si:ch211-199m3.4	557708	37.819	-4.10592	0.00204218	0.0105678	2.51546	0.0362414	0.101554	-1.88035	0.128001	0.24684	9.831	25.2784	28.9299	0	3.55331	0	83.8628	95.0604	189.688	11.9117	1.57382	4.13885
ENSDARG00000021916	vax1	373870	32.5774	-2.54681	0.114833	0.234416	-8.58138	1.67242e-05	0.000208682	-7.03631	8.25268e-05	0.000720546	90.9367	43.6627	196.482	51.9388	2.03046	2.78187	0	0.731234	0	0	0	2.36506
ENSDARG00000021959	zgc:101100	445169	60.493	-6.75594	0.000148958	0.00124034	-2.73419	0.112859	0.234929	-10.5933	3.71839e-07	7.09233e-06	297.388	225.208	103.666	0.611045	5.07615	0	0	65.811	28.1568	0	0	0
ENSDARG00000021973	st13	564225	665.268	-1.09132	0.135561	0.264668	-2.02325	0.00571052	0.0244486	-0.792057	0.278699	0.433131	1096.16	1206.47	1178.89	499.224	490.864	644.002	348.946	102.373	405.309	1279.66	251.811	479.515
ENSDARG00000021974	sfr1	568747	10.6323	-3.78989	0.088304	0.195406	-3.8868	0.0825656	0.186682	-5.8842	0.0129732	0.0432985	17.2042	64.3451	28.9299	1.83313	6.09138	0	0	0	7.40968	0	0	1.77379
ENSDARG00000021975	ginm1	555775	516.477	-4.80193	1.17096e-12	9.26629e-11	-2.5681	0.000129393	0.00113198	-1.68434	0.0119414	0.0405496	1378.8	1769.49	941.428	16.4982	83.2489	46.5963	201.463	308.581	179.314	588.778	306.895	376.635
ENSDARG00000021982	sh3bp2	101886051	1175.21	1.37132	0.0156171	0.0528026	1.85718	0.00105843	0.00636705	3.92021	4.57486e-12	3.72953e-10	167.127	183.843	278.451	766.861	577.666	287.923	962.976	755.364	568.322	2287.9	4273.71	2992.39
ENSDARG00000021984	ndufa2	554125	164.525	-3.06147	0.0129994	0.0459496	-4.10371	0.000910255	0.00564543	-4.62549	0.00019013	0.00142056	643.93	760.651	215.769	144.207	21.3198	28.5141	53.9806	28.5181	11.8555	0	42.4931	23.0593
ENSDARG00000021987	si:ch211-165e15.1	100321011	2333.68	3.73178	4.86253e-09	1.65828e-07	3.25019	3.46741e-07	7.38116e-06	2.24786	0.000425327	0.00277224	624.268	202.227	156.704	4719.1	3180.72	5130.46	3662.97	3452.15	2216.97	1337.51	1997.18	1323.84
ENSDARG00000021991	erlin1	541490	540.44	-1.72424	0.0667486	0.159552	-3.12468	0.000906569	0.00562688	-5.39967	1.21326e-08	3.5231e-07	1457.45	1999.29	1043.89	150.928	570.559	640.525	380.756	54.1113	81.5064	9.35918	30.6895	66.2215
ENSDARG00000021997	cfap206	402910	39.8957	3.06518	0.10013	0.213133	3.38166	0.0697453	0.164983	5.52437	0.00297561	0.0135351	4.9155	0	2.41083	21.9976	0	38.9461	7.71152	12.431	55.5726	283.328	2.36073	49.0749
ENSDARG00000022020	focad	100150998	261.123	2.10016	0.00447187	0.0198031	2.18412	0.00312466	0.0152061	3.1108	2.51534e-05	0.000264399	76.1902	9.19215	83.1736	253.584	309.138	164.826	220.742	227.414	323.062	388.832	620.872	456.456
ENSDARG00000022045	map1ab	797545	3923.21	-5.67041	2.11266e-06	3.24094e-05	-6.59469	3.56561e-08	1.04365e-06	-7.07201	3.46328e-09	1.18756e-07	20333	13592.9	11455	614.711	142.132	134.225	2.89182	418.997	47.4219	59.5584	194.367	83.3682
ENSDARG00000022160	ttc23	558875	10.1421	-8.46562	0.000821946	0.00504573	-4.6418	0.0452957	0.120367	-8.17373	0.00123826	0.00665578	58.986	20.6823	37.3678	0	0	0	0.96394	0	3.70484	0	0	0
ENSDARG00000022176	zgc:110372	550472	202.582	-3.9556	0.0517663	0.131591	-5.738	0.00494934	0.0219859	-4.23283	0.0375015	0.0984671	776.649	482.588	879.952	111.21	3.04569	23.6459	0	0	40.0122	112.31	1.57382	0
ENSDARG00000022177	ddx59	562123	138.532	3.35198	0.013689	0.0478231	1.1637	0.392746	0.560146	-0.802664	0.557263	0.69683	29.493	16.0863	72.3248	73.9364	757.362	379.725	0	145.516	120.037	20.42	10.2298	37.2496
ENSDARG00000022183	gsto1	436894	152.311	-8.6405	5.40011e-06	7.28463e-05	-6.07588	0.000950744	0.00583733	-4.05373	0.0262821	0.0749815	530.874	907.725	257.959	0.611045	3.55331	0	0	10.2373	14.8194	0.850835	0	101.106
ENSDARG00000022232	ppan	317739	523.331	1.87786	0.00900134	0.0344569	2.13585	0.00297224	0.0146064	1.83941	0.0105257	0.0366817	184.331	147.074	165.142	417.344	786.296	621.052	954.301	822.638	405.309	147.194	876.618	752.679
ENSDARG00000022254	prkcbb	393953	2369	0.629548	0.266584	0.427828	2.71226	1.67735e-06	2.88664e-05	3.04936	7.26787e-08	1.70729e-06	530.874	466.502	637.664	763.806	1368.02	398.502	2894.71	4709.88	3115.77	4995.25	3568.64	4978.44
ENSDARG00000022260	si:ch211-57i17.1	565010	134.952	3.30477	0.013032	0.0460361	1.11407	0.403341	0.570415	0.013838	0.991733	0.995215	36.8662	11.4902	66.2978	32.3854	807.616	299.051	8.67546	8.7748	231.923	46.7959	15.7382	53.805
ENSDARG00000022271	trim35-34	566050	12.4925	1.30336	0.58149	0.723155	3.08664	0.18554	0.335765	5.98554	0.00965033	0.0342271	0	0	1.20541	1.83313	3.04569	0	16.387	0.731234	0	102.1	15.7382	8.86896
ENSDARG00000022295	hnf1bb	324283	166.794	3.52698	0.000881788	0.00536327	2.0233	0.0566927	0.141871	-1.58969	0.140467	0.264733	46.6972	36.7686	34.957	1036.94	92.386	233.677	179.293	125.041	176.35	3.40334	33.0502	2.95632
ENSDARG00000022303	higd1a	373084	1424.54	-3.89627	4.99861e-06	6.84993e-05	-3.15211	0.000221045	0.00176795	-4.20138	8.65723e-07	1.4726e-05	3996.3	7737.5	2119.12	549.94	191.879	188.472	918.635	410.953	228.959	71.4701	352.536	328.743
ENSDARG00000022309	dspa	324023	594.659	3.34146	7.09117e-05	0.000669328	2.123	0.0116403	0.0425818	2.88089	0.000615054	0.00376787	196.62	55.1529	61.4761	934.899	641.118	1587.75	616.922	533.801	208.953	607.496	1446.34	245.374
ENSDARG00000022315	atp6v1g1	335025	1175.81	-1.97034	0.00662238	0.0271689	-3.47827	1.69178e-06	2.90921e-05	-5.20385	9.53714e-13	9.24767e-11	2752.68	4867.25	2663.96	923.289	974.113	726.763	550.41	217.176	155.603	49.3484	51.1491	177.97
ENSDARG00000022340	ufc1	445256	666.415	1.28909	0.236777	0.394435	-4.65937	2.22532e-05	0.000266494	-1.8962	0.0821299	0.177929	707.832	1167.4	256.753	210.199	460.915	4537.23	17.3509	40.9491	25.9339	219.515	47.2146	305.683
ENSDARG00000022350	nek1	556002	305.918	0.346805	0.686386	0.802009	-2.21828	0.0100845	0.0381128	-1.04119	0.225996	0.373454	449.768	358.494	426.717	128.319	671.067	771.273	27.9543	163.796	73.3558	144.642	346.24	109.384
ENSDARG00000022372	kng1	449808	138.999	7.2896	0.000104037	0.000922335	3.588	0.0565988	0.141697	3.29353	0.080208	0.174892	9.831	0	0	1208.04	103.553	143.266	100.25	8.7748	2.96387	86.7852	3.93455	0.591264
ENSDARG00000022413	ing5a	792168	209.886	-2.98804	0.00491895	0.0214075	-0.618842	0.558746	0.704385	0.255869	0.808842	0.880111	191.704	507.866	148.266	32.9964	18.2741	55.6373	396.179	35.0992	120.778	195.692	752.286	63.8565
ENSDARG00000022418	faf1	406243	1501.56	2.57105	2.59611e-07	5.27531e-06	2.47905	6.85338e-07	1.3397e-05	2.13872	1.84048e-05	0.000203266	437.479	259.678	367.651	2176.54	2088.33	2062.75	1817.03	2130.08	1989.5	1596.17	2242.69	850.829
ENSDARG00000022437	cd81b	445280	235.648	-9.17736	1.8822e-11	1.14636e-09	-3.24375	0.010083	0.0381128	-8.62858	1.63496e-10	8.3111e-09	1307.52	981.262	259.164	0	1.01523	3.47733	6.74758	136.009	125.964	4.25417	2.36073	0
ENSDARG00000022438	cox6a1	335774	937.81	-2.8616	2.34259e-06	3.54766e-05	-2.87586	2.11424e-06	3.5389e-05	-2.51324	3.37097e-05	0.000337265	2411.05	3780.27	1575.48	526.721	329.442	212.117	512.816	271.288	274.158	439.882	596.478	324.013
ENSDARG00000022456	eno1a	334116	1083.5	-2.74755	0.0085634	0.0332388	-2.88239	0.00582512	0.0247751	-2.82296	0.00691683	0.0264317	2440.54	1930.35	4748.13	347.074	619.29	391.548	36.6297	813.863	386.044	50.1993	502.835	735.532
ENSDARG00000022461	nudt15	415197	28.4124	-5.74353	0.0054225	0.0231419	-3.08646	0.126647	0.255254	-4.59572	0.0242864	0.0706447	86.0212	149.372	54.2436	0.611045	0	4.86827	0	5.84987	28.1568	0	0	11.8253
ENSDARG00000022466	clcn5b	557584	915.432	4.30972	1.00138e-05	0.000122576	5.66458	6.3735e-09	2.43978e-07	6.26519	1.33677e-10	6.93952e-09	29.493	11.4902	32.5462	890.293	528.935	47.9872	2032.95	1018.61	701.696	2794.14	2127.8	769.234
ENSDARG00000022509	cox4i2	393776	638.623	-2.90403	0.035618	0.0995002	-4.15684	0.00265424	0.0133537	-5.79806	2.88853e-05	0.000296545	2681.4	2718.58	946.25	656.262	32.995	158.566	0.96394	301.268	53.3497	15.315	11.0167	87.507
ENSDARG00000022518	pex5la	557009	7.52412	-4.6066	0.0725339	0.169505	-7.49358	0.00651459	0.0270237	-3.4774	0.169711	0.303035	31.9507	4.59608	43.3949	1.22209	2.03046	0	0	0	0	0	0	7.09517
ENSDARG00000022525	NA	NA	11.4982	-4.01536	0.120169	0.242126	-8.17446	0.00364456	0.0172295	-6.37181	0.0200647	0.0610005	61.4437	34.4706	32.5462	7.94358	0	0	0	0	0	0	1.57382	0
ENSDARG00000022569	nkx6.1	436748	311.95	3.79413	0.00418668	0.0188522	3.69991	0.00523231	0.0228844	0.906562	0.49453	0.64348	46.6972	68.9412	10.8487	18.3313	1459.39	267.755	1431.45	141.128	62.9822	91.8902	51.1491	92.8284
ENSDARG00000022623	fbxo44	494034	130.725	-5.36604	3.00121e-05	0.000319664	-1.83566	0.148032	0.285861	-2.63694	0.0379148	0.0992913	267.895	595.192	207.331	0.611045	0.507615	25.0368	187.004	30.7118	82.2474	117.415	22.8204	31.9282
ENSDARG00000022650	cyp2ad3	569245	484.272	1.42737	0.102047	0.216094	2.80275	0.00132049	0.00761069	1.00743	0.248714	0.399273	285.099	124.094	50.6274	342.185	477.158	413.107	2010.78	943.291	243.778	381.174	138.496	401.468
ENSDARG00000022652	psmf1	436820	121.722	-4.47626	0.00645411	0.0266193	-4.81876	0.00348041	0.0166032	-1.51716	0.353851	0.511366	344.085	409.051	268.807	0	34.0102	11.8229	0	16.0871	20.0061	4.25417	29.1157	323.421
ENSDARG00000022684	fkbp1aa	335335	1745.53	-3.80416	1.78239e-10	8.77315e-09	-3.35805	1.79099e-08	5.84023e-07	-3.50824	4.03414e-09	1.36399e-07	5584.01	8564.79	2515.7	571.938	282.234	338.692	364.369	614.236	646.124	492.633	431.227	540.415
ENSDARG00000022689	itgb1b.2	405864	35.4874	6.9369	0.000165034	0.00135167	3.41471	0.0655389	0.157657	1.63774	0.384503	0.542241	0	0	2.41083	102.656	244.163	34.0779	0	24.1307	8.89161	0.850835	1.57382	7.09517
ENSDARG00000022698	lad1	558327	10.5728	-8.45696	6.53385e-05	0.000623267	-3.83544	0.0349087	0.0986868	-5.71557	0.00333743	0.0147956	81.1057	13.7882	21.6975	0	0	0	0	7.31234	0.740968	0.850835	0.78691	0.591264
ENSDARG00000022712	stat3	30767	1192.77	2.10005	0.00455733	0.0201221	2.78463	0.00016869	0.00140645	3.74837	4.0882e-07	7.71744e-06	248.233	52.8549	256.753	901.291	389.341	1105.1	1363.01	1354.24	1132.94	2909.86	3463.19	1136.41
ENSDARG00000022718	casp8ap2	541521	1427.05	2.03607	0.00287984	0.0139883	1.84778	0.00684407	0.0282106	1.68127	0.0138697	0.0455601	570.198	588.298	280.861	1026.56	1164.98	3706.14	2332.74	878.943	1964.3	1656.58	1462.08	1492.94
ENSDARG00000022727	epha2b	568718	312.704	2.39414	0.00552291	0.0234946	1.2366	0.152113	0.291482	-0.780985	0.367274	0.524497	189.247	101.114	118.131	872.572	392.386	880.461	200.5	497.97	263.043	47.6468	14.9513	174.423
ENSDARG00000022739	rxfp3.2a	100008558	9.87902	-8.48526	0.00886189	0.0340798	-8.06011	0.0129131	0.0459845	-8.19337	0.0114955	0.0394186	19.662	48.2588	50.6274	0	0	0	0	0	0	0	0	0
ENSDARG00000022763	hpcal1	394139	65.5996	-3.69344	0.0118558	0.0425945	-2.30715	0.114801	0.237981	-3.36393	0.0218918	0.0652397	120.43	328.619	122.952	36.0517	8.12184	0	0.96394	31.443	82.9884	35.7351	8.65601	11.234
ENSDARG00000022767	apobb.1	321166	2514.56	14.6487	1.71097e-12	1.31686e-10	11.107	8.80668e-08	2.26787e-06	9.90376	1.84452e-06	2.79805e-05	0	0	0	11201.1	6206.61	9458.35	1215.53	442.396	649.088	0.850835	1.57382	999.236
ENSDARG00000022768	gid8a	393685	255.637	-3.55387	0.00495227	0.0215137	-4.22215	0.000863625	0.00540342	-3.45016	0.00638383	0.0247865	611.98	1369.63	512.301	23.2197	186.802	2.0864	14.4591	20.4745	98.5487	119.968	14.1644	94.0109
ENSDARG00000022772	si:ch211-106a19.1	561797	1119.03	3.90671	1.87045e-07	3.98072e-06	2.02392	0.00696302	0.0286045	1.93605	0.00983767	0.0347237	176.958	91.9215	291.71	4168.55	2307.11	1954.96	1184.68	400.716	700.955	896.78	249.45	1004.56
ENSDARG00000022807	zgc:101640	492803	627.755	2.89193	0.000460515	0.00313537	2.51026	0.00236819	0.0121478	2.51202	0.00235032	0.0111782	176.958	137.882	66.2978	333.02	1963.96	522.991	978.399	767.064	419.388	299.494	862.453	1005.15
ENSDARG00000022841	ptk2ba	557258	1098.59	3.62353	1.4059e-05	0.000165339	3.42153	4.12564e-05	0.000441896	4.02733	1.38622e-06	2.19987e-05	142.549	22.9804	160.32	2537.06	967.514	522.991	978.399	1510.73	1012.16	2095.61	909.668	2323.08
ENSDARG00000022951	pth2	402812	49.3276	-10.8039	3.86822e-07	7.48145e-06	-10.3787	1.08504e-06	1.98858e-05	-10.5119	7.88639e-07	1.36361e-05	304.761	190.737	96.4331	0	0	0	0	0	0	0	0	0
ENSDARG00000022968	fxr1	327220	680.869	1.28678	0.0568474	0.141498	0.713502	0.291273	0.458312	2.0672	0.00221268	0.0106525	206.451	232.102	441.182	436.286	1221.83	492.39	440.521	541.844	463.105	2055.62	1008.82	630.287
ENSDARG00000022971	epha6	100005538	60.8599	-2.40327	0.180492	0.325761	-2.78366	0.121387	0.247646	-5.05172	0.00544567	0.021844	145.007	149.372	241.083	6.11045	70.0509	25.0368	0	8.04357	69.6509	0	0	15.9641
ENSDARG00000022974	wdr13	334827	236.136	-1.13347	0.327846	0.493834	-2.8131	0.0153646	0.0525059	-5.05077	1.59233e-05	0.00017882	582.487	480.29	677.443	524.888	48.7311	219.768	5.78364	217.176	24.4519	32.3317	7.8691	12.4165
ENSDARG00000022978	tmpob	553624	2236.75	1.19854	0.0600593	0.147635	2.44988	0.000121019	0.00107236	1.80116	0.0047141	0.0195041	661.135	650.345	879.952	724.088	1925.38	2381.97	5233.23	4974.58	1770.17	2583.99	3094.92	1961.22
ENSDARG00000022983	ccdc28a	326808	545.522	-2.53655	0.0229047	0.0708255	-2.20306	0.0481744	0.125994	-4.78982	1.84655e-05	0.000203738	1757.29	2148.67	685.881	263.36	456.854	70.9376	867.546	34.368	95.5848	17.8675	55.0837	92.8284
ENSDARG00000022995	clic4	368255	534.692	-0.459636	0.535442	0.686375	-1.42532	0.054844	0.138724	-5.15286	7.99079e-12	6.04417e-10	1007.68	1082.38	925.758	345.851	1011.68	835.256	347.018	672.004	103.735	40.8401	22.8204	21.2855
ENSDARG00000022996	setx	562474	943.585	2.42926	0.0248898	0.0756014	2.54497	0.0187816	0.0614543	3.31577	0.00219949	0.0106006	181.873	91.9215	236.261	989.282	321.828	1438.92	20.2427	1701.58	1257.42	1980.74	1186.66	1916.29
ENSDARG00000023026	pkp2	568060	182.538	2.00596	0.0602773	0.148003	3.98159	0.000188218	0.00154479	3.7066	0.000508667	0.00320627	34.4085	13.7882	16.8758	97.1562	58.3757	104.32	44.3412	404.372	572.768	134.432	55.0837	654.529
ENSDARG00000023028	cdv3	334102	4099.5	2.8847	1.57513e-11	9.75191e-10	2.37498	2.87632e-08	8.59032e-07	2.54249	2.84094e-09	1.00051e-07	820.888	907.725	807.627	8292.49	5956.86	4479.5	5373.97	4450.29	3330.65	5275.18	4609.72	4889.16
ENSDARG00000023031	hoxa2b	30325	33.2256	5.58375	0.0196532	0.0629329	6.77247	0.00464306	0.0209037	4.96873	0.0380843	0.099593	2.45775	0	0	23.2197	10.1523	67.4603	0	225.951	3.70484	0	36.1979	29.5632
ENSDARG00000023036	si:dkey-23a23.2	100034534	20.6734	-7.39494	0.00305103	0.0146358	-6.2245	0.0100885	0.0381214	-3.56289	0.124326	0.241922	36.8662	75.8353	112.103	0	0	1.39093	0	0	2.96387	0	0	18.9204
ENSDARG00000023053	fam129ab	561414	1307.14	3.69274	3.64502e-07	7.08022e-06	3.78006	1.92569e-07	4.43372e-06	5.223	6.19681e-13	6.36689e-11	81.1057	78.1333	81.9681	2175.32	475.635	468.745	679.578	1197.03	1437.48	3381.22	2009.77	3619.72
ENSDARG00000023058	foxo3a	494532	841.741	-2.43394	0.0274039	0.0815406	-3.20499	0.00369764	0.0174392	-2.03183	0.0655686	0.150356	1848.23	2114.2	2604.9	80.6579	1112.18	22.2549	455.944	101.641	154.862	515.606	466.638	623.783
ENSDARG00000023111	plg	322691	1044.95	6.81506	2.16042e-08	5.98685e-07	-1.39183	0.259238	0.423206	-3.34197	0.00872525	0.0317335	39.324	50.5568	20.492	7404.64	2194.93	2777	0.96394	0.731234	40.0122	0.850835	3.93455	5.91264
ENSDARG00000023117	gopc	326887	263.272	2.41617	0.00247145	0.0123457	1.69627	0.0337244	0.0963648	0.202624	0.800201	0.874886	110.599	50.5568	132.596	503.501	775.636	292.792	395.215	392.672	166.718	37.4367	218.761	82.7769
ENSDARG00000023151	ucp1	83908	256.49	-10.8481	4.20813e-08	1.0858e-06	-2.04217	0.232632	0.392554	-3.62184	0.0344294	0.0921817	828.261	526.251	969.153	0.611045	0	0.695467	34.7018	529.413	0	125.924	0.78691	62.0827
ENSDARG00000023188	lcp1	30583	1280.36	2.84424	0.000112498	0.000986069	2.48477	0.000743061	0.00475451	3.5556	1.37818e-06	2.19031e-05	179.416	119.498	301.353	1696.26	2298.99	325.478	1268.55	1360.83	738.745	2585.69	2475.62	2013.84
ENSDARG00000023217	crema	555432	1329.16	4.47408	4.94303e-07	9.28487e-06	4.08552	4.40409e-06	6.71319e-05	4.13637	3.34186e-06	4.62626e-05	61.4437	124.094	90.406	3154.21	641.118	2338.85	3102.92	242.038	1341.15	1118	1781.56	1954.13
ENSDARG00000023220	selenot2	352917	429.017	-2.88585	0.00050511	0.00338861	-4.39766	1.31685e-07	3.16431e-06	-5.40002	1.14071e-10	6.00676e-09	1513.97	1686.76	1066.79	210.811	252.285	114.057	128.204	14.6247	60.0184	13.6134	26.7549	60.3089
ENSDARG00000023228	vsnl1a	492494	841.337	-5.72006	0.000787202	0.00488448	-7.58413	9.36521e-06	0.000126974	-8.39882	1.00522e-06	1.67747e-05	1039.63	3194.27	5595.53	4.27731	161.929	20.1685	0	0	51.1268	15.315	0.78691	13.0078
ENSDARG00000023237	syne3	100009645	527.249	1.3973	0.0483253	0.12495	1.49905	0.0341982	0.0972653	2.88496	4.52144e-05	0.00043289	194.162	172.353	91.6115	385.569	562.945	254.541	518.6	509.67	263.043	573.463	2141.18	659.85
ENSDARG00000023267	atad1a	368672	153.371	-1.53225	0.0875862	0.1942	-1.67572	0.062017	0.151469	-2.39657	0.00771237	0.0287968	255.606	369.984	370.062	42.7731	219.29	82.0651	53.9806	189.39	68.169	98.6969	14.1644	76.273
ENSDARG00000023272	tfap2d	566838	62.3102	-5.56087	2.48877e-05	0.000270992	-8.97344	2.12107e-07	4.82802e-06	-0.51985	0.681911	0.793948	117.972	105.71	210.947	6.11045	3.04569	0	0	0.731234	0	57.8568	14.1644	231.184
ENSDARG00000023287	hsd17b3	393335	147.337	-9.65728	2.06074e-07	4.3405e-06	-5.1755	0.0023895	0.01224	-12.0498	5.19589e-09	1.69432e-07	946.233	528.549	243.494	0	2.03046	0	46.2691	0.731234	0.740968	0	0	0
ENSDARG00000023290	fabp3	171478	1751.95	-3.46598	0.000148576	0.00123878	-4.14095	5.90443e-06	8.60109e-05	-5.99218	6.15179e-11	3.49889e-09	6001.82	9614.99	2461.46	1206.81	251.777	177.344	561.013	219.37	244.519	179.526	62.1659	42.571
ENSDARG00000023298	rps27.1	554155	3739.57	-3.07411	1.82858e-06	2.86181e-05	-2.66114	3.62009e-05	0.000397812	-1.77354	0.00589758	0.023318	12605.8	12053.2	3936.88	1358.35	1459.39	577.237	1869.08	1806.15	845.444	2841.79	2531.49	2990.02
ENSDARG00000023318	fmn2a	793321	146.13	-0.968035	0.628122	0.759073	-0.932415	0.640862	0.767735	-4.92111	0.0144303	0.0471155	358.831	179.247	309.791	0	35.0254	398.502	0	84.0919	360.11	0	17.312	10.6427
ENSDARG00000023369	mxd	360146	662.272	-4.30845	1.63003e-06	2.58709e-05	1.68618	0.0560959	0.140951	2.31422	0.00873585	0.0317669	265.437	489.482	106.076	1.22209	27.4112	14.6048	1292.64	680.047	794.317	1427.7	1285.02	1563.3
ENSDARG00000023394	slc37a2	406287	5888.43	3.74603	4.70639e-08	1.19606e-06	1.29817	0.0584201	0.145117	0.731141	0.286504	0.441892	1364.05	1183.49	1264.48	26047	17023.9	8075.76	4988.39	965.96	3420.31	2094.76	2488.21	1744.82
ENSDARG00000023443	tjp2b	436639	527.466	-2.04576	0.0518296	0.131692	-0.7155	0.496296	0.651917	-3.23092	0.00216168	0.0104458	1297.69	700.902	1234.34	53.1609	229.95	500.041	1550.98	356.842	61.5003	85.9343	70.8219	187.431
ENSDARG00000023445	atp2b3b	558525	692.528	-3.81649	0.000362408	0.00258975	-3.36067	0.00168831	0.00921889	-8.33034	3.9081e-14	5.18199e-12	1646.69	2213.01	3234.13	56.2161	242.132	205.163	550.41	124.31	16.3013	1.70167	12.5906	7.68643
ENSDARG00000023537	ahr1b	554265	300.062	4.70072	7.51468e-05	0.000701058	2.3304	0.0498961	0.129132	2.10478	0.0765838	0.168907	51.6127	13.7882	33.7516	254.195	358.884	1964	5.78364	138.934	353.442	250.145	97.5768	78.6381
ENSDARG00000023542	cdh7a	567704	25.7704	-2.98406	0.156871	0.294455	-6.49624	0.00355248	0.0168593	-9.39196	9.54952e-05	0.000810936	76.1902	39.0667	156.704	1.83313	32.4874	0	0	0	2.96387	0	0	0
ENSDARG00000023546	kcnn1b	570401	18.224	-9.10571	1.55131e-05	0.000179712	-4.75553	0.00887467	0.0344576	-2.60713	0.138951	0.262776	56.5282	43.6627	81.9681	0	0	0	0	0	6.66871	1.70167	13.3775	14.7816
ENSDARG00000023578	lpp	573024	640.971	2.15433	0.0102309	0.0379671	0.321618	0.701713	0.811441	1.41556	0.0916252	0.192752	285.099	298.745	237.467	1074.22	1532.49	1048.07	39.5215	676.391	309.724	509.65	589.395	1090.88
ENSDARG00000023584	cdc7	492768	120.179	2.46711	0.0281555	0.0832925	4.23945	0.000159473	0.00133873	0.0733262	0.948443	0.967251	22.1197	9.19215	22.9029	84.3242	59.8986	157.175	685.361	309.312	34.8255	11.9117	3.14764	41.9797
ENSDARG00000023587	kcnk5a	570159	109.664	2.78478	0.00601036	0.0251586	2.77494	0.00622227	0.0260773	3.46115	0.000635871	0.00386741	29.493	2.29804	19.2866	71.4923	247.209	33.3824	55.9085	190.121	103.735	102.951	276.205	183.883
ENSDARG00000023600	sh3gl2a	394091	1407.24	-4.47156	0.00105151	0.00617982	-8.34262	1.35991e-09	6.49307e-08	-7.57217	3.32028e-08	8.51779e-07	3266.35	8118.97	4645.67	10.9988	213.706	497.954	3.85576	40.9491	4.44581	2.5525	3.93455	77.4556
ENSDARG00000023609	epha8	570677	179.351	-10.2283	4.41811e-06	6.15959e-05	-1.00508	0.611738	0.745733	-25.7284	5.75476e-29	2.53336e-25	410.444	482.588	542.436	0	0.507615	0.695467	713.316	0	2.2229	0	0	0
ENSDARG00000023678	ercc5	541502	335.532	1.5901	0.134752	0.26341	2.42672	0.0224259	0.0703458	3.54407	0.000850879	0.00490408	61.4437	6.89412	121.747	108.766	27.9188	439.535	302.677	408.76	317.134	998.88	301.386	931.241
ENSDARG00000023694	spon1b	58029	257.846	-3.74231	0.0106449	0.0392056	-1.00794	0.490116	0.646178	0.659445	0.65143	0.771951	358.831	181.545	441.182	3.05522	5.07615	65.3739	113.745	149.903	224.513	1517.04	7.8691	26.0156
ENSDARG00000023703	kctd6b	436601	149.009	-1.82783	0.148344	0.282501	-3.66407	0.00397029	0.0184406	-0.664005	0.599272	0.730536	275.268	353.898	268.807	89.8236	162.944	0	22.1706	19.0121	29.6387	47.6468	232.138	286.763
ENSDARG00000023713	aqp1a.1	335821	316.76	-4.16413	0.000427117	0.00295813	-3.74707	0.00152514	0.00852027	-1.70574	0.148055	0.274702	1120.73	955.984	568.955	1.83313	119.797	25.7323	35.6658	77.5108	83.7293	656.845	97.5768	56.7613
ENSDARG00000023759	zgc:73226	402792	127.989	-9.49222	6.3457e-08	1.54846e-06	-5.43755	0.00058293	0.00390828	-4.25855	0.00672209	0.0258265	307.219	744.564	374.884	0	0	2.0864	1.92788	17.5496	13.3374	0	3.93455	70.3604
ENSDARG00000023766	gnsa	566506	597.252	-0.834169	0.472645	0.630773	-4.048	0.000508998	0.00349639	-1.45582	0.210156	0.354436	1260.83	1273.11	1075.23	1165.26	830.458	28.5141	15.423	32.9055	169.682	97.846	774.319	443.448
ENSDARG00000023771	gabrb3	566922	81.296	-5.18241	0.000667935	0.00427303	-11.0594	7.41303e-09	2.77026e-07	-10.2309	8.88438e-08	2.03068e-06	194.162	567.615	186.839	0	10.1523	15.9957	0	0	0	0	0.78691	0
ENSDARG00000023797	ryr1b	570245	150.108	-2.14311	0.0175843	0.057827	-2.37081	0.00873524	0.0340425	-3.55476	9.11607e-05	0.000778276	334.254	229.804	632.842	51.9388	163.452	55.6373	14.4591	73.8546	143.007	53.6026	18.8858	29.5632
ENSDARG00000023840	pfkfb2a	393983	233.576	1.8295	0.0775869	0.178036	2.79717	0.00695316	0.02858	1.71825	0.0975051	0.202032	49.155	34.4706	104.871	196.756	190.863	285.837	966.832	221.564	128.928	154.001	445.391	24.2418
ENSDARG00000023852	lsm4	393669	437.941	-2.41442	9.17177e-05	0.000829482	-3.29929	1.00842e-07	2.53382e-06	-2.19644	0.000373883	0.00248162	1214.13	1751.11	521.944	202.867	234.518	216.29	160.978	116.997	76.3197	279.925	152.661	327.56
ENSDARG00000023861	dnase1l1l	436676	87.7197	-1.10078	0.173889	0.317061	1.81908	0.0211944	0.0673465	3.36549	1.86869e-05	0.000205556	39.324	16.0863	14.465	6.11045	16.7513	9.04107	35.6658	116.997	89.6571	234.83	157.382	316.326
ENSDARG00000023868	akap13	108190639	2277.84	1.5927	0.00379713	0.0173943	2.46902	7.19878e-06	0.000101704	3.26164	3.04067e-09	1.06235e-07	447.31	526.251	454.441	783.971	1710.16	1812.39	3130.88	2289.49	2485.21	6548.88	2562.18	4582.89
ENSDARG00000023886	cacna2d4b	100150428	159.396	0.763121	0.70877	0.815248	-6.82414	0.00122424	0.00712879	-3.14201	0.124943	0.242687	147.465	209.121	321.846	0	979.19	172.476	0	0	5.92774	0.850835	0.78691	75.0905
ENSDARG00000023900	casd1	692268	239.241	-2.82271	0.0123353	0.0440179	-1.74302	0.121961	0.24861	-0.880773	0.434149	0.589007	294.93	487.184	665.389	72.1033	66.4976	66.0693	1.92788	61.4236	369.002	190.587	332.076	263.704
ENSDARG00000023903	atf2	100006516	93.0355	1.30848	0.378589	0.544643	1.21925	0.412382	0.578394	3.87588	0.0089882	0.0324593	0	27.5765	26.5191	37.2737	8.12184	89.7152	37.5937	83.3606	5.92774	317.361	477.654	5.32137
ENSDARG00000023920	llgl2	795670	616.653	2.4862	0.000370741	0.00263839	0.0824513	0.906178	0.946339	0.57208	0.413165	0.5698	250.69	273.467	284.478	2054.33	456.854	2021.03	420.278	165.99	270.453	414.357	239.221	548.693
ENSDARG00000023967	atp6v1c1a	368907	1130.67	-0.0662854	0.922768	0.955726	-2.6179	0.000132303	0.00115058	-1.51679	0.0266187	0.075757	1496.77	2543.93	1458.55	1545.94	2365.49	1340.16	112.781	326.13	456.436	576.015	1013.54	332.29
ENSDARG00000023988	dctn4	550479	1494.01	1.96731	0.0073405	0.0293803	1.67589	0.0223982	0.0702791	2.11812	0.00389634	0.0167211	353.916	319.427	765.438	2009.12	2531.98	1091.88	713.316	1735.22	2153.99	2876.67	743.63	2633.49
ENSDARG00000023989	pef1	445249	423.181	-3.48839	0.000989003	0.00588479	-0.254151	0.809883	0.884682	-1.0754	0.308825	0.465809	675.881	1098.46	339.927	94.712	4.06092	89.7152	1349.52	226.682	196.356	236.532	297.452	468.872
ENSDARG00000024026	sdf2	336879	140.053	-1.51418	0.2079	0.360114	-3.01729	0.0123977	0.0446036	-2.05233	0.0881477	0.187172	248.233	558.423	173.58	152.761	32.4874	157.871	55.9085	0.731234	64.4642	15.315	146.365	74.4992
ENSDARG00000024032	coch	368851	206.158	-3.67631	0.0447924	0.118305	-3.01045	0.10029	0.215669	-5.56763	0.00247673	0.0116337	1199.38	211.42	611.145	157.65	0.507615	0	201.463	5.11864	44.4581	37.4367	4.72146	0.591264
ENSDARG00000024047	tmem38a	393874	14.3686	-4.33772	0.0250826	0.0760839	-7.56254	0.00070342	0.00454713	-8.6576	0.000104946	0.000875317	44.2395	50.5568	68.7086	1.22209	0	6.95467	0	0	0.740968	0	0	0
ENSDARG00000024090	dnajc4	324373	317.922	-0.621198	0.434388	0.595742	-0.321912	0.685442	0.800704	-2.043	0.0103319	0.0361377	494.008	592.894	330.283	144.818	202.538	573.76	444.376	574.018	114.85	59.5584	133.775	150.181
ENSDARG00000024101	adra1d	568614	33.4721	-4.11175	0.0456041	0.11996	-4.9175	0.0178555	0.0590561	-9.82702	3.07437e-05	0.000312563	54.0705	186.141	127.774	0	0.507615	20.864	11.5673	0	0.740968	0	0	0
ENSDARG00000024112	gmppaa	431743	214.233	-1.86666	0.0149685	0.0511268	-3.17131	3.94641e-05	0.000426643	-2.18161	0.00451104	0.0188304	484.177	811.208	306.175	225.476	61.929	151.612	49.1609	38.0242	90.398	45.0943	171.546	135.991
ENSDARG00000024116	vamp8	327007	459.149	-2.26568	0.0027246	0.0133754	-0.899814	0.233461	0.393559	-1.49002	0.0485826	0.119842	951.149	1155.91	517.123	123.431	191.879	230.2	855.015	165.99	385.303	429.672	127.479	376.635
ENSDARG00000024160	hao1	402827	120.241	7.08865	0.000262486	0.00198023	0.28638	0.884766	0.93287	-0.811597	0.686067	0.79677	0	0	9.64331	1051.61	258.884	104.32	0	0	12.5964	1.70167	0	4.13885
ENSDARG00000024189	pnocb	394236	35.274	-22.0715	1.38088e-13	1.36713e-11	-31.9653	8.71736e-27	1.74434e-23	-0.536331	0.844961	0.902968	73.7325	128.69	48.2166	0	0	0	0	0	0	0	0	172.649
ENSDARG00000024195	znf395b	566703	435.911	-3.44686	0.0354352	0.0991249	-4.01784	0.0142772	0.0495672	-2.70874	0.0982888	0.203283	1088.78	944.494	1970.85	10.9988	353.3	2.78187	0	197.433	49.6448	408.401	179.415	24.8331
ENSDARG00000024209	wasf2	394056	2757.99	4.70547	1.01419e-18	4.12881e-16	4.34047	3.72074e-16	9.74967e-14	4.15523	6.21358e-15	9.6998e-13	211.366	137.882	159.115	5594.12	5110.67	2545.41	4014.81	3886.51	2387.4	2083.69	3452.17	3512.7
ENSDARG00000024211	ifng1-2	405790	47.002	-10.0282	8.94746e-07	1.56001e-05	-4.70261	0.00579738	0.0246868	-0.753971	0.651446	0.771951	125.345	172.353	48.2166	0	0	0	0	13.1622	0	120.819	14.9513	69.1779
ENSDARG00000024219	zgc:55582	334460	1587.77	1.29536	0.0792733	0.180852	3.05412	3.48765e-05	0.00038615	3.43856	3.15679e-06	4.40052e-05	302.303	133.286	406.225	1025.33	780.712	262.886	3212.81	2720.19	1069.22	4501.77	2544.87	2093.67
ENSDARG00000024295	slc11a2	678623	593.988	2.12397	0.00903793	0.0345381	1.28636	0.114027	0.236868	1.67807	0.0391994	0.10196	196.62	213.718	237.467	947.12	973.606	904.107	1028.52	455.559	97.0667	1243.92	420.997	409.155
ENSDARG00000024299	c1qtnf4	550397	2194.47	-6.34426	0.00296951	0.0143356	-11.0854	3.14859e-07	6.80782e-06	-7.85689	0.000237663	0.00170509	6009.2	11046.7	8835.68	1.83313	316.752	0	0	0	11.8555	0	59.0182	52.6225
ENSDARG00000024317	trap1	571959	247.523	-0.469543	0.563034	0.709045	-1.74764	0.0317289	0.092111	-2.32826	0.00426309	0.0179623	437.479	379.176	521.944	161.927	374.62	430.494	44.3412	231.07	123.001	64.6635	33.0502	168.51
ENSDARG00000024365	crlf1a	436923	80.397	3.941	0.0657512	0.157805	-0.186414	0.930887	0.962263	-7.1095	0.00362618	0.0157739	27.0352	20.6823	8.4379	0	28.4264	831.083	0	40.9491	8.15064	0	0	0
ENSDARG00000024381	msto1	334306	127.927	-3.29993	0.00317846	0.0150925	-2.40837	0.0310923	0.0906935	-1.99682	0.0735339	0.16407	358.831	248.188	389.349	70.2702	4.56854	26.4277	55.9085	63.6173	68.169	11.9117	217.187	20.6942
ENSDARG00000024431	NA	NA	568.454	-0.835937	0.382205	0.547989	3.5818	0.00016947	0.00141188	3.62709	0.000139909	0.00111014	100.768	73.5372	89.2006	43.9952	98.4773	4.86827	281.471	1403.97	1469.34	1652.32	970.26	633.244
ENSDARG00000024443	gnpda2	556291	684.74	2.53901	0.00501078	0.0217105	1.67817	0.0636796	0.154401	-1.62051	0.0742743	0.16522	277.726	353.898	163.936	807.19	1791.37	2021.03	174.473	1613.83	755.046	19.5692	142.431	96.376
ENSDARG00000024478	mpc2	321611	995.364	-4.55421	3.59665e-05	0.000373182	-2.953	0.00733871	0.0297208	-4.47578	4.90747e-05	0.000463797	3187.7	5126.92	1503.15	233.419	69.0357	115.447	454.98	168.915	643.901	3.40334	132.988	304.501
ENSDARG00000024488	top2a	323733	4355.64	2.37768	1.27488e-05	0.000152565	3.76675	4.68472e-12	4.35086e-10	3.00298	3.54003e-08	8.99314e-07	496.465	498.674	881.158	2742.98	4820.31	2199.07	12109	7592.4	5868.46	4953.56	4462.57	5643.02
ENSDARG00000024492	col9a2	321212	139.387	4.50332	0.00654887	0.0269214	1.17932	0.477353	0.635442	0.530191	0.749617	0.841226	31.9507	16.0863	13.2596	6.11045	224.366	1154.47	1.92788	6.5811	129.669	0.850835	77.9041	9.46022
ENSDARG00000024503	c6ast3	541399	82.2266	7.58419	0.0031101	0.0148499	8.48682	0.000936475	0.00576742	8.61792	0.000778715	0.00455996	0	0	0	0	170.051	30.6005	0	373.66	1.48194	113.161	234.499	63.2652
ENSDARG00000024537	emilin1a	566473	182.505	6.2402	0.000138237	0.00116707	3.85881	0.0185362	0.0608099	3.74496	0.0222965	0.0661463	9.831	0	10.8487	263.36	209.645	1111.36	8.67546	195.971	99.2896	85.9343	195.154	0
ENSDARG00000024540	tspan36	437021	4443.81	6.91044	9.3736e-23	7.80231e-20	4.54385	1.08423e-10	7.02928e-09	4.56867	8.57673e-11	4.68443e-09	95.8522	179.247	43.3949	20430.3	12202.6	5469.85	2503.35	1915.1	2969.8	2608.66	1653.3	3254.32
ENSDARG00000024546	pla2g4aa	30554	199.066	4.8167	1.12199e-09	4.56806e-08	5.75609	3.28414e-13	4.08403e-11	4.11556	2.02981e-07	4.17163e-06	9.831	2.29804	10.8487	124.042	288.833	256.627	615.958	445.321	223.031	183.78	114.102	114.114
ENSDARG00000024560	slc4a1b	561787	17.5232	-20.2168	6.53876e-13	5.48329e-11	-4.09385	0.119072	0.244122	0.757614	0.766927	0.852546	31.9507	25.2784	19.2866	0	0	0	0	0.731234	3.70484	129.327	0	0
ENSDARG00000024561	nolc1	561131	2782.68	2.6723	0.000103923	0.000921689	3.43287	6.1622e-07	1.22085e-05	2.94027	1.9509e-05	0.000213214	321.965	229.804	737.713	3592.94	2996.45	1645.47	8409.41	2554.93	2987.58	3417.8	3372.7	3125.42
ENSDARG00000024564	sccpdhb	407665	166.973	-2.34396	0.011565	0.0418269	-2.70539	0.00363828	0.0172035	-1.56136	0.0922694	0.193774	366.205	291.851	527.971	172.315	21.8275	39.6416	37.5937	20.4745	123.742	173.57	74.7564	153.729
ENSDARG00000024575	kif26bb	100333605	46.0922	-0.149725	0.930268	0.96041	-6.57676	0.000420451	0.00298823	-9.48112	4.95393e-06	6.5138e-05	29.493	66.6431	192.866	39.7179	3.04569	218.377	0	0	2.96387	0	0	0
ENSDARG00000024588	gpc5b	101886726	23.3537	-2.75585	0.212452	0.365507	-6.04241	0.00881916	0.0342845	-4.92932	0.0282654	0.0793558	88.479	4.59608	141.033	0	0	34.7733	2.89182	0	0.740968	5.95584	0	1.77379
ENSDARG00000024602	zgc:162964	560569	18.985	4.89726	0.00828697	0.0324406	-2.24344	0.29173	0.458825	-1.65299	0.414241	0.570794	4.9155	0	2.41083	130.153	72.589	13.9093	0	0	1.48194	0	2.36073	0
ENSDARG00000024631	nlrc5	100535184	48.3506	-4.72556	0.00408421	0.0184871	-5.77594	0.000594038	0.00396584	-2.99438	0.0666401	0.152238	196.62	117.2	177.196	16.4982	0	2.0864	0	2.1937	6.66871	54.4534	0.78691	6.5039
ENSDARG00000024681	pane1	402852	428.348	-0.455415	0.722115	0.823547	3.53165	0.0057446	0.0245428	1.44217	0.25956	0.411288	120.43	130.988	69.914	177.814	26.396	29.9051	3528.02	108.223	76.3197	351.395	75.5433	445.222
ENSDARG00000024744	dpp6b	566832	255.309	-4.48907	0.00271006	0.0133151	-4.94288	0.000981189	0.00598254	-11.0806	1.80961e-09	6.80879e-08	631.642	983.56	1228.32	84.3242	2.03046	40.3371	0	78.9732	13.3374	0	0	1.18253
ENSDARG00000024759	inhbab	553816	14.2069	-3.79298	0.0579258	0.143578	-5.20063	0.0123701	0.0445337	-2.91941	0.142338	0.267479	14.7465	82.7294	40.9841	7.94358	2.03046	0	0	0	3.70484	13.6134	0	4.73011
ENSDARG00000024775	si:ch211-129c21.1	563087	64.6009	3.5037	0.000300192	0.00221344	3.15812	0.00114025	0.00675109	3.00677	0.00195282	0.0096031	12.2887	11.4902	3.61624	41.5511	73.0966	184.994	151.339	38.0242	46.681	43.3926	91.2815	77.4556
ENSDARG00000024785	ctnna2	567500	118.681	-4.58006	0.00208249	0.0107442	-5.90845	8.80545e-05	0.000825806	-3.87447	0.00912216	0.0328164	366.205	280.361	617.172	42.1621	10.6599	0	18.3149	1.46247	1.48194	73.1718	10.2298	2.95632
ENSDARG00000024789	mxc	360145	288.945	-2.63603	0.079648	0.181432	4.32289	0.00295055	0.0145355	5.49177	0.000158385	0.00122884	27.0352	16.0863	9.64331	0	5.58377	2.78187	956.229	3.65617	88.9161	831.266	166.825	1359.32
ENSDARG00000024818	rilpl2	100004718	107.867	-4.81117	1.04583e-06	1.76855e-05	-0.433772	0.65175	0.775315	-3.7807	0.000105611	0.000878536	294.93	266.572	138.623	13.443	2.53808	9.04107	381.72	45.3365	91.139	17.0167	27.5418	6.5039
ENSDARG00000024827	rnf150	559804	6.80776	-0.497384	0.829303	0.896822	-6.64154	0.0101224	0.0382036	-2.88115	0.220866	0.367403	19.662	11.4902	13.2596	4.27731	26.396	0.695467	0	0	0	0	0	5.91264
ENSDARG00000024829	tnn	30234	138.666	4.96338	0.00104219	0.00613147	-0.717538	0.641252	0.767966	3.98609	0.00848089	0.0310707	4.9155	29.8745	0	182.091	63.9595	820.651	0	6.5811	14.0784	180.377	321.846	39.6147
ENSDARG00000024831	crhbp	445065	104.037	-6.71812	0.000227461	0.00175387	-9.0776	4.94369e-06	7.42261e-05	-9.9004	2.36496e-06	3.44344e-05	469.43	475.694	288.094	0	0	11.8229	0	0	2.2229	0	0	1.18253
ENSDARG00000024865	dscama	568643	155.482	-1.77033	0.207401	0.359599	-0.921222	0.511676	0.664612	-4.58035	0.00121534	0.00655495	189.247	62.047	749.767	29.3302	140.609	123.793	75.1873	24.8619	429.02	0	35.4109	6.5039
ENSDARG00000024877	ptgr1	494108	391.076	-3.59963	5.29667e-05	0.000520041	-3.82757	1.77022e-05	0.000218165	-4.4219	7.37427e-07	1.28617e-05	1273.11	1769.49	869.103	192.479	93.9088	36.1643	195.68	39.4866	40.7532	103.802	53.5099	25.4243
ENSDARG00000024904	stil	192317	282.468	4.27816	0.000281204	0.0020989	4.39847	0.00018863	0.00154692	4.46856	0.000148515	0.00116874	9.831	25.2784	18.0812	139.318	622.336	271.928	5.78364	263.975	853.595	305.45	454.834	419.206
ENSDARG00000024920	tmem136a	562331	1114.17	-2.65011	0.0375948	0.103809	-2.65589	0.0371966	0.10357	-6.98088	5.15017e-08	1.25537e-06	3900.45	3419.48	2764.01	0.611045	1242.64	363.034	527.275	794.851	277.863	25.525	33.0502	21.2855
ENSDARG00000024954	tmed4	415224	291.641	-4.97869	8.48117e-07	1.48678e-05	-4.39353	1.37378e-05	0.000175804	-5.39599	1.0614e-07	2.37908e-06	985.557	1567.26	619.583	53.1609	1.01523	46.5963	79.0431	43.1428	28.8977	37.4367	19.6727	18.3292
ENSDARG00000024966	si:dkey-31m14.7	571279	1675.03	1.7706	0.000260066	0.00196726	2.40382	7.09804e-07	1.37732e-05	2.66911	3.65782e-08	9.23306e-07	368.662	464.204	418.279	1462.84	1593.4	1212.89	1490.25	3352.71	1778.32	3311.45	2366.24	2281.1
ENSDARG00000025012	tpi1a	192309	112.978	-1.21281	0.352294	0.518328	-11.0369	3.29608e-10	1.87953e-08	-5.63954	2.36091e-05	0.000251408	378.493	324.023	231.439	24.4418	108.63	269.841	0	0	0	15.315	0	3.54758
ENSDARG00000025017	prdm8	406719	419.871	-13.8901	0.000137485	0.00116116	-8.57359	0.0133767	0.0472313	-13.5983	0.000189599	0.00141755	1189.55	2429.03	1406.72	0	0	0	0	13.1622	0	0	0	0
ENSDARG00000025024	NA	NA	47.37	-10.6133	2.60044e-06	3.88837e-05	-10.1881	6.42883e-06	9.25474e-05	-3.37586	0.0809793	0.176147	233.486	112.604	172.374	0	0	0	0	0	0	0	46.4277	3.54758
ENSDARG00000025034	syngr3b	570094	1005.58	-6.2	7.82126e-08	1.864e-06	-5.38862	2.98393e-06	4.77668e-05	-3.11162	0.00686438	0.0262723	3507.21	4637.44	2319.22	3.66627	28.9341	109.884	137.843	40.9491	71.1329	894.228	31.4764	284.989
ENSDARG00000025076	marveld2a	558720	39.6801	-2.02141	0.0412375	0.111337	-2.46984	0.0133321	0.0471638	-1.83517	0.0640692	0.147683	100.768	105.71	72.3248	25.6639	7.61423	35.4688	29.8821	9.50604	11.1145	7.65751	57.4444	13.0078
ENSDARG00000025081	grnb	335453	1713.49	4.32387	3.01897e-11	1.7715e-09	4.30115	3.83721e-11	2.78749e-09	3.97817	9.7399e-10	3.94816e-08	105.683	156.267	102.46	3315.53	1756.35	2216.45	723.919	3243.75	3206.17	1694.01	2059.34	1981.92
ENSDARG00000025089	loxl4	100320658	48.907	1.01908	0.431405	0.592954	-1.01852	0.434017	0.598191	-3.27889	0.013619	0.0448887	49.155	59.749	53.0382	188.813	64.9747	74.4149	54.9446	0	25.1929	0.850835	8.65601	7.09517
ENSDARG00000025091	ezrb	561589	1367.36	2.36292	1.05483e-05	0.000128419	1.60296	0.00281597	0.0140136	2.69358	5.10895e-07	9.37409e-06	435.022	153.969	458.057	2109.94	1878.68	1404.84	1214.56	1032.5	938.065	1870.14	2289.12	2623.44
ENSDARG00000025106	ppp3cb	550554	331.524	-2.66381	0.0555247	0.138898	-7.62479	8.80936e-08	2.26787e-06	-6.47303	4.07325e-06	5.46352e-05	771.733	937.6	1679.14	107.544	57.3605	369.988	0	0.731234	16.3013	3.40334	0.78691	33.702
ENSDARG00000025108	magixa	796857	71.3316	2.98199	0.00301513	0.0145225	1.5808	0.116899	0.241025	-1.42223	0.168683	0.30165	22.1197	18.3843	28.9299	259.083	185.28	107.102	95.4301	45.3365	68.169	17.8675	0	8.27769
ENSDARG00000025131	lbx2	64276	27.2568	6.7364	0.0056248	0.0238498	3.25382	0.18397	0.334079	5.25766	0.0308826	0.084985	0	2.29804	0	22.6087	0	201.685	0	0.731234	19.2652	21.2709	55.0837	4.13885
ENSDARG00000025147	cd63	321461	4682.59	-1.45732	0.0357498	0.0997816	-1.22774	0.0769051	0.177354	-2.2343	0.00128732	0.00685418	10553.6	13471.1	4020.06	5189.61	3334.02	1688.59	6760.11	2889.1	2325.16	1659.13	2270.23	2030.4
ENSDARG00000025162	asic4a	407668	26.057	-1.72329	0.346112	0.511947	-5.72843	0.0029204	0.014416	-9.19125	2.31025e-05	0.00024685	12.2887	119.498	104.871	7.94358	60.9138	2.78187	0	4.3874	0	0	0	0
ENSDARG00000025189	cpne8	100332028	16.0647	0.0740401	0.968911	0.98335	-7.5852	0.000678454	0.00442342	-2.25641	0.239595	0.388688	14.7465	18.3843	51.8328	21.9976	2.53808	65.3739	0	0	0	0	17.312	0.591264
ENSDARG00000025220	sppl3	548609	1240.56	3.05669	1.97345e-07	4.17229e-06	2.75344	2.80478e-06	4.53607e-05	3.18295	6.07973e-08	1.45616e-06	196.62	110.306	283.272	2504.06	904.57	1518.2	922.491	1439.8	1630.13	1831	1692.64	1853.61
ENSDARG00000025233	lipt1	334494	34.4583	-1.85392	0.362548	0.528696	-9.42511	6.01683e-05	0.000598073	-3.70679	0.0703911	0.158821	66.3592	183.843	55.449	0	78.1727	6.2592	0	0	0	0	20.4597	2.95632
ENSDARG00000025254	s100a10b	406276	482.709	-5.35872	0.00258993	0.0128264	-4.89284	0.00594456	0.025153	-5.28923	0.0029512	0.0134379	3743.15	1365.03	237.467	0	129.442	0.695467	82.8989	0.731234	96.3258	102.1	11.0167	23.6506
ENSDARG00000025269	pdcd6ip	406669	2745.15	2.89261	8.23712e-05	0.000759315	1.90437	0.00954666	0.0364938	2.73299	0.000199221	0.00147446	427.648	301.043	1019.78	3354.03	7986.31	1660.08	2060.9	2435.74	2056.93	4838.7	4653.78	2146.88
ENSDARG00000025299	tspan9a	555341	66.0548	-5.12838	0.00710063	0.0286293	-2.81668	0.136476	0.269246	-3.5427	0.0614386	0.143196	159.754	124.094	347.159	0.611045	1.52285	15.9957	0	10.2373	79.2835	0	0.78691	53.2137
ENSDARG00000025301	gfap	30646	107.913	-5.07841	0.000966525	0.00578165	-5.27956	0.000637561	0.00419688	-2.57725	0.0917987	0.193004	383.409	353.898	321.846	22.6087	4.56854	4.1728	0	21.2058	5.92774	50.1993	0	127.122
ENSDARG00000025309	dpf3	562738	152.845	0.490724	0.448276	0.608293	-0.792978	0.222351	0.380839	-2.6635	5.27504e-05	0.00049157	147.465	105.71	329.078	179.036	294.417	348.429	155.194	83.3606	99.2896	21.2709	35.4109	35.4758
ENSDARG00000025311	cuzd1.2	555768	14.7564	-2.23821	0.376516	0.542425	1.13669	0.650807	0.774527	-7.00027	0.0115315	0.0395221	17.2042	27.5765	7.23248	10.9988	0	0	41.4494	0	72.6148	0	0	0
ENSDARG00000025319	fynb	574422	643.919	1.11757	0.262068	0.423173	1.87673	0.0596201	0.147205	3.23452	0.00116481	0.00633522	81.1057	78.1333	314.613	132.597	39.0864	860.292	518.6	413.147	814.323	1480.45	1652.51	1342.17
ENSDARG00000025325	ccsapa	101883094	34.5991	-9.03709	3.52541e-06	5.05616e-05	-7.04342	5.72955e-05	0.000575071	-2.19848	0.15851	0.288201	73.7325	87.3255	177.196	0.611045	0	0	1.92788	0	0.740968	0	29.9026	43.7535
ENSDARG00000025335	nek10	100333839	45.8075	-1.36147	0.591409	0.731273	6.51394	0.00612289	0.025759	5.39931	0.0231358	0.0680896	0	0	3.61624	0	1.52285	0	313.281	0.731234	58.5364	0	137.709	34.2933
ENSDARG00000025340	tusc2b	436675	125.125	-2.74346	0.0131611	0.0463974	-2.98977	0.00699091	0.0286977	-7.05384	2.24459e-09	8.15277e-08	380.951	510.165	279.656	86.1573	46.193	42.4235	0.96394	43.1428	102.994	5.10501	0.78691	2.95632
ENSDARG00000025346	znf277	393402	193.158	-1.7793	0.164293	0.304372	0.144477	0.910006	0.948721	-4.10154	0.00145688	0.00756483	341.627	415.945	186.839	251.751	6.599	16.6912	752.837	193.777	97.0667	2.5525	12.5906	39.6147
ENSDARG00000025350	prdx2	791455	1577.28	-2.15358	0.00054772	0.00362683	-2.85461	4.68832e-06	7.09728e-05	-2.95727	2.1056e-06	3.11677e-05	5062.96	5467.03	2158.9	1104.77	1226.91	519.514	657.407	440.203	656.497	292.687	597.265	743.219
ENSDARG00000025383	arl2bp	393976	99.2649	-6.49927	0.000218296	0.00169952	-6.44356	0.000263972	0.002043	-7.9299	1.3345e-05	0.000153789	371.12	597.49	191.661	12.8319	0	0	0	8.04357	5.18677	4.25417	0	0.591264
ENSDARG00000025391	pfdn2	323012	399.426	-3.04816	0.000164889	0.00135147	-2.5538	0.00159493	0.00879628	-2.53178	0.00174616	0.00879109	877.416	1718.93	677.443	149.706	177.665	68.1557	299.785	106.76	151.157	74.8735	389.52	101.697
ENSDARG00000025397	srsf3a	368925	148.121	-3.94373	0.00195581	0.0102156	-3.51428	0.00578604	0.0246528	-1.26633	0.317961	0.475516	420.275	567.615	145.855	20.1645	53.2996	0	12.5312	12.431	74.0968	275.671	106.233	89.2808
ENSDARG00000025421	tdrd3	402828	1314.92	3.16372	0.00109007	0.00636316	3.87809	6.2338e-05	0.000615578	1.97287	0.0417241	0.106598	164.669	45.9608	339.927	2863.97	1578.68	503.518	5430.84	1684.03	1001.05	254.4	808.156	1103.89
[truncated: 8,396 more rows]
