# Supplementary material for: Gene expression profiling reveals a conserved microglia signature in larval zebrafish
Source: Glia. 2019 Sep 11;68(2):298–315. doi: 10.1002/glia.23717 (PMC6916425; doi:10.1002/glia.23717)
Supplement: Supplementary file 14 — Table S9 [file GLIA-68-298-s014.xlsx]

## Sheet: 3dpf
ensembl_id	symbol	baseMean	FC	pvalue	FDR
ENSDARG00000102986	csf1ra	5880.73	10.1867	2.26e-58	5.09e-54
ENSDARG00000079657	NA	2641.11	10.8367	1.04e-35	7.79e-32
ENSDARG00000098296	gnsb	3618.3	9.65956	5.37e-34	3.02e-30
ENSDARG00000055290	mpeg1.1	5490.47	7.48188	1.14e-32	4.74e-29
ENSDARG00000005789	enpp1	1769.34	6.54263	1.27e-32	4.74e-29
ENSDARG00000076484	stab1	6069.98	8.38355	1.27e-27	3.18e-24
ENSDARG00000018688	elk3	2276.06	5.79048	2.68e-27	5.48e-24
ENSDARG00000079623	ubtd1b	1006.97	6.85018	1.17e-25	1.76e-22
ENSDARG00000076789	cx32.2	879.693	7.27011	2.8e-24	3.49e-21
ENSDARG00000090783	mfap4	1415.59	7.88427	1.08e-23	1.06e-20
ENSDARG00000079267	im:7154036	1620.22	5.74903	1.53e-23	1.43e-20
ENSDARG00000055226	slc7a7	1644.93	7.78033	5.44e-23	4.7e-20
ENSDARG00000024540	tspan36	4443.81	6.91044	9.37e-23	7.8e-20
ENSDARG00000068849	fam83ha	2468.54	8.49684	5.19e-22	4.02e-19
ENSDARG00000077326	slc45a4	3259.91	4.73547	7.72e-22	5.59e-19
ENSDARG00000061544	ano6	5099.93	5.4784	1.41e-21	9.88e-19
ENSDARG00000053624	csf1rb	3928.75	5.05377	4.07e-21	2.69e-18
ENSDARG00000038541	ccr12a	1362.83	7.68478	7.63e-21	4.9e-18
ENSDARG00000020984	slc16a10	1318.29	5.72801	7.27e-19	3.27e-16
ENSDARG00000077009	wdfy4	3633.93	7.00669	7.58e-19	3.34e-16
ENSDARG00000055504	si:ch211-212k18.7	9991.25	5.9913	8.29e-19	3.58e-16
ENSDARG00000024209	wasf2	2757.99	4.70547	1.01e-18	4.13e-16
ENSDARG00000068199	pld3	728.969	9.11887	1.15e-18	4.55e-16
ENSDARG00000040080	fli1b	5715.92	3.95403	3.5e-18	1.23e-15
ENSDARG00000077664	zgc:110239	6685.3	5.5716	5.53e-18	1.86e-15
ENSDARG00000100461	LOC101882195	937.561	6.99745	6.25e-18	2.05e-15
ENSDARG00000003931	cndp2	3438.43	4.94468	6.31e-18	2.05e-15
ENSDARG00000093381	tgm2l	1154.4	6.61982	6.88e-18	2.21e-15
ENSDARG00000059294	marco	595.387	8.86494	1.3e-17	3.89e-15
ENSDARG00000058992	cers2b	3267.04	5.37291	1.36e-17	3.93e-15
ENSDARG00000089404	si:dkey-24p1.7	877.906	7.16453	1.53e-17	4.31e-15
ENSDARG00000061985	rbm47	3389.44	6.3785	1.85e-17	5.08e-15
ENSDARG00000101030	si:ch73-158p21.3	2204.27	6.64926	3.17e-17	8e-15
ENSDARG00000000767	spi1b	3530.96	5.02508	6.22e-17	1.46e-14
ENSDARG00000058045	tlr21	519.24	11.6632	1.2e-16	2.67e-14
ENSDARG00000100336	LOC100007492	2260.01	4.35825	1.37e-16	2.89e-14
ENSDARG00000105287	mpp1	4542.19	5.16531	1.79e-16	3.77e-14
ENSDARG00000038822	mrc1b	2780.89	7.34356	2.17e-16	4.52e-14
ENSDARG00000089667	si:zfos-2330d3.3	509.656	11.277	2.85e-16	5.82e-14
ENSDARG00000043701	gpd1a	713.019	6.07498	3.93e-16	7.62e-14
ENSDARG00000036462	NA	1053.39	4.72759	4.08e-16	7.8e-14
ENSDARG00000068246	plcb3	1657.67	5.32465	4.77e-16	9.01e-14
ENSDARG00000104045	tlr22	1014.73	10.5049	5.48e-16	1.02e-13
ENSDARG00000074846	si:ch73-203a8.1	6551.51	3.79527	6.25e-16	1.14e-13
ENSDARG00000012874	snap23.1	3060.14	5.17282	6.34e-16	1.15e-13
ENSDARG00000027529	hmox1a	1224.92	4.87872	9.76e-16	1.73e-13
ENSDARG00000090039	reck	1167.72	4.3408	1.04e-15	1.83e-13
ENSDARG00000100075	abcg2a	629.711	8.18976	1.08e-15	1.86e-13
ENSDARG00000040072	scpep1	2169.4	5.17938	1.36e-15	2.24e-13
ENSDARG00000068177	pak2a	2690.42	4.30391	1.4e-15	2.28e-13
ENSDARG00000073675	NA	627.309	9.23778	2.55e-15	4.06e-13
ENSDARG00000086897	si:dkey-7i4.1	1050.91	6.94929	2.74e-15	4.3e-13
ENSDARG00000090340	si:dkey-27o4.1	286.204	7.46217	3.12e-15	4.8e-13
ENSDARG00000040178	havcr1	3445.73	7.21638	3.45e-15	5.28e-13
ENSDARG00000077120	arid5a	1211.62	5.81763	4.27e-15	6.36e-13
ENSDARG00000090337	pprc1	1651.89	4.41142	7.38e-15	1.01e-12
ENSDARG00000015199	cblb	6019.17	5.41791	7.78e-15	1.05e-12
ENSDARG00000036308	nod1	1904.81	7.46753	9.31e-15	1.23e-12
ENSDARG00000057107	NA	2323.05	5.1627	1.17e-14	1.52e-12
ENSDARG00000102916	NA	1129.16	6.09791	1.42e-14	1.78e-12
ENSDARG00000042722	blnk	1017.97	4.75928	3.97e-14	4.57e-12
ENSDARG00000076574	si:ch211-171h4.6	988.712	8.47349	4.22e-14	4.82e-12
ENSDARG00000094451	cfp	1052.52	4.54171	6.99e-14	7.66e-12
ENSDARG00000077410	myo9b	2183.91	4.93308	8.35e-14	8.92e-12
ENSDARG00000078734	myo1f	2106.05	4.77296	1.15e-13	1.18e-11
ENSDARG00000043436	si:dkey-5n18.1	683.779	8.82983	1.17e-13	1.2e-11
ENSDARG00000012860	tmprss4b	248.326	7.62591	1.55e-13	1.52e-11
ENSDARG00000069168	si:dkey-73n10.1	802.987	4.16628	1.57e-13	1.53e-11
ENSDARG00000054302	ehd4	1756.6	6.21508	1.64e-13	1.59e-11
ENSDARG00000040528	lgals3bpb	4520.78	5.14642	2.32e-13	2.21e-11
ENSDARG00000105142	tcirg1b	3248.18	4.4361	2.5e-13	2.33e-11
ENSDARG00000031715	lyn	2035.23	4.49973	3.36e-13	3.07e-11
ENSDARG00000044345	cyfip1	3265.37	4.32598	4.08e-13	3.68e-11
ENSDARG00000091692	havcr2	242.397	5.34085	4.1e-13	3.68e-11
ENSDARG00000079932	zgc:152830	3149.44	4.61611	4.33e-13	3.86e-11
ENSDARG00000094025	si:dkey-237j10.2	492.108	5.29484	5.15e-13	4.45e-11
ENSDARG00000036456	anxa4	2196.35	5.51132	5.97e-13	5.08e-11
ENSDARG00000079826	gpr174	675.926	5.32043	1.16e-12	9.22e-11
ENSDARG00000092455	NA	495.417	4.80564	1.55e-12	1.21e-10
ENSDARG00000043081	ctsz	2874.44	4.7763	1.63e-12	1.26e-10
ENSDARG00000036848	slc43a2a	4840.66	4.08176	1.85e-12	1.4e-10
ENSDARG00000078114	si:ch73-237c6.1	526.328	4.43522	2.17e-12	1.61e-10
ENSDARG00000016011	gpcpd1	1269.77	3.56568	2.93e-12	2.11e-10
ENSDARG00000068784	vsir	5460.93	3.44813	3.71e-12	2.64e-10
ENSDARG00000015557	zgc:100829	390.463	3.85291	3.73e-12	2.65e-10
ENSDARG00000086778	si:ch211-79m20.1	2422.34	4.7542	3.99e-12	2.82e-10
ENSDARG00000040251	ctsk	1132.3	5.61612	4.26e-12	2.98e-10
ENSDARG00000089223	ngfrb	760.055	8.23524	5.54e-12	3.78e-10
ENSDARG00000043593	rapgef1a	4965.08	4.77496	7.34e-12	4.88e-10
ENSDARG00000101334	ctsc	3036.57	5.24447	1.07e-11	6.92e-10
ENSDARG00000016188	si:ch73-63e15.2	1950.67	3.34261	1.24e-11	7.88e-10
ENSDARG00000088745	zgc:173915	650.537	6.90195	1.27e-11	8.01e-10
ENSDARG00000059196	NA	168.045	5.83756	1.3e-11	8.16e-10
ENSDARG00000028058	traf6	1335.6	3.6857	1.85e-11	1.14e-09
ENSDARG00000067797	spi1a	1346.91	4.70881	2.16e-11	1.3e-09
ENSDARG00000053204	snx22	380.969	4.42293	2.34e-11	1.4e-09
ENSDARG00000009160	kmo	644.274	8.80145	2.78e-11	1.64e-09
ENSDARG00000093081	NA	405.69	8.06753	3.48e-11	2.02e-09
ENSDARG00000058820	bin1b	437.294	6.12141	4.5e-11	2.55e-09
ENSDARG00000088672	zmp:0000000936	285.813	6.68278	4.79e-11	2.69e-09
ENSDARG00000058413	rnaset2l	630.316	5.03603	5.11e-11	2.85e-09
ENSDARG00000069114	unc93b1	373.337	6.31727	5.32e-11	2.96e-09
ENSDARG00000052330	slc4a2b	743.196	7.70768	5.4e-11	3e-09
ENSDARG00000067729	arid3c	599.93	5.70601	5.42e-11	3e-09
ENSDARG00000069376	tnfsf12	688.995	5.43958	7.41e-11	3.95e-09
ENSDARG00000061120	slc43a2b	970.131	5.7373	7.95e-11	4.2e-09
ENSDARG00000086947	NA	253.196	5.97478	8.61e-11	4.52e-09
ENSDARG00000007711	rab3il1	1094.34	5.83062	9.57e-11	4.95e-09
ENSDARG00000056259	tmem131	5432.7	4.22876	1.01e-10	5.23e-09
ENSDARG00000034203	zgc:114046	356.237	6.22387	1.14e-10	5.85e-09
ENSDARG00000032631	ltb4r	357.787	5.34791	1.47e-10	7.44e-09
ENSDARG00000044694	fybb	3558.34	3.97044	1.61e-10	8.06e-09
ENSDARG00000059049	zgc:174904	264.92	7.51077	1.61e-10	8.07e-09
ENSDARG00000074283	inpp5d	3231.91	3.94103	1.63e-10	8.12e-09
ENSDARG00000071004	abhd12	2447.05	4.37186	1.65e-10	8.19e-09
ENSDARG00000038682	zgc:171687	85.2199	9.50458	1.78e-10	8.77e-09
ENSDARG00000070428	si:dkey-239n17.4	845.113	4.42998	2.41e-10	1.16e-08
ENSDARG00000098012	itgae.1	694.681	3.5605	2.54e-10	1.21e-08
ENSDARG00000098706	si:ch73-236c18.7	232.233	10.6196	2.78e-10	1.3e-08
ENSDARG00000051729	nfatc3b	595.565	6.12628	3.16e-10	1.46e-08
ENSDARG00000046148	tnfaip8l2b	693.636	4.70206	4.9e-10	2.17e-08
ENSDARG00000056203	si:ch211-201h21.5	175.326	7.48087	5.92e-10	2.58e-08
ENSDARG00000036282	rnaset2	4487.7	3.48181	6.04e-10	2.63e-08
ENSDARG00000013771	ctss2.2	1215.93	5.60689	6.23e-10	2.7e-08
ENSDARG00000004105	tie1	701.038	7.10194	6.34e-10	2.75e-08
ENSDARG00000044808	slc4a4b	1133.74	4.79661	6.88e-10	2.96e-08
ENSDARG00000077304	erg	448.676	7.33852	7.44e-10	3.19e-08
ENSDARG00000006677	ripk1l	386.321	4.69027	7.5e-10	3.2e-08
ENSDARG00000052059	si:dkey-37f13.4	1058.6	4.64244	7.72e-10	3.27e-08
ENSDARG00000098231	NA	164.459	7.99981	7.77e-10	3.28e-08
ENSDARG00000098700	il1b	900.237	4.38559	7.9e-10	3.32e-08
ENSDARG00000006353	itga5	645.843	5.52563	8.47e-10	3.54e-08
ENSDARG00000086166	si:ch211-286b5.9	283.346	8.16585	8.94e-10	3.71e-08
ENSDARG00000026329	arhgap29a	455.028	6.34964	8.99e-10	3.73e-08
ENSDARG00000045959	csf3r	938.693	6.46189	9.29e-10	3.85e-08
ENSDARG00000024546	pla2g4aa	199.066	4.8167	1.12e-09	4.57e-08
ENSDARG00000015224	cd2ap	2099.84	3.39464	1.15e-09	4.64e-08
ENSDARG00000099645	zgc:153184	255.428	5.73083	1.15e-09	4.64e-08
ENSDARG00000088222	fam78ab	661.633	4.95883	1.23e-09	4.95e-08
ENSDARG00000025903	lgals9l1	1536.02	4.05199	1.25e-09	5e-08
ENSDARG00000060438	tbl1x	834.661	3.35153	1.25e-09	5e-08
ENSDARG00000091821	smc6	2321.22	3.09356	1.42e-09	5.6e-08
ENSDARG00000043802	ms4a17a.9	467.078	5.89878	1.43e-09	5.64e-08
ENSDARG00000092985	NA	258.447	5.81533	1.54e-09	6.04e-08
ENSDARG00000042496	parp12a	905.217	3.65058	1.64e-09	6.37e-08
ENSDARG00000070165	tnfrsf1b	869.573	4.94368	2.13e-09	8.13e-08
ENSDARG00000089838	si:dkey-262k9.4	1970.03	3.35479	2.34e-09	8.8e-08
ENSDARG00000067524	fut9b	808.841	5.85003	2.92e-09	1.07e-07
ENSDARG00000054833	nucb1	3590.5	2.99698	2.94e-09	1.07e-07
ENSDARG00000040917	cbfb	1883.24	4.04637	3.01e-09	1.1e-07
ENSDARG00000017504	si:ch211-1o7.3	295.9	5.66746	4.25e-09	1.47e-07
ENSDARG00000033042	ptprja	2997.77	3.79324	4.42e-09	1.53e-07
ENSDARG00000014329	npm1a	11285.2	3.48198	4.45e-09	1.53e-07
ENSDARG00000016505	apbb1ip	2040.64	2.89716	4.81e-09	1.65e-07
ENSDARG00000020812	NA	80.5319	8.10185	4.88e-09	1.66e-07
ENSDARG00000062132	cyp4v8	563.978	9.72389	5.03e-09	1.69e-07
ENSDARG00000075905	si:ch211-266g18.9	245.996	5.58441	5.05e-09	1.7e-07
ENSDARG00000094854	ms4a17a.8	134.76	6.93998	5.43e-09	1.8e-07
ENSDARG00000096859	NA	553.103	8.10745	6.09e-09	1.99e-07
ENSDARG00000079009	abca1b	1478.91	5.92022	6.18e-09	2.02e-07
ENSDARG00000104188	fam83fb	536.016	10.0083	6.39e-09	2.08e-07
ENSDARG00000074254	abcb6b	275.177	6.52381	6.55e-09	2.12e-07
ENSDARG00000102762	pik3r5	986.016	3.97112	6.74e-09	2.17e-07
ENSDARG00000090804	gpr155a	1336.47	5.81712	7.02e-09	2.25e-07
ENSDARG00000061459	si:dkey-253i9.4	2014.48	3.71336	7.64e-09	2.43e-07
ENSDARG00000071251	ppp1r18	897.509	3.92368	7.75e-09	2.46e-07
ENSDARG00000104415	LOC100334101	161.598	8.28932	8.32e-09	2.62e-07
ENSDARG00000057787	itgae.2	3420.74	3.09039	8.81e-09	2.77e-07
ENSDARG00000018179	acvrl1	657.009	6.74789	1.02e-08	3.14e-07
ENSDARG00000077918	dnase2b	470.029	7.57256	1.04e-08	3.18e-07
ENSDARG00000044318	itgb7	1981.34	3.41666	1.08e-08	3.28e-07
ENSDARG00000093608	ccl34b.1	2201	4.65357	1.09e-08	3.31e-07
ENSDARG00000002196	bach1b	689.991	4.58111	1.12e-08	3.42e-07
ENSDARG00000105265	zgc:171534	115.786	9.25745	1.2e-08	3.64e-07
ENSDARG00000010255	bin2b	1586.49	3.888	1.29e-08	3.87e-07
ENSDARG00000053010	lpcat2	1122.96	3.924	1.33e-08	3.98e-07
ENSDARG00000104329	si:ch73-281k2.5	630.443	9.21772	1.35e-08	4.02e-07
ENSDARG00000069025	si:ch211-283g2.2	472.032	10.0085	1.69e-08	4.89e-07
ENSDARG00000018566	flnca	78.7061	8.33881	1.71e-08	4.93e-07
ENSDARG00000089582	si:dkey-233e3.2	196.712	6.82682	1.75e-08	5.03e-07
ENSDARG00000062929	LOC101882918	679.012	3.89397	1.76e-08	5.04e-07
ENSDARG00000061941	trpv4	360.53	8.31781	1.92e-08	5.41e-07
ENSDARG00000056407	irf8	849.823	4.67561	1.97e-08	5.55e-07
ENSDARG00000069945	p2ry12	250.416	8.52926	2.35e-08	6.47e-07
ENSDARG00000044155	mafaa	942.721	5.1858	2.8e-08	7.55e-07
ENSDARG00000079252	fam117ab	298.186	3.41199	2.92e-08	7.86e-07
ENSDARG00000053232	itgb1b.1	1239.24	6.88493	2.95e-08	7.94e-07
ENSDARG00000068219	b3gnt2l	426.048	6.11204	2.97e-08	7.98e-07
ENSDARG00000090091	LOC108183900	480.053	3.99714	3e-08	8.05e-07
ENSDARG00000078503	si:dkey-76b14.2	2591.67	5.27356	3.31e-08	8.76e-07
ENSDARG00000042535	actc1a	148.093	10.7184	3.39e-08	8.93e-07
ENSDARG00000093074	si:ch211-139g16.8	264.437	6.03178	3.67e-08	9.63e-07
ENSDARG00000071491	nrros	2020.91	3.91295	3.82e-08	9.99e-07
ENSDARG00000054543	samsn1a	1459.64	4.03801	3.88e-08	1.01e-06
ENSDARG00000098774	si:zfos-741a10.3	486.868	5.45822	4.12e-08	1.07e-06
ENSDARG00000076622	NA	1115.61	3.7045	4.42e-08	1.13e-06
ENSDARG00000023394	slc37a2	5888.43	3.74603	4.71e-08	1.2e-06
ENSDARG00000104472	NA	275.561	5.40897	4.96e-08	1.25e-06
ENSDARG00000057680	foxj2	1346.83	5.00302	5.18e-08	1.3e-06
ENSDARG00000076870	piezo1	536.159	3.77004	5.61e-08	1.4e-06
ENSDARG00000090119	tlr8a	87.389	8.36752	5.93e-08	1.46e-06
ENSDARG00000101690	si:ch73-158p21.2	355.785	5.55612	6.12e-08	1.5e-06
ENSDARG00000093195	si:dkey-261m9.6	174.287	7.04789	6.72e-08	1.63e-06
ENSDARG00000041060	lgals9l3	858.938	3.53282	7.04e-08	1.69e-06
ENSDARG00000096662	abcc3	1283.87	4.74552	7.64e-08	1.83e-06
ENSDARG00000059363	tgfbr2a	1054.14	3.23093	8.3e-08	1.96e-06
ENSDARG00000016939	itgb2	2659.76	2.64031	8.58e-08	2.02e-06
ENSDARG00000005565	entpd8	768.704	4.99898	8.7e-08	2.04e-06
ENSDARG00000103669	NA	71.503	9.35854	9.15e-08	2.12e-06
ENSDARG00000090890	cmklr1	696.987	5.6371	9.33e-08	2.15e-06
ENSDARG00000040812	ncf4	398.694	4.46691	1.04e-07	2.37e-06
ENSDARG00000074488	ifngr1	680.585	3.89738	1.05e-07	2.38e-06
ENSDARG00000102599	si:ch1073-392o20.2	2437.05	3.47992	1.12e-07	2.52e-06
ENSDARG00000101469	NA	174.768	4.02631	1.12e-07	2.53e-06
ENSDARG00000101203	LOC568955	474.482	6.67366	1.13e-07	2.55e-06
ENSDARG00000078959	gb:eh507706	900.944	6.32337	1.16e-07	2.6e-06
ENSDARG00000102200	man2a1	961.313	4.48857	1.2e-07	2.68e-06
ENSDARG00000041041	cxcr3.2	644.824	5.14614	1.31e-07	2.9e-06
ENSDARG00000100693	ddr2a	554.16	4.65765	1.33e-07	2.93e-06
ENSDARG00000004954	grna	857.182	3.97618	1.35e-07	2.97e-06
ENSDARG00000079530	si:dkey-17m8.1	696.345	3.13232	1.35e-07	2.97e-06
ENSDARG00000099313	naga	859.804	3.56557	1.36e-07	2.98e-06
ENSDARG00000074219	map3k20	388.21	4.301	1.36e-07	2.99e-06
ENSDARG00000068653	rhoga	345.011	7.35648	1.69e-07	3.63e-06
ENSDARG00000022772	si:ch211-106a19.1	1119.03	3.90671	1.87e-07	3.98e-06
ENSDARG00000021891	zbtb7b	609.8	6.62692	1.93e-07	4.08e-06
ENSDARG00000076564	hspg2	713.727	3.49374	2.14e-07	4.49e-06
ENSDARG00000090557	LOC100007488	53.2625	6.30425	2.17e-07	4.54e-06
ENSDARG00000102175	hamp	513.407	6.59292	2.49e-07	5.1e-06
ENSDARG00000030472	slc16a5a	481.562	3.32409	2.52e-07	5.13e-06
ENSDARG00000103148	nectin4	291.714	10.3658	2.86e-07	5.73e-06
ENSDARG00000008548	arhgap12a	541.707	4.62643	3.17e-07	6.29e-06
ENSDARG00000076189	ccdc88b	1914.54	4.32172	3.3e-07	6.51e-06
ENSDARG00000045224	glipr1a	941.532	3.35988	3.33e-07	6.56e-06
ENSDARG00000040432	klf2b	584.767	3.97591	3.39e-07	6.66e-06
ENSDARG00000011571	calcrlb	85.2046	8.95119	3.56e-07	6.94e-06
ENSDARG00000023053	fam129ab	1307.14	3.69274	3.65e-07	7.08e-06
ENSDARG00000074819	si:dkeyp-23e4.3	187.967	4.9581	3.66e-07	7.1e-06
ENSDARG00000014875	abi2b	2162.36	2.6632	3.73e-07	7.23e-06
ENSDARG00000007494	st3gal8	651.859	4.66625	4.19e-07	8.04e-06
ENSDARG00000040523	smpd2a	353.205	4.62019	4.62e-07	8.77e-06
ENSDARG00000018569	tnfrsf1a	1847.82	3.09347	4.85e-07	9.16e-06
ENSDARG00000092170	apoc1	3845.36	4.74081	4.96e-07	9.3e-06
ENSDARG00000044767	LOC799194	92.6649	10.0521	5.09e-07	9.5e-06
ENSDARG00000043403	paox1	546.824	5.1102	5.33e-07	9.91e-06
ENSDARG00000056615	cybb	1837.44	4.50964	5.86e-07	1.08e-05
ENSDARG00000087736	si:dkey-118k5.3	514.994	5.2266	5.9e-07	1.08e-05
ENSDARG00000088283	si:ch73-248e21.5	1642.54	2.50402	5.92e-07	1.09e-05
ENSDARG00000067851	lcn15	186.014	6.57134	6.01e-07	1.1e-05
ENSDARG00000021184	rbfox1l	191.195	9.01516	6.68e-07	1.2e-05
ENSDARG00000104980	ppef2a	390.713	4.27703	6.93e-07	1.24e-05
ENSDARG00000062049	hmha1b	4330.04	3.80162	7.99e-07	1.4e-05
ENSDARG00000076487	haao	609.061	5.27108	8.64e-07	1.51e-05
ENSDARG00000076586	csf2rb	1389.34	3.43197	9.53e-07	1.64e-05
ENSDARG00000019392	stat5a	792.163	3.4701	1.02e-06	1.73e-05
ENSDARG00000075614	apoc4	143.772	9.70042	1.02e-06	1.74e-05
ENSDARG00000057273	alox5a	273.917	3.25652	1.06e-06	1.79e-05
ENSDARG00000008816	glud1a	1355.11	3.90804	1.19e-06	1.97e-05
ENSDARG00000100729	tln1	3755.61	2.89099	1.24e-06	2.04e-05
ENSDARG00000076899	slc2a13b	638.738	4.28668	1.3e-06	2.11e-05
ENSDARG00000076998	si:ch73-92i20.1	252.674	3.65682	1.35e-06	2.18e-05
ENSDARG00000037598	prf1.5	122.762	4.86442	1.42e-06	2.28e-05
ENSDARG00000028618	zgc:77517	823.182	3.76735	1.86e-06	2.91e-05
ENSDARG00000102026	gpsm2l	132.843	6.20337	1.92e-06	2.98e-05
ENSDARG00000034368	hexb	1493.34	2.33131	2.05e-06	3.16e-05
ENSDARG00000098477	tec	1143.79	3.08251	2.16e-06	3.31e-05
ENSDARG00000104278	slc2a8	262.615	3.38739	2.42e-06	3.66e-05
ENSDARG00000098640	NA	559.961	4.19444	2.49e-06	3.75e-05
ENSDARG00000069833	rhbdl2	351.603	3.54391	2.54e-06	3.81e-05
ENSDARG00000103688	tank	527.832	4.55573	2.64e-06	3.94e-05
ENSDARG00000074205	si:dkey-1c7.3	174.705	8.49225	2.82e-06	4.18e-05
ENSDARG00000033735	ncf1	908.361	3.98738	2.82e-06	4.19e-05
ENSDARG00000095807	hp	246.183	5.46464	2.84e-06	4.21e-05
ENSDARG00000058222	mpp4a	126.755	7.00927	3e-06	4.39e-05
ENSDARG00000104290	ripk2	665.325	4.9175	3.02e-06	4.42e-05
ENSDARG00000098461	si:dkey-11f4.14	154.669	4.32816	3.34e-06	4.82e-05
ENSDARG00000003570	hsp90b1	2571.8	2.86007	3.48e-06	5e-05
ENSDARG00000067672	card9	514.519	3.46743	3.48e-06	5e-05
ENSDARG00000098405	map3k1	1093.48	3.11849	3.54e-06	5.08e-05
ENSDARG00000074223	si:ch211-262n1.4	1155.97	3.97184	3.66e-06	5.22e-05
ENSDARG00000094007	NA	62.545	7.52712	3.8e-06	5.39e-05
ENSDARG00000063292	ssuh2rs1	392.98	3.64491	3.82e-06	5.41e-05
ENSDARG00000096587	NA	259.383	4.36731	4.08e-06	5.75e-05
ENSDARG00000088775	NA	32.5082	6.69644	4.1e-06	5.78e-05
ENSDARG00000075748	zgc:172352	3440.21	4.26151	4.29e-06	6.01e-05
ENSDARG00000093629	NA	179.825	6.14177	4.44e-06	6.19e-05
ENSDARG00000058574	abcg2c	787.561	3.73279	4.49e-06	6.25e-05
ENSDARG00000056985	tpte	471.78	3.69886	4.75e-06	6.57e-05
ENSDARG00000074434	NA	191.607	8.43081	5.03e-06	6.88e-05
ENSDARG00000099337	LOC100332323	106.893	9.40383	5.12e-06	6.98e-05
ENSDARG00000060319	scn4bb	300.752	5.32835	5.57e-06	7.47e-05
ENSDARG00000058082	birc7	107.457	5.75225	5.82e-06	7.73e-05
ENSDARG00000062263	arhgap17b	286.136	3.6755	6e-06	7.95e-05
ENSDARG00000020625	jak1	3339.06	2.29932	6.02e-06	7.98e-05
ENSDARG00000079895	ehbp1l1b	1347.28	2.75795	6.6e-06	8.66e-05
ENSDARG00000062991	abi1b	746.69	4.83556	6.64e-06	8.7e-05
ENSDARG00000097766	mhc1lia	107.433	5.84892	7e-06	9.08e-05
ENSDARG00000077999	si:ch1073-59l16.1	531.497	4.61195	7.06e-06	9.14e-05
ENSDARG00000104619	NA	70.044	7.99654	7.88e-06	0.000100214
ENSDARG00000086762	gsdmea	454.293	4.04769	7.89e-06	0.000100248
ENSDARG00000052188	NA	58.1877	8.27587	8.17e-06	0.000103146
ENSDARG00000075831	slc7a8a	2780.64	3.15449	8.74e-06	0.00010887
ENSDARG00000077309	si:ch211-209f23.6	150.123	4.8167	8.92e-06	0.000110983
ENSDARG00000079166	ace	346.381	3.20589	8.95e-06	0.00011119
ENSDARG00000005679	trip10a	633.382	4.13647	9.15e-06	0.000113481
ENSDARG00000096804	si:dkey-219e21.4	125.578	5.26348	9.34e-06	0.000115685
ENSDARG00000092028	si:dkey-4c23.3	470.753	6.02263	9.59e-06	0.000118273
ENSDARG00000022466	clcn5b	915.432	4.30972	1e-05	0.000122576
ENSDARG00000079613	sall3a	615.165	4.36023	1.05e-05	0.000128378
ENSDARG00000104484	itgb1b	458.764	3.78701	1.08e-05	0.000130825
ENSDARG00000014680	znf710a	684.769	4.0997	1.11e-05	0.000133773
ENSDARG00000099819	sb:cb1058	141.326	6.97054	1.16e-05	0.000139483
ENSDARG00000094500	LOC108179089	248.306	6.42254	1.36e-05	0.000160509
ENSDARG00000086130	NA	197.759	6.73247	1.36e-05	0.000160656
ENSDARG00000013050	abcc12	465.996	4.96148	1.38e-05	0.000162471
ENSDARG00000022841	ptk2ba	1098.59	3.62353	1.41e-05	0.000165338
ENSDARG00000061890	atp13a2	591.842	3.404	1.47e-05	0.00017156
ENSDARG00000006877	enpp4	355.291	4.79878	1.5e-05	0.000174344
ENSDARG00000090873	NA	496.146	5.06495	1.53e-05	0.00017763
ENSDARG00000057737	rxraa	982.027	3.6413	1.57e-05	0.000181797
ENSDARG00000099948	si:ch211-209f23.7	27.0703	7.30582	1.59e-05	0.000183723
ENSDARG00000014655	itpr1a	468.318	3.91505	1.72e-05	0.000196281
ENSDARG00000100865	NA	57.5334	7.28254	1.77e-05	0.00020202
ENSDARG00000062467	stra6l	112.508	5.35234	1.83e-05	0.000207382
ENSDARG00000098293	si:dkey-27i16.2	2821.65	3.03869	1.94e-05	0.000218024
ENSDARG00000059931	hyal2a	77.6999	9.07667	2.11e-05	0.000234542
ENSDARG00000055120	ctsba	3174.8	4.02524	2.11e-05	0.000234542
ENSDARG00000090965	ripk3	447.903	4.12208	2.16e-05	0.00023905
ENSDARG00000093227	NA	59.1708	8.61623	2.19e-05	0.000241281
ENSDARG00000099562	lygl2	65.5982	8.11909	2.2e-05	0.000242949
ENSDARG00000098929	NA	656.089	3.75197	2.27e-05	0.000249854
ENSDARG00000001933	prkag2b	600.632	3.12537	2.36e-05	0.000258385
ENSDARG00000093019	NA	308.796	4.2633	2.77e-05	0.00029759
ENSDARG00000058358	krt8	1305.82	3.15495	3.01e-05	0.000319685
ENSDARG00000067711	parvg	939.754	2.98679	3.3e-05	0.000346698
ENSDARG00000104077	fcer1gl	1530.28	3.25736	3.47e-05	0.000361787
ENSDARG00000038668	gbp1	1166.2	3.86868	3.54e-05	0.000368019
ENSDARG00000088870	NA	103.728	4.06756	3.71e-05	0.000384469
ENSDARG00000042925	mfng	764.045	2.5597	3.76e-05	0.000388354
ENSDARG00000021255	arhgap22	292.232	5.24193	3.79e-05	0.000390621
ENSDARG00000093337	NA	172.069	7.90498	3.82e-05	0.000393118
ENSDARG00000094448	NA	61.1485	3.98825	3.96e-05	0.000405275
ENSDARG00000105147	osbpl1a	477.258	2.93505	4.1e-05	0.000417071
ENSDARG00000086805	ccdc129	235.764	3.83839	4.23e-05	0.000428102
ENSDARG00000044038	zbtb2a	280.878	3.15947	4.41e-05	0.000443748
ENSDARG00000019130	plk2b	463.77	3.13245	4.48e-05	0.000449165
ENSDARG00000026990	klhl6	386.667	4.47826	4.57e-05	0.000456207
ENSDARG00000071084	wipf1b	1099.41	2.98593	4.64e-05	0.000462402
ENSDARG00000041980	calhm6	197.747	5.88935	4.64e-05	0.000462402
ENSDARG00000003113	ada	1737.13	2.97044	4.76e-05	0.000472887
ENSDARG00000093592	NA	168.114	7.04252	5.06e-05	0.000499028
ENSDARG00000103276	fcer1g	1391.9	3.46599	5.33e-05	0.000522929
ENSDARG00000037307	gnpda1	254.504	3.66437	5.49e-05	0.000535962
ENSDARG00000005463	slc30a1a	668.263	2.24186	5.53e-05	0.000539041
ENSDARG00000016016	dbnlb	2680.89	2.12652	5.62e-05	0.000546736
ENSDARG00000051711	NA	50.2768	7.22301	5.64e-05	0.00054762
ENSDARG00000045681	irf5	233.979	3.63327	5.97e-05	0.000577844
ENSDARG00000040159	wnt4b	277.185	3.20107	6.15e-05	0.00059112
ENSDARG00000102985	NA	186.588	3.64645	6.28e-05	0.000602625
ENSDARG00000033307	igf2b	1054	3.11524	6.94e-05	0.000656894
ENSDARG00000032469	ampd3b	1283.44	2.98692	6.96e-05	0.000658785
ENSDARG00000105185	snx7	497.567	3.6193	7.23e-05	0.000681439
ENSDARG00000103912	NA	247.097	4.0029	7.48e-05	0.000699079
ENSDARG00000094606	NA	66.5174	6.28796	7.79e-05	0.000723149
ENSDARG00000101190	cyp2k8	98.9896	8.66344	8.27e-05	0.000761845
ENSDARG00000053005	cd22	168.752	3.85354	8.33e-05	0.000765666
ENSDARG00000012593	col5a1	695.918	3.52628	8.7e-05	0.000794518
ENSDARG00000099276	ugt5b3	101.168	5.33158	8.76e-05	0.000799769
ENSDARG00000077385	rgs19	132.047	4.55777	8.97e-05	0.000815198
ENSDARG00000103455	NA	114.968	4.25873	9.38e-05	0.000844912
ENSDARG00000087311	lgals9l5	77.6589	7.40621	9.69e-05	0.000868342
ENSDARG00000076426	dsg2l	269.779	6.28207	0.00010365	0.000920068
ENSDARG00000067872	NA	95.9557	5.83963	0.000103818	0.000921125
ENSDARG00000104895	NA	42.6	4.01796	0.000111876	0.000982532
ENSDARG00000023188	lcp1	1280.36	2.84424	0.000112498	0.000986069
ENSDARG00000090664	moto	33.001	7.75644	0.000112844	0.000987563
ENSDARG00000098687	pygo1	44.3145	6.11175	0.00011452	0.000997951
ENSDARG00000042791	git2b	1015.38	3.06675	0.00011976	0.00103758
ENSDARG00000052741	card11	595.38	3.55294	0.000122037	0.00105446
ENSDARG00000045554	snx20	210.05	5.89597	0.000133488	0.00113551
ENSDARG00000100364	NA	61.1289	4.47513	0.000134694	0.0011423
ENSDARG00000088402	NA	91.2679	7.06823	0.000138292	0.00116709
ENSDARG00000104474	il6r	1641.11	3.99897	0.000140613	0.00118315
ENSDARG00000101017	LOC560447	235.638	7.57871	0.000142872	0.00119944
ENSDARG00000036074	cebpa	1357.91	2.62597	0.000145888	0.0012202
ENSDARG00000055490	galnt12	65.9621	3.05121	0.000148322	0.00123734
ENSDARG00000078119	sh3bp1	1307.88	3.28999	0.000155307	0.00128701
ENSDARG00000043317	kita	100.745	5.18408	0.000156048	0.00129077
ENSDARG00000054610	coro1a	4572.45	2.06114	0.000157653	0.0013026
ENSDARG00000103131	si:ch1073-340j19.1	412.405	3.584	0.000162656	0.00133657
ENSDARG00000022689	itgb1b.2	35.4874	6.9369	0.000165034	0.00135167
ENSDARG00000067784	NA	279.725	3.42816	0.000169368	0.00137813
ENSDARG00000035630	ypel1	341.35	3.03815	0.000180366	0.00145288
ENSDARG00000015278	plxnc1	1296.65	2.91223	0.000180537	0.00145374
ENSDARG00000015902	stat6	864.021	2.47637	0.000181233	0.0014583
ENSDARG00000059064	rassf3	283.821	4.72777	0.000185522	0.00148537
ENSDARG00000069627	si:ch211-255g12.8	136.374	4.82652	0.000186705	0.00149324
ENSDARG00000097320	NA	73.3275	6.08702	0.000195871	0.00155273
ENSDARG00000079591	si:ch211-203d1.3	502.861	2.74675	0.000197463	0.00156425
ENSDARG00000062040	atp8b5a	536.286	3.94466	0.000198533	0.00157007
ENSDARG00000095805	si:dkey-16n15.6	39.268	7.23503	0.00019887	0.00157113
ENSDARG00000039265	arhgap4a	867.524	2.40732	0.000200312	0.00157903
ENSDARG00000058953	abcc4	316.181	2.65052	0.000204804	0.00161105
ENSDARG00000094012	si:dkey-192g7.3	135.294	3.79095	0.000212192	0.00166045
ENSDARG00000039150	lgmn	3779.53	2.41266	0.000227304	0.00175367
ENSDARG00000061233	abcc5	6833.73	2.12691	0.000229128	0.00176289
ENSDARG00000057942	glt8d2	73.8115	4.2892	0.000238441	0.00182146
ENSDARG00000101034	si:dkey-206d17.12	837.663	3.4424	0.000239124	0.00182605
ENSDARG00000005518	slc5a9	90.4344	8.78976	0.000249177	0.00189253
ENSDARG00000034396	mars	803.786	2.43366	0.000249458	0.00189403
ENSDARG00000087740	NA	167.006	5.05551	0.000254656	0.00192958
ENSDARG00000103371	NA	49.0656	5.37232	0.000258555	0.00195649
ENSDARG00000045066	entpd1	854.12	2.46377	0.000260248	0.00196731
ENSDARG00000028213	NA	285.056	4.32869	0.000260734	0.00196899
ENSDARG00000010276	ptgs2b	219.817	4.40298	0.000268499	0.00201814
ENSDARG00000045749	ppfibp1a	110.686	4.64988	0.000268991	0.0020194
ENSDARG00000024904	stil	282.468	4.27816	0.000281204	0.0020989
ENSDARG00000101802	LOC100151468	58.4102	7.68649	0.000282909	0.00210812
ENSDARG00000005414	grapa	154.93	3.07849	0.000296068	0.00219164
ENSDARG00000024775	si:ch211-129c21.1	64.6009	3.5037	0.000300192	0.00221344
ENSDARG00000098761	rgs2	224.267	3.42729	0.000302294	0.00222746
ENSDARG00000100002	ctbs	411.455	3.08936	0.000325021	0.00236788
ENSDARG00000042332	plin2	133.105	4.4621	0.000330087	0.00239999
ENSDARG00000021521	rgs14a	393.186	2.66008	0.000331138	0.00240452
ENSDARG00000019564	asap2b	410.122	4.20332	0.000335994	0.00243036
ENSDARG00000059956	ptk6b	105.328	5.15217	0.000344719	0.00248547
ENSDARG00000042428	gstt1a	246.623	6.05127	0.000348796	0.00251042
ENSDARG00000061375	sgpl1	1220.99	2.58968	0.000348962	0.00251042
ENSDARG00000099674	dicp3.1	190.472	4.99107	0.000349496	0.00251266
ENSDARG00000098357	NA	66.9752	6.24048	0.00035278	0.00253141
ENSDARG00000098369	si:dkey-165o8.1	21.4421	5.99548	0.000355396	0.00254682
ENSDARG00000035890	fuca1.1	437.041	2.32379	0.000362078	0.00258822
ENSDARG00000060435	bnipl	239.629	4.25251	0.000369296	0.00263061
ENSDARG00000101169	grap2b	4008.63	2.15177	0.000384077	0.00271481
ENSDARG00000098794	NA	18.7691	5.77102	0.000408568	0.00286227
ENSDARG00000017121	mafba	1031.88	2.36534	0.000410567	0.00287359
ENSDARG00000058285	cpt1b	195.33	5.13493	0.000412846	0.00288325
ENSDARG00000041505	itm2bb	4861.21	2.3555	0.000414875	0.00289383
ENSDARG00000042856	itpka	1173.52	2.29686	0.000435636	0.00300846
ENSDARG00000058160	tnfaip2b	99.4959	9.77211	0.000443986	0.00305049
ENSDARG00000076848	zgc:112492	24.2198	3.64708	0.000451651	0.00308993
ENSDARG00000098114	NA	984.271	2.49658	0.000455075	0.0031039
ENSDARG00000022807	zgc:101640	627.755	2.89193	0.000460515	0.00313537
ENSDARG00000055618	acta1b	71.5473	6.98192	0.000468083	0.00317815
ENSDARG00000096576	si:ch211-286b5.6	264.59	5.74861	0.00048761	0.00329283
ENSDARG00000054609	slco2b1	1146.3	3.87144	0.000497666	0.00334633
ENSDARG00000039007	eno3	880.146	2.72965	0.000497765	0.00334633
ENSDARG00000104501	zgc:114046	214.471	3.46118	0.000513802	0.00343769
ENSDARG00000007443	fbxl18	353.826	2.86765	0.000520077	0.0034714
ENSDARG00000042521	si:dkey-251i10.1	42.2046	8.55971	0.000550045	0.00363356
ENSDARG00000100649	tlr1	125.375	6.23187	0.000550657	0.00363356
ENSDARG00000036107	txnipa	7576.43	2.11705	0.000556397	0.00366174
ENSDARG00000099980	bpifcl	250.535	4.67873	0.000560477	0.00368093
ENSDARG00000012600	si:dkey-97a13.6	484.299	3.28663	0.000576203	0.00376551
ENSDARG00000070141	si:ch211-191i18.2	76.05	5.86713	0.00058072	0.00378952
ENSDARG00000103846	hspa5	3111.52	2.0557	0.000591886	0.00385008
ENSDARG00000089706	si:ch211-276a23.5	895.113	3.86207	0.000605707	0.00392635
ENSDARG00000078479	mocs1	218.08	3.46351	0.000606286	0.00392897
ENSDARG00000013360	sh3gl3a	1364.91	2.18359	0.000626049	0.00403463
ENSDARG00000092425	NA	254.348	5.30321	0.000630112	0.00405531
ENSDARG00000037943	cpt1cb	82.2167	6.23585	0.000655363	0.00420338
ENSDARG00000062023	fndc3bb	361.477	2.69947	0.00066859	0.00427601
ENSDARG00000061710	map3k8	266.022	3.19707	0.000692055	0.00439233
ENSDARG00000034092	sc:d0284	105.72	5.21464	0.000694203	0.00440287
ENSDARG00000041724	glipr2	472.356	3.07232	0.000698356	0.00442483
ENSDARG00000101209	lamb1a	419.343	2.84061	0.00070156	0.00444012
ENSDARG00000008165	caspa	169.397	3.68666	0.000717386	0.00452753
ENSDARG00000092500	si:dkey-222h21.1	62.6499	4.62731	0.00072599	0.00457412
ENSDARG00000039490	pitpnaa	264.273	2.78807	0.000741862	0.00465384
ENSDARG00000053836	si:ch211-284o19.8	880.076	4.04664	0.000766541	0.00479095
ENSDARG00000002607	unm_sa1614	372.036	2.75196	0.000780511	0.00485502
ENSDARG00000055276	rel	629.082	2.33654	0.000791045	0.00490155
ENSDARG00000042221	mthfd1l	177.709	4.20435	0.000805893	0.00497026
ENSDARG00000014954	snx33	363.741	2.29724	0.000822251	0.00504622
ENSDARG00000087492	LOC100005008	39.5821	5.81477	0.000893146	0.00541916
ENSDARG00000012827	mettl3	315.547	2.66806	0.000932445	0.00560765
ENSDARG00000052074	si:ch211-122f10.4	340.682	2.62359	0.000951463	0.00570522
ENSDARG00000011445	elmsan1a	375.164	3.43021	0.00100239	0.00594711
ENSDARG00000104088	NA	43.1367	3.97214	0.00101082	0.00598609
ENSDARG00000071578	NA	196.551	2.64468	0.00103677	0.00610435
ENSDARG00000067958	sh3gl1a	142.565	3.71366	0.00104596	0.00615202
ENSDARG00000036541	rhbdf1a	434.938	2.60122	0.0010571	0.006206
ENSDARG00000091679	NA	267.411	3.08402	0.0010622	0.00622459
ENSDARG00000056617	rpgra	162.326	4.6693	0.00106326	0.00622605
ENSDARG00000073952	slc4a7	493.281	2.69949	0.00108859	0.00635782
ENSDARG00000088124	adrb2a	2225.41	2.5821	0.0010985	0.00640853
ENSDARG00000090599	NA	67.9963	5.2765	0.00109855	0.00640853
ENSDARG00000092743	si:dkey-108k21.17	74.2159	3.92578	0.00110308	0.00642079
ENSDARG00000091499	zmp:0000001020	78.126	4.92221	0.00111816	0.00650012
ENSDARG00000036420	si:dkey-33c9.6	407.349	3.525	0.00112099	0.00651087
ENSDARG00000103343	NA	8.0425	5.92142	0.00116853	0.00673198
ENSDARG00000039082	zgc:123010	650.689	2.77277	0.00118092	0.00679292
ENSDARG00000098745	tfec	242.347	2.99943	0.00119883	0.00688537
ENSDARG00000086703	si:dkey-126g1.7	109.34	4.48797	0.00121143	0.00693823
ENSDARG00000077054	fam198b	200.079	4.83771	0.00121649	0.00696015
ENSDARG00000061796	rasgrp4	882.407	2.71879	0.00121766	0.00696506
ENSDARG00000059916	hyal1	144.329	4.89126	0.00123968	0.00707303
ENSDARG00000030250	dennd2db	61.3523	6.25952	0.00124815	0.00710806
ENSDARG00000074302	gpr183b	200.051	3.49631	0.00124833	0.00710806
ENSDARG00000031749	c3ar1	47.3693	4.96401	0.00126071	0.0071621
ENSDARG00000062352	sema4ab	1835.34	2.39673	0.00128272	0.00725962
ENSDARG00000042698	si:dkey-15j16.6	120.377	5.37808	0.00130219	0.00734758
ENSDARG00000027620	bco2l	124.005	4.60286	0.0013048	0.00735862
ENSDARG00000103540	gpr132b	190.088	4.54287	0.00140228	0.00782393
ENSDARG00000070516	zgc:92184	136.8	5.91987	0.00143777	0.00798036
ENSDARG00000045815	mcm10	258.039	5.8838	0.00146094	0.00808901
ENSDARG00000070317	irge4	42.9916	6.17445	0.00152833	0.00840206
ENSDARG00000077082	agtrap	224.632	2.62916	0.00153756	0.00844663
ENSDARG00000090473	LOC108179657	1167.63	2.47268	0.0015548	0.00851426
ENSDARG00000035506	entpd2a.1	116.086	4.35766	0.00157702	0.00860867
ENSDARG00000010752	acsl4b	319.578	2.57128	0.0015856	0.00864417
ENSDARG00000058958	si:ch73-106l15.3	183.269	4.56693	0.00160051	0.00870728
ENSDARG00000043475	tagapb	4774.15	2.25754	0.00164341	0.00888691
ENSDARG00000028663	tek	345.279	3.24755	0.00164495	0.00889094
ENSDARG00000102415	scinla	659.125	4.06096	0.00165904	0.00895204
ENSDARG00000102215	si:ch211-227e10.6	17.6465	6.05087	0.00172154	0.00920969
ENSDARG00000067723	NA	216.341	3.50379	0.00175809	0.00936954
ENSDARG00000092584	si:ch1073-385f13.3	90.6157	3.28149	0.00176343	0.00938907
ENSDARG00000042065	eef2a.2	64.8209	4.01128	0.00178831	0.0094923
ENSDARG00000076592	man1b1b	574.014	2.54883	0.00179576	0.00951165
ENSDARG00000078221	si:ch211-204d2.4	241.011	3.95028	0.00184427	0.00972732
ENSDARG00000075265	plaua	21.8728	6.39104	0.00185037	0.00975261
ENSDARG00000005894	slc7a9	64.4175	3.606	0.00192399	0.0100698
ENSDARG00000076121	smpd1	602.371	2.33372	0.00192987	0.0100959
ENSDARG00000095909	NA	69.2502	3.76929	0.00200831	0.0104408
ENSDARG00000056233	zgc:110591	1051.83	2.58612	0.00201002	0.0104422
ENSDARG00000091287	ebf3b	64.3258	5.52726	0.00202513	0.0105043
ENSDARG00000037805	lgals3bpa	39.9554	3.11618	0.00206676	0.0106753
ENSDARG00000053570	p2ry4	97.8872	4.89172	0.00210912	0.0108407
ENSDARG00000026787	aqp7	119.865	2.92241	0.00219018	0.0111818
ENSDARG00000100718	me2	419.497	3.04071	0.00225226	0.011457
ENSDARG00000100534	irak4	277.009	2.61611	0.00231456	0.0117051
ENSDARG00000087543	zgc:163040	40.9608	3.52563	0.00237384	0.0119437
ENSDARG00000093750	cd180	338.49	6.02584	0.00241919	0.0121251
ENSDARG00000008026	fam129bb	182.798	4.48237	0.00243391	0.0121853
ENSDARG00000091993	dicp1.1	333.069	2.80553	0.00244976	0.0122565
ENSDARG00000102992	btr20	111.565	4.71233	0.00246093	0.0123068
ENSDARG00000010070	adam9	426.388	2.13601	0.00254155	0.0126313
ENSDARG00000038278	ptgir	20.0953	5.24212	0.00254962	0.012663
ENSDARG00000074071	zgc:123335	123.912	2.77161	0.00255384	0.0126812
ENSDARG00000006052	malt2	549.562	3.12964	0.00260525	0.0128881
ENSDARG00000095699	NA	30.4367	4.76841	0.00261002	0.0129031
ENSDARG00000101374	si:dkey-11n14.1	32.4873	4.19505	0.00266267	0.0131201
ENSDARG00000038683	si:zfos-2330d3.1	53.1214	5.45121	0.00268469	0.0131997
ENSDARG00000104440	NA	113.933	3.84447	0.00271161	0.0133175
ENSDARG00000006220	ugt1ab	247.947	5.7852	0.00276036	0.0135097
ENSDARG00000009134	hlx1	202.95	3.82057	0.00284706	0.0138736
ENSDARG00000098899	zmp:0000001082	1642.84	2.41813	0.00285754	0.0139095
ENSDARG00000100878	p2ry6	47.3677	4.74196	0.00288244	0.0139883
ENSDARG00000073893	dnase2	352.57	2.75324	0.00296992	0.0143356
ENSDARG00000053366	ftr12	19.1966	5.26432	0.00303408	0.0145919
ENSDARG00000002002	lmcd1	299.13	2.86108	0.00303946	0.0146076
ENSDARG00000033953	entpd2a.2	22.7431	5.47244	0.00304452	0.0146202
ENSDARG00000092999	tnni4b.1	18.374	4.5666	0.00306383	0.0146847
ENSDARG00000015803	smcr8b	300.209	3.75397	0.00306797	0.0146983
ENSDARG00000002956	si:dkey-32n7.4	1318.54	2.1637	0.00311701	0.014873
ENSDARG00000098740	NA	470.576	4.09741	0.00313669	0.0149542
ENSDARG00000056379	si:ch73-86n18.1	316.667	2.44126	0.00316229	0.0150443
ENSDARG00000089049	NA	34.7473	4.67826	0.00317355	0.0150763
ENSDARG00000095643	si:dkey-253d23.3	2075.35	2.37423	0.0032231	0.0152561
ENSDARG00000104740	NA	59.6319	4.08499	0.00323374	0.0152945
ENSDARG00000044415	tlr5a	96.3864	4.36804	0.00332748	0.0156513
ENSDARG00000068926	si:ch211-137a8.2	80.5307	4.22845	0.00337739	0.0158297
ENSDARG00000101595	tgm1l2	42.3842	4.74797	0.00340042	0.0159243
ENSDARG00000033537	p4ha1a	161.077	3.47594	0.00340794	0.0159529
ENSDARG00000069298	osbpl9	1846.64	2.21832	0.00345521	0.0161171
ENSDARG00000054641	fam46ab	192.216	3.12543	0.00351915	0.0163644
ENSDARG00000041792	cx28.1	21.2467	6.11442	0.0035236	0.0163787
ENSDARG00000010317	gpr183a	1094.74	2.23985	0.00355378	0.0164812
ENSDARG00000032630	neb	201.936	4.48829	0.00367832	0.0169156
ENSDARG00000075877	LOC101882856	122.624	3.06264	0.00372866	0.0171156
ENSDARG00000015312	klf12a	372.921	2.09635	0.00382909	0.0175051
ENSDARG00000100134	LOC100006649	298.314	3.83607	0.00383538	0.0175267
ENSDARG00000102554	zgc:112433	106.759	4.37998	0.00387009	0.0176673
ENSDARG00000070584	clic5b	83.1176	4.30208	0.0040053	0.0181849
ENSDARG00000093003	acy3.1	319.862	2.4476	0.00410921	0.0185816
ENSDARG00000074732	LOC101882781	108.427	3.94561	0.00414129	0.0186815
ENSDARG00000004754	hspa4a	415.414	2.06753	0.00422667	0.0189867
ENSDARG00000074212	si:dkeyp-9d4.5	87.2299	3.72995	0.0042567	0.0191024
ENSDARG00000098602	NA	58.116	3.83824	0.0042933	0.0192245
ENSDARG00000091916	ugt5b4	106.695	4.06739	0.0043629	0.0194402
ENSDARG00000101379	mfsd1	106.104	2.60532	0.00495281	0.0215137
ENSDARG00000061520	b4galnt1a	260.352	4.38558	0.00516901	0.0222589
ENSDARG00000007727	rgl2	360.21	2.32802	0.00517994	0.0222887
ENSDARG00000104859	NA	51.2562	5.71041	0.00522889	0.0224607
ENSDARG00000074170	fbxo4	110.33	3.01852	0.00529283	0.0226762
ENSDARG00000104332	cdh28	51.8441	4.68042	0.0054544	0.0232559
ENSDARG00000068657	irgq2	55.5723	3.42646	0.00553582	0.0235451
ENSDARG00000093623	NA	63.823	2.12564	0.00559943	0.0237572
ENSDARG00000002165	psme1	3093.12	2.18034	0.00562253	0.0238462
ENSDARG00000091235	NA	10.6857	4.59045	0.00572209	0.0241635
ENSDARG00000023587	kcnk5a	109.664	2.78478	0.00601036	0.0251586
ENSDARG00000087519	NA	18.5705	5.51034	0.0060454	0.0252865
ENSDARG00000074656	ctss2.1	456.919	2.35442	0.00626306	0.0260081
ENSDARG00000078912	si:ch73-24k9.2	22.2838	4.97416	0.0063518	0.0263086
ENSDARG00000030743	sptlc3	241.983	2.43748	0.00642627	0.0265388
ENSDARG00000100450	btr21	13.0975	5.44334	0.00651007	0.0267913
ENSDARG00000004451	tnfrsfa	189.23	2.81591	0.00654612	0.026915
ENSDARG00000061672	NA	48.3432	5.00713	0.00657847	0.0270248
ENSDARG00000098662	si:ch73-359m17.9	113.205	5.28813	0.0066591	0.0272975
ENSDARG00000040118	zgc:113232	162.752	4.74984	0.00678206	0.0276625
ENSDARG00000089831	NA	64.0006	3.08573	0.00695824	0.028207
ENSDARG00000101894	stk10	904.816	2.72013	0.00709831	0.0286268
ENSDARG00000036791	dnmt3bb.1	631.952	2.52208	0.00709875	0.0286268
ENSDARG00000104351	NA	10.2886	6.03504	0.00720231	0.0289406
ENSDARG00000029955	glb1l	564.007	2.56256	0.00726139	0.0291155
ENSDARG00000059630	mlec	311.113	2.37241	0.00751327	0.0299598
ENSDARG00000019763	acp5a	150.753	4.02805	0.00753806	0.0300426
ENSDARG00000026049	mxf	229.985	4.41177	0.0076704	0.0304836
ENSDARG00000027290	nrp1b	352.329	2.50701	0.00819542	0.0321606
ENSDARG00000101517	NA	12.1405	4.19669	0.00829271	0.0324517
ENSDARG00000040502	NA	88.0857	3.90604	0.00838128	0.0327072
ENSDARG00000075229	LOC100002406	60.0266	3.89226	0.00850744	0.033096
ENSDARG00000060551	rps6ka5	292.943	2.55133	0.00850888	0.033096
ENSDARG00000054312	slc38a6	421.219	2.70086	0.00853459	0.0331558
ENSDARG00000060248	fgd4b	328.074	2.30465	0.00871614	0.0336913
ENSDARG00000095892	NA	14.4204	4.68915	0.0087457	0.0337658
ENSDARG00000076539	sc:d156	77.2509	3.75033	0.00914278	0.0348721
ENSDARG00000060348	map3k3	652.339	2.01202	0.00914397	0.0348721
ENSDARG00000080020	il13ra1	219.641	2.5395	0.00918957	0.0350022
ENSDARG00000077532	pign	549.918	3.15355	0.00920025	0.0350333
ENSDARG00000099419	LOC101882012	16.0349	7.37573	0.00931338	0.0353654
ENSDARG00000092653	si:dkey-1h24.6	351.954	2.40353	0.00939604	0.0355979
ENSDARG00000101213	NA	24.1824	4.58634	0.00943521	0.0356921
ENSDARG00000098741	NA	24.1866	4.61624	0.00955134	0.0360707
ENSDARG00000033587	LOC101884755	119.197	2.35961	0.00964113	0.0363061
ENSDARG00000044073	fuca2	703.752	2.05003	0.0101657	0.0378001
ENSDARG00000056780	ssh1a	211.011	2.90615	0.0104533	0.0386202
ENSDARG00000034895	tgfb1b	541.943	2.78639	0.0107128	0.0394299
ENSDARG00000075952	NA	159.814	2.33119	0.0109541	0.0401734
ENSDARG00000100462	paqr7a	97.2025	4.93967	0.011009	0.0403156
ENSDARG00000099585	NA	259.073	2.06409	0.0111287	0.0406503
ENSDARG00000044774	pou5f3	208.891	2.51308	0.0111616	0.0407483
ENSDARG00000070038	rbp2a	52.8464	5.60449	0.0111949	0.0408166
ENSDARG00000104404	b4galt1l	212.524	2.3388	0.0115865	0.041891
ENSDARG00000070368	casp6l2	9.07373	6.60122	0.0120309	0.0431302
ENSDARG00000018303	etv4	220.128	2.55823	0.012406	0.0442139
ENSDARG00000061798	arhgap27l	1059.03	2.29039	0.0124295	0.0442765
ENSDARG00000005593	NA	101.671	3.03932	0.0130024	0.0459532
ENSDARG00000052816	shmt1	526.479	2.61508	0.0130281	0.0460293
ENSDARG00000017141	pla2g4ab	19.301	6.21403	0.0131647	0.0464028
ENSDARG00000077474	pla2r1	168.267	3.22239	0.0131899	0.0464695
ENSDARG00000068152	malt3	200.717	3.12592	0.0132268	0.0465622
ENSDARG00000097190	NA	14.4868	5.2608	0.0132882	0.0467242
ENSDARG00000095193	NA	26.3232	3.67404	0.013561	0.0474867
ENSDARG00000063313	plbd1	122.402	2.6611	0.0136043	0.0475865
ENSDARG00000032077	NA	78.3919	4.08277	0.0136225	0.0476426
ENSDARG00000102724	NA	94.9479	4.35158	0.0137314	0.0479116
ENSDARG00000097430	NA	28.4126	4.29429	0.0138406	0.0481807
ENSDARG00000076820	LOC100148479	15.4298	4.69972	0.0141713	0.0490524
ENSDARG00000061461	dsela	77.5592	4.40667	0.0141718	0.0490524
ENSDARG00000100606	arhgef25a	201.245	3.05583	0.0141756	0.0490581
ENSDARG00000089129	LOC100004321	66.1443	3.54671	0.0141995	0.0491293
ENSDARG00000094149	NA	245.397	2.96318	0.0142162	0.0491748
ENSDARG00000103052	pcyox1	488.587	2.4117	0.0142232	0.0491772

## Sheet: 5dpf
ensembl_id	symbol	baseMean	FC	pvalue	FDR
ENSDARG00000102986	csf1ra	5880.73	7.95248	2.99019e-36	5.56e-32
ENSDARG00000061544	ano6	5099.93	6.62444	8.45892e-31	6.21e-27
ENSDARG00000040080	fli1b	5715.92	4.9477	1.43882e-27	3.62e-24
ENSDARG00000018688	elk3	2276.06	5.6919	1.98984e-26	3.37e-23
ENSDARG00000102916	NA	1129.16	8.30712	9.86533e-26	1.28e-22
ENSDARG00000091821	smc6	2321.22	5.28361	4.41228e-25	5.11e-22
ENSDARG00000074846	si:ch73-203a8.1	6551.51	4.64832	4.08619e-23	3.91e-20
ENSDARG00000079657	NA	2641.11	8.55711	7.02907e-23	6.45e-20
ENSDARG00000098296	gnsb	3618.3	7.79841	9.9984e-23	8.46e-20
ENSDARG00000090337	pprc1	1651.89	5.4535	6.80387e-22	5.16e-19
ENSDARG00000069168	si:dkey-73n10.1	802.987	5.31761	4.30357e-21	2.96e-18
ENSDARG00000068849	fam83ha	2468.54	8.28108	5.49939e-21	3.67e-18
ENSDARG00000079267	im:7154036	1620.22	5.3151	2.39773e-20	1.51e-17
ENSDARG00000076484	stab1	6069.98	7.10105	2.85101e-20	1.74e-17
ENSDARG00000100336	LOC100007492	2260.01	4.57476	4.02865e-18	1.5e-15
ENSDARG00000089838	si:dkey-262k9.4	1970.03	4.84732	6.04117e-18	2.22e-15
ENSDARG00000058992	cers2b	3267.04	5.38136	1.21664e-17	4.25e-15
ENSDARG00000079623	ubtd1b	1006.97	5.56275	1.93646e-17	6.56e-15
ENSDARG00000024209	wasf2	2757.99	4.34047	3.72074e-16	9.75e-14
ENSDARG00000016505	apbb1ip	2040.64	3.97322	9.77746e-16	2.24e-13
ENSDARG00000034203	zgc:114046	356.237	7.71285	1.31398e-15	2.92e-13
ENSDARG00000057787	itgae.2	3420.74	4.26295	2.09483e-15	4.43e-13
ENSDARG00000059363	tgfbr2a	1054.14	4.77055	2.39176e-15	5.01e-13
ENSDARG00000070428	si:dkey-239n17.4	845.113	5.51856	3.00625e-15	6.12e-13
ENSDARG00000055290	mpeg1.1	5490.47	4.96052	3.0299e-15	6.12e-13
ENSDARG00000045224	glipr1a	941.532	5.09994	9.00289e-15	1.65e-12
ENSDARG00000036308	nod1	1904.81	7.42533	1.3158e-14	2.35e-12
ENSDARG00000005789	enpp1	1769.34	4.14538	5.06124e-14	7.9e-12
ENSDARG00000051729	nfatc3b	595.565	7.32382	5.40768e-14	8.32e-12
ENSDARG00000055226	slc7a7	1644.93	5.90387	6.9039e-14	1.03e-11
ENSDARG00000077410	myo9b	2183.91	4.93161	8.51699e-14	1.23e-11
ENSDARG00000090340	si:dkey-27o4.1	286.204	7.04209	1.01064e-13	1.43e-11
ENSDARG00000091692	havcr2	242.397	5.4711	1.10751e-13	1.54e-11
ENSDARG00000077009	wdfy4	3633.93	5.80129	2.13369e-13	2.78e-11
ENSDARG00000038541	ccr12a	1362.83	5.99953	2.69619e-13	3.43e-11
ENSDARG00000024546	pla2g4aa	199.066	5.75609	3.28414e-13	4.08e-11
ENSDARG00000079895	ehbp1l1b	1347.28	4.44639	3.64478e-13	4.51e-11
ENSDARG00000058045	tlr21	519.24	10.1663	5.27648e-13	6.24e-11
ENSDARG00000079826	gpr174	675.926	5.38973	5.96121e-13	6.91e-11
ENSDARG00000073675	NA	627.309	8.40771	6.06071e-13	6.98e-11
ENSDARG00000053624	csf1rb	3928.75	3.82432	9.65463e-13	1.04e-10
ENSDARG00000057107	NA	2323.05	4.75774	1.1378e-12	1.2e-10
ENSDARG00000100075	abcg2a	629.711	7.19492	1.90306e-12	1.94e-10
ENSDARG00000077120	arid5a	1211.62	5.19512	2.48216e-12	2.45e-10
ENSDARG00000104045	tlr22	1014.73	9.07303	2.65247e-12	2.58e-10
ENSDARG00000042856	itpka	1173.52	4.53233	3.74432e-12	3.54e-10
ENSDARG00000067524	fut9b	808.841	6.82233	4.396e-12	4.1e-10
ENSDARG00000068199	pld3	728.969	7.11115	6.21993e-12	5.61e-10
ENSDARG00000101169	grap2b	4008.63	4.13234	9.07456e-12	7.77e-10
ENSDARG00000015199	cblb	6019.17	4.73895	1.06852e-11	8.98e-10
ENSDARG00000040917	cbfb	1883.24	4.57128	2.0803e-11	1.62e-09
ENSDARG00000043593	rapgef1a	4965.08	4.66092	2.2771e-11	1.75e-09
ENSDARG00000016188	si:ch73-63e15.2	1950.67	3.2977	2.34468e-11	1.78e-09
ENSDARG00000062049	hmha1b	4330.04	5.138	2.53842e-11	1.91e-09
ENSDARG00000088283	si:ch73-248e21.5	1642.54	3.34285	2.59685e-11	1.95e-09
ENSDARG00000061985	rbm47	3389.44	4.96326	3.70803e-11	2.7e-09
ENSDARG00000036462	NA	1053.39	3.8021	6.13153e-11	4.31e-09
ENSDARG00000103688	tank	527.832	6.31356	7.37867e-11	5.04e-09
ENSDARG00000059774	dub	909.636	3.81767	8.63372e-11	5.83e-09
ENSDARG00000028058	traf6	1335.6	3.55824	8.94284e-11	6.02e-09
ENSDARG00000016011	gpcpd1	1269.77	3.31025	9.22732e-11	6.17e-09
ENSDARG00000068246	plcb3	1657.67	4.24852	9.48553e-11	6.33e-09
ENSDARG00000024540	tspan36	4443.81	4.54385	1.08423e-10	7.03e-09
ENSDARG00000000767	spi1b	3530.96	3.86778	1.24026e-10	7.91e-09
ENSDARG00000060438	tbl1x	834.661	3.5419	1.37973e-10	8.7e-09
ENSDARG00000068784	vsir	5460.93	3.14967	2.21102e-10	1.33e-08
ENSDARG00000059294	marco	595.387	6.58664	2.24457e-10	1.34e-08
ENSDARG00000017504	si:ch211-1o7.3	295.9	6.11424	2.33816e-10	1.39e-08
ENSDARG00000093195	si:dkey-261m9.6	174.287	8.25333	2.54931e-10	1.5e-08
ENSDARG00000088222	fam78ab	661.633	5.11272	3.75034e-10	2.08e-08
ENSDARG00000012874	snap23.1	3060.14	3.98986	4.57121e-10	2.49e-08
ENSDARG00000058820	bin1b	437.294	5.75505	5.97865e-10	3.16e-08
ENSDARG00000092455	NA	495.417	4.17538	8.32548e-10	4.23e-08
ENSDARG00000088672	zmp:0000000936	285.813	6.23054	8.78458e-10	4.42e-08
ENSDARG00000078503	si:dkey-76b14.2	2591.67	5.83397	9.89966e-10	4.91e-08
ENSDARG00000101030	si:ch73-158p21.3	2204.27	4.7912	1.20131e-09	5.86e-08
ENSDARG00000055504	si:ch211-212k18.7	9991.25	4.08554	1.5545e-09	7.31e-08
ENSDARG00000074283	inpp5d	3231.91	3.68972	2.16541e-09	9.81e-08
ENSDARG00000090844	LOC799279	1083.19	3.75556	2.27815e-09	1.03e-07
ENSDARG00000097436	NA	123.167	9.83445	2.30769e-09	1.03e-07
ENSDARG00000090039	reck	1167.72	3.23133	2.40574e-09	1.07e-07
ENSDARG00000076870	piezo1	536.159	4.1274	2.75674e-09	1.2e-07
ENSDARG00000077304	erg	448.676	7.0709	3.00503e-09	1.29e-07
ENSDARG00000038822	mrc1b	2780.89	5.27473	3.68904e-09	1.54e-07
ENSDARG00000076789	cx32.2	879.693	4.18955	4.95664e-09	1.97e-07
ENSDARG00000104188	fam83fb	536.016	10.0791	5.00388e-09	1.98e-07
ENSDARG00000042722	blnk	1017.97	3.67913	5.11902e-09	2.03e-07
ENSDARG00000020812	NA	80.5319	8.08496	5.32872e-09	2.1e-07
ENSDARG00000022466	clcn5b	915.432	5.66458	6.3735e-09	2.44e-07
ENSDARG00000020984	slc16a10	1318.29	3.74876	6.55318e-09	2.49e-07
ENSDARG00000068177	pak2a	2690.42	3.10454	8.48419e-09	3.1e-07
ENSDARG00000086897	si:dkey-7i4.1	1050.91	5.06518	8.53663e-09	3.12e-07
ENSDARG00000019392	stat5a	792.163	4.05786	1.0864e-08	3.81e-07
ENSDARG00000102200	man2a1	961.313	4.8254	1.26323e-08	4.34e-07
ENSDARG00000102762	pik3r5	986.016	3.88418	1.43228e-08	4.8e-07
ENSDARG00000015374	st3gal3a	1397.7	3.5489	1.55246e-08	5.17e-07
ENSDARG00000044318	itgb7	1981.34	3.37677	1.59498e-08	5.29e-07
ENSDARG00000086778	si:ch211-79m20.1	2422.34	3.85332	1.88667e-08	6.1e-07
ENSDARG00000092425	NA	254.348	8.69668	1.98304e-08	6.36e-07
ENSDARG00000046148	tnfaip8l2b	693.636	4.24063	2.02116e-08	6.46e-07
ENSDARG00000006677	ripk1l	386.321	4.26536	2.22188e-08	7.01e-07
ENSDARG00000078119	sh3bp1	1307.88	4.8611	2.27576e-08	7.14e-07
ENSDARG00000076574	si:ch211-171h4.6	988.712	6.26803	2.32432e-08	7.26e-07
ENSDARG00000062929	LOC101882918	679.012	3.85679	2.4189e-08	7.51e-07
ENSDARG00000094025	si:dkey-237j10.2	492.108	4.08934	2.50444e-08	7.7e-07
ENSDARG00000069114	unc93b1	373.337	5.35428	2.72942e-08	8.27e-07
ENSDARG00000090783	mfap4	1415.59	4.35793	3.02298e-08	8.97e-07
ENSDARG00000067672	card9	514.519	4.11353	3.68536e-08	1.08e-06
ENSDARG00000077326	slc45a4	3259.91	2.71286	3.81342e-08	1.11e-06
ENSDARG00000055955	lcp2a	1090.55	3.13507	4.05108e-08	1.17e-06
ENSDARG00000042698	si:dkey-15j16.6	120.377	9.10786	4.47609e-08	1.27e-06
ENSDARG00000071251	ppp1r18	897.509	3.7064	4.95549e-08	1.38e-06
ENSDARG00000059196	NA	168.045	4.69508	5.48353e-08	1.5e-06
ENSDARG00000015557	zgc:100829	390.463	3.01632	5.59846e-08	1.52e-06
ENSDARG00000044694	fybb	3558.34	3.37234	5.60341e-08	1.52e-06
ENSDARG00000078734	myo1f	2106.05	3.49169	5.70109e-08	1.55e-06
ENSDARG00000098929	NA	656.089	4.80238	5.81826e-08	1.58e-06
ENSDARG00000093081	NA	405.69	6.59478	6.21238e-08	1.66e-06
ENSDARG00000056259	tmem131	5432.7	3.53599	6.46852e-08	1.72e-06
ENSDARG00000094854	ms4a17a.8	134.76	6.42131	6.85771e-08	1.81e-06
ENSDARG00000002165	psme1	3093.12	4.24609	6.90099e-08	1.82e-06
ENSDARG00000090119	tlr8a	87.389	8.28159	8.16774e-08	2.13e-06
ENSDARG00000054302	ehd4	1756.6	4.49408	9.72975e-08	2.46e-06
ENSDARG00000004105	tie1	701.038	6.11985	1.00437e-07	2.53e-06
ENSDARG00000001933	prkag2b	600.632	3.93486	1.0155e-07	2.55e-06
ENSDARG00000089667	si:zfos-2330d3.3	509.656	7.33826	1.06155e-07	2.64e-06
ENSDARG00000016939	itgb2	2659.76	2.6142	1.15137e-07	2.82e-06
ENSDARG00000045959	csf3r	938.693	5.59515	1.16334e-07	2.84e-06
ENSDARG00000071578	NA	196.551	4.2558	1.21806e-07	2.96e-06
ENSDARG00000094007	NA	62.545	8.55382	1.48164e-07	3.5e-06
ENSDARG00000023053	fam129ab	1307.14	3.78006	1.92569e-07	4.43e-06
ENSDARG00000063292	ssuh2rs1	392.98	4.09976	2.01666e-07	4.62e-06
ENSDARG00000093629	NA	179.825	6.94203	2.12102e-07	4.83e-06
ENSDARG00000101203	LOC568955	474.482	6.48527	2.55379e-07	5.68e-06
ENSDARG00000100729	tln1	3755.61	3.07002	2.60461e-07	5.77e-06
ENSDARG00000092985	NA	258.447	4.95721	2.6667e-07	5.89e-06
ENSDARG00000098231	NA	164.459	6.68472	2.82254e-07	6.19e-06
ENSDARG00000033042	ptprja	2997.77	3.31586	2.91704e-07	6.37e-06
ENSDARG00000067797	spi1a	1346.91	3.59502	3.22855e-07	6.97e-06
ENSDARG00000043317	kita	100.745	6.96597	3.67709e-07	7.8e-06
ENSDARG00000053232	itgb1b.1	1239.24	6.29346	4.02976e-07	8.43e-06
ENSDARG00000086947	NA	253.196	4.66183	4.23229e-07	8.8e-06
ENSDARG00000094149	NA	245.397	6.0973	4.30086e-07	8.92e-06
ENSDARG00000013771	ctss2.2	1215.93	4.57983	4.4024e-07	9.11e-06
ENSDARG00000091993	dicp1.1	333.069	4.66106	4.60917e-07	9.51e-06
ENSDARG00000100461	LOC101882195	937.561	4.09079	4.73767e-07	9.76e-06
ENSDARG00000086805	ccdc129	235.764	4.71959	4.75781e-07	9.8e-06
ENSDARG00000030472	slc16a5a	481.562	3.24148	4.99522e-07	1.02e-05
ENSDARG00000028663	tek	345.279	5.16882	5.26754e-07	1.07e-05
ENSDARG00000093381	tgm2l	1154.4	3.8417	5.83229e-07	1.16e-05
ENSDARG00000027529	hmox1a	1224.92	3.02443	6.5643e-07	1.29e-05
ENSDARG00000074488	ifngr1	680.585	3.64071	6.80705e-07	1.33e-05
ENSDARG00000012860	tmprss4b	248.326	5.13526	6.96511e-07	1.36e-05
ENSDARG00000011571	calcrlb	85.2046	8.69164	7.7199e-07	1.48e-05
ENSDARG00000076189	ccdc88b	1914.54	4.18114	7.84753e-07	1.5e-05
ENSDARG00000069953	kcnq5b	573.865	3.68273	7.96299e-07	1.52e-05
ENSDARG00000105287	mpp1	4542.19	3.09525	8.06735e-07	1.54e-05
ENSDARG00000006877	enpp4	355.291	5.45929	8.43024e-07	1.6e-05
ENSDARG00000055314	mcmbp	429.533	3.21291	9.83275e-07	1.82e-05
ENSDARG00000040432	klf2b	584.767	3.81087	1.02069e-06	1.88e-05
ENSDARG00000057273	alox5a	273.917	3.26124	1.03317e-06	1.9e-05
ENSDARG00000010255	bin2b	1586.49	3.33351	1.08446e-06	1.99e-05
ENSDARG00000058413	rnaset2l	630.316	3.7383	1.10203e-06	2.01e-05
ENSDARG00000086166	si:ch211-286b5.9	283.346	6.47102	1.22245e-06	2.2e-05
ENSDARG00000098640	NA	559.961	4.32206	1.22317e-06	2.2e-05
ENSDARG00000040178	havcr1	3445.73	4.44773	1.22448e-06	2.2e-05
ENSDARG00000043701	gpd1a	713.019	3.61666	1.29827e-06	2.32e-05
ENSDARG00000075818	dok2	834.228	3.06447	1.30135e-06	2.32e-05
ENSDARG00000096662	abcc3	1283.87	4.27216	1.30616e-06	2.33e-05
ENSDARG00000074219	map3k20	388.21	3.94964	1.31221e-06	2.33e-05
ENSDARG00000026350	wasb	1735.31	3.00131	1.43079e-06	2.51e-05
ENSDARG00000005565	entpd8	768.704	4.49691	1.48214e-06	2.59e-05
ENSDARG00000079932	zgc:152830	3149.44	3.05796	1.59951e-06	2.78e-05
ENSDARG00000043436	si:dkey-5n18.1	683.779	5.7114	1.61951e-06	2.81e-05
ENSDARG00000014329	npm1a	11285.2	2.84556	1.63302e-06	2.83e-05
ENSDARG00000061798	arhgap27l	1059.03	4.38721	1.66846e-06	2.88e-05
ENSDARG00000074254	abcb6b	275.177	5.37035	1.80521e-06	3.08e-05
ENSDARG00000098706	si:ch73-236c18.7	232.233	8.01164	1.97413e-06	3.34e-05
ENSDARG00000104918	NA	227.408	2.89121	2.10942e-06	3.53e-05
ENSDARG00000091728	zgc:114046	96.3894	2.77009	2.76975e-06	4.49e-05
ENSDARG00000093337	NA	172.069	8.98866	2.8206e-06	4.55e-05
ENSDARG00000077664	zgc:110239	6685.3	3.01949	2.83461e-06	4.57e-05
ENSDARG00000104415	LOC100334101	161.598	6.72927	2.99959e-06	4.79e-05
ENSDARG00000062040	atp8b5a	536.286	4.91639	3.51606e-06	5.51e-05
ENSDARG00000013539	ikzf1	1259.33	3.00402	3.56183e-06	5.57e-05
ENSDARG00000018566	flnca	78.7061	6.83508	3.90585e-06	6.03e-05
ENSDARG00000015224	cd2ap	2099.84	2.56721	4.17e-06	6.41e-05
ENSDARG00000058873	ptpdc1b	205.285	2.35048	4.18271e-06	6.43e-05
ENSDARG00000068653	rhoga	345.011	6.46091	4.37319e-06	6.68e-05
ENSDARG00000103241	NA	281.495	3.97459	5.3727e-06	8e-05
ENSDARG00000040118	zgc:113232	162.752	7.9534	5.62224e-06	8.28e-05
ENSDARG00000031715	lyn	2035.23	2.79974	5.97353e-06	8.68e-05
ENSDARG00000088775	NA	32.5082	6.56995	6.38126e-06	9.2e-05
ENSDARG00000079009	abca1b	1478.91	4.59043	6.6157e-06	9.47e-05
ENSDARG00000043403	paox1	546.824	4.58497	6.85999e-06	9.78e-05
ENSDARG00000032469	ampd3b	1283.44	3.3741	7.01817e-06	9.99e-05
ENSDARG00000098700	il1b	900.237	3.20654	7.0568e-06	0.000100146
ENSDARG00000006308	ptpn18	459.142	2.83853	7.08788e-06	0.000100458
ENSDARG00000006353	itga5	645.843	4.02275	8.00523e-06	0.000111662
ENSDARG00000032631	ltb4r	357.787	3.72752	8.14349e-06	0.000112876
ENSDARG00000007711	rab3il1	1094.34	4.00911	8.61417e-06	0.000118578
ENSDARG00000045815	mcm10	258.039	8.20734	8.9697e-06	0.000122781
ENSDARG00000004954	grna	857.182	3.34581	9.22157e-06	0.000125371
ENSDARG00000074819	si:dkeyp-23e4.3	187.967	4.3228	9.3683e-06	0.000126974
ENSDARG00000009134	hlx1	202.95	5.66386	9.52635e-06	0.000128799
ENSDARG00000076998	si:ch73-92i20.1	252.674	3.34841	9.76962e-06	0.000131764
ENSDARG00000039265	arhgap4a	867.524	2.86164	9.84878e-06	0.000132507
ENSDARG00000094606	NA	66.5174	7.01739	1.03182e-05	0.000138315
ENSDARG00000075905	si:ch211-266g18.9	245.996	4.21251	1.05441e-05	0.000140792
ENSDARG00000036848	slc43a2a	4840.66	2.55297	1.05477e-05	0.000140792
ENSDARG00000040528	lgals3bpb	4520.78	3.08452	1.12317e-05	0.000148839
ENSDARG00000098461	si:dkey-11f4.14	154.669	4.08512	1.16096e-05	0.000152743
ENSDARG00000094451	cfp	1052.52	2.65987	1.17597e-05	0.000154533
ENSDARG00000036104	si:dkeyp-92c9.3	663.917	3.56079	1.22192e-05	0.000159335
ENSDARG00000008186	syk	3622.41	2.39355	1.26339e-05	0.000164255
ENSDARG00000040194	NA	70.9714	5.88635	1.28164e-05	0.000166183
ENSDARG00000057680	foxj2	1346.83	4.00271	1.32986e-05	0.000171369
ENSDARG00000078959	gb:eh507706	900.944	5.17137	1.464e-05	0.000186052
ENSDARG00000099980	bpifcl	250.535	5.8746	1.47124e-05	0.000186864
ENSDARG00000098740	NA	470.576	5.99762	1.5212e-05	0.000192211
ENSDARG00000069833	rhbdl2	351.603	3.25924	1.52235e-05	0.000192246
ENSDARG00000059049	zgc:174904	264.92	5.08613	1.5279e-05	0.000192837
ENSDARG00000102985	NA	186.588	3.94	1.53565e-05	0.000193703
ENSDARG00000078887	atp10d	667.691	3.02581	1.53758e-05	0.000193836
ENSDARG00000026329	arhgap29a	455.028	4.47811	1.57283e-05	0.000197826
ENSDARG00000095699	NA	30.4367	6.79084	1.70883e-05	0.000212984
ENSDARG00000053010	lpcat2	1122.96	2.96583	1.76376e-05	0.000217936
ENSDARG00000060551	rps6ka5	292.943	4.13301	1.99857e-05	0.000242372
ENSDARG00000094448	NA	61.1485	4.13974	2.01921e-05	0.000244471
ENSDARG00000030250	dennd2db	61.3523	8.23298	2.12758e-05	0.000256463
ENSDARG00000019130	plk2b	463.77	3.2619	2.14536e-05	0.000258465
ENSDARG00000076564	hspg2	713.727	2.8615	2.17307e-05	0.000261374
ENSDARG00000096804	si:dkey-219e21.4	125.578	5.04329	2.18704e-05	0.000262767
ENSDARG00000036456	anxa4	2196.35	3.24653	2.22988e-05	0.000266894
ENSDARG00000096587	NA	259.383	4.01955	2.25199e-05	0.000268566
ENSDARG00000102026	gpsm2l	132.843	5.50961	2.37452e-05	0.000279944
ENSDARG00000038668	gbp1	1166.2	3.95289	2.3854e-05	0.000280926
ENSDARG00000104474	il6r	1641.11	4.43604	2.40875e-05	0.000283221
ENSDARG00000079530	si:dkey-17m8.1	696.345	2.51018	2.42397e-05	0.000284706
ENSDARG00000078114	si:ch73-237c6.1	526.328	2.66592	2.49686e-05	0.000292176
ENSDARG00000095805	si:dkey-16n15.6	39.268	8.16682	2.65856e-05	0.000307988
ENSDARG00000052188	NA	58.1877	7.78967	2.71162e-05	0.000313473
ENSDARG00000067729	arid3c	599.93	3.65303	2.72729e-05	0.00031446
ENSDARG00000052330	slc4a2b	743.196	4.91893	2.86713e-05	0.000328518
ENSDARG00000098405	map3k1	1093.48	2.81197	2.91652e-05	0.000333137
ENSDARG00000090965	ripk3	447.903	4.05539	2.93812e-05	0.000334907
ENSDARG00000044038	zbtb2a	280.878	3.23164	2.95799e-05	0.00033613
ENSDARG00000103276	fcer1g	1391.9	3.57664	3.05476e-05	0.000345594
ENSDARG00000098012	itgae.1	694.681	2.34522	3.15069e-05	0.00035473
ENSDARG00000092584	si:ch1073-385f13.3	90.6157	4.36187	3.1759e-05	0.000357022
ENSDARG00000070606	ikbke	751.267	3.10438	3.27975e-05	0.000367195
ENSDARG00000040251	ctsk	1132.3	3.3658	3.32851e-05	0.000370956
ENSDARG00000042496	parp12a	905.217	2.50062	3.66772e-05	0.000401842
ENSDARG00000093074	si:ch211-139g16.8	264.437	4.52079	3.73762e-05	0.000407473
ENSDARG00000090851	ciita	533.077	4.55439	3.77738e-05	0.000411196
ENSDARG00000090473	LOC108179657	1167.63	3.21956	3.78477e-05	0.000411595
ENSDARG00000089706	si:ch211-276a23.5	895.113	4.62572	4.00303e-05	0.000430859
ENSDARG00000101274	NA	54.1458	5.71927	4.04931e-05	0.00043499
ENSDARG00000015803	smcr8b	300.209	5.20176	4.0597e-05	0.000435893
ENSDARG00000022841	ptk2ba	1098.59	3.42153	4.12564e-05	0.000441896
ENSDARG00000071491	nrros	2020.91	2.91241	4.27763e-05	0.000454635
ENSDARG00000052059	si:dkey-37f13.4	1058.6	3.08862	4.31471e-05	0.000457692
ENSDARG00000038682	zgc:171687	85.2199	6.12208	4.33285e-05	0.000459113
ENSDARG00000103148	nectin4	291.714	8.26003	4.33645e-05	0.000459113
ENSDARG00000089223	ngfrb	760.055	4.87865	4.54049e-05	0.000475455
ENSDARG00000044345	cyfip1	3265.37	2.4297	4.65478e-05	0.000485948
ENSDARG00000089404	si:dkey-24p1.7	877.906	3.42844	4.69818e-05	0.000489175
ENSDARG00000002607	unm_sa1614	372.036	3.33238	4.73153e-05	0.000491717
ENSDARG00000067723	NA	216.341	4.54422	4.91137e-05	0.000506508
ENSDARG00000091499	zmp:0000001020	78.126	6.12234	5.00458e-05	0.000515228
ENSDARG00000099948	si:ch211-209f23.7	27.0703	6.8626	5.13358e-05	0.000526539
ENSDARG00000101469	NA	174.768	3.0761	5.32202e-05	0.000541326
ENSDARG00000100865	NA	57.5334	6.84298	5.56418e-05	0.000561289
ENSDARG00000099585	NA	259.073	3.27309	5.60942e-05	0.000564991
ENSDARG00000102599	si:ch1073-392o20.2	2437.05	2.64234	5.61295e-05	0.000564991
ENSDARG00000056617	rpgra	162.326	5.73796	5.74229e-05	0.000575604
ENSDARG00000097239	si:ch73-31d8.2	100.774	3.72323	5.99171e-05	0.000596361
ENSDARG00000058082	birc7	107.457	5.0925	6.06405e-05	0.000601242
ENSDARG00000055276	rel	629.082	2.78932	6.16833e-05	0.000610481
ENSDARG00000068858	il2rga	1077.44	3.10638	6.69836e-05	0.000654987
ENSDARG00000099337	LOC100332323	106.893	8.17734	7.39182e-05	0.000712664
ENSDARG00000092743	si:dkey-108k21.17	74.2159	4.755	7.59283e-05	0.000727583
ENSDARG00000094500	LOC108179089	248.306	5.83928	7.65586e-05	0.000731394
ENSDARG00000059672	arhgap36	137.333	3.89568	7.67851e-05	0.00073297
ENSDARG00000052741	card11	595.38	3.64348	8.16742e-05	0.00077355
ENSDARG00000007727	rgl2	360.21	3.26893	8.62283e-05	0.000811793
ENSDARG00000096859	NA	553.103	5.47144	8.77986e-05	0.000824109
ENSDARG00000090804	gpr155a	1336.47	3.91422	9.81701e-05	0.000902599
ENSDARG00000101690	si:ch73-158p21.2	355.785	3.9599	0.000114842	0.00102732
ENSDARG00000093019	NA	308.796	3.91111	0.000120765	0.00107122
ENSDARG00000021891	zbtb7b	609.8	4.88156	0.000126201	0.00111201
ENSDARG00000104740	NA	59.6319	5.30934	0.000127723	0.00112228
ENSDARG00000077309	si:ch211-209f23.6	150.123	4.1566	0.000127878	0.00112319
ENSDARG00000093592	NA	168.114	6.63134	0.000135844	0.00117488
ENSDARG00000016154	zfp36l1a	4948.21	2.06324	0.000139606	0.00120221
ENSDARG00000101675	zgc:123107	550.662	5.11605	0.000145462	0.00124292
ENSDARG00000089146	si:dkey-53k12.5	1587.11	4.35085	0.000149888	0.00127136
ENSDARG00000101802	LOC100151468	58.4102	8.0256	0.000150361	0.0012744
ENSDARG00000015902	stat6	864.021	2.50736	0.00015059	0.00127535
ENSDARG00000077918	dnase2b	470.029	5.01625	0.000151287	0.00128076
ENSDARG00000076622	NA	1115.61	2.56449	0.000152165	0.00128572
ENSDARG00000098741	NA	24.1866	6.67478	0.000165132	0.00138045
ENSDARG00000061120	slc43a2b	970.131	3.32301	0.000167558	0.00139913
ENSDARG00000053561	ms4a17a.11	675.101	3.75936	0.00016782	0.00140026
ENSDARG00000097766	mhc1lia	107.433	4.88529	0.000176475	0.00146195
ENSDARG00000024904	stil	282.468	4.39847	0.00018863	0.00154692
ENSDARG00000037891	mlx	582.343	3.19188	0.000189103	0.00155022
ENSDARG00000071084	wipf1b	1099.41	2.72711	0.000199664	0.0016247
ENSDARG00000011445	elmsan1a	375.164	3.87316	0.000203445	0.00164947
ENSDARG00000044808	slc4a4b	1133.74	2.87914	0.000214887	0.00172687
ENSDARG00000074434	NA	191.607	6.82859	0.000220061	0.00176257
ENSDARG00000054610	coro1a	4572.45	2.01542	0.000220181	0.00176257
ENSDARG00000007443	fbxl18	353.826	3.05059	0.000223411	0.00178429
ENSDARG00000056203	si:ch211-201h21.5	175.326	4.46174	0.000230338	0.00182573
ENSDARG00000105142	tcirg1b	3248.18	2.22532	0.000242339	0.00190505
ENSDARG00000035630	ypel1	341.35	2.97497	0.000246645	0.00193474
ENSDARG00000103218	NA	14.5246	5.91234	0.000253759	0.00197646
ENSDARG00000053387	NA	232.283	5.21611	0.000268532	0.002071
ENSDARG00000061459	si:dkey-253i9.4	2014.48	2.34111	0.000272138	0.00209441
ENSDARG00000053204	snx22	380.969	2.41258	0.000274956	0.00210946
ENSDARG00000053124	si:dkey-148a17.6	150.215	6.44628	0.000275991	0.00211593
ENSDARG00000036548	s1pr2	670.775	3.07721	0.0002884	0.00219806
ENSDARG00000059931	hyal2a	77.6999	7.73752	0.00029082	0.00221124
ENSDARG00000090664	moto	33.001	7.27426	0.000295808	0.00224132
ENSDARG00000058574	abcg2c	787.561	2.94405	0.000298313	0.00225641
ENSDARG00000103540	gpr132b	190.088	5.14092	0.000300483	0.00227049
ENSDARG00000076721	zgc:171686	579.541	3.46847	0.000314028	0.00235105
ENSDARG00000102992	btr20	111.565	5.59812	0.000319659	0.00238509
ENSDARG00000062352	sema4ab	1835.34	2.67713	0.000322614	0.00240225
ENSDARG00000079591	si:ch211-203d1.3	502.861	2.64291	0.000342695	0.00252445
ENSDARG00000040072	scpep1	2169.4	2.32154	0.000345493	0.00254012
ENSDARG00000042829	NA	127.803	4.99108	0.000349725	0.00256422
ENSDARG00000036420	si:dkey-33c9.6	407.349	3.8626	0.00035671	0.00260516
ENSDARG00000040159	wnt4b	277.185	2.85238	0.000358781	0.00261841
ENSDARG00000062023	fndc3bb	361.477	2.81999	0.000380108	0.00274044
ENSDARG00000093750	cd180	338.49	7.0481	0.00038739	0.00278473
ENSDARG00000104332	cdh28	51.8441	5.95534	0.000402352	0.00287151
ENSDARG00000095665	si:ch211-191a16.2	24.3219	8.04343	0.000406017	0.00289406
ENSDARG00000074302	gpr183b	200.051	3.82568	0.000413315	0.00294036
ENSDARG00000090091	LOC108183900	480.053	2.54195	0.000431909	0.0030529
ENSDARG00000043475	tagapb	4774.15	2.51995	0.000441466	0.00310848
ENSDARG00000086130	NA	197.759	5.42687	0.000456291	0.00319549
ENSDARG00000074205	si:dkey-1c7.3	174.705	6.33975	0.000475058	0.00330693
ENSDARG00000076426	dsg2l	269.779	5.64293	0.000489474	0.00338665
ENSDARG00000005518	slc5a9	90.4344	8.35916	0.000495881	0.00342265
ENSDARG00000070165	tnfrsf1b	869.573	2.87701	0.00049782	0.00343388
ENSDARG00000100909	zgc:173581	27.32	6.31331	0.000499439	0.00344181
ENSDARG00000104255	arhgap27	1017.54	2.67335	0.00050622	0.00348092
ENSDARG00000091465	si:dkey-66a8.7	290.35	2.78413	0.000521242	0.00356638
ENSDARG00000041980	calhm6	197.747	5.01344	0.000527849	0.00360487
ENSDARG00000056407	irf8	849.823	2.88625	0.00053318	0.00363451
ENSDARG00000020929	fam49ba	1022.03	2.88987	0.000551424	0.00373803
ENSDARG00000091235	NA	10.6857	5.70261	0.000571952	0.00385227
ENSDARG00000060070	adcy7	1718.93	2.41879	0.000581622	0.00390307
ENSDARG00000062132	cyp4v8	563.978	5.72079	0.000588586	0.0039378
ENSDARG00000101209	lamb1a	419.343	2.87238	0.000611747	0.00406189
ENSDARG00000043802	ms4a17a.9	467.078	3.33682	0.000626623	0.00413943
ENSDARG00000088745	zgc:173915	650.537	3.48211	0.000644916	0.00423951
ENSDARG00000014655	itpr1a	468.318	3.0981	0.00067283	0.00439717
ENSDARG00000037943	cpt1cb	82.2167	6.22017	0.000678005	0.00442179
ENSDARG00000055618	acta1b	71.5473	6.78249	0.000679279	0.00442748
ENSDARG00000019564	asap2b	410.122	3.9798	0.000687591	0.00446579
ENSDARG00000059956	ptk6b	105.328	4.88195	0.000697742	0.0045144
ENSDARG00000100534	irak4	277.009	2.90386	0.000721362	0.00464631
ENSDARG00000058953	abcc4	316.181	2.41276	0.000730132	0.00469304
ENSDARG00000023188	lcp1	1280.36	2.48477	0.000743061	0.00475451
ENSDARG00000040812	ncf4	398.694	2.83427	0.000748279	0.00478373
ENSDARG00000098191	si:dkey-16l2.20	133.281	3.29837	0.000751275	0.00480148
ENSDARG00000073952	slc4a7	493.281	2.78249	0.000761376	0.00485758
ENSDARG00000021521	rgs14a	393.186	2.48253	0.000811667	0.00512486
ENSDARG00000040503	LOC100334443	879.437	2.58865	0.000811884	0.00512486
ENSDARG00000089582	si:dkey-233e3.2	196.712	4.06559	0.000814218	0.00513664
ENSDARG00000036107	txnipa	7576.43	2.05086	0.000825763	0.00520054
ENSDARG00000058358	krt8	1305.82	2.52772	0.000829176	0.00521755
ENSDARG00000041041	cxcr3.2	644.824	3.26005	0.000833087	0.00523916
ENSDARG00000101828	NA	76.6147	3.34443	0.000845327	0.00530251
ENSDARG00000005894	slc7a9	64.4175	3.84441	0.000946179	0.00581741
ENSDARG00000026990	klhl6	386.667	3.62809	0.000962007	0.00589427
ENSDARG00000067784	NA	279.725	2.98799	0.00105034	0.00632184
ENSDARG00000087492	LOC100005008	39.5821	5.72875	0.00106858	0.00641068
ENSDARG00000092653	si:dkey-1h24.6	351.954	3.02531	0.00107718	0.00645341
ENSDARG00000075482	zgc:114046	139.653	3.1018	0.0010841	0.00648777
ENSDARG00000090607	si:dkeyp-117b11.1	42.659	4.76323	0.00108985	0.00651511
ENSDARG00000077054	fam198b	200.079	4.87455	0.00111694	0.00663923
ENSDARG00000024775	si:ch211-129c21.1	64.6009	3.15812	0.00114025	0.00675109
ENSDARG00000104501	zgc:114046	214.471	3.24097	0.0011484	0.00678772
ENSDARG00000008026	fam129bb	182.798	4.79645	0.00117966	0.0069274
ENSDARG00000030025	pimr135	57.7325	5.79826	0.0011871	0.0069585
ENSDARG00000104088	NA	43.1367	3.91725	0.00120043	0.007018
ENSDARG00000067566	sftpbb	740.928	2.49493	0.00121634	0.00709216
ENSDARG00000069945	p2ry12	250.416	4.94153	0.00123752	0.00719849
ENSDARG00000099645	zgc:153184	255.428	3.04623	0.00124547	0.00724278
ENSDARG00000021255	arhgap22	292.232	4.10896	0.00124585	0.00724313
ENSDARG00000076586	csf2rb	1389.34	2.24876	0.00132542	0.00763656
ENSDARG00000034063	unm_sa911	190.722	3.13833	0.00133967	0.00769705
ENSDARG00000098662	si:ch73-359m17.9	113.205	6.24025	0.0013605	0.00778489
ENSDARG00000104859	NA	51.2562	6.54657	0.00136182	0.00778977
ENSDARG00000102415	scinla	659.125	4.13196	0.00137327	0.0078429
ENSDARG00000026787	aqp7	119.865	3.05032	0.00139253	0.00792629
ENSDARG00000089602	NA	106.014	3.16005	0.00140989	0.00801474
ENSDARG00000098305	NA	81.7198	3.82749	0.00141202	0.00802271
ENSDARG00000098602	NA	58.116	4.28501	0.00143113	0.00810407
ENSDARG00000079166	ace	346.381	2.29809	0.00146927	0.00826416
ENSDARG00000104619	NA	70.044	5.70108	0.00147749	0.00829684
ENSDARG00000010276	ptgs2b	219.817	3.83764	0.00150113	0.00840633
ENSDARG00000061941	trpv4	360.53	4.70494	0.00150131	0.00840633
ENSDARG00000060838	trim35-33	60.4162	3.36411	0.00151068	0.00844895
ENSDARG00000029955	glb1l	564.007	3.02552	0.00152622	0.0085232
ENSDARG00000069376	tnfsf12	688.995	2.65067	0.00152644	0.0085232
ENSDARG00000098293	si:dkey-27i16.2	2821.65	2.25097	0.0015554	0.00864287
ENSDARG00000093227	NA	59.1708	6.43149	0.00156351	0.00868173
ENSDARG00000087251	si:dkey-3h2.3	48.7283	4.99718	0.00157723	0.0087315
ENSDARG00000102225	LOC108183495	40.3977	4.5762	0.00158836	0.00877105
ENSDARG00000093360	NA	132.453	5.8678	0.00161839	0.00890335
ENSDARG00000059630	mlec	311.113	2.78576	0.00169567	0.0092499
ENSDARG00000036074	cebpa	1357.91	2.17064	0.00169616	0.00925028
ENSDARG00000100649	tlr1	125.375	5.65	0.00173973	0.00944344
ENSDARG00000104484	itgb1b	458.764	2.69456	0.00175025	0.00948651
ENSDARG00000014680	znf710a	684.769	2.9125	0.00180016	0.00972111
ENSDARG00000053570	p2ry4	97.8872	4.96437	0.00181086	0.00976214
ENSDARG00000104980	ppef2a	390.713	2.68624	0.00184224	0.00989854
ENSDARG00000075748	zgc:172352	3440.21	2.86829	0.00197811	0.010468
ENSDARG00000071004	abhd12	2447.05	2.10753	0.00207146	0.010888
ENSDARG00000088402	NA	91.2679	5.70387	0.00212475	0.0111273
ENSDARG00000104118	antxr2a	1107.71	2.61988	0.00217414	0.0113454
ENSDARG00000099984	NA	29.6854	3.94074	0.00218404	0.0113917
ENSDARG00000077285	scarf1	92.0412	3.24006	0.00218683	0.0114008
ENSDARG00000040523	smpd2a	353.205	2.80969	0.00219325	0.0114267
ENSDARG00000091746	NA	54.4149	4.33595	0.00223251	0.0115896
ENSDARG00000095908	sat1a.2	278.218	2.65653	0.00225241	0.0116681
ENSDARG00000098570	NA	49.7763	4.29525	0.00225716	0.0116845
ENSDARG00000055841	NA	64.8376	5.2918	0.00235838	0.0121172
ENSDARG00000054543	samsn1a	1459.64	2.23437	0.00236593	0.012139
ENSDARG00000022807	zgc:101640	627.755	2.51026	0.00236819	0.0121478
ENSDARG00000077166	NA	106.108	2.57694	0.00238571	0.0122263
ENSDARG00000101482	hk2	298.784	3.11701	0.00245784	0.0125375
ENSDARG00000101595	tgm1l2	42.3842	4.90843	0.0024724	0.0125972
ENSDARG00000012593	col5a1	695.918	2.71866	0.0024903	0.0126796
ENSDARG00000036791	dnmt3bb.1	631.952	2.82933	0.00252717	0.0128298
ENSDARG00000026049	mxf	229.985	4.97315	0.0026492	0.0133344
ENSDARG00000092961	ftr26	111.902	5.10212	0.00266163	0.0133848
ENSDARG00000056615	cybb	1837.44	2.70536	0.00273403	0.0136832
ENSDARG00000098687	pygo1	44.3145	4.75421	0.00276745	0.0138253
ENSDARG00000060248	fgd4b	328.074	2.6222	0.0028434	0.014131
ENSDARG00000052988	xcr1b.1	95.0935	6.82922	0.00287857	0.0142479
ENSDARG00000097530	LOC100000884	172.502	3.10735	0.00292324	0.0144236
ENSDARG00000062263	arhgap17b	286.136	2.41915	0.00292715	0.0144396
ENSDARG00000024789	mxc	288.945	4.32289	0.00295055	0.0145355
ENSDARG00000098444	NA	46.6103	3.23163	0.00301593	0.0147971
ENSDARG00000018179	acvrl1	657.009	3.49298	0.00305056	0.0149249
ENSDARG00000037852	zgc:101663	77.7619	3.95962	0.00312903	0.0152172
ENSDARG00000078550	zgc:194839	46.9279	3.20227	0.00321571	0.0155665
ENSDARG00000101894	stk10	904.816	2.96773	0.00331225	0.0159567
ENSDARG00000069025	si:ch211-283g2.2	472.032	5.2044	0.0033989	0.0162954
ENSDARG00000067711	parvg	939.754	2.10332	0.00347148	0.0165667
ENSDARG00000062820	irgf3	187.193	4.05533	0.00351403	0.0167165
ENSDARG00000090599	NA	67.9963	4.71018	0.00359886	0.0170464
ENSDARG00000088656	NA	127.217	5.34996	0.00362132	0.0171417
ENSDARG00000093608	ccl34b.1	2201	2.3683	0.00363154	0.017179
ENSDARG00000037421	egr1	7573.7	2.15952	0.00375116	0.0176576
ENSDARG00000037598	prf1.5	122.762	2.9232	0.00384718	0.0180018
ENSDARG00000087736	si:dkey-118k5.3	514.994	3.02675	0.00386356	0.0180465
ENSDARG00000067872	NA	95.9557	4.35802	0.00386413	0.0180465
ENSDARG00000068926	si:ch211-137a8.2	80.5307	4.16395	0.00390986	0.0182253
ENSDARG00000036479	LOC794408	184.196	3.47195	0.00395913	0.0183965
ENSDARG00000040502	NA	88.0857	4.25845	0.00405314	0.018766
ENSDARG00000028618	zgc:77517	823.182	2.26511	0.00416775	0.0192199
ENSDARG00000045675	mdm1	297.758	2.45286	0.00426736	0.0195807
ENSDARG00000045824	zgc:101783	426.947	2.00208	0.00436635	0.0199228
ENSDARG00000097136	NA	48.8363	7.01214	0.00437277	0.019948
ENSDARG00000100693	ddr2a	554.16	2.51665	0.00441596	0.0200885
ENSDARG00000044588	emp2	143.8	2.16271	0.0044651	0.0202642
ENSDARG00000062991	abi1b	746.69	3.03547	0.00469917	0.0211175
ENSDARG00000097190	NA	14.4868	5.99774	0.00473276	0.0212381
ENSDARG00000100134	LOC100006649	298.314	3.74769	0.00474531	0.0212684
ENSDARG00000090890	cmklr1	696.987	2.98333	0.00474689	0.0212711
ENSDARG00000042055	fam129aa	77.2295	3.05245	0.00482462	0.02156
ENSDARG00000042221	mthfd1l	177.709	3.53461	0.00486642	0.0217095
ENSDARG00000103912	NA	247.097	2.84426	0.00497865	0.0220886
ENSDARG00000008548	arhgap12a	541.707	2.54192	0.00499685	0.0221212
ENSDARG00000095426	NA	7.45172	5.63315	0.0050713	0.0223651
ENSDARG00000088870	NA	103.728	2.77197	0.0050776	0.0223795
ENSDARG00000007494	st3gal8	651.859	2.58624	0.00508443	0.0223961
ENSDARG00000056026	tprg1	242.232	3.00743	0.00516831	0.0226703
ENSDARG00000104472	NA	275.561	2.77311	0.00527463	0.0230083
ENSDARG00000012247	def6a	904.641	2.34825	0.00533004	0.0231986
ENSDARG00000086615	NA	15.5108	3.10225	0.00539097	0.0233728
ENSDARG00000101312	NA	43.3606	3.20392	0.00539216	0.0233728
ENSDARG00000005679	trip10a	633.382	2.59461	0.00541267	0.0234432
ENSDARG00000103052	pcyox1	488.587	2.72673	0.00557564	0.0240167
ENSDARG00000092500	si:dkey-222h21.1	62.6499	3.78985	0.00570003	0.0244294
ENSDARG00000098879	NA	23.6951	5.12106	0.00571213	0.0244486
ENSDARG00000091679	NA	267.411	2.6042	0.00572459	0.0244858
ENSDARG00000045749	ppfibp1a	110.686	3.52671	0.00576434	0.0245937
ENSDARG00000104865	si:dkey-34d22.5	15.5252	5.11636	0.00590746	0.0250336
ENSDARG00000001442	inppl1b	143.083	3.97793	0.0060129	0.0253835
ENSDARG00000099562	lygl2	65.5982	5.26028	0.0061109	0.0257203
ENSDARG00000060348	map3k3	652.339	2.11586	0.00612864	0.0257733
ENSDARG00000023587	kcnk5a	109.664	2.77494	0.00622227	0.0260773
ENSDARG00000030782	exoc3l2b	213.861	2.92908	0.00622344	0.0260773
ENSDARG00000103852	pigrl4.2	40.1405	5.02613	0.00628115	0.0262741
ENSDARG00000068841	NA	15.1152	6.72047	0.00631781	0.0263941
ENSDARG00000028213	NA	285.056	3.23351	0.00640933	0.0266909
ENSDARG00000075614	apoc4	143.772	5.4283	0.00648485	0.0269165
ENSDARG00000100450	btr21	13.0975	5.44913	0.0065156	0.0270237
ENSDARG00000077745	NA	27.2628	6.85716	0.00673858	0.0278384
ENSDARG00000055926	foxi3a	43.0649	5.64626	0.00687756	0.0283328
ENSDARG00000055365	si:dkey-25e12.3	252.105	2.39417	0.00689687	0.0283964
ENSDARG00000074060	map3k14a	1370.23	2.32629	0.00694573	0.0285602
ENSDARG00000022772	si:ch211-106a19.1	1119.03	2.02392	0.00696302	0.0286045
ENSDARG00000092028	si:dkey-4c23.3	470.753	3.66475	0.00711325	0.0290532
ENSDARG00000101379	mfsd1	106.104	2.49556	0.00714743	0.0291391
ENSDARG00000059916	hyal1	144.329	4.07218	0.00720268	0.0293101
ENSDARG00000104775	ly6m2	27.4467	5.63706	0.00728971	0.0295822
ENSDARG00000086998	zgc:64002	156.176	3.8561	0.00729868	0.0296022
ENSDARG00000078221	si:ch211-204d2.4	241.011	3.40137	0.00735602	0.0297854
ENSDARG00000094012	si:dkey-192g7.3	135.294	2.74752	0.00738202	0.0298687
ENSDARG00000070261	crlf3	975.539	2.00221	0.00765188	0.0307066
ENSDARG00000016065	tlr3	80.3858	3.45446	0.00770056	0.0308625
ENSDARG00000101334	ctsc	3036.57	2.05445	0.00778013	0.0311258
ENSDARG00000103669	NA	71.503	4.70005	0.00787615	0.0313951
ENSDARG00000095643	si:dkey-253d23.3	2075.35	2.13795	0.00799489	0.0317473
ENSDARG00000070516	zgc:92184	136.8	4.92059	0.00810303	0.0320438
ENSDARG00000009160	kmo	644.274	3.49448	0.00837207	0.0329656
ENSDARG00000044490	tlr9	47.964	7.88221	0.00839781	0.0330433
ENSDARG00000077385	rgs19	132.047	3.06972	0.00845702	0.0332169
ENSDARG00000045554	snx20	210.05	4.05889	0.00858103	0.033582
ENSDARG00000076386	epdl1	295.256	2.50171	0.00880215	0.0342485
ENSDARG00000103555	NA	77.575	2.47735	0.00896073	0.0347183
ENSDARG00000104329	si:ch73-281k2.5	630.443	4.24064	0.0090797	0.035062
ENSDARG00000070404	fam212ab	159.555	4.03228	0.00910138	0.0351272
ENSDARG00000041546	gypc	200.768	3.42564	0.00923283	0.0355282
ENSDARG00000058285	cpt1b	195.33	3.78421	0.00928723	0.0356943
ENSDARG00000104440	NA	113.933	3.32886	0.0094755	0.0362659
ENSDARG00000098177	NA	148.074	4.043	0.00950581	0.0363629
ENSDARG00000099626	NA	9.57294	4.56519	0.0097283	0.0369891
ENSDARG00000100164	NA	61.8912	3.09355	0.00973498	0.0370081
ENSDARG00000086762	gsdmea	454.293	2.33392	0.0100767	0.038103
ENSDARG00000086703	si:dkey-126g1.7	109.34	3.57026	0.0100905	0.0381225
ENSDARG00000053005	cd22	168.752	2.51765	0.0103298	0.0387739
ENSDARG00000103131	si:ch1073-340j19.1	412.405	2.4383	0.0103617	0.0388538
ENSDARG00000042332	plin2	133.105	3.18657	0.0104542	0.0391339
ENSDARG00000040474	snx10b	70.3327	4.90673	0.0106338	0.0396645
ENSDARG00000099276	ugt5b3	101.168	3.47014	0.0108096	0.0401909
ENSDARG00000093003	acy3.1	319.862	2.16143	0.0113497	0.0417764
ENSDARG00000090396	si:cabz01074946.1	235.602	2.15707	0.0114453	0.0420643
ENSDARG00000103584	NA	6.94458	5.50178	0.0117447	0.0428497
ENSDARG00000001452	adam8a	430.195	3.31116	0.0119603	0.0434491
ENSDARG00000060200	rgs14b	443.045	2.48726	0.0121601	0.0440006
ENSDARG00000044039	stx11a	186.754	2.15991	0.0121835	0.0440492
ENSDARG00000041006	st3gal4	286.78	2.51372	0.0122445	0.0442117
ENSDARG00000099327	NA	12.4232	3.20753	0.0123053	0.0443928
ENSDARG00000045681	irf5	233.979	2.26651	0.0123956	0.0446034
ENSDARG00000098527	NA	11.2698	4.91834	0.0126307	0.0452717
ENSDARG00000101190	cyp2k8	98.9896	5.48668	0.0128204	0.0457506
ENSDARG00000021184	rbfox1l	191.195	4.52375	0.0128529	0.0458145
ENSDARG00000088631	LOC100535969	800.991	2.95676	0.0128953	0.045951
ENSDARG00000045574	lrmp	217.83	2.97573	0.0129982	0.0461532
ENSDARG00000090557	LOC100007488	53.2625	3.04117	0.0132511	0.0469299
ENSDARG00000095892	NA	14.4204	4.42474	0.0134999	0.0475205
ENSDARG00000074212	si:dkeyp-9d4.5	87.2299	3.22014	0.0136605	0.0479481
ENSDARG00000033735	ncf1	908.361	2.09865	0.013777	0.0482712
ENSDARG00000101860	NA	18.4992	4.68416	0.0137833	0.0482712
ENSDARG00000037895	ramp2	355.07	2.80527	0.014018	0.0488811
ENSDARG00000077474	pla2r1	168.267	3.18952	0.0141741	0.0492637

## Sheet: 7dpf
ensembl_id	symbol	baseMean	FC	pvalue	FDR	GO_term
ENSDARG00000102986	csf1ra	5880.73	7.81898	4.22e-35	9.3e-31	cellular process, response to stimulus, metabolic process, immune system process, developmental process, locomotion
ENSDARG00000079657	NA	2641.11	9.31381	8.24e-27	2.27e-23
ENSDARG00000040080	fli1b	5715.92	4.85603	1.29e-26	3.15e-23	cellular process, metabolic process, developmental process
ENSDARG00000079623	ubtd1b	1006.97	6.79744	2.76e-25	3.8e-22
ENSDARG00000100336	LOC100007492	2260.01	5.40329	1.16e-24	1.35e-21
ENSDARG00000061544	ano6	5099.93	5.85028	2.21e-24	2.21e-21	cellular process, localisation, response to stimulus, immune system process, developmental process, locomotion
ENSDARG00000098296	gnsb	3618.3	8.06645	3.33e-24	3.18e-21
ENSDARG00000102916	NA	1129.16	8.01603	4.52e-24	3.98e-21
ENSDARG00000074846	si:ch73-203a8.1	6551.51	4.69919	1.37e-23	1.01e-20
ENSDARG00000055290	mpeg1.1	5490.47	6.23545	3.43e-23	2.29e-20	response to stimulus
ENSDARG00000077120	arid5a	1211.62	7.34396	3.87e-23	2.51e-20	metabolic process
ENSDARG00000018688	elk3	2276.06	5.28818	4.96e-23	3.12e-20	cellular process, metabolic process
ENSDARG00000091821	smc6	2321.22	4.9758	2e-22	1.02e-19	response to stimulus, metabolic process
ENSDARG00000016505	apbb1ip	2040.64	4.49572	1.02e-19	4.15e-17	cellular process
ENSDARG00000079267	im:7154036	1620.22	5.20698	1.37e-19	5.47e-17	cellular process
ENSDARG00000089838	si:dkey-262k9.4	1970.03	5.05579	2.19e-19	8.17e-17	localisation
ENSDARG00000069168	si:dkey-73n10.1	802.987	5.01194	6.54e-19	2.18e-16
ENSDARG00000016188	si:ch73-63e15.2	1950.67	4.33901	1.42e-18	4.41e-16	cellular process, response to stimulus, metabolic process, immune system process, developmental process
ENSDARG00000090337	pprc1	1651.89	4.94979	2.6e-18	7.84e-16	metabolic process
ENSDARG00000058992	cers2b	3267.04	5.49059	2.66e-18	7.91e-16	metabolic process
ENSDARG00000079826	gpr174	675.926	6.50301	3.54e-18	1.02e-15
ENSDARG00000045224	glipr1a	941.532	5.61195	1.43e-17	3.8e-15
ENSDARG00000068849	fam83ha	2468.54	7.50347	1.65e-17	4.27e-15
ENSDARG00000076484	stab1	6069.98	6.35583	1.51e-16	3.32e-14
ENSDARG00000070428	si:dkey-239n17.4	845.113	5.76604	1.65e-16	3.55e-14	cellular process, metabolic process
ENSDARG00000100461	LOC101882195	937.561	6.56642	5.7e-16	1.14e-13
ENSDARG00000059774	dub	909.636	4.7378	7.88e-16	1.52e-13	cellular process, developmental process
ENSDARG00000059363	tgfbr2a	1054.14	4.84223	9.09e-16	1.72e-13	cellular process, metabolic process
ENSDARG00000057107	NA	2323.05	5.36675	1.02e-15	1.91e-13
ENSDARG00000016011	gpcpd1	1269.77	4.09729	1.03e-15	1.91e-13	metabolic process
ENSDARG00000067524	fut9b	808.841	7.83246	1.86e-15	3.3e-13	metabolic process
ENSDARG00000088283	si:ch73-248e21.5	1642.54	3.96899	2.4e-15	4.13e-13
ENSDARG00000078734	myo1f	2106.05	5.02147	5.77e-15	9.14e-13
ENSDARG00000024209	wasf2	2757.99	4.15523	6.21e-15	9.7e-13	cellular process
ENSDARG00000104045	tlr22	1014.73	10.1098	6.42e-15	9.89e-13	cellular process, response to stimulus, immune system process
ENSDARG00000057787	itgae.2	3420.74	4.14234	1.25e-14	1.84e-12	cellular process, biological adhesion
ENSDARG00000076789	cx32.2	879.693	5.51444	1.28e-14	1.89e-12
ENSDARG00000055226	slc7a7	1644.93	5.97278	3.52e-14	4.7e-12	cellular process, localisation, metabolic process, immune system process, developmental process
ENSDARG00000058045	tlr21	519.24	10.6121	4.87e-14	6.34e-12	cellular process, response to stimulus, immune system process
ENSDARG00000034203	zgc:114046	356.237	7.26275	5.23e-14	6.69e-12
ENSDARG00000000767	spi1b	3530.96	4.43992	1.5e-13	1.74e-11	cellular process, metabolic process, immune system process, developmental process, biological regulation
ENSDARG00000079895	ehbp1l1b	1347.28	4.47039	2.72e-13	3.02e-11
ENSDARG00000089404	si:dkey-24p1.7	877.906	6.14159	2.75e-13	3.04e-11
ENSDARG00000006677	ripk1l	386.321	5.54872	3.25e-13	3.52e-11	cellular process, response to stimulus, metabolic process
ENSDARG00000043593	rapgef1a	4965.08	5.07044	3.47e-13	3.71e-11	cellular process
ENSDARG00000101030	si:ch73-158p21.3	2204.27	5.69938	4.7e-13	4.95e-11	immune system process
ENSDARG00000023053	fam129ab	1307.14	5.223	6.2e-13	6.37e-11
ENSDARG00000077410	myo9b	2183.91	4.73173	8.09e-13	8.06e-11	cellular process
ENSDARG00000098929	NA	656.089	6.32269	9.04e-13	8.88e-11
ENSDARG00000038541	ccr12a	1362.83	5.85987	9.43e-13	9.18e-11	cellular process, immune system process, locomotion, biological regulation
ENSDARG00000059294	marco	595.387	7.38227	1.14e-12	1.07e-10	cellular process, localisation, response to stimulus
ENSDARG00000071437	NA	3882.12	2.59944	2.24e-12	1.98e-10
ENSDARG00000073675	NA	627.309	8.17433	2.58e-12	2.25e-10
ENSDARG00000042856	itpka	1173.52	4.5319	3.76e-12	3.17e-10	metabolic process
ENSDARG00000062049	hmha1b	4330.04	5.33949	4.12e-12	3.4e-10	cellular process
ENSDARG00000055504	si:ch211-212k18.7	9991.25	4.65424	6.01e-12	4.76e-10
ENSDARG00000062929	LOC101882918	679.012	4.74358	6.66e-12	5.18e-10
ENSDARG00000051729	nfatc3b	595.565	6.68383	6.71e-12	5.2e-10	cellular process, metabolic process
ENSDARG00000077009	wdfy4	3633.93	5.41815	7.12e-12	5.46e-10
ENSDARG00000101469	NA	174.768	5.16077	9.99e-12	7.45e-10
ENSDARG00000088222	fam78ab	661.633	5.55277	1.01e-11	7.45e-10
ENSDARG00000040917	cbfb	1883.24	4.63077	1.14e-11	8.12e-10	cellular process, metabolic process, immune system process, developmental process
ENSDARG00000103688	tank	527.832	6.55363	1.37e-11	9.61e-10
ENSDARG00000033042	ptprja	2997.77	4.36045	1.53e-11	1.04e-09	metabolic process, developmental process
ENSDARG00000091993	dicp1.1	333.069	6.17643	2.3e-11	1.53e-09
ENSDARG00000078503	si:dkey-76b14.2	2591.67	6.36172	2.66e-11	1.72e-09	localisation
ENSDARG00000076189	ccdc88b	1914.54	5.62861	2.93e-11	1.87e-09	cellular process, localisation
ENSDARG00000101169	grap2b	4008.63	4.01603	3.39e-11	2.11e-09
ENSDARG00000036308	nod1	1904.81	6.38445	3.5e-11	2.17e-09	cellular process, response to stimulus
ENSDARG00000038822	mrc1b	2780.89	5.91779	3.66e-11	2.26e-09
ENSDARG00000092455	NA	495.417	4.49061	4e-11	2.42e-09
ENSDARG00000068246	plcb3	1657.67	4.31234	4.95e-11	2.93e-09	cellular process, localisation, metabolic process, developmental process
ENSDARG00000069114	unc93b1	373.337	6.32741	4.98e-11	2.94e-09	cellular process, response to stimulus, immune system process
ENSDARG00000044694	fybb	3558.34	4.07226	5.42e-11	3.13e-09	cellular process, immune system process
ENSDARG00000061985	rbm47	3389.44	4.91628	5.65e-11	3.25e-09	metabolic process, developmental process
ENSDARG00000068177	pak2a	2690.42	3.52292	6.34e-11	3.59e-09	cellular process, metabolic process, developmental process, locomotion
ENSDARG00000068784	vsir	5460.93	3.22217	8.46e-11	4.64e-09
ENSDARG00000027529	hmox1a	1224.92	3.94537	8.48e-11	4.64e-09	response to stimulus, metabolic process, biological regulation
ENSDARG00000024540	tspan36	4443.81	4.56867	8.58e-11	4.68e-09	cellular process, developmental process
ENSDARG00000090039	reck	1167.72	3.48369	1.23e-10	6.46e-09
ENSDARG00000068199	pld3	728.969	6.64594	1.33e-10	6.91e-09
ENSDARG00000022466	clcn5b	915.432	6.26519	1.34e-10	6.94e-09	localisation
ENSDARG00000074283	inpp5d	3231.91	3.9558	1.39e-10	7.19e-09	cellular process, metabolic process, immune system process, locomotion
ENSDARG00000071578	NA	196.551	5.14952	1.48e-10	7.56e-09
ENSDARG00000001933	prkag2b	600.632	4.72582	1.59e-10	8.11e-09
ENSDARG00000090783	mfap4	1415.59	4.99378	2.13e-10	1.06e-08
ENSDARG00000002165	psme1	3093.12	4.97683	2.58e-10	1.24e-08	cellular process, metabolic process
ENSDARG00000012874	snap23.1	3060.14	4.03839	2.81e-10	1.34e-08	cellular process, localisation
ENSDARG00000057680	foxj2	1346.83	5.78515	3.05e-10	1.44e-08	metabolic process
ENSDARG00000104415	LOC100334101	161.598	9.03434	3.38e-10	1.58e-08
ENSDARG00000090340	si:dkey-27o4.1	286.204	5.94533	3.47e-10	1.61e-08
ENSDARG00000043701	gpd1a	713.019	4.67738	3.73e-10	1.72e-08	metabolic process
ENSDARG00000005789	enpp1	1769.34	3.44696	3.88e-10	1.78e-08	immune system process, developmental process, biological regulation
ENSDARG00000093081	NA	405.69	7.59992	4.38e-10	1.98e-08
ENSDARG00000016939	itgb2	2659.76	3.05675	5.67e-10	2.5e-08	cellular process, locomotion, biological adhesion
ENSDARG00000076574	si:ch211-171h4.6	988.712	6.952	5.77e-10	2.52e-08	cellular process
ENSDARG00000020812	NA	80.5319	8.56167	6.25e-10	2.7e-08
ENSDARG00000089223	ngfrb	760.055	7.37305	6.88e-10	2.93e-08	cellular process, metabolic process, developmental process, locomotion
ENSDARG00000028663	tek	345.279	6.3475	7.15e-10	3.02e-08	cellular process, metabolic process, developmental process
ENSDARG00000019392	stat5a	792.163	4.36258	7.91e-10	3.31e-08	cellular process, metabolic process, immune system process, developmental process, biological regulation
ENSDARG00000015199	cblb	6019.17	4.28551	7.92e-10	3.31e-08	cellular process, metabolic process
ENSDARG00000102908	il16	2100.65	3.2758	8.05e-10	3.36e-08
ENSDARG00000044318	itgb7	1981.34	3.66978	8.16e-10	3.39e-08	cellular process, locomotion, biological adhesion
ENSDARG00000015374	st3gal3a	1397.7	3.84914	8.53e-10	3.52e-08	metabolic process
ENSDARG00000067672	card9	514.519	4.56994	9.5e-10	3.86e-08	cellular process
ENSDARG00000053624	csf1rb	3928.75	3.27863	9.56e-10	3.88e-08	cellular process, metabolic process, developmental process
ENSDARG00000089667	si:zfos-2330d3.3	509.656	8.4117	1.07e-09	4.34e-08
ENSDARG00000042496	parp12a	905.217	3.66904	1.36e-09	5.29e-08
ENSDARG00000077664	zgc:110239	6685.3	3.90608	1.38e-09	5.35e-08	cellular process, metabolic process, immune system process
ENSDARG00000091692	havcr2	242.397	4.44181	1.71e-09	6.49e-08
ENSDARG00000086897	si:dkey-7i4.1	1050.91	5.2633	2.19e-09	7.98e-08	cellular process
ENSDARG00000104197	ptpn22	2539.23	3.51899	2.29e-09	8.28e-08	metabolic process
ENSDARG00000026350	wasb	1735.31	3.71031	2.52e-09	8.96e-08	cellular process, localisation, immune system process, developmental process, locomotion
ENSDARG00000045959	csf3r	938.693	6.24316	3.35e-09	1.16e-07	cellular process, immune system process, developmental process
ENSDARG00000071251	ppp1r18	897.509	3.98927	4.36e-09	1.45e-07
ENSDARG00000086166	si:ch211-286b5.9	283.346	7.80618	4.72e-09	1.56e-07
ENSDARG00000104188	fam83fb	536.016	10.0885	4.84e-09	1.59e-07
ENSDARG00000036462	NA	1053.39	3.40218	4.87e-09	1.6e-07
ENSDARG00000100075	abcg2a	629.711	5.96821	5.27e-09	1.72e-07	localisation
ENSDARG00000058820	bin1b	437.294	5.40919	5.94e-09	1.9e-07	localisation
ENSDARG00000103241	NA	281.495	5.07065	6.32e-09	2e-07
ENSDARG00000013539	ikzf1	1259.33	3.75858	6.6e-09	2.08e-07	cellular process, metabolic process, immune system process, developmental process
ENSDARG00000003113	ada	1737.13	4.23129	6.87e-09	2.15e-07	cellular process, metabolic process, immune system process
ENSDARG00000059196	NA	168.045	4.99566	7.18e-09	2.25e-07
ENSDARG00000093195	si:dkey-261m9.6	174.287	7.55156	7.26e-09	2.26e-07	cellular process
ENSDARG00000042698	si:dkey-15j16.6	120.377	9.6223	7.42e-09	2.3e-07	cellular process, immune system process, biological adhesion
ENSDARG00000055955	lcp2a	1090.55	3.29762	7.75e-09	2.4e-07	cellular process
ENSDARG00000104474	il6r	1641.11	6.05669	8.08e-09	2.49e-07
ENSDARG00000098706	si:ch73-236c18.7	232.233	9.7026	8.19e-09	2.51e-07	cellular process
ENSDARG00000046148	tnfaip8l2b	693.636	4.35093	8.58e-09	2.62e-07	cellular process, response to stimulus, immune system process, biological adhesion
ENSDARG00000007711	rab3il1	1094.34	5.18006	8.89e-09	2.7e-07
ENSDARG00000017504	si:ch211-1o7.3	295.9	5.54031	9.4e-09	2.84e-07
ENSDARG00000032469	ampd3b	1283.44	4.30368	9.92e-09	2.97e-07	metabolic process
ENSDARG00000056259	tmem131	5432.7	3.74928	9.95e-09	2.98e-07	immune system process
ENSDARG00000008186	syk	3622.41	3.14091	1e-08	2.99e-07	cellular process, localisation, response to stimulus, metabolic process, immune system process, developmental process, locomotion, biological adhesion
ENSDARG00000067797	spi1a	1346.91	4.02851	1.02e-08	3.05e-07	cellular process, metabolic process, immune system process, developmental process
ENSDARG00000020625	jak1	3339.06	2.90687	1.06e-08	3.12e-07	cellular process, metabolic process, immune system process, developmental process
ENSDARG00000098700	il1b	900.237	4.08078	1.07e-08	3.16e-07	cellular process, response to stimulus, immune system process, developmental process, locomotion
ENSDARG00000010183	si:ch73-265h17.1	201.818	6.75895	1.08e-08	3.18e-07
ENSDARG00000092743	si:dkey-108k21.17	74.2159	6.8385	1.14e-08	3.35e-07
ENSDARG00000040178	havcr1	3445.73	5.23178	1.15e-08	3.35e-07	cellular process, localisation
ENSDARG00000103912	NA	247.097	5.75323	1.23e-08	3.55e-07
ENSDARG00000075818	dok2	834.228	3.59333	1.38e-08	3.9e-07
ENSDARG00000091465	si:dkey-66a8.7	290.35	4.50612	1.87e-08	5.13e-07	metabolic process
ENSDARG00000028058	traf6	1335.6	3.06417	2.37e-08	6.32e-07	cellular process, response to stimulus, metabolic process, immune system process
ENSDARG00000088672	zmp:0000000936	285.813	5.67395	2.39e-08	6.37e-07	cellular process
ENSDARG00000016154	zfp36l1a	4948.21	3.02047	2.45e-08	6.53e-07	metabolic process
ENSDARG00000015557	zgc:100829	390.463	3.09329	2.53e-08	6.71e-07
ENSDARG00000036104	si:dkeyp-92c9.3	663.917	4.52344	2.73e-08	7.19e-07
ENSDARG00000105287	mpp1	4542.19	3.48263	2.83e-08	7.4e-07
ENSDARG00000043475	tagapb	4774.15	3.97718	2.91e-08	7.6e-07	cellular process
ENSDARG00000093629	NA	179.825	7.37384	3.54e-08	8.99e-07
ENSDARG00000090119	tlr8a	87.389	8.49623	3.72e-08	9.37e-07
ENSDARG00000067723	NA	216.341	6.14642	3.89e-08	9.75e-07
ENSDARG00000077326	slc45a4	3259.91	2.70044	4.39e-08	1.09e-06
ENSDARG00000093003	acy3.1	319.862	4.65154	4.77e-08	1.17e-06
ENSDARG00000098640	NA	559.961	4.85219	5.09e-08	1.24e-06
ENSDARG00000097436	NA	123.167	8.96581	5.16e-08	1.26e-06
ENSDARG00000077918	dnase2b	470.029	7.17793	5.77e-08	1.39e-06
ENSDARG00000069311	zgc:195175	306.842	4.05599	6.24e-08	1.49e-06
ENSDARG00000100729	tln1	3755.61	3.22128	6.52e-08	1.55e-06	cellular process, developmental process, biological adhesion
ENSDARG00000032631	ltb4r	357.787	4.5006	7.01e-08	1.65e-06	cellular process, developmental process
ENSDARG00000006877	enpp4	355.291	5.96913	7.2e-08	1.7e-06	response to stimulus
ENSDARG00000006308	ptpn18	459.142	3.40045	7.34e-08	1.72e-06	metabolic process
ENSDARG00000067729	arid3c	599.93	4.67928	7.57e-08	1.76e-06
ENSDARG00000030472	slc16a5a	481.562	3.46385	7.76e-08	1.8e-06	localisation
ENSDARG00000054610	coro1a	4572.45	2.91811	8.79e-08	2.02e-06	cellular process, developmental process
ENSDARG00000012860	tmprss4b	248.326	5.51366	9.75e-08	2.21e-06
ENSDARG00000013771	ctss2.2	1215.93	4.78838	1.28e-07	2.83e-06	metabolic process
ENSDARG00000069953	kcnq5b	573.865	3.92565	1.42e-07	3.08e-06	localisation
ENSDARG00000092425	NA	254.348	8.13557	1.51e-07	3.25e-06
ENSDARG00000007494	st3gal8	651.859	4.82816	1.64e-07	3.49e-06	metabolic process
ENSDARG00000086778	si:ch211-79m20.1	2422.34	3.5849	1.69e-07	3.58e-06	cellular process, response to stimulus, metabolic process, developmental process, locomotion
ENSDARG00000074488	ifngr1	680.585	3.82859	1.75e-07	3.69e-06	cellular process, immune system process, developmental process, biological adhesion
ENSDARG00000102762	pik3r5	986.016	3.57714	1.78e-07	3.73e-06	cellular process, metabolic process
ENSDARG00000020984	slc16a10	1318.29	3.36774	1.87e-07	3.9e-06	localisation
ENSDARG00000024546	pla2g4aa	199.066	4.11556	2.03e-07	4.17e-06	cellular process, response to stimulus, metabolic process, developmental process
ENSDARG00000055276	rel	629.082	3.61595	2.04e-07	4.19e-06	cellular process, response to stimulus, metabolic process, immune system process, developmental process
ENSDARG00000097320	NA	73.3275	8.45587	2.22e-07	4.5e-06
ENSDARG00000079530	si:dkey-17m8.1	696.345	3.07291	2.33e-07	4.71e-06	cellular process, localisation, response to stimulus, metabolic process
ENSDARG00000101203	LOC568955	474.482	6.47688	2.64e-07	5.24e-06	cellular process, metabolic process
ENSDARG00000094448	NA	61.1485	4.97998	2.76e-07	5.43e-06
ENSDARG00000052741	card11	595.38	4.74725	2.83e-07	5.54e-06	cellular process, metabolic process
ENSDARG00000087736	si:dkey-118k5.3	514.994	5.36719	2.92e-07	5.68e-06	cellular process
ENSDARG00000088775	NA	32.5082	7.44424	2.99e-07	5.81e-06
ENSDARG00000038668	gbp1	1166.2	4.78749	3.09e-07	5.97e-06
ENSDARG00000055186	ccr9a	3558.46	3.05467	3.38e-07	6.49e-06	cellular process, immune system process, locomotion, biological regulation
ENSDARG00000060438	tbl1x	834.661	2.80276	3.84e-07	7.29e-06	cellular process, metabolic process
ENSDARG00000096587	NA	259.383	4.80939	3.89e-07	7.38e-06
ENSDARG00000010255	bin2b	1586.49	3.46705	3.95e-07	7.47e-06
ENSDARG00000035630	ypel1	341.35	4.10684	4.1e-07	7.73e-06
ENSDARG00000040528	lgals3bpb	4520.78	3.5549	4.15e-07	7.81e-06	biological adhesion
ENSDARG00000094025	si:dkey-237j10.2	492.108	3.715	4.15e-07	7.81e-06
ENSDARG00000074653	si:ch211-233m11.1	47.8609	9.05227	4.52e-07	8.42e-06	cellular process
ENSDARG00000010782	zgc:55621	508.318	5.81671	4.57e-07	8.5e-06
ENSDARG00000102985	NA	186.588	4.58589	4.76e-07	8.82e-06
ENSDARG00000038682	zgc:171687	85.2199	7.5048	4.92e-07	9.07e-06
ENSDARG00000090804	gpr155a	1336.47	5.051	4.97e-07	9.15e-06	cellular process, localisation
ENSDARG00000086947	NA	253.196	4.6261	5.17e-07	9.46e-06
ENSDARG00000031715	lyn	2035.23	3.09811	5.43e-07	9.87e-06	cellular process, response to stimulus, metabolic process, immune system process, locomotion
ENSDARG00000053836	si:ch211-284o19.8	880.076	6.02361	5.47e-07	9.92e-06
ENSDARG00000098477	tec	1143.79	3.25924	5.47e-07	9.92e-06
ENSDARG00000102200	man2a1	961.313	4.23813	5.8e-07	1.04e-05	metabolic process
ENSDARG00000090844	LOC799279	1083.19	3.12967	6.36e-07	1.13e-05
ENSDARG00000089706	si:ch211-276a23.5	895.113	5.60722	6.38e-07	1.13e-05
ENSDARG00000061459	si:dkey-253i9.4	2014.48	3.19664	6.63e-07	1.17e-05	cellular process
ENSDARG00000097889	NA	153.137	5.43978	6.64e-07	1.17e-05
ENSDARG00000052059	si:dkey-37f13.4	1058.6	3.7404	7.26e-07	1.27e-05
ENSDARG00000098305	NA	81.7198	5.90454	7.92e-07	1.37e-05
ENSDARG00000098405	map3k1	1093.48	3.32066	7.93e-07	1.37e-05	cellular process, metabolic process
ENSDARG00000092985	NA	258.447	4.75145	8.15e-07	1.4e-05
ENSDARG00000040072	scpep1	2169.4	3.1631	1.07e-06	1.76e-05	metabolic process
ENSDARG00000036456	anxa4	2196.35	3.72945	1.1e-06	1.81e-05
ENSDARG00000043436	si:dkey-5n18.1	683.779	5.79863	1.12e-06	1.83e-05
ENSDARG00000070165	tnfrsf1b	869.573	4.01843	1.14e-06	1.86e-05	cellular process, immune system process, developmental process
ENSDARG00000054302	ehd4	1756.6	4.09688	1.17e-06	1.91e-05	localisation
ENSDARG00000009134	hlx1	202.95	6.19411	1.28e-06	2.06e-05
ENSDARG00000075614	apoc4	143.772	9.59718	1.33e-06	2.14e-05
ENSDARG00000023188	lcp1	1280.36	3.5556	1.38e-06	2.19e-05	cellular process
ENSDARG00000022841	ptk2ba	1098.59	4.02733	1.39e-06	2.2e-05	cellular process, response to stimulus, metabolic process, immune system process, developmental process, locomotion, biological adhesion
ENSDARG00000033735	ncf1	908.361	4.10661	1.41e-06	2.24e-05	cellular process, response to stimulus
ENSDARG00000093750	cd180	338.49	9.55405	1.5e-06	2.35e-05	response to stimulus, immune system process
ENSDARG00000067872	NA	95.9557	7.2264	1.54e-06	2.4e-05
ENSDARG00000101828	NA	76.6147	4.79935	1.58e-06	2.45e-05
ENSDARG00000100134	LOC100006649	298.314	6.36019	1.61e-06	2.5e-05
ENSDARG00000090091	LOC108183900	480.053	3.4575	1.66e-06	2.55e-05
ENSDARG00000014329	npm1a	11285.2	2.84077	1.7e-06	2.61e-05	cellular process, localisation, metabolic process, immune system process, developmental process
ENSDARG00000004105	tie1	701.038	5.49316	1.75e-06	2.68e-05	cellular process, metabolic process, developmental process, biological adhesion
ENSDARG00000100693	ddr2a	554.16	4.20904	1.88e-06	2.84e-05	cellular process, metabolic process, developmental process
ENSDARG00000025903	lgals9l1	1536.02	3.17741	1.92e-06	2.89e-05
ENSDARG00000040251	ctsk	1132.3	3.85948	1.94e-06	2.92e-05	metabolic process, developmental process
ENSDARG00000037870	actb2	49561.7	2.15089	1.96e-06	2.94e-05
ENSDARG00000098774	si:zfos-741a10.3	486.868	4.73504	1.96e-06	2.94e-05
ENSDARG00000075748	zgc:172352	3440.21	4.40953	1.97e-06	2.96e-05	cellular process, developmental process, locomotion
ENSDARG00000094606	NA	66.5174	7.55553	2.03e-06	3.02e-05
ENSDARG00000086762	gsdmea	454.293	4.30078	2.06e-06	3.07e-05
ENSDARG00000021891	zbtb7b	609.8	6.04235	2.07e-06	3.08e-05
ENSDARG00000044808	slc4a4b	1133.74	3.68564	2.15e-06	3.17e-05	localisation, biological regulation
ENSDARG00000034063	unm_sa911	190.722	4.63093	2.16e-06	3.18e-05
ENSDARG00000103324	NA	68.2924	5.29019	2.46e-06	3.55e-05
ENSDARG00000098740	NA	470.576	6.52565	2.52e-06	3.62e-05
ENSDARG00000074219	map3k20	388.21	3.84211	2.52e-06	3.63e-05	cellular process, metabolic process
ENSDARG00000062040	atp8b5a	536.286	4.96779	2.78e-06	3.94e-05	cellular process, localisation
ENSDARG00000094149	NA	245.397	5.62704	3.09e-06	4.32e-05
ENSDARG00000071084	wipf1b	1099.41	3.41701	3.14e-06	4.39e-05	cellular process, localisation, developmental process
ENSDARG00000007443	fbxl18	353.826	3.84855	3.18e-06	4.43e-05	cellular process, metabolic process, developmental process
ENSDARG00000042722	blnk	1017.97	2.93127	3.26e-06	4.53e-05	cellular process
ENSDARG00000093074	si:ch211-139g16.8	264.437	5.09336	3.36e-06	4.64e-05
ENSDARG00000053232	itgb1b.1	1239.24	5.76467	3.46e-06	4.77e-05	cellular process, locomotion, biological adhesion
ENSDARG00000053010	lpcat2	1122.96	3.20135	3.58e-06	4.9e-05	metabolic process
ENSDARG00000053005	cd22	168.752	4.53757	3.58e-06	4.9e-05
ENSDARG00000071491	nrros	2020.91	3.29489	3.66e-06	5e-05	response to stimulus, immune system process
ENSDARG00000037852	zgc:101663	77.7619	6.17824	3.8e-06	5.16e-05	metabolic process
ENSDARG00000078119	sh3bp1	1307.88	4.01377	3.93e-06	5.31e-05	cellular process
ENSDARG00000056407	irf8	849.823	3.84276	3.96e-06	5.35e-05	cellular process, metabolic process, immune system process, developmental process
ENSDARG00000077999	si:ch1073-59l16.1	531.497	4.72765	4.13e-06	5.54e-05
ENSDARG00000042829	NA	127.803	6.39571	4.54e-06	6.03e-05
ENSDARG00000058413	rnaset2l	630.316	3.51527	4.62e-06	6.11e-05	metabolic process
ENSDARG00000044345	cyfip1	3265.37	2.73042	4.72e-06	6.23e-05	cellular process, metabolic process, developmental process, locomotion
ENSDARG00000068711	crfb4	675.76	2.52291	4.93e-06	6.49e-05	cellular process
ENSDARG00000026049	mxf	229.985	7.54922	4.97e-06	6.53e-05	cellular process, response to stimulus, immune system process
ENSDARG00000100054	LOC561000	535.379	2.94639	5.02e-06	6.57e-05
ENSDARG00000102026	gpsm2l	132.843	5.93685	5.21e-06	6.8e-05
ENSDARG00000102992	btr20	111.565	7.06553	5.48e-06	7.09e-05	metabolic process
ENSDARG00000021859	erap1b	334.204	3.91869	5.74e-06	7.39e-05	metabolic process, immune system process
ENSDARG00000089582	si:dkey-233e3.2	196.712	5.49679	5.78e-06	7.44e-05
ENSDARG00000044038	zbtb2a	280.878	3.50366	5.91e-06	7.58e-05
ENSDARG00000059049	zgc:174904	264.92	5.32173	6e-06	7.68e-05
ENSDARG00000098231	NA	164.459	5.8875	6.19e-06	7.9e-05
ENSDARG00000103276	fcer1g	1391.9	3.87662	6.2e-06	7.91e-05
ENSDARG00000068763	plcg2	1828.29	2.37759	6.5e-06	8.22e-05	cellular process, metabolic process
ENSDARG00000040230	si:dkey-37m8.11	77.5002	3.4795	6.66e-06	8.37e-05
ENSDARG00000079932	zgc:152830	3149.44	2.87019	6.68e-06	8.39e-05
ENSDARG00000015224	cd2ap	2099.84	2.50975	6.8e-06	8.52e-05	developmental process
ENSDARG00000061798	arhgap27l	1059.03	4.11984	6.86e-06	8.57e-05	cellular process
ENSDARG00000015902	stat6	864.021	2.97297	6.96e-06	8.68e-05	cellular process, metabolic process
ENSDARG00000076998	si:ch73-92i20.1	252.674	3.38994	7.54e-06	9.3e-05
ENSDARG00000094007	NA	62.545	7.2952	7.56e-06	9.31e-05
ENSDARG00000005565	entpd8	768.704	4.18182	7.6e-06	9.35e-05
ENSDARG00000055365	si:dkey-25e12.3	252.105	3.95616	7.85e-06	9.61e-05
ENSDARG00000078114	si:ch73-237c6.1	526.328	2.82097	8.13e-06	9.91e-05
ENSDARG00000056615	cybb	1837.44	4.02765	8.14e-06	9.92e-05
ENSDARG00000056203	si:ch211-201h21.5	175.326	5.39382	8.21e-06	9.99e-05
ENSDARG00000089146	si:dkey-53k12.5	1587.11	5.06406	1.02e-05	0.000121666
ENSDARG00000090965	ripk3	447.903	4.27867	1.04e-05	0.000123755	metabolic process
ENSDARG00000093381	tgm2l	1154.4	3.38804	1.05e-05	0.000125142	metabolic process
ENSDARG00000062349	arhgap15	455.027	2.90197	1.16e-05	0.000135318	cellular process
ENSDARG00000089602	NA	106.014	4.33345	1.16e-05	0.00013588
ENSDARG00000068858	il2rga	1077.44	3.40565	1.24e-05	0.0001437	cellular process, immune system process, developmental process
ENSDARG00000037421	egr1	7573.7	3.24954	1.29e-05	0.000149417	metabolic process, developmental process
ENSDARG00000098461	si:dkey-11f4.14	154.669	4.05457	1.35e-05	0.000155037
ENSDARG00000052330	slc4a2b	743.196	5.1072	1.4e-05	0.000159579	localisation, biological regulation
ENSDARG00000102835	NA	247.989	5.72983	1.4e-05	0.000160205
ENSDARG00000036848	slc43a2a	4840.66	2.51636	1.41e-05	0.000160617	localisation
ENSDARG00000019564	asap2b	410.122	5.08323	1.44e-05	0.000164228
ENSDARG00000088870	NA	103.728	4.27349	1.47e-05	0.000166963
ENSDARG00000053387	NA	232.283	6.19694	1.49e-05	0.000168988
ENSDARG00000036420	si:dkey-33c9.6	407.349	4.67119	1.57e-05	0.000176729
ENSDARG00000030250	dennd2db	61.3523	8.35114	1.61e-05	0.000180763
ENSDARG00000094012	si:dkey-192g7.3	135.294	4.41137	1.62e-05	0.000181682	cellular process, immune system process
ENSDARG00000094854	ms4a17a.8	134.76	5.12332	1.72e-05	0.000191069
ENSDARG00000026990	klhl6	386.667	4.69234	1.94e-05	0.000212175	cellular process, immune system process, developmental process
ENSDARG00000012247	def6a	904.641	3.59504	1.98e-05	0.000216495	cellular process, developmental process, locomotion
ENSDARG00000104918	NA	227.408	2.59181	2.13e-05	0.000230249
ENSDARG00000012600	si:dkey-97a13.6	484.299	4.0574	2.13e-05	0.000230381
ENSDARG00000040118	zgc:113232	162.752	7.43724	2.18e-05	0.000235013	cellular process
ENSDARG00000093337	NA	172.069	8.13758	2.24e-05	0.000240638
ENSDARG00000016016	dbnlb	2680.89	2.23284	2.34e-05	0.000249874	cellular process, localisation, developmental process
ENSDARG00000006052	malt2	549.562	4.39189	2.38e-05	0.000252935
ENSDARG00000101941	LOC101886834	87.5131	5.79417	2.43e-05	0.000257587
ENSDARG00000054543	samsn1a	1459.64	3.09433	2.54e-05	0.00026675	cellular process, metabolic process, immune system process
ENSDARG00000102929	zgc:101715	112.932	5.79774	2.83e-05	0.000291048
ENSDARG00000077220	NA	48.692	4.79966	3.01e-05	0.00030664
ENSDARG00000103844	NA	142.57	3.95778	3.03e-05	0.000308541
ENSDARG00000043081	ctsz	2874.44	2.81602	3.14e-05	0.000317123	metabolic process, developmental process
ENSDARG00000099980	bpifcl	250.535	5.64352	3.15e-05	0.00031811	response to stimulus, immune system process
ENSDARG00000011445	elmsan1a	375.164	4.30231	3.68e-05	0.000361449	metabolic process
ENSDARG00000099585	NA	259.073	3.34	3.93e-05	0.000383233
ENSDARG00000092028	si:dkey-4c23.3	470.753	5.59384	3.94e-05	0.000384364	localisation
ENSDARG00000057273	alox5a	273.917	2.73418	4.25e-05	0.000410219	metabolic process
ENSDARG00000073952	slc4a7	493.281	3.37976	4.31e-05	0.000415344
ENSDARG00000088202	sh3d19	353.323	5.15252	4.35e-05	0.00041941
ENSDARG00000098741	NA	24.1866	7.23285	4.39e-05	0.000422393
ENSDARG00000060319	scn4bb	300.752	4.78401	4.56e-05	0.000435728	localisation
ENSDARG00000078167	si:dkeyp-100h4.2	133.476	6.10993	4.7e-05	0.000447398	cellular process
ENSDARG00000075482	zgc:114046	139.653	3.85936	4.72e-05	0.000448483
ENSDARG00000079252	fam117ab	298.186	2.50274	4.83e-05	0.000457639
ENSDARG00000103669	NA	71.503	7.10605	5.1e-05	0.0004786
ENSDARG00000088745	zgc:173915	650.537	4.13097	5.12e-05	0.000480076
ENSDARG00000068653	rhoga	345.011	5.69245	5.22e-05	0.000486897
ENSDARG00000103131	si:ch1073-340j19.1	412.405	3.83476	5.47e-05	0.000506304
ENSDARG00000103218	NA	14.5246	6.50694	5.47e-05	0.00050641
ENSDARG00000070606	ikbke	751.267	3.01205	5.59e-05	0.000514934	metabolic process
ENSDARG00000067566	sftpbb	740.928	3.10385	5.69e-05	0.00052342	metabolic process
ENSDARG00000010276	ptgs2b	219.817	4.85931	5.78e-05	0.000528787	response to stimulus, metabolic process
ENSDARG00000074302	gpr183b	200.051	4.34941	5.91e-05	0.000540337
ENSDARG00000095049	NA	28.3781	4.00846	6.05e-05	0.000550492
ENSDARG00000040432	klf2b	584.767	3.12355	6.2e-05	0.000562545	cellular process, metabolic process, developmental process
ENSDARG00000041505	itm2bb	4861.21	2.66541	6.47e-05	0.000582795	metabolic process
ENSDARG00000091728	zgc:114046	96.3894	2.35888	6.68e-05	0.000598891
ENSDARG00000076386	epdl1	295.256	3.79919	6.86e-05	0.000613229	biological adhesion
ENSDARG00000088402	NA	91.2679	7.3705	7.06e-05	0.000628316
ENSDARG00000068219	b3gnt2l	426.048	4.37753	7.24e-05	0.000642096	metabolic process
ENSDARG00000098602	NA	58.116	5.30163	7.81e-05	0.000686524
ENSDARG00000094246	si:dkey-222h21.4	45.2389	9.00063	8.03e-05	0.000703103	cellular process
ENSDARG00000045675	mdm1	297.758	3.37174	8.47e-05	0.000734116	cellular process, developmental process
ENSDARG00000028618	zgc:77517	823.182	3.10576	8.49e-05	0.000735057
ENSDARG00000088877	smarcd2	855.548	2.3583	8.55e-05	0.000739093	cellular process, immune system process, developmental process
ENSDARG00000101034	si:dkey-206d17.12	837.663	3.6761	8.75e-05	0.000751936
ENSDARG00000060070	adcy7	1718.93	2.75039	9.16e-05	0.000780861	cellular process, metabolic process
ENSDARG00000039265	arhgap4a	867.524	2.52657	9.52e-05	0.000808585	cellular process, locomotion
ENSDARG00000100534	irak4	277.009	3.3472	9.66e-05	0.000819209	cellular process, metabolic process
ENSDARG00000098662	si:ch73-359m17.9	113.205	7.571	0.000101253	0.000850034
ENSDARG00000058222	mpp4a	126.755	5.83681	0.000101297	0.000850034
ENSDARG00000099337	LOC100332323	106.893	8.01876	0.000101745	0.000852493
ENSDARG00000090607	si:dkeyp-117b11.1	42.659	5.6523	0.000104324	0.000872113	cellular process
ENSDARG00000088631	LOC100535969	800.991	4.61226	0.000104582	0.00087361	metabolic process
ENSDARG00000088234	si:ch211-217k17.12	164.433	5.30694	0.000109903	0.000909086
ENSDARG00000098687	pygo1	44.3145	6.12125	0.000112188	0.000923131
ENSDARG00000098406	NA	140.24	3.36322	0.000117463	0.000960785
ENSDARG00000074819	si:dkeyp-23e4.3	187.967	3.75796	0.00011788	0.000962765	cellular process
ENSDARG00000062820	irgf3	187.193	5.33137	0.000123581	0.00100263
ENSDARG00000062263	arhgap17b	286.136	3.11726	0.000124486	0.00100886	cellular process, localisation
ENSDARG00000052188	NA	58.1877	7.09166	0.0001343	0.00107415
ENSDARG00000062352	sema4ab	1835.34	2.83775	0.00013765	0.00109538	cellular process, developmental process, locomotion
ENSDARG00000101334	ctsc	3036.57	2.93991	0.000139271	0.00110628	metabolic process
ENSDARG00000045815	mcm10	258.039	7.03198	0.000142286	0.00112738	response to stimulus, metabolic process
ENSDARG00000060248	fgd4b	328.074	3.33905	0.00014372	0.00113628	cellular process
ENSDARG00000024904	stil	282.468	4.46856	0.000148515	0.00116874	cellular process, developmental process, biological regulation
ENSDARG00000101654	si:ch211-188c18.1	782.039	4.91617	0.000151168	0.00118453
ENSDARG00000024789	mxc	288.945	5.49177	0.000158385	0.00122884	cellular process
ENSDARG00000058953	abcc4	316.181	2.69105	0.000163859	0.00126373	cellular process, localisation
ENSDARG00000102290	NA	10.9091	6.6432	0.000165826	0.00127533
ENSDARG00000093227	NA	59.1708	7.64681	0.000166271	0.00127786
ENSDARG00000040812	ncf4	398.694	3.15992	0.00016992	0.00130181	localisation
ENSDARG00000092653	si:dkey-1h24.6	351.954	3.47673	0.000171048	0.00130864
ENSDARG00000036107	txnipa	7576.43	2.30002	0.000176586	0.00134353	cellular process
ENSDARG00000015803	smcr8b	300.209	4.74614	0.000180907	0.00136938	cellular process, metabolic process
ENSDARG00000061941	trpv4	360.53	5.54353	0.000182069	0.00137574	cellular process, localisation, response to stimulus, developmental process, biological regulation
ENSDARG00000074060	map3k14a	1370.23	3.22289	0.00018375	0.00138416	cellular process, metabolic process
ENSDARG00000093623	NA	63.823	2.85389	0.00019588	0.00145463
ENSDARG00000036548	s1pr2	670.775	3.15969	0.000196986	0.00146136	cellular process, developmental process, locomotion
ENSDARG00000077385	rgs19	132.047	4.32812	0.000200463	0.00148216
ENSDARG00000010317	gpr183a	1094.74	2.85089	0.000206627	0.00151855	cellular process, metabolic process, immune system process, developmental process, locomotion, biological regulation, biological adhesion
ENSDARG00000014655	itpr1a	468.318	3.37958	0.000207223	0.00152145	localisation
ENSDARG00000078221	si:ch211-204d2.4	241.011	4.70089	0.000210202	0.00154123
ENSDARG00000101595	tgm1l2	42.3842	5.98769	0.000217683	0.00158814	metabolic process
ENSDARG00000104619	NA	70.044	6.59731	0.000230155	0.00165988
ENSDARG00000102599	si:ch1073-392o20.2	2437.05	2.41521	0.000231269	0.00166682
ENSDARG00000070847	trim35-20	171.537	3.4528	0.000249747	0.0017796
ENSDARG00000090192	si:dkeyp-77c4.1	140.786	4.45652	0.000252341	0.00179576
ENSDARG00000036479	LOC794408	184.196	4.4066	0.000253606	0.00180068
ENSDARG00000077249	gmip	754.872	2.45342	0.000266119	0.00187142	cellular process
ENSDARG00000096859	NA	553.103	5.082	0.000269992	0.00189623
ENSDARG00000095807	hp	246.183	4.2521	0.000270965	0.00190246
ENSDARG00000045481	NA	188.779	3.18496	0.000272994	0.00191304
ENSDARG00000041060	lgals9l3	858.938	2.38556	0.000274694	0.00192255
ENSDARG00000042332	plin2	133.105	4.51761	0.000278296	0.00194155
ENSDARG00000058574	abcg2c	787.561	2.95684	0.000280515	0.00195486	localisation
ENSDARG00000098965	NA	62.9015	6.23306	0.00028056	0.00195486
ENSDARG00000036215	lcp2b	391.6	3.59763	0.000286228	0.00198555	cellular process
ENSDARG00000101802	LOC100151468	58.4102	7.66962	0.000292429	0.00201903
ENSDARG00000098191	si:dkey-16l2.20	133.281	3.54039	0.000296285	0.00203989
ENSDARG00000067751	si:rp71-68n21.9	739.555	3.1242	0.000301022	0.00206347
ENSDARG00000100590	NA	47.4608	4.85539	0.000319973	0.00217441
ENSDARG00000104859	NA	51.2562	7.32833	0.000334661	0.00226514
ENSDARG00000098444	NA	46.6103	3.90119	0.000335624	0.00226956
ENSDARG00000095908	sat1a.2	278.218	3.10333	0.000357353	0.00239515	metabolic process
ENSDARG00000102215	si:ch211-227e10.6	17.6465	6.8784	0.000362703	0.00242216	cellular process
ENSDARG00000028731	stat4	645.228	3.20344	0.000392222	0.00258711	cellular process, metabolic process
ENSDARG00000100099	NA	34.631	6.54195	0.000395802	0.00260604
ENSDARG00000098776	NA	20.8993	5.64847	0.000410896	0.00269494
ENSDARG00000076622	NA	1115.61	2.38999	0.000415996	0.00272352
ENSDARG00000104472	NA	275.561	3.50335	0.000418584	0.00273802
ENSDARG00000087706	dicp3.3	110.318	5.89085	0.000420335	0.00274621
ENSDARG00000060551	rps6ka5	292.943	3.41792	0.000421563	0.00275208	cellular process, metabolic process
ENSDARG00000096662	abcc3	1283.87	3.10685	0.000434506	0.00282455	localisation
ENSDARG00000091026	NA	47.4214	3.65181	0.00043756	0.00283808
ENSDARG00000086130	NA	197.759	5.4418	0.000439668	0.00284968
ENSDARG00000052988	xcr1b.1	95.0935	8.04186	0.000447042	0.00289214
ENSDARG00000056781	LOC100147904	67.3047	5.43557	0.000447138	0.00289214
ENSDARG00000076586	csf2rb	1389.34	2.45777	0.000449539	0.00290511
ENSDARG00000088641	grn2	79.3618	5.96009	0.000452509	0.00291916
ENSDARG00000100865	NA	57.5334	5.95814	0.000454197	0.00292662
ENSDARG00000103229	NA	72.9403	4.36735	0.000459422	0.00295337
ENSDARG00000015312	klf12a	372.921	2.53782	0.000463191	0.00297153	metabolic process
ENSDARG00000104329	si:ch73-281k2.5	630.443	5.68458	0.00046371	0.00297382
ENSDARG00000056780	ssh1a	211.011	3.9691	0.000468868	0.00300007	cellular process, metabolic process, developmental process
ENSDARG00000078959	gb:eh507706	900.944	4.17338	0.000470448	0.00300799	localisation
ENSDARG00000101690	si:ch73-158p21.2	355.785	3.57328	0.000501978	0.00317684
ENSDARG00000021521	rgs14a	393.186	2.57876	0.000503026	0.00318073	cellular process, locomotion
ENSDARG00000069833	rhbdl2	351.603	2.62169	0.000505588	0.00319143
ENSDARG00000059672	arhgap36	137.333	3.42105	0.000517599	0.00325046	cellular process
ENSDARG00000020298	btg2	3066.38	2.16603	0.000519428	0.00325916	cellular process
ENSDARG00000011571	calcrlb	85.2046	6.11709	0.00052314	0.00327852	cellular process, developmental process
ENSDARG00000104026	si:dkeyp-35e5.5	29.1479	3.46297	0.000526249	0.00329351	cellular process
ENSDARG00000079009	abca1b	1478.91	3.53001	0.000531684	0.00332186	localisation
ENSDARG00000101675	zgc:123107	550.662	4.66027	0.000539875	0.00336253	immune system process
ENSDARG00000105142	tcirg1b	3248.18	2.09481	0.000550375	0.00341922	localisation, biological regulation
ENSDARG00000067711	parvg	939.754	2.48198	0.000561898	0.00348098	cellular process, developmental process, biological adhesion
ENSDARG00000037943	cpt1cb	82.2167	6.2937	0.000584194	0.00360188	metabolic process
ENSDARG00000103148	nectin4	291.714	6.91876	0.000618605	0.00378541	biological adhesion
ENSDARG00000087012	LOC108179126	27.5695	4.73834	0.000621039	0.00379689
ENSDARG00000098337	NA	36.9959	4.26381	0.000630515	0.00384439
ENSDARG00000101123	NA	116.121	4.67109	0.000633504	0.00385715
ENSDARG00000023587	kcnk5a	109.664	3.46115	0.000635871	0.00386741	localisation
ENSDARG00000040445	si:ch211-219a4.3	721.317	2.99548	0.000637313	0.00387511
ENSDARG00000028213	NA	285.056	4.04084	0.000654092	0.00395501
ENSDARG00000105265	zgc:171534	115.786	5.5505	0.000655845	0.00396261
ENSDARG00000103540	gpr132b	190.088	4.84339	0.000660482	0.00398508	cellular process
ENSDARG00000100412	NA	18.6917	4.45126	0.000671162	0.00403739
ENSDARG00000102758	LOC553228	165.777	4.85265	0.000673279	0.00404353	metabolic process
ENSDARG00000102724	NA	94.9479	5.99815	0.000677581	0.00406383
ENSDARG00000033587	LOC101884755	119.197	3.09547	0.000680929	0.00407946	metabolic process
ENSDARG00000021255	arhgap22	292.232	4.30541	0.000717094	0.00426132	cellular process
ENSDARG00000104740	NA	59.6319	4.68852	0.000721981	0.00428386
ENSDARG00000100909	zgc:173581	27.32	6.12209	0.000737111	0.00435208	metabolic process
ENSDARG00000104088	NA	43.1367	4.0791	0.00073871	0.00436035
ENSDARG00000069627	si:ch211-255g12.8	136.374	4.35865	0.000743264	0.00438488	cellular process
ENSDARG00000070141	si:ch211-191i18.2	76.05	5.74224	0.00076082	0.00447406
ENSDARG00000051713	mhc1lga	15.4512	7.35864	0.000769917	0.0045191	immune system process
ENSDARG00000005518	slc5a9	90.4344	8.05933	0.000785485	0.00458967	localisation
ENSDARG00000090890	cmklr1	696.987	3.54512	0.000789371	0.00460719	cellular process, immune system process, locomotion, biological regulation
ENSDARG00000099645	zgc:153184	255.428	3.16574	0.000789879	0.00460719
ENSDARG00000058082	birc7	107.457	4.25373	0.000816785	0.00473985	cellular process, metabolic process
ENSDARG00000002607	unm_sa1614	372.036	2.7386	0.000829725	0.00480354
ENSDARG00000104440	NA	113.933	4.28403	0.000832378	0.00481384
ENSDARG00000092170	apoc1	3845.36	3.14995	0.000836617	0.00483328	cellular process, developmental process, locomotion
ENSDARG00000091235	NA	10.6857	5.52877	0.000840884	0.00485411
ENSDARG00000018569	tnfrsf1a	1847.82	2.05221	0.000844936	0.00487494	cellular process, response to stimulus, immune system process, developmental process, locomotion
ENSDARG00000098527	NA	11.2698	6.54468	0.000853419	0.00491486
ENSDARG00000059931	hyal2a	77.6999	7.10887	0.000875305	0.00501206	metabolic process
ENSDARG00000103371	NA	49.0656	4.88083	0.000909933	0.00518203
ENSDARG00000095699	NA	30.4367	5.23876	0.0009367	0.00531247
ENSDARG00000071004	abhd12	2447.05	2.26241	0.000945096	0.00535044	metabolic process, developmental process
ENSDARG00000090599	NA	67.9963	5.33852	0.000960415	0.00541827
ENSDARG00000098794	NA	18.7691	5.38777	0.000982465	0.00551457
ENSDARG00000105181	NA	315.088	5.60243	0.00103099	0.00573977
ENSDARG00000026682	zgc:101583	973.881	2.48478	0.00103683	0.00576473	localisation
ENSDARG00000012593	col5a1	695.918	2.94791	0.00103836	0.00577008	cellular process, biological adhesion
ENSDARG00000006353	itga5	645.843	2.94739	0.00107672	0.00594751	cellular process, developmental process, locomotion, biological adhesion
ENSDARG00000086805	ccdc129	235.764	3.06616	0.00108446	0.00598545
ENSDARG00000069025	si:ch211-283g2.2	472.032	5.79844	0.00109332	0.00602679
ENSDARG00000099562	lygl2	65.5982	6.24109	0.00112116	0.00614031	metabolic process
ENSDARG00000060072	abi3a	823.147	2.47039	0.00113069	0.00618482
ENSDARG00000093608	ccl34b.1	2201	2.64983	0.00113573	0.0062062	immune system process
ENSDARG00000101626	arf6a	1438.96	2.15021	0.00117003	0.00636045	cellular process, localisation, developmental process
ENSDARG00000074434	NA	191.607	5.9933	0.00118768	0.006431
ENSDARG00000061120	slc43a2b	970.131	2.86017	0.00120063	0.00649472	localisation
ENSDARG00000097414	si:ch211-106e7.2	651.454	3.40588	0.00121184	0.00654154
ENSDARG00000093592	NA	168.114	5.62589	0.00121208	0.00654154
ENSDARG00000041041	cxcr3.2	644.824	3.14978	0.00124418	0.00667779	cellular process, response to stimulus, immune system process, locomotion, biological regulation
ENSDARG00000089852	NA	34.6631	4.06257	0.00124454	0.0066781
ENSDARG00000058564	NA	19.6993	3.86197	0.00128301	0.00683788
ENSDARG00000098928	si:ch211-196h24.1	56.7798	4.10906	0.00130632	0.00692684	cellular process
ENSDARG00000034092	sc:d0284	105.72	4.93647	0.00132603	0.00700944
ENSDARG00000094500	LOC108179089	248.306	4.73444	0.00134867	0.00709769
ENSDARG00000036074	cebpa	1357.91	2.21029	0.00139187	0.00729093	cellular process, metabolic process, immune system process, developmental process, locomotion
ENSDARG00000094286	NA	49.3694	5.59779	0.00141114	0.00736914
ENSDARG00000079613	sall3a	615.165	3.15867	0.00141878	0.00740368	metabolic process, developmental process
ENSDARG00000063313	plbd1	122.402	3.43778	0.00142798	0.00744286	metabolic process
ENSDARG00000042791	git2b	1015.38	2.54245	0.00142992	0.00745123
ENSDARG00000070516	zgc:92184	136.8	5.90773	0.00147173	0.00763298
ENSDARG00000004954	grna	857.182	2.39943	0.00147687	0.00765781	cellular process, developmental process
ENSDARG00000004378	yrk	874.941	2.34453	0.00149333	0.00772679	cellular process, response to stimulus, metabolic process, immune system process, locomotion
ENSDARG00000101274	NA	54.1458	4.41914	0.00153803	0.00792452
ENSDARG00000092584	si:ch1073-385f13.3	90.6157	3.31706	0.00157809	0.00810058
ENSDARG00000000690	sypl2b	697.348	2.36103	0.00158183	0.00811081
ENSDARG00000093019	NA	308.796	3.2132	0.00159114	0.00814478
ENSDARG00000090734	NA	67.9332	3.13448	0.00159624	0.00815801
ENSDARG00000076539	sc:d156	77.2509	4.54006	0.00159632	0.00815801
ENSDARG00000089049	NA	34.7473	5.00252	0.00160501	0.00819482
ENSDARG00000040502	NA	88.0857	4.6726	0.00160693	0.00819892
ENSDARG00000042725	cebpb	1107.37	2.56947	0.00160747	0.00819975	metabolic process
ENSDARG00000101312	NA	43.3606	3.62715	0.00161013	0.00821117
ENSDARG00000028389	rab44	1357.27	2.30516	0.00164815	0.00836271	cellular process, localisation
ENSDARG00000060838	trim35-33	60.4162	3.3366	0.00164853	0.00836272
ENSDARG00000100006	NA	25.2691	4.58357	0.00168779	0.00854021
ENSDARG00000057125	pld1b	154.496	3.68883	0.00169086	0.00855379	cellular process, metabolic process, locomotion
ENSDARG00000093862	si:ch211-274k16.2	71.1205	6.27424	0.00170795	0.0086244
ENSDARG00000089434	etv7	36.8208	6.66785	0.00176671	0.00887011	cellular process, metabolic process, immune system process, developmental process, biological regulation
ENSDARG00000045824	zgc:101783	426.947	2.19577	0.00176709	0.00887011	metabolic process, biological adhesion
ENSDARG00000093331	NA	31.1054	6.15415	0.00177133	0.00888732
ENSDARG00000002196	bach1b	689.991	2.50373	0.00181536	0.00905867	metabolic process
ENSDARG00000045683	ccdc87	34.5169	6.18219	0.00183698	0.00914773
ENSDARG00000101190	cyp2k8	98.9896	6.8561	0.00184819	0.0091788	metabolic process
ENSDARG00000014680	znf710a	684.769	2.90065	0.00187857	0.0093087
ENSDARG00000105119	NA	36.602	3.28077	0.00190181	0.00940055
ENSDARG00000043586	fas	156.636	3.39676	0.00190637	0.0094169	cellular process, immune system process, developmental process
ENSDARG00000077166	NA	106.108	2.6323	0.00191247	0.00944477
ENSDARG00000019130	plk2b	463.77	2.38167	0.00192775	0.00949891	metabolic process, developmental process
ENSDARG00000053204	snx22	380.969	2.0553	0.00194989	0.00959299
ENSDARG00000024775	si:ch211-129c21.1	64.6009	3.00677	0.00195282	0.0096031	cellular process, developmental process, locomotion
ENSDARG00000043802	ms4a17a.9	467.078	3.01701	0.0019914	0.00976407
ENSDARG00000059916	hyal1	144.329	4.68064	0.00200155	0.00980331	metabolic process
ENSDARG00000069376	tnfsf12	688.995	2.57387	0.00208454	0.0101242	immune system process
ENSDARG00000098899	zmp:0000001082	1642.84	2.49392	0.00209747	0.0101735	cellular process, biological adhesion
ENSDARG00000101894	stk10	904.816	3.10291	0.00213291	0.0103226	cellular process, metabolic process, immune system process, locomotion
ENSDARG00000098293	si:dkey-27i16.2	2821.65	2.18389	0.00214144	0.0103617	cellular process
ENSDARG00000104290	ripk2	665.325	3.22496	0.00220491	0.0106197	cellular process, response to stimulus, metabolic process, immune system process
ENSDARG00000103381	NA	13.1064	4.61397	0.00221933	0.0106799
ENSDARG00000100539	btr22	17.745	5.9398	0.0022655	0.0108499	metabolic process
ENSDARG00000091926	si:dkey-103e21.5	252.85	3.6804	0.00229942	0.0109908	cellular process, immune system process, developmental process
ENSDARG00000022807	zgc:101640	627.755	2.51202	0.00235032	0.0111782	localisation
ENSDARG00000069945	p2ry12	250.416	4.64575	0.00239638	0.0113361	cellular process, response to stimulus, immune system process
ENSDARG00000060200	rgs14b	443.045	3.00695	0.00243053	0.0114705
ENSDARG00000099948	si:ch211-209f23.7	27.0703	5.16138	0.00243592	0.0114935
ENSDARG00000104332	cdh28	51.8441	5.09811	0.00246751	0.0116102	cellular process, developmental process, biological adhesion
ENSDARG00000073893	dnase2	352.57	2.79859	0.00253202	0.0118497	cellular process, metabolic process
ENSDARG00000062132	cyp4v8	563.978	5.0269	0.00253774	0.0118696
ENSDARG00000058208	slc25a26	124.863	3.61689	0.00255234	0.0119302
ENSDARG00000087832	bcl3	242.377	5.75786	0.00257168	0.0120104
ENSDARG00000082187	mir21-1	37.043	4.09976	0.00260085	0.0121212
ENSDARG00000074205	si:dkey-1c7.3	174.705	5.46304	0.00261509	0.0121708
ENSDARG00000051726	si:dkey-108k21.27	17.0121	3.9573	0.00262741	0.0122163
ENSDARG00000096804	si:dkey-219e21.4	125.578	3.57925	0.00262997	0.0122256
ENSDARG00000060348	map3k3	652.339	2.31743	0.00267957	0.0124352	cellular process, metabolic process, developmental process
ENSDARG00000098351	NA	14.4453	6.96992	0.00270462	0.0125326
ENSDARG00000100450	btr21	13.0975	5.98641	0.00275352	0.0127167
ENSDARG00000095643	si:dkey-253d23.3	2075.35	2.40483	0.00284966	0.013092
ENSDARG00000087740	NA	167.006	4.123	0.00286662	0.0131425
ENSDARG00000101017	LOC560447	235.638	5.93608	0.00289961	0.0132524
ENSDARG00000062828	si:ch73-171o20.1	29.7499	6.85852	0.00293776	0.0133961
ENSDARG00000001442	inppl1b	143.083	4.30434	0.00294853	0.0134343	metabolic process, immune system process, biological adhesion
ENSDARG00000079591	si:ch211-203d1.3	502.861	2.19437	0.00295458	0.0134505
ENSDARG00000077745	NA	27.2628	7.51255	0.00297978	0.0135456
ENSDARG00000075092	si:dkey-52l18.4	77.5384	3.12228	0.00303863	0.0137535
ENSDARG00000091140	pik3r6b	425.226	3.12702	0.00306248	0.0138443	cellular process, metabolic process
ENSDARG00000104424	NA	86.2801	6.48167	0.00309594	0.0139727
ENSDARG00000005414	grapa	154.93	2.51177	0.00317759	0.0142593
ENSDARG00000001754	noc2l	765.167	2.32131	0.00331623	0.0147342	cellular process, metabolic process
ENSDARG00000040159	wnt4b	277.185	2.345	0.00335926	0.0148774	cellular process, developmental process
ENSDARG00000097136	NA	48.8363	7.21296	0.00336934	0.0149117
ENSDARG00000054968	cd40	422.596	3.41292	0.00338489	0.0149758	cellular process, response to stimulus, immune system process
ENSDARG00000044155	mafaa	942.721	2.73316	0.0034362	0.0151704	metabolic process
ENSDARG00000102716	NA	47.1157	3.71559	0.00343949	0.0151717
ENSDARG00000045681	irf5	233.979	2.64913	0.00345056	0.0152082	cellular process, response to stimulus, metabolic process, immune system process
ENSDARG00000074850	il12rb2l	1013.37	2.15447	0.00347254	0.0152868
ENSDARG00000018566	flnca	78.7061	4.34525	0.0035567	0.0155639	biological regulation
ENSDARG00000100462	paqr7a	97.2025	5.65829	0.0035844	0.0156509
ENSDARG00000059630	mlec	311.113	2.58326	0.00360694	0.0157088
ENSDARG00000098167	NA	10.2364	4.95658	0.00363346	0.0157937
ENSDARG00000096576	si:ch211-286b5.6	264.59	4.76568	0.00384499	0.0165556
ENSDARG00000030743	sptlc3	241.983	2.58544	0.00384792	0.016565	metabolic process
ENSDARG00000018179	acvrl1	657.009	3.40755	0.00384983	0.0165699	cellular process, response to stimulus, metabolic process, developmental process, locomotion
ENSDARG00000094485	si:dkey-27h10.2	185.81	3.31931	0.00392981	0.0168221
ENSDARG00000103852	pigrl4.2	40.1405	5.30157	0.00393512	0.0168317
ENSDARG00000101482	hk2	298.784	2.9604	0.00402371	0.0171374	metabolic process, biological regulation
ENSDARG00000069298	osbpl9	1846.64	2.18138	0.00403722	0.0171816	localisation
ENSDARG00000092074	hcst	158.884	2.42041	0.00406334	0.0172661	cellular process, immune system process
ENSDARG00000011837	zgc:100846	700.58	2.32441	0.00409733	0.0173864	cellular process, localisation, metabolic process, developmental process, locomotion
ENSDARG00000100346	si:ch211-194m7.4	10.1974	6.4764	0.00411876	0.017451
ENSDARG00000101450	LOC103910678	14.9974	4.84399	0.00412507	0.0174744
ENSDARG00000077054	fam198b	200.079	4.28766	0.00415139	0.0175791
ENSDARG00000015278	plxnc1	1296.65	2.22415	0.0042411	0.0178902	cellular process, developmental process, locomotion, biological adhesion
ENSDARG00000074071	zgc:123335	123.912	2.62464	0.00429661	0.0180827	cellular process, response to stimulus, metabolic process
ENSDARG00000009160	kmo	644.274	3.77647	0.0043541	0.0182793	cellular process, metabolic process, developmental process
ENSDARG00000071648	zgc:113298	193.74	2.55753	0.00439142	0.0184184
ENSDARG00000044039	stx11a	186.754	2.44619	0.00450788	0.0188212	cellular process, localisation
ENSDARG00000103455	NA	114.968	3.09896	0.00452207	0.0188693
ENSDARG00000077309	si:ch211-209f23.6	150.123	3.08254	0.00454736	0.0189584
ENSDARG00000068926	si:ch211-137a8.2	80.5307	4.08629	0.00463084	0.0192522	cellular process
ENSDARG00000079166	ace	346.381	2.04465	0.00466196	0.0193499
ENSDARG00000097190	NA	14.4868	6.00117	0.0046988	0.0194518
ENSDARG00000004647	spice1	266.939	2.81989	0.00471537	0.0195057	cellular process
ENSDARG00000076487	haao	609.061	3.02693	0.0047407	0.0195921	metabolic process
ENSDARG00000104118	antxr2a	1107.71	2.40978	0.00481003	0.0198154	cellular process, localisation
ENSDARG00000061222	uba7	201.022	3.94309	0.00488747	0.0200713	response to stimulus, metabolic process
ENSDARG00000088556	NA	35.7277	6.55884	0.00503627	0.0205284
ENSDARG00000074782	adgrg3	360.398	3.45566	0.00527257	0.0212593
ENSDARG00000077304	erg	448.676	3.3327	0.0053082	0.0213755
ENSDARG00000099152	NA	19.177	2.88574	0.00542346	0.021772
ENSDARG00000006560	irf4a	114.901	4.77347	0.00549249	0.022008	cellular process, metabolic process, immune system process, developmental process, locomotion
ENSDARG00000044490	tlr9	47.964	8.29614	0.00553065	0.0221417	cellular process, response to stimulus, metabolic process, immune system process
ENSDARG00000087016	micall1b.2	99.328	3.42464	0.00554547	0.0221888	localisation
ENSDARG00000080020	il13ra1	219.641	2.6925	0.00575103	0.022833
ENSDARG00000069961	il21r.1	726.211	2.30613	0.00587907	0.0232701
ENSDARG00000100669	NA	89.0718	3.05516	0.00591758	0.0233761
ENSDARG00000100890	si:zfos-1069f5.1	241.571	2.98273	0.0060771	0.0238735
ENSDARG00000099626	NA	9.57294	4.82378	0.00622948	0.0243461
ENSDARG00000040474	snx10b	70.3327	5.25007	0.00625913	0.0244403	localisation
ENSDARG00000098383	NA	47.6467	3.10533	0.00627129	0.0244704
ENSDARG00000058160	tnfaip2b	99.4959	7.57554	0.00649303	0.0251174	localisation
ENSDARG00000017687	dnajc5gb	662.471	2.53098	0.00676793	0.0259754
ENSDARG00000098745	tfec	242.347	2.50855	0.00677212	0.0259845	cellular process, metabolic process, immune system process, developmental process, biological regulation
ENSDARG00000042065	eef2a.2	64.8209	3.47893	0.00679457	0.0260458	metabolic process
ENSDARG00000075355	ftr35	11.588	5.19774	0.0068114	0.0261058
ENSDARG00000076721	zgc:171686	579.541	2.60039	0.00690902	0.0264064
ENSDARG00000045519	sfmbt2	615.609	2.38374	0.00697427	0.0266183	metabolic process
ENSDARG00000100396	pip5k1aa	374.943	2.21985	0.00705431	0.0268591	metabolic process
ENSDARG00000074254	abcb6b	275.177	3.03389	0.00713959	0.0270947	localisation
ENSDARG00000101272	NA	18.9637	3.75899	0.00731034	0.0275905
ENSDARG00000104775	ly6m2	27.4467	5.62698	0.00738921	0.0278309
ENSDARG00000103197	NA	11.7859	2.94205	0.00739393	0.0278439
ENSDARG00000101388	LOC101884135	16.469	2.87563	0.00754771	0.0283213
ENSDARG00000061890	atp13a2	591.842	2.09912	0.00756851	0.0283662	localisation, developmental process
ENSDARG00000093228	si:ch211-240b21.4	70.4212	3.45883	0.00775504	0.0289315	cellular process, response to stimulus, immune system process, locomotion, biological regulation
ENSDARG00000020929	fam49ba	1022.03	2.21907	0.00799291	0.0296481
ENSDARG00000036541	rhbdf1a	434.938	2.10359	0.00811038	0.0300282	cellular process, localisation, metabolic process, locomotion
ENSDARG00000103551	rnf213b	175.377	3.50544	0.00813847	0.0301018	cellular process, metabolic process, developmental process
ENSDARG00000075265	plaua	21.8728	5.43587	0.008176	0.0302103	response to stimulus, metabolic process, biological adhesion
ENSDARG00000086365	NA	14.0567	3.90051	0.00832145	0.0306498
ENSDARG00000091746	NA	54.4149	3.74371	0.00832364	0.0306504
ENSDARG00000008816	glud1a	1355.11	2.12349	0.00832761	0.0306571	metabolic process
ENSDARG00000079144	bcl2l11	50.5926	3.08228	0.00834739	0.0306992	cellular process
ENSDARG00000100649	tlr1	125.375	4.76007	0.00835904	0.0307317	cellular process, localisation, response to stimulus, immune system process
ENSDARG00000104412	NA	102.993	2.68202	0.0083664	0.0307536
ENSDARG00000032630	neb	201.936	4.06046	0.00860877	0.0314189	cellular process, developmental process
ENSDARG00000090473	LOC108179657	1167.63	2.05222	0.00864578	0.0315122
ENSDARG00000062309	NA	12.8662	5.94712	0.00866626	0.0315639
ENSDARG00000104255	arhgap27	1017.54	2.01685	0.00871201	0.0316906	cellular process
ENSDARG00000027658	irf10	149.27	4.13055	0.00878967	0.0318941	metabolic process
ENSDARG00000030782	exoc3l2b	213.861	2.8039	0.00882241	0.0320023	localisation
ENSDARG00000088124	adrb2a	2225.41	2.06799	0.00894994	0.0323553	cellular process
ENSDARG00000061520	b4galnt1a	260.352	4.08977	0.00912193	0.0328164	metabolic process
ENSDARG00000074223	si:ch211-262n1.4	1155.97	2.2324	0.00928208	0.0332316
ENSDARG00000037598	prf1.5	122.762	2.62539	0.0094616	0.0337404
ENSDARG00000104077	fcer1gl	1530.28	2.04151	0.00947461	0.033756
ENSDARG00000033160	nr1d1	2478.56	2.03084	0.00947761	0.033756	cellular process, metabolic process, developmental process
ENSDARG00000075149	nagpa	215.211	2.89571	0.00950258	0.033812
ENSDARG00000055550	LOC100331324	92.9661	4.40812	0.00957817	0.034037	cellular process
ENSDARG00000022271	trim35-34	12.4925	5.98554	0.00965033	0.0342271
ENSDARG00000088120	NA	135.46	3.83891	0.00979402	0.0346223
ENSDARG00000054340	sla1	398.117	2.5111	0.00991814	0.0349405	cellular process, response to stimulus, metabolic process, immune system process
ENSDARG00000058958	si:ch73-106l15.3	183.269	3.72133	0.010146	0.0356065
ENSDARG00000100110	NA	7.8261	4.07794	0.0101893	0.0357315
ENSDARG00000098570	NA	49.7763	3.60555	0.010405	0.0363416
ENSDARG00000096300	NA	77.2679	4.08654	0.0105779	0.0368286
ENSDARG00000097816	si:dkey-117a8.1	27.6912	7.04882	0.0105799	0.0368296	cellular process, response to stimulus, immune system process, locomotion, biological regulation
ENSDARG00000097413	NA	13.818	6.57562	0.01059	0.036853
ENSDARG00000090557	LOC100007488	53.2625	3.12179	0.0108916	0.0377428
ENSDARG00000026787	aqp7	119.865	2.43145	0.0108983	0.0377531	localisation
ENSDARG00000007018	ms4a17a.6	326.057	2.94092	0.0109534	0.0379002
ENSDARG00000019763	acp5a	150.753	3.83151	0.0110427	0.038139	biological regulation
ENSDARG00000026329	arhgap29a	455.028	2.63425	0.0112111	0.0386179	cellular process
ENSDARG00000034895	tgfb1b	541.943	2.76609	0.0113026	0.038872	cellular process, metabolic process, immune system process, developmental process
ENSDARG00000081654	NA	23.4592	5.72579	0.0114392	0.0392562
ENSDARG00000068982	si:rp71-56i13.6	243.033	3.05202	0.0115356	0.0395251
ENSDARG00000061796	rasgrp4	882.407	2.12271	0.0115641	0.0395858	cellular process, developmental process
ENSDARG00000043403	paox1	546.824	2.57443	0.0116262	0.0397676	metabolic process
ENSDARG00000104398	si:ch73-343g19.4	37.2213	4.1856	0.011644	0.0398162
ENSDARG00000101757	NA	22.8929	2.83284	0.0116932	0.0399283
ENSDARG00000058285	cpt1b	195.33	3.66053	0.0118601	0.0403655	metabolic process
ENSDARG00000087057	ftr34	18.2908	4.78983	0.0119059	0.0404539
ENSDARG00000070116	nit1	203.125	3.3267	0.0121766	0.0412022
ENSDARG00000104351	NA	10.2886	5.62569	0.0123431	0.0416311
ENSDARG00000099660	NA	107.32	4.46381	0.0125086	0.0420473
ENSDARG00000093059	lgals9l6	11.896	6.96674	0.0125896	0.0422496
ENSDARG00000040523	smpd2a	353.205	2.283	0.0128607	0.0429947	cellular process, metabolic process
ENSDARG00000101689	NA	23.2464	2.89758	0.0128669	0.0430025
ENSDARG00000100606	arhgef25a	201.245	3.09025	0.0131306	0.0436581
ENSDARG00000093685	NA	7.8732	4.44516	0.0131404	0.0436776
ENSDARG00000005481	nfkbiaa	395.289	2.27884	0.0131625	0.043738	cellular process, immune system process, developmental process
ENSDARG00000061710	map3k8	266.022	2.32968	0.0134767	0.0445427
ENSDARG00000091381	NA	44.765	4.05392	0.0136391	0.0449415
ENSDARG00000093803	zgc:174944	13.7136	3.87114	0.0137451	0.0452477	cellular process
ENSDARG00000092294	si:dkey-222h21.6	8.92105	5.82525	0.0137535	0.0452643
ENSDARG00000067958	sh3gl1a	142.565	2.76696	0.0146744	0.0477456	localisation
ENSDARG00000087854	zgc:112234	25.7997	3.40692	0.0146978	0.0478073	cellular process
ENSDARG00000099409	zgc:162182	58.5324	3.33944	0.014757	0.0479364
ENSDARG00000070404	fam212ab	159.555	3.76719	0.0148238	0.0480539
ENSDARG00000098279	NA	12.8186	3.55725	0.0150616	0.0486718
