# Supplementary material for: Gene expression profiling reveals a conserved microglia signature in larval zebrafish
Source: Glia. 2019 Sep 11;68(2):298–315. doi: 10.1002/glia.23717 (PMC6916425; doi:10.1002/glia.23717)
Supplement: Supplementary file 15 — Table S10 [file GLIA-68-298-s015.xlsx]

## Sheet: 3dpf
ensembl_id	symbol	baseMean	FC	pvalue	FDR
ENSDARG00000102986	csf1ra	5880.73	10.1867	2.26457e-58	5.0894e-54
ENSDARG00000055290	mpeg1,1	5490.47	7.48188	1.14216e-32	4.74167e-29
ENSDARG00000076484	stab1	6069.98	8.38355	1.27213e-27	3.17665e-24
ENSDARG00000053624	csf1rb	3928.75	5.05377	4.06722e-21	2.68843e-18
ENSDARG00000077009	wdfy4	3633.93	7.00669	7.57853e-19	3.3396e-16
ENSDARG00000038822	mrc1b	2780.89	7.34356	2.17268e-16	4.52118e-14
ENSDARG00000075833	lyve1a	688.642	6.32638	7.87494e-15	1.04723e-12
ENSDARG00000027609	si:dkey-33i11,3	380.298	7.47324	1.19585e-14	1.53574e-12
ENSDARG00000042722	blnk	1017.97	4.75928	3.96858e-14	4.57384e-12
ENSDARG00000078734	myo1f	2106.05	4.77296	1.15036e-13	1.18051e-11
ENSDARG00000069168	si:dkey-73n10,1	802.987	4.16628	1.56759e-13	1.52511e-11
ENSDARG00000105142	tcirg1b	3248.18	4.4361	2.5002e-13	2.33151e-11
ENSDARG00000027310	lsp1	1144.13	5.85779	1.20922e-12	9.50211e-11
ENSDARG00000043081	ctsz	2874.44	4.7763	1.62946e-12	1.25844e-10
ENSDARG00000103057	zfhx3	5659.06	3.36993	3.36717e-12	2.41769e-10
ENSDARG00000069114	unc93b1	373.337	6.31727	5.3211e-11	2.96006e-09
ENSDARG00000007711	rab3il1	1094.34	5.83062	9.56806e-11	4.95467e-09
ENSDARG00000044694	fybb	3558.34	3.97044	1.60623e-10	8.05768e-09
ENSDARG00000098012	itgae,1	694.681	3.5605	2.53564e-10	1.20733e-08
ENSDARG00000046148	tnfaip8l2b	693.636	4.70206	4.89577e-10	2.17017e-08
ENSDARG00000013771	ctss2,2	1215.93	5.60689	6.22974e-10	2.70284e-08
ENSDARG00000098700	il1b	900.237	4.38559	7.89693e-10	3.32351e-08
ENSDARG00000045959	csf3r	938.693	6.46189	9.29121e-10	3.8455e-08
ENSDARG00000016505	apbb1ip	2040.64	2.89716	4.81136e-09	1.64546e-07
ENSDARG00000102100	mrc1a	2825.73	5.98131	6.59763e-09	2.13653e-07
ENSDARG00000102762	pik3r5	986.016	3.97112	6.74466e-09	2.17163e-07
ENSDARG00000057787	itgae,2	3420.74	3.09039	8.81035e-09	2.77316e-07
ENSDARG00000053010	lpcat2	1122.96	3.924	1.33348e-08	3.98103e-07
ENSDARG00000056407	irf8	849.823	4.67561	1.97493e-08	5.54808e-07
ENSDARG00000055225	dock8	4831.63	3.14706	2.2133e-08	6.12583e-07
ENSDARG00000069945	p2ry12	250.416	8.52926	2.35054e-08	6.46586e-07
ENSDARG00000023394	slc37a2	5888.43	3.74603	4.70639e-08	1.19606e-06
ENSDARG00000096662	abcc3	1283.87	4.74552	7.63834e-08	1.82816e-06
ENSDARG00000016939	itgb2	2659.76	2.64031	8.57631e-08	2.01826e-06
ENSDARG00000090890	cmklr1	696.987	5.6371	9.32938e-08	2.15487e-06
ENSDARG00000040812	ncf4	398.694	4.46691	1.04475e-07	2.37408e-06
ENSDARG00000041041	cxcr3,2	644.824	5.14614	1.30902e-07	2.90127e-06
ENSDARG00000004954	grna	857.182	3.97618	1.35361e-07	2.97459e-06
ENSDARG00000068258	lrch4	1843.16	3.81	1.43174e-07	3.13005e-06
ENSDARG00000076189	ccdc88b	1914.54	4.32172	3.29728e-07	6.5117e-06
ENSDARG00000045224	glipr1a	941.532	3.35988	3.32807e-07	6.5617e-06
ENSDARG00000056615	cybb	1837.44	4.50964	5.86191e-07	1.08183e-05
ENSDARG00000076586	csf2rb	1389.34	3.43197	9.52564e-07	1.64423e-05
ENSDARG00000062986	pnpla7a	783.507	2.9911	1.35112e-06	2.18926e-05
ENSDARG00000034368	hexb	1493.34	2.33131	2.05413e-06	3.15979e-05
ENSDARG00000033735	ncf1	908.361	3.98738	2.82331e-06	4.18542e-05
ENSDARG00000067672	card9	514.519	3.46743	3.48358e-06	4.99937e-05
ENSDARG00000096587	NA	259.383	4.36731	4.07819e-06	5.7535e-05
ENSDARG00000055713	fmnl1a	3804.73	2.13359	8.47381e-06	0.000106154
ENSDARG00000022841	ptk2ba	1098.59	3.62353	1.4059e-05	0.000165339
ENSDARG00000078092	limd2	3024.53	2.31013	1.99443e-05	0.000223332
ENSDARG00000090965	ripk3	447.903	4.12208	2.16083e-05	0.00023905
ENSDARG00000067711	parvg	939.754	2.98679	3.29976e-05	0.000346698
ENSDARG00000021255	arhgap22	292.232	5.24193	3.78767e-05	0.000390621
ENSDARG00000041980	calhm6	197.747	5.88935	4.63965e-05	0.000462402
ENSDARG00000015149	wasa	1403.39	2.04918	4.707e-05	0.000468698
ENSDARG00000103276	fcer1g	1391.9	3.46599	5.33306e-05	0.000522929
ENSDARG00000045681	irf5	233.979	3.63327	5.97025e-05	0.000577844
ENSDARG00000061784	arhgap25	1872.5	2.19577	7.63604e-05	0.000710905
ENSDARG00000062483	NA	425.285	4.62457	0.00012779	0.00109742
ENSDARG00000045554	snx20	210.05	5.89597	0.000133488	0.00113551
ENSDARG00000104474	il6r	1641.11	3.99897	0.000140613	0.00118315
ENSDARG00000036074	cebpa	1357.91	2.62597	0.000145888	0.0012202
ENSDARG00000055490	galnt12	65.9621	3.05121	0.000148322	0.00123734
ENSDARG00000078119	sh3bp1	1307.88	3.28999	0.000155307	0.00128701
ENSDARG00000015902	stat6	864.021	2.47637	0.000181233	0.0014583
ENSDARG00000039265	arhgap4a	867.524	2.40732	0.000200312	0.00157903
ENSDARG00000021521	rgs14a	393.186	2.66008	0.000331138	0.00240452
ENSDARG00000017121	mafba	1031.88	2.36534	0.000410567	0.00287359
ENSDARG00000058160	tnfaip2b	99.4959	9.77211	0.000443986	0.00305049
ENSDARG00000069944	p2ry13	186.929	3.73554	0.000454208	0.00309987
ENSDARG00000100649	tlr1	125.375	6.23187	0.000550657	0.00363356
ENSDARG00000036107	txnipa	7576.43	2.11705	0.000556397	0.00366174
ENSDARG00000035958	tnni2b,1	41.0288	8.84342	0.000689651	0.00437831
ENSDARG00000088124	adrb2a	2225.41	2.5821	0.0010985	0.00640853
ENSDARG00000074302	gpr183b	200.051	3.49631	0.00124833	0.00710806
ENSDARG00000103540	gpr132b	190.088	4.54287	0.00140228	0.00782393
ENSDARG00000075265	plaua	21.8728	6.39104	0.00185037	0.00975261
ENSDARG00000093750	cd180	338.49	6.02584	0.00241919	0.0121251
ENSDARG00000006775	cass4	560.946	2.92585	0.0028504	0.0138868
ENSDARG00000010317	gpr183a	1094.74	2.23985	0.00355378	0.0164812
ENSDARG00000025131	lbx2	27.2568	6.7364	0.0056248	0.0238498
ENSDARG00000015293	fam110a	236.131	4.16599	0.00566282	0.0239718
ENSDARG00000074656	ctss2,1	456.919	2.35442	0.00626306	0.0260081
ENSDARG00000034895	tgfb1b	541.943	2.78639	0.0107128	0.0394299

## Sheet: 5dpf
ensembl	symbol	baseMean	FC	pvalue	FDR
ENSDARG00000102986	csf1ra	5880.73	7.95248	2.99019e-36	5.56369e-32
ENSDARG00000069168	si:dkey-73n10.1	802.987	5.31761	4.30357e-21	2.96018e-18
ENSDARG00000076484	stab1	6069.98	7.10105	2.85101e-20	1.74315e-17
ENSDARG00000016505	apbb1ip	2040.64	3.97322	9.77746e-16	2.24179e-13
ENSDARG00000057787	itgae.2	3420.74	4.26295	2.09483e-15	4.43358e-13
ENSDARG00000055290	mpeg1.1	5490.47	4.96052	3.0299e-15	6.11846e-13
ENSDARG00000045224	glipr1a	941.532	5.09994	9.00289e-15	1.65136e-12
ENSDARG00000075833	lyve1a	688.642	6.24374	1.75648e-14	3.0684e-12
ENSDARG00000077009	wdfy4	3633.93	5.80129	2.13369e-13	2.77897e-11
ENSDARG00000078092	limd2	3024.53	3.92476	4.19619e-13	5.07485e-11
ENSDARG00000053624	csf1rb	3928.75	3.82432	9.65463e-13	1.03835e-10
ENSDARG00000070121	rhoh	1198.63	6.05969	1.30637e-11	1.06894e-09
ENSDARG00000068258	lrch4	1843.16	4.89205	1.41769e-11	1.15147e-09
ENSDARG00000015149	wasa	1403.39	3.04438	1.4595e-09	6.93846e-08
ENSDARG00000038822	mrc1b	2780.89	5.27473	3.68904e-09	1.53787e-07
ENSDARG00000042722	blnk	1017.97	3.67913	5.11902e-09	2.02652e-07
ENSDARG00000055713	fmnl1a	3804.73	2.75946	8.4466e-09	3.09348e-07
ENSDARG00000103057	zfhx3	5659.06	2.76574	1.111e-08	3.894e-07
ENSDARG00000102762	pik3r5	986.016	3.88418	1.43228e-08	4.79846e-07
ENSDARG00000046148	tnfaip8l2b	693.636	4.24063	2.02116e-08	6.45685e-07
ENSDARG00000078119	sh3bp1	1307.88	4.8611	2.27576e-08	7.14363e-07
ENSDARG00000069114	unc93b1	373.337	5.35428	2.72942e-08	8.2741e-07
ENSDARG00000067672	card9	514.519	4.11353	3.68536e-08	1.07512e-06
ENSDARG00000055955	lcp2a	1090.55	3.13507	4.05108e-08	1.17195e-06
ENSDARG00000102100	mrc1a	2825.73	5.63145	4.72401e-08	1.32459e-06
ENSDARG00000044694	fybb	3558.34	3.37234	5.60341e-08	1.52456e-06
ENSDARG00000078734	myo1f	2106.05	3.49169	5.70109e-08	1.54731e-06
ENSDARG00000062483	NA	425.285	6.4754	8.07296e-08	2.10788e-06
ENSDARG00000016939	itgb2	2659.76	2.6142	1.15137e-07	2.819e-06
ENSDARG00000045959	csf3r	938.693	5.59515	1.16334e-07	2.84197e-06
ENSDARG00000027310	lsp1	1144.13	4.19007	3.77241e-07	7.96112e-06
ENSDARG00000013771	ctss2.2	1215.93	4.57983	4.4024e-07	9.10782e-06
ENSDARG00000089933	rasal3	3921.48	3.81129	5.1701e-07	1.05078e-05
ENSDARG00000078249	unc13d	827.36	3.24165	7.80272e-07	1.49344e-05
ENSDARG00000076189	ccdc88b	1914.54	4.18114	7.84753e-07	1.49941e-05
ENSDARG00000075818	dok2	834.228	3.06447	1.30135e-06	2.32124e-05
ENSDARG00000096662	abcc3	1283.87	4.27216	1.30616e-06	2.32658e-05
ENSDARG00000015293	fam110a	236.131	7.26153	1.38454e-06	2.43996e-05
ENSDARG00000026350	wasb	1735.31	3.00131	1.43079e-06	2.51419e-05
ENSDARG00000070668	cd4-1	446.833	3.57386	2.76154e-06	4.48253e-05
ENSDARG00000013539	ikzf1	1259.33	3.00402	3.56183e-06	5.57209e-05
ENSDARG00000061784	arhgap25	1872.5	2.55827	4.05723e-06	6.25376e-05
ENSDARG00000098700	il1b	900.237	3.20654	7.0568e-06	0.000100146
ENSDARG00000006308	ptpn18	459.142	2.83853	7.08788e-06	0.000100458
ENSDARG00000007711	rab3il1	1094.34	4.00911	8.61417e-06	0.000118578
ENSDARG00000004954	grna	857.182	3.34581	9.22157e-06	0.000125371
ENSDARG00000039265	arhgap4a	867.524	2.86164	9.84878e-06	0.000132507
ENSDARG00000053010	lpcat2	1122.96	2.96583	1.76376e-05	0.000217936
ENSDARG00000096587	NA	259.383	4.01955	2.25199e-05	0.000268566
ENSDARG00000104474	il6r	1641.11	4.43604	2.40875e-05	0.000283221
ENSDARG00000078970	il7r	4077.7	4.15936	2.52279e-05	0.000294898
ENSDARG00000090965	ripk3	447.903	4.05539	2.93812e-05	0.000334907
ENSDARG00000103276	fcer1g	1391.9	3.57664	3.05476e-05	0.000345594
ENSDARG00000098012	itgae.1	694.681	2.34522	3.15069e-05	0.00035473
ENSDARG00000022841	ptk2ba	1098.59	3.42153	4.12564e-05	0.000441896
ENSDARG00000027609	si:dkey-33i11.3	380.298	3.80221	9.00709e-05	0.000841133
ENSDARG00000055225	dock8	4831.63	2.14906	0.000133584	0.00115898
ENSDARG00000062986	pnpla7a	783.507	2.35343	0.000144607	0.00123706
ENSDARG00000015902	stat6	864.021	2.50736	0.00015059	0.00127535
ENSDARG00000011615	mybpc3	123.656	6.58833	0.000205419	0.00166231
ENSDARG00000105142	tcirg1b	3248.18	2.22532	0.000242339	0.00190505
ENSDARG00000015003	arhgap4b	2817.79	2.45954	0.000297104	0.00225036
ENSDARG00000103540	gpr132b	190.088	5.14092	0.000300483	0.00227049
ENSDARG00000093750	cd180	338.49	7.0481	0.00038739	0.00278473
ENSDARG00000074302	gpr183b	200.051	3.82568	0.000413315	0.00294036
ENSDARG00000041980	calhm6	197.747	5.01344	0.000527849	0.00360487
ENSDARG00000056407	irf8	849.823	2.88625	0.00053318	0.00363451
ENSDARG00000060070	adcy7	1718.93	2.41879	0.000581622	0.00390307
ENSDARG00000040812	ncf4	398.694	2.83427	0.000748279	0.00478373
ENSDARG00000021521	rgs14a	393.186	2.48253	0.000811667	0.00512486
ENSDARG00000036107	txnipa	7576.43	2.05086	0.000825763	0.00520054
ENSDARG00000041041	cxcr3.2	644.824	3.26005	0.000833087	0.00523916
ENSDARG00000069945	p2ry12	250.416	4.94153	0.00123752	0.00719849
ENSDARG00000021255	arhgap22	292.232	4.10896	0.00124585	0.00724313
ENSDARG00000076586	csf2rb	1389.34	2.24876	0.00132542	0.00763656
ENSDARG00000036074	cebpa	1357.91	2.17064	0.00169616	0.00925028
ENSDARG00000100649	tlr1	125.375	5.65	0.00173973	0.00944344
ENSDARG00000101482	hk2	298.784	3.11701	0.00245784	0.0125375
ENSDARG00000056615	cybb	1837.44	2.70536	0.00273403	0.0136832
ENSDARG00000067711	parvg	939.754	2.10332	0.00347148	0.0165667
ENSDARG00000090890	cmklr1	696.987	2.98333	0.00474689	0.0212711
ENSDARG00000029995	tnni2b.2	16.4003	7.33671	0.00527166	0.0229999
ENSDARG00000069944	p2ry13	186.929	2.86759	0.00716177	0.0291868
ENSDARG00000044490	tlr9	47.964	7.88221	0.00839781	0.0330433
ENSDARG00000045554	snx20	210.05	4.05889	0.00858103	0.033582
ENSDARG00000006775	cass4	560.946	2.4929	0.0110392	0.0408306
ENSDARG00000101461	emp3b	61.0836	4.65727	0.011577	0.042442
ENSDARG00000045681	irf5	233.979	2.26651	0.0123956	0.0446034
ENSDARG00000045574	lrmp	217.83	2.97573	0.0129982	0.0461532
ENSDARG00000033735	ncf1	908.361	2.09865	0.013777	0.0482712

## Sheet: 7dpf
ensembl_id_zebra	symbol_zebra	baseMean	FC	pvalue	FDR	GO_term
ENSDARG00000102986	csf1ra	5880.73	7.81898	4.22449e-35	9.29853e-31	response to stimulus, metabolic process, immune system process, developmental process, locomotion
ENSDARG00000055290	mpeg1.1	5490.47	6.23545	3.43288e-23	2.28973e-20	response to stimulus
ENSDARG00000016505	apbb1ip	2040.64	4.49572	1.01868e-19	4.15225e-17
ENSDARG00000015149	wasa	1403.39	4.54012	1.78095e-19	6.89542e-17
ENSDARG00000069168	si:dkey-73n10.1	802.987	5.01194	6.54077e-19	2.18412e-16
ENSDARG00000078092	limd2	3024.53	4.66391	6.97921e-18	1.94455e-15
ENSDARG00000045224	glipr1a	941.532	5.61195	1.43379e-17	3.8023e-15
ENSDARG00000076484	stab1	6069.98	6.35583	1.50622e-16	3.31535e-14
ENSDARG00000078734	myo1f	2106.05	5.02147	5.77403e-15	9.14332e-13
ENSDARG00000061784	arhgap25	1872.5	4.30149	9.02496e-15	1.36999e-12
ENSDARG00000057787	itgae.2	3420.74	4.14234	1.24749e-14	1.84286e-12
ENSDARG00000068258	lrch4	1843.16	5.23366	4.89243e-13	5.07164e-11
ENSDARG00000070121	rhoh	1198.63	6.42987	6.88335e-13	6.92133e-11	developmental process
ENSDARG00000055713	fmnl1a	3804.73	3.32494	3.91504e-12	3.26244e-10	developmental process
ENSDARG00000077009	wdfy4	3633.93	5.41815	7.12171e-12	5.46188e-10
ENSDARG00000076189	ccdc88b	1914.54	5.62861	2.92868e-11	1.8685e-09
ENSDARG00000038822	mrc1b	2780.89	5.91779	3.66178e-11	2.26403e-09
ENSDARG00000069114	unc93b1	373.337	6.32741	4.97651e-11	2.93667e-09	response to stimulus, immune system process
ENSDARG00000044694	fybb	3558.34	4.07226	5.42336e-11	3.13317e-09	immune system process
ENSDARG00000016939	itgb2	2659.76	3.05675	5.674e-10	2.49781e-08	locomotion
ENSDARG00000102908	il16	2100.65	3.2758	8.05226e-10	3.35679e-08
ENSDARG00000067672	card9	514.519	4.56994	9.49539e-10	3.86327e-08
ENSDARG00000053624	csf1rb	3928.75	3.27863	9.55508e-10	3.88038e-08	metabolic process
ENSDARG00000026350	wasb	1735.31	3.71031	2.51696e-09	8.96453e-08	immune system process, locomotion
ENSDARG00000045959	csf3r	938.693	6.24316	3.34649e-09	1.15536e-07	immune system process, developmental process
ENSDARG00000078970	il7r	4077.7	5.73994	6.10294e-09	1.94402e-07	immune system process, developmental process
ENSDARG00000013539	ikzf1	1259.33	3.75858	6.59602e-09	2.08001e-07	metabolic process, immune system process, developmental process
ENSDARG00000055955	lcp2a	1090.55	3.29762	7.75286e-09	2.40011e-07
ENSDARG00000104474	il6r	1641.11	6.05669	8.07686e-09	2.48646e-07
ENSDARG00000046148	tnfaip8l2b	693.636	4.35093	8.58032e-09	2.61581e-07	response to stimulus, immune system process
ENSDARG00000007711	rab3il1	1094.34	5.18006	8.88749e-09	2.70197e-07
ENSDARG00000098700	il1b	900.237	4.08078	1.07176e-08	3.16226e-07	response to stimulus, immune system process, developmental process, locomotion
ENSDARG00000075818	dok2	834.228	3.59333	1.37845e-08	3.89988e-07
ENSDARG00000055225	dock8	4831.63	3.12663	2.72873e-08	7.18446e-07
ENSDARG00000089933	rasal3	3921.48	4.16488	4.11772e-08	1.02878e-06
ENSDARG00000006308	ptpn18	459.142	3.40045	7.34429e-08	1.72157e-06	metabolic process
ENSDARG00000013771	ctss2.2	1215.93	4.78838	1.2848e-07	2.82515e-06	metabolic process
ENSDARG00000102762	pik3r5	986.016	3.57714	1.77953e-07	3.73397e-06	metabolic process
ENSDARG00000096587	NA	259.383	4.80939	3.89365e-07	7.38184e-06
ENSDARG00000022841	ptk2ba	1098.59	4.02733	1.38622e-06	2.19987e-05	metabolic process, immune system process, developmental process, locomotion
ENSDARG00000033735	ncf1	908.361	4.10661	1.41278e-06	2.23878e-05	response to stimulus
ENSDARG00000093750	cd180	338.49	9.55405	1.49621e-06	2.34901e-05	response to stimulus, immune system process
ENSDARG00000042722	blnk	1017.97	2.93127	3.25797e-06	4.52722e-05
ENSDARG00000053010	lpcat2	1122.96	3.20135	3.58056e-06	4.90129e-05	metabolic process
ENSDARG00000075592	tnfaip8l2a	1186.48	2.69046	3.80809e-06	5.17088e-05	response to stimulus, immune system process
ENSDARG00000078119	sh3bp1	1307.88	4.01377	3.9331e-06	5.31114e-05
ENSDARG00000056407	irf8	849.823	3.84276	3.96473e-06	5.34527e-05	metabolic process, immune system process, developmental process
ENSDARG00000103057	zfhx3	5659.06	2.19151	5.99859e-06	7.68148e-05	metabolic process
ENSDARG00000103276	fcer1g	1391.9	3.87662	6.20458e-06	7.90787e-05
ENSDARG00000068763	plcg2	1828.29	2.37759	6.4973e-06	8.21909e-05	metabolic process
ENSDARG00000015902	stat6	864.021	2.97297	6.96006e-06	8.67976e-05	metabolic process
ENSDARG00000056615	cybb	1837.44	4.02765	8.13752e-06	9.91777e-05
ENSDARG00000090965	ripk3	447.903	4.27867	1.03958e-05	0.000123755	metabolic process
ENSDARG00000078249	unc13d	827.36	2.86003	1.31065e-05	0.000151278
ENSDARG00000062483	NA	425.285	5.09221	2.46179e-05	0.000259887
ENSDARG00000075833	lyve1a	688.642	3.43963	2.48564e-05	0.000262028	developmental process
ENSDARG00000043081	ctsz	2874.44	2.81602	3.13651e-05	0.000317123	metabolic process, developmental process
ENSDARG00000015003	arhgap4b	2817.79	2.75113	5.19073e-05	0.000485152	locomotion
ENSDARG00000074302	gpr183b	200.051	4.34941	5.91127e-05	0.000540337
ENSDARG00000102100	mrc1a	2825.73	4.12881	6.23487e-05	0.000564989
ENSDARG00000062986	pnpla7a	783.507	2.47289	6.50726e-05	0.000585334
ENSDARG00000070668	cd4-1	446.833	2.98812	8.89972e-05	0.000763871	metabolic process, immune system process
ENSDARG00000060070	adcy7	1718.93	2.75039	9.15742e-05	0.000780861	metabolic process
ENSDARG00000039265	arhgap4a	867.524	2.52657	9.51817e-05	0.000808585	locomotion
ENSDARG00000040812	ncf4	398.694	3.15992	0.00016992	0.00130181
ENSDARG00000036107	txnipa	7576.43	2.30002	0.000176586	0.00134353
ENSDARG00000010317	gpr183a	1094.74	2.85089	0.000206627	0.00151855	metabolic process, immune system process, developmental process, locomotion
ENSDARG00000077249	gmip	754.872	2.45342	0.000266119	0.00187142
ENSDARG00000036215	lcp2b	391.6	3.59763	0.000286228	0.00198555
ENSDARG00000015293	fam110a	236.131	5.37273	0.000356923	0.002393
ENSDARG00000096662	abcc3	1283.87	3.10685	0.000434506	0.00282455
ENSDARG00000076586	csf2rb	1389.34	2.45777	0.000449539	0.00290511
ENSDARG00000021521	rgs14a	393.186	2.57876	0.000503026	0.00318073	locomotion
ENSDARG00000105142	tcirg1b	3248.18	2.09481	0.000550375	0.00341922
ENSDARG00000067711	parvg	939.754	2.48198	0.000561898	0.00348098	developmental process
ENSDARG00000003250	pik3cd	899.794	2.27826	0.000648237	0.00392419	response to stimulus, metabolic process, developmental process, locomotion
ENSDARG00000069944	p2ry13	186.929	3.62959	0.000658603	0.00397601
ENSDARG00000103540	gpr132b	190.088	4.84339	0.000660482	0.00398508
ENSDARG00000021255	arhgap22	292.232	4.30541	0.000717094	0.00426132
ENSDARG00000090890	cmklr1	696.987	3.54512	0.000789371	0.00460719	immune system process, locomotion
ENSDARG00000060072	abi3a	823.147	2.47039	0.00113069	0.00618482	developmental process, locomotion
ENSDARG00000042816	mmp9	724.061	3.43504	0.00114792	0.00626349	response to stimulus, metabolic process, immune system process, developmental process, locomotion
ENSDARG00000041041	cxcr3.2	644.824	3.14978	0.00124418	0.00667779	response to stimulus, immune system process, locomotion
ENSDARG00000055374	irf4b	251.252	3.64552	0.00126289	0.00674861	metabolic process
ENSDARG00000036074	cebpa	1357.91	2.21029	0.00139187	0.00729093	metabolic process, immune system process, developmental process, locomotion
ENSDARG00000004954	grna	857.182	2.39943	0.00147687	0.00765781	developmental process
ENSDARG00000042725	cebpb	1107.37	2.56947	0.00160747	0.00819975	metabolic process
ENSDARG00000069945	p2ry12	250.416	4.64575	0.00239638	0.0113361	response to stimulus, immune system process
ENSDARG00000087832	bcl3	242.377	5.75786	0.00257168	0.0120104
ENSDARG00000027310	lsp1	1144.13	2.46099	0.00287068	0.0131584
ENSDARG00000045681	irf5	233.979	2.64913	0.00345056	0.0152082	response to stimulus, metabolic process, immune system process
ENSDARG00000101482	hk2	298.784	2.9604	0.00402371	0.0171374	metabolic process
ENSDARG00000092074	hcst	158.884	2.42041	0.00406334	0.0172661	immune system process
ENSDARG00000061222	uba7	201.022	3.94309	0.00488747	0.0200713	response to stimulus, metabolic process
ENSDARG00000006560	irf4a	114.901	4.77347	0.00549249	0.022008	metabolic process, immune system process, developmental process, locomotion
ENSDARG00000044490	tlr9	47.964	8.29614	0.00553065	0.0221417	response to stimulus, metabolic process, immune system process
ENSDARG00000069961	il21r.1	726.211	2.30613	0.00587907	0.0232701
ENSDARG00000058160	tnfaip2b	99.4959	7.57554	0.00649303	0.0251174
ENSDARG00000011615	mybpc3	123.656	4.77894	0.00711744	0.027037	developmental process
ENSDARG00000075265	plaua	21.8728	5.43587	0.008176	0.0302103
ENSDARG00000100649	tlr1	125.375	4.76007	0.00835904	0.0307317	response to stimulus, immune system process
ENSDARG00000088124	adrb2a	2225.41	2.06799	0.00894994	0.0323553
ENSDARG00000054340	sla1	398.117	2.5111	0.00991814	0.0349405	metabolic process
ENSDARG00000034895	tgfb1b	541.943	2.76609	0.0113026	0.038872	metabolic process, immune system process, developmental process
