# Supplementary material for: Gene expression profiling reveals a conserved microglia signature in larval zebrafish
Source: Glia. 2019 Sep 11;68(2):298–315. doi: 10.1002/glia.23717 (PMC6916425; doi:10.1002/glia.23717)
Supplement: Supplementary file 16 — Table S11 [file GLIA-68-298-s016.xlsx]

## Sheet: 3dpf
ensembl_id	symbol	baseMean	FC	pvalue	FDR
ENSDARG00000102986	csf1ra	5880.73	10.1867	2.26457e-58	5.0894e-54
ENSDARG00000055290	mpeg1.1	5490.47	7.48188	1.14216e-32	4.74167e-29
ENSDARG00000005789	enpp1	1769.34	6.54263	1.26591e-32	4.74167e-29
ENSDARG00000076484	stab1	6069.98	8.38355	1.27213e-27	3.17665e-24
ENSDARG00000018688	elk3	2276.06	5.79048	2.68023e-27	5.47596e-24
ENSDARG00000055226	slc7a7	1644.93	7.78033	5.43512e-23	4.69803e-20
ENSDARG00000053624	csf1rb	3928.75	5.05377	4.06722e-21	2.68843e-18
ENSDARG00000069958	sh2b3	2051.72	5.71104	6.70296e-20	3.76606e-17
ENSDARG00000040080	fli1b	5715.92	3.95403	3.49504e-18	1.22926e-15
ENSDARG00000059294	marco	595.387	8.86494	1.29789e-17	3.88918e-15
ENSDARG00000061985	rbm47	3389.44	6.3785	1.85274e-17	5.07786e-15
ENSDARG00000000767	spi1b	3530.96	5.02508	6.21602e-17	1.4552e-14
ENSDARG00000038822	mrc1b	2780.89	7.34356	2.17268e-16	4.52118e-14
ENSDARG00000027529	hmox1a	1224.92	4.87872	9.75571e-16	1.72638e-13
ENSDARG00000021895	disc1	1122.8	4.82359	1.28083e-15	2.14816e-13
ENSDARG00000073675	NA	627.309	9.23778	2.54854e-15	4.06212e-13
ENSDARG00000040178	havcr1	3445.73	7.21638	3.45242e-15	5.27821e-13
ENSDARG00000077120	arid5a	1211.62	5.81763	4.27483e-15	6.36242e-13
ENSDARG00000054975	cxcr2	46.757	22.5217	7.30123e-15	1.00054e-12
ENSDARG00000075833	lyve1a	688.642	6.32638	7.87494e-15	1.04723e-12
ENSDARG00000036308	nod1	1904.81	7.46753	9.3138e-15	1.23128e-12
ENSDARG00000055278	cfb	478.509	12.4215	1.88428e-14	2.28904e-12
ENSDARG00000070843	arid3a	5133.63	4.40263	2.31641e-14	2.78391e-12
ENSDARG00000016319	c9	1433.17	13.9734	2.72337e-14	3.23836e-12
ENSDARG00000042722	blnk	1017.97	4.75928	3.96858e-14	4.57384e-12
ENSDARG00000077410	myo9b	2183.91	4.93308	8.34805e-14	8.92178e-12
ENSDARG00000076594	pcdh12	1315.43	12.3938	9.92643e-14	1.04246e-11
ENSDARG00000017105	vaspb	1233.28	4.12277	1.0074e-13	1.05304e-11
ENSDARG00000052496	hmha1a	3395.33	4.48167	1.14165e-13	1.17694e-11
ENSDARG00000078734	myo1f	2106.05	4.77296	1.15036e-13	1.18051e-11
ENSDARG00000069168	si:dkey-73n10.1	802.987	4.16628	1.56759e-13	1.52511e-11
ENSDARG00000105142	tcirg1b	3248.18	4.4361	2.5002e-13	2.33151e-11
ENSDARG00000031715	lyn	2035.23	4.49973	3.35928e-13	3.06896e-11
ENSDARG00000044345	cyfip1	3265.37	4.32598	4.08333e-13	3.68289e-11
ENSDARG00000091692	havcr2	242.397	5.34085	4.09684e-13	3.68289e-11
ENSDARG00000027310	lsp1	1144.13	5.85779	1.20922e-12	9.50211e-11
ENSDARG00000043081	ctsz	2874.44	4.7763	1.62946e-12	1.25844e-10
ENSDARG00000012694	c3a.1	1811.18	10.4287	1.7508e-12	1.33835e-10
ENSDARG00000099186	slc1a5	832.301	3.98331	2.03953e-12	1.51776e-10
ENSDARG00000103057	zfhx3	5659.06	3.36993	3.36717e-12	2.41769e-10
ENSDARG00000086778	si:ch211-79m20.1	2422.34	4.7542	3.99177e-12	2.8211e-10
ENSDARG00000090286	serpina1	803.779	13.1267	5.27325e-12	3.60216e-10
ENSDARG00000052207	c3a.3	363.459	11.039	5.56767e-12	3.78029e-10
ENSDARG00000101334	ctsc	3036.57	5.24447	1.06835e-11	6.91932e-10
ENSDARG00000087359	c3a.2	962.394	10.313	1.39361e-11	8.70001e-10
ENSDARG00000077618	rin3	1188.95	4.6428	1.65603e-11	1.02246e-09
ENSDARG00000067797	spi1a	1346.91	4.70881	2.16041e-11	1.30108e-09
ENSDARG00000025081	grnb	1713.49	4.32387	3.01897e-11	1.7715e-09
ENSDARG00000069114	unc93b1	373.337	6.31727	5.3211e-11	2.96006e-09
ENSDARG00000020364	fbp1b	952.836	13.4136	5.46225e-11	3.01618e-09
ENSDARG00000007711	rab3il1	1094.34	5.83062	9.56806e-11	4.95467e-09
ENSDARG00000032631	ltb4r	357.787	5.34791	1.46655e-10	7.44001e-09
ENSDARG00000044694	fybb	3558.34	3.97044	1.60623e-10	8.05768e-09
ENSDARG00000074283	inpp5d	3231.91	3.94103	1.62658e-10	8.12348e-09
ENSDARG00000046148	tnfaip8l2b	693.636	4.70206	4.89577e-10	2.17017e-08
ENSDARG00000036282	rnaset2	4487.7	3.48181	6.03895e-10	2.62513e-08
ENSDARG00000013771	ctss2.2	1215.93	5.60689	6.22974e-10	2.70284e-08
ENSDARG00000098700	il1b	900.237	4.38559	7.89693e-10	3.32351e-08
ENSDARG00000006353	itga5	645.843	5.52563	8.47149e-10	3.53882e-08
ENSDARG00000045959	csf3r	938.693	6.46189	9.29121e-10	3.8455e-08
ENSDARG00000024546	pla2g4aa	199.066	4.8167	1.12199e-09	4.56806e-08
ENSDARG00000105584	slc8b1	415.804	4.62989	1.14023e-09	4.63391e-08
ENSDARG00000088222	fam78ab	661.633	4.95883	1.23148e-09	4.95103e-08
ENSDARG00000042496	parp12a	905.217	3.65058	1.63575e-09	6.37119e-08
ENSDARG00000070165	tnfrsf1b	869.573	4.94368	2.1306e-09	8.12958e-08
ENSDARG00000076448	serpinf2a	168.12	10.8532	2.80038e-09	1.02836e-07
ENSDARG00000016505	apbb1ip	2040.64	2.89716	4.81136e-09	1.64546e-07
ENSDARG00000036168	nfatc1	865.181	3.94853	4.99171e-09	1.68444e-07
ENSDARG00000102100	mrc1a	2825.73	5.98131	6.59763e-09	2.13653e-07
ENSDARG00000102762	pik3r5	986.016	3.97112	6.74466e-09	2.17163e-07
ENSDARG00000071251	ppp1r18	897.509	3.92368	7.75061e-09	2.4568e-07
ENSDARG00000058647	hck	3028.65	3.06719	9.6972e-09	3.006e-07
ENSDARG00000044318	itgb7	1981.34	3.41666	1.07595e-08	3.28099e-07
ENSDARG00000010255	bin2b	1586.49	3.888	1.28802e-08	3.87404e-07
ENSDARG00000053010	lpcat2	1122.96	3.924	1.33348e-08	3.98103e-07
ENSDARG00000002197	NA	3146.15	6.28456	1.68171e-08	4.86419e-07
ENSDARG00000061941	trpv4	360.53	8.31781	1.91928e-08	5.40525e-07
ENSDARG00000056407	irf8	849.823	4.67561	1.97493e-08	5.54808e-07
ENSDARG00000055225	dock8	4831.63	3.14706	2.2133e-08	6.12583e-07
ENSDARG00000069945	p2ry12	250.416	8.52926	2.35054e-08	6.46586e-07
ENSDARG00000042652	rreb1b	894.926	3.59097	3.20346e-08	8.51001e-07
ENSDARG00000071491	nrros	2020.91	3.91295	3.82445e-08	9.99427e-07
ENSDARG00000054543	samsn1a	1459.64	4.03801	3.87518e-08	1.01033e-06
ENSDARG00000023394	slc37a2	5888.43	3.74603	4.70639e-08	1.19606e-06
ENSDARG00000076870	piezo1	536.159	3.77004	5.60923e-08	1.39701e-06
ENSDARG00000092155	apoc2	398.478	12.1502	7.33639e-08	1.76152e-06
ENSDARG00000059363	tgfbr2a	1054.14	3.23093	8.29654e-08	1.95858e-06
ENSDARG00000061383	serpinf2b	1598.14	9.6886	8.36175e-08	1.9719e-06
ENSDARG00000016939	itgb2	2659.76	2.64031	8.57631e-08	2.01826e-06
ENSDARG00000090890	cmklr1	696.987	5.6371	9.32938e-08	2.15487e-06
ENSDARG00000040812	ncf4	398.694	4.46691	1.04475e-07	2.37408e-06
ENSDARG00000074488	ifngr1	680.585	3.89738	1.04764e-07	2.37825e-06
ENSDARG00000004954	grna	857.182	3.97618	1.35361e-07	2.97459e-06
ENSDARG00000099313	naga	859.804	3.56557	1.35664e-07	2.97746e-06
ENSDARG00000068258	lrch4	1843.16	3.81	1.43174e-07	3.13005e-06
ENSDARG00000054632	fli1a	802.045	4.62068	1.66259e-07	3.57902e-06
ENSDARG00000102175	hamp	513.407	6.59292	2.49488e-07	5.09726e-06
ENSDARG00000030472	slc16a5a	481.562	3.32409	2.5175e-07	5.12949e-06
ENSDARG00000076189	ccdc88b	1914.54	4.32172	3.29728e-07	6.5117e-06
ENSDARG00000023053	fam129ab	1307.14	3.69274	3.64502e-07	7.08022e-06
ENSDARG00000018569	tnfrsf1a	1847.82	3.09347	4.84949e-07	9.1586e-06
ENSDARG00000092170	apoc1	3845.36	4.74081	4.963e-07	9.3039e-06
ENSDARG00000011909	itpr2	930.23	2.96469	5.71309e-07	1.05589e-05
ENSDARG00000056615	cybb	1837.44	4.50964	5.86191e-07	1.08183e-05
ENSDARG00000062049	hmha1b	4330.04	3.80162	7.98705e-07	1.40345e-05
ENSDARG00000076487	haao	609.061	5.27108	8.63508e-07	1.51141e-05
ENSDARG00000076586	csf2rb	1389.34	3.43197	9.52564e-07	1.64423e-05
ENSDARG00000019392	stat5a	792.163	3.4701	1.01699e-06	1.73351e-05
ENSDARG00000075614	apoc4	143.772	9.70042	1.02476e-06	1.74341e-05
ENSDARG00000057273	alox5a	273.917	3.25652	1.06017e-06	1.79144e-05
ENSDARG00000098641	nbeal2	2733.2	3.18476	1.13787e-06	1.90271e-05
ENSDARG00000070651	prkcdb	1381.47	3.78826	2.0994e-06	3.22501e-05
ENSDARG00000033735	ncf1	908.361	3.98738	2.82331e-06	4.18542e-05
ENSDARG00000098925	NA	111.751	6.27321	3.31998e-06	4.79045e-05
ENSDARG00000067672	card9	514.519	3.46743	3.48358e-06	4.99937e-05
ENSDARG00000096587	NA	259.383	4.36731	4.07819e-06	5.7535e-05
ENSDARG00000043719	c3a.6	144.1	9.628	4.97819e-06	6.82761e-05
ENSDARG00000002445	prdm1a	424.435	3.79011	5.75391e-06	7.66074e-05
ENSDARG00000060010	iqgap2	722.796	3.39561	6.21956e-06	8.19925e-05
ENSDARG00000077828	slc29a3	255.126	2.78925	6.53361e-06	8.58648e-05
ENSDARG00000079895	ehbp1l1b	1347.28	2.75795	6.60283e-06	8.65765e-05
ENSDARG00000031761	dab2	540.375	5.58651	7.69879e-06	9.8141e-05
ENSDARG00000055713	fmnl1a	3804.73	2.13359	8.47381e-06	0.000106154
ENSDARG00000014680	znf710a	684.769	4.0997	1.10655e-05	0.000133774
ENSDARG00000053568	pstpip1b	243.851	3.2719	1.22649e-05	0.000147088
ENSDARG00000090965	ripk3	447.903	4.12208	2.16083e-05	0.00023905
ENSDARG00000078979	arhgef40	167.575	5.21706	3.21053e-05	0.000338749
ENSDARG00000067711	parvg	939.754	2.98679	3.29976e-05	0.000346698
ENSDARG00000042259	tgfbr1b	414.25	3.48421	3.33662e-05	0.000349917
ENSDARG00000042925	mfng	764.045	2.5597	3.76016e-05	0.000388354
ENSDARG00000021255	arhgap22	292.232	5.24193	3.78767e-05	0.000390621
ENSDARG00000014047	cldn7b	1055.6	5.00485	4.17164e-05	0.000423075
ENSDARG00000026990	klhl6	386.667	4.47826	4.56532e-05	0.000456207
ENSDARG00000041980	calhm6	197.747	5.88935	4.63965e-05	0.000462402
ENSDARG00000015149	wasa	1403.39	2.04918	4.707e-05	0.000468698
ENSDARG00000103276	fcer1g	1391.9	3.46599	5.33306e-05	0.000522929
ENSDARG00000099672	capgb	2411.55	2.9919	5.96776e-05	0.000577844
ENSDARG00000045681	irf5	233.979	3.63327	5.97025e-05	0.000577844
ENSDARG00000061784	arhgap25	1872.5	2.19577	7.63604e-05	0.000710905
ENSDARG00000077385	rgs19	132.047	4.55777	8.9703e-05	0.000815198
ENSDARG00000105403	abcc6b.2	36.5423	5.56645	0.000108206	0.000954407
ENSDARG00000023188	lcp1	1280.36	2.84424	0.000112498	0.000986069
ENSDARG00000052741	card11	595.38	3.55294	0.000122037	0.00105446
ENSDARG00000062483	NA	425.285	4.62457	0.00012779	0.00109742
ENSDARG00000045554	snx20	210.05	5.89597	0.000133488	0.00113551
ENSDARG00000088402	NA	91.2679	7.06823	0.000138292	0.00116709
ENSDARG00000104474	il6r	1641.11	3.99897	0.000140613	0.00118315
ENSDARG00000036074	cebpa	1357.91	2.62597	0.000145888	0.0012202
ENSDARG00000054610	coro1a	4572.45	2.06114	0.000157653	0.0013026
ENSDARG00000060893	col8a2	91.338	3.99172	0.000164203	0.00134732
ENSDARG00000074695	mertka	544.934	3.48031	0.000165467	0.00135368
ENSDARG00000015902	stat6	864.021	2.47637	0.000181233	0.0014583
ENSDARG00000042126	elmo3	209.449	3.59907	0.000198847	0.00157113
ENSDARG00000079967	prkd3	2571.8	2.51922	0.000199299	0.00157341
ENSDARG00000044034	tmem86a	226.135	3.39911	0.000199319	0.00157341
ENSDARG00000039265	arhgap4a	867.524	2.40732	0.000200312	0.00157903
ENSDARG00000058953	abcc4	316.181	2.65052	0.000204804	0.00161105
ENSDARG00000005518	slc5a9	90.4344	8.78976	0.000249177	0.00189253
ENSDARG00000045066	entpd1	854.12	2.46377	0.000260247	0.00196731
ENSDARG00000005414	grapa	154.93	3.07849	0.000296067	0.00219164
ENSDARG00000098801	NA	487.496	3.03487	0.000418615	0.00291233
ENSDARG00000069934	parp4	1607.57	2.89033	0.000427121	0.00295813
ENSDARG00000058160	tnfaip2b	99.4959	9.77211	0.000443986	0.00305049
ENSDARG00000069944	p2ry13	186.929	3.73554	0.000454208	0.00309987
ENSDARG00000054609	slco2b1	1146.3	3.87144	0.000497666	0.00334633
ENSDARG00000079015	brca2	838.101	2.8217	0.000522015	0.00348021
ENSDARG00000100649	tlr1	125.375	6.23187	0.000550657	0.00363356
ENSDARG00000093068	c3b.1	548.299	4.34628	0.000580023	0.00378607
ENSDARG00000060745	pgm5	163.793	6.45426	0.000614622	0.00397268
ENSDARG00000035958	tnni2b.1	41.0288	8.84342	0.000689651	0.00437831
ENSDARG00000061710	map3k8	266.022	3.19707	0.000692055	0.00439233
ENSDARG00000061173	st14a	199.233	3.56821	0.000700886	0.00443769
ENSDARG00000062485	dock11	1946.7	2.51662	0.000769946	0.00480527
ENSDARG00000042221	mthfd1l	177.709	4.20435	0.000805893	0.00497026
ENSDARG00000059741	alpk1	952.394	2.52973	0.000851865	0.00519816
ENSDARG00000088124	adrb2a	2225.41	2.5821	0.0010985	0.00640853
ENSDARG00000098745	tfec	242.347	2.99943	0.00119883	0.00688537
ENSDARG00000061796	rasgrp4	882.407	2.71879	0.00121766	0.00696506
ENSDARG00000030250	dennd2db	61.3523	6.25952	0.00124815	0.00710806
ENSDARG00000074302	gpr183b	200.051	3.49631	0.00124833	0.00710806
ENSDARG00000036442	atp11c	1428.36	2.36241	0.00127956	0.00724355
ENSDARG00000053209	smad6a	341.31	3.68626	0.00134232	0.0075343
ENSDARG00000053476	lipca	21.6027	5.93426	0.0013827	0.00773198
ENSDARG00000103540	gpr132b	190.088	4.54287	0.00140228	0.00782393
ENSDARG00000003344	trpc2b	36.6132	6.74678	0.00140689	0.00784579
ENSDARG00000043475	tagapb	4774.15	2.25754	0.00164341	0.00888691
ENSDARG00000075265	plaua	21.8728	6.39104	0.00185037	0.00975261
ENSDARG00000038713	tep1	746.257	2.89207	0.00223906	0.0113977
ENSDARG00000063701	rreb1a	814	2.63825	0.00229675	0.0116328
ENSDARG00000093750	cd180	338.49	6.02584	0.00241919	0.0121251
ENSDARG00000038278	ptgir	20.0953	5.24212	0.00254962	0.012663
ENSDARG00000009134	hlx1	202.95	3.82057	0.00284706	0.0138736
ENSDARG00000006775	cass4	560.946	2.92585	0.0028504	0.0138868
ENSDARG00000044415	tlr5a	96.3864	4.36804	0.00332748	0.0156513
ENSDARG00000054641	fam46ab	192.216	3.12543	0.00351915	0.0163644
ENSDARG00000010317	gpr183a	1094.74	2.23985	0.00355378	0.0164812
ENSDARG00000015293	fam110a	236.131	4.16599	0.00566282	0.0239718
ENSDARG00000074656	ctss2.1	456.919	2.35442	0.00626306	0.0260081
ENSDARG00000030743	sptlc3	241.983	2.43748	0.00642627	0.0265388
ENSDARG00000101894	stk10	904.816	2.72013	0.00709831	0.0286268
ENSDARG00000019763	acp5a	150.753	4.02805	0.00753806	0.0300426
ENSDARG00000040910	ildr1b	177.145	5.36047	0.00787739	0.0311355
ENSDARG00000001818	c3b.2	341.605	4.29819	0.0089769	0.0344043
ENSDARG00000080020	il13ra1	219.641	2.5395	0.00918957	0.0350022
ENSDARG00000013153	dennd3b	445.358	2.48856	0.00939589	0.0355979
ENSDARG00000034895	tgfb1b	541.943	2.78639	0.0107128	0.0394299
ENSDARG00000039563	loxl3b	337.864	3.46453	0.0111144	0.0406153
ENSDARG00000060860	pstpip1a	218.858	2.81472	0.011331	0.0411899
ENSDARG00000062058	slc12a7b	544.307	2.18906	0.0129729	0.0458929
ENSDARG00000017141	pla2g4ab	19.301	6.21403	0.0131647	0.0464028
ENSDARG00000063313	plbd1	122.402	2.6611	0.0136043	0.0475865

## Sheet: 5dpf
ensembl_id	symbol	baseMean	FC	pvalue	FDR
ENSDARG00000102986	csf1ra	5880.73	7.95248	2.99019e-36	5.56369e-32
ENSDARG00000040080	fli1b	5715.92	4.9477	1.43882e-27	3.62455e-24
ENSDARG00000018688	elk3	2276.06	5.6919	1.98984e-26	3.36911e-23
ENSDARG00000070843	arid3a	5133.63	5.52104	1.05913e-21	7.77083e-19
ENSDARG00000069168	si:dkey-73n10.1	802.987	5.31761	4.30357e-21	2.96018e-18
ENSDARG00000076484	stab1	6069.98	7.10105	2.85101e-20	1.74315e-17
ENSDARG00000052496	hmha1a	3395.33	5.3768	5.26135e-19	2.31615e-16
ENSDARG00000016505	apbb1ip	2040.64	3.97322	9.77746e-16	2.24179e-13
ENSDARG00000059363	tgfbr2a	1054.14	4.77055	2.39176e-15	5.0138e-13
ENSDARG00000055290	mpeg1.1	5490.47	4.96052	3.0299e-15	6.11846e-13
ENSDARG00000052826	runx3	3600.88	5.22131	5.70683e-15	1.07036e-12
ENSDARG00000036308	nod1	1904.81	7.42533	1.3158e-14	2.3508e-12
ENSDARG00000075833	lyve1a	688.642	6.24374	1.75648e-14	3.0684e-12
ENSDARG00000069958	sh2b3	2051.72	4.77109	2.39452e-14	4.02335e-12
ENSDARG00000005789	enpp1	1769.34	4.14538	5.06124e-14	7.90092e-12
ENSDARG00000055226	slc7a7	1644.93	5.90387	6.9039e-14	1.02677e-11
ENSDARG00000077410	myo9b	2183.91	4.93161	8.51699e-14	1.22528e-11
ENSDARG00000076594	pcdh12	1315.43	12.4164	8.96626e-14	1.28154e-11
ENSDARG00000091692	havcr2	242.397	5.4711	1.10751e-13	1.54287e-11
ENSDARG00000098641	nbeal2	2733.2	4.79111	2.43763e-13	3.1377e-11
ENSDARG00000024546	pla2g4aa	199.066	5.75609	3.28414e-13	4.08403e-11
ENSDARG00000079895	ehbp1l1b	1347.28	4.44639	3.64478e-13	4.50704e-11
ENSDARG00000054975	cxcr2	46.757	20.8835	5.66199e-13	6.60199e-11
ENSDARG00000073675	NA	627.309	8.40771	6.06071e-13	6.98441e-11
ENSDARG00000099690	vaspa	2407.23	4.90994	8.78889e-13	9.6245e-11
ENSDARG00000053624	csf1rb	3928.75	3.82432	9.65463e-13	1.03835e-10
ENSDARG00000077120	arid5a	1211.62	5.19512	2.48216e-12	2.44993e-10
ENSDARG00000070121	rhoh	1198.63	6.05969	1.30637e-11	1.06894e-09
ENSDARG00000068258	lrch4	1843.16	4.89205	1.41769e-11	1.15147e-09
ENSDARG00000077618	rin3	1188.95	4.65777	1.43117e-11	1.15814e-09
ENSDARG00000062049	hmha1b	4330.04	5.138	2.53842e-11	1.91347e-09
ENSDARG00000061985	rbm47	3389.44	4.96326	3.70803e-11	2.70257e-09
ENSDARG00000025081	grnb	1713.49	4.30115	3.83721e-11	2.78749e-09
ENSDARG00000000767	spi1b	3530.96	3.86778	1.24026e-10	7.91285e-09
ENSDARG00000059294	marco	595.387	6.58664	2.24457e-10	1.34253e-08
ENSDARG00000088222	fam78ab	661.633	5.11272	3.75034e-10	2.07931e-08
ENSDARG00000079967	prkd3	2571.8	4.11601	1.20947e-09	5.87674e-08
ENSDARG00000015149	wasa	1403.39	3.04438	1.4595e-09	6.93846e-08
ENSDARG00000074283	inpp5d	3231.91	3.68972	2.16541e-09	9.80719e-08
ENSDARG00000076870	piezo1	536.159	4.1274	2.75674e-09	1.20156e-07
ENSDARG00000038822	mrc1b	2780.89	5.27473	3.68904e-09	1.53787e-07
ENSDARG00000042722	blnk	1017.97	3.67913	5.11902e-09	2.02652e-07
ENSDARG00000055713	fmnl1a	3804.73	2.75946	8.4466e-09	3.09348e-07
ENSDARG00000019392	stat5a	792.163	4.05786	1.0864e-08	3.81383e-07
ENSDARG00000103057	zfhx3	5659.06	2.76574	1.111e-08	3.894e-07
ENSDARG00000017105	vaspb	1233.28	3.15374	1.2794e-08	4.37961e-07
ENSDARG00000102762	pik3r5	986.016	3.88418	1.43228e-08	4.79846e-07
ENSDARG00000099186	slc1a5	832.301	3.21025	1.4829e-08	4.96049e-07
ENSDARG00000044318	itgb7	1981.34	3.37677	1.59498e-08	5.28721e-07
ENSDARG00000086778	si:ch211-79m20.1	2422.34	3.85332	1.88667e-08	6.09801e-07
ENSDARG00000046148	tnfaip8l2b	693.636	4.24063	2.02116e-08	6.45685e-07
ENSDARG00000069114	unc93b1	373.337	5.35428	2.72942e-08	8.2741e-07
ENSDARG00000067672	card9	514.519	4.11353	3.68536e-08	1.07512e-06
ENSDARG00000055955	lcp2a	1090.55	3.13507	4.05108e-08	1.17195e-06
ENSDARG00000102100	mrc1a	2825.73	5.63145	4.72401e-08	1.32459e-06
ENSDARG00000071251	ppp1r18	897.509	3.7064	4.95549e-08	1.3807e-06
ENSDARG00000044694	fybb	3558.34	3.37234	5.60341e-08	1.52456e-06
ENSDARG00000078734	myo1f	2106.05	3.49169	5.70109e-08	1.54731e-06
ENSDARG00000038754	plk3	4605.49	2.82069	7.07207e-08	1.862e-06
ENSDARG00000062483	NA	425.285	6.4754	8.07296e-08	2.10788e-06
ENSDARG00000016939	itgb2	2659.76	2.6142	1.15137e-07	2.819e-06
ENSDARG00000045959	csf3r	938.693	5.59515	1.16334e-07	2.84197e-06
ENSDARG00000037408	tbc1d10c	3704.01	4.89086	1.44862e-07	3.43225e-06
ENSDARG00000023053	fam129ab	1307.14	3.78006	1.92569e-07	4.43372e-06
ENSDARG00000042561	lpar2b	746.038	5.71524	2.10916e-07	4.81084e-06
ENSDARG00000031761	dab2	540.375	6.46806	2.22437e-07	5.03709e-06
ENSDARG00000098925	NA	111.751	6.96556	2.41748e-07	5.42417e-06
ENSDARG00000054632	fli1a	802.045	4.55482	2.48824e-07	5.54338e-06
ENSDARG00000067797	spi1a	1346.91	3.59502	3.22855e-07	6.96703e-06
ENSDARG00000019507	mcm5	1312.51	3.07966	3.41793e-07	7.30409e-06
ENSDARG00000027310	lsp1	1144.13	4.19007	3.77241e-07	7.96112e-06
ENSDARG00000013771	ctss2.2	1215.93	4.57983	4.4024e-07	9.10782e-06
ENSDARG00000030472	slc16a5a	481.562	3.24148	4.99522e-07	1.02184e-05
ENSDARG00000089933	rasal3	3921.48	3.81129	5.1701e-07	1.05078e-05
ENSDARG00000042259	tgfbr1b	414.25	4.17814	6.48841e-07	1.27972e-05
ENSDARG00000027529	hmox1a	1224.92	3.02443	6.5643e-07	1.29006e-05
ENSDARG00000074488	ifngr1	680.585	3.64071	6.80705e-07	1.33301e-05
ENSDARG00000078249	unc13d	827.36	3.24165	7.80272e-07	1.49344e-05
ENSDARG00000076189	ccdc88b	1914.54	4.18114	7.84753e-07	1.49941e-05
ENSDARG00000057273	alox5a	273.917	3.26124	1.03317e-06	1.90303e-05
ENSDARG00000010255	bin2b	1586.49	3.33351	1.08446e-06	1.98858e-05
ENSDARG00000040178	havcr1	3445.73	4.44773	1.22448e-06	2.20377e-05
ENSDARG00000075818	dok2	834.228	3.06447	1.30135e-06	2.32124e-05
ENSDARG00000015293	fam110a	236.131	7.26153	1.38454e-06	2.43996e-05
ENSDARG00000042652	rreb1b	894.926	3.13348	1.40667e-06	2.47499e-05
ENSDARG00000026350	wasb	1735.31	3.00131	1.43079e-06	2.51419e-05
ENSDARG00000070668	cd4-1	446.833	3.57386	2.76154e-06	4.48253e-05
ENSDARG00000013539	ikzf1	1259.33	3.00402	3.56183e-06	5.57209e-05
ENSDARG00000061784	arhgap25	1872.5	2.55827	4.05723e-06	6.25376e-05
ENSDARG00000004372	fmnl3	600.506	3.0607	4.23303e-06	6.49743e-05
ENSDARG00000021895	disc1	1122.8	2.77284	4.37862e-06	6.67898e-05
ENSDARG00000016319	c9	1433.17	8.40434	4.77636e-06	7.22063e-05
ENSDARG00000031715	lyn	2035.23	2.79974	5.97353e-06	8.68451e-05
ENSDARG00000059741	alpk1	952.394	3.42699	6.21575e-06	8.99859e-05
ENSDARG00000098700	il1b	900.237	3.20654	7.0568e-06	0.000100146
ENSDARG00000006308	ptpn18	459.142	2.83853	7.08788e-06	0.000100458
ENSDARG00000006353	itga5	645.843	4.02275	8.00523e-06	0.000111662
ENSDARG00000032631	ltb4r	357.787	3.72752	8.14349e-06	0.000112876
ENSDARG00000007711	rab3il1	1094.34	4.00911	8.61417e-06	0.000118578
ENSDARG00000004954	grna	857.182	3.34581	9.22157e-06	0.000125371
ENSDARG00000009134	hlx1	202.95	5.66386	9.52635e-06	0.000128799
ENSDARG00000039265	arhgap4a	867.524	2.86164	9.84878e-06	0.000132507
ENSDARG00000008186	syk	3622.41	2.39355	1.26339e-05	0.000164255
ENSDARG00000002445	prdm1a	424.435	3.58915	1.76231e-05	0.000217922
ENSDARG00000053010	lpcat2	1122.96	2.96583	1.76376e-05	0.000217936
ENSDARG00000030250	dennd2db	61.3523	8.23298	2.12758e-05	0.000256463
ENSDARG00000105403	abcc6b.2	36.5423	6.10736	2.15442e-05	0.000259336
ENSDARG00000096587	NA	259.383	4.01955	2.25199e-05	0.000268566
ENSDARG00000104474	il6r	1641.11	4.43604	2.40875e-05	0.000283221
ENSDARG00000090965	ripk3	447.903	4.05539	2.93812e-05	0.000334907
ENSDARG00000103276	fcer1g	1391.9	3.57664	3.05476e-05	0.000345594
ENSDARG00000098801	NA	487.496	3.57791	3.18899e-05	0.000358302
ENSDARG00000070606	ikbke	751.267	3.10438	3.27975e-05	0.000367195
ENSDARG00000042496	parp12a	905.217	2.50062	3.66772e-05	0.000401842
ENSDARG00000090851	ciita	533.077	4.55439	3.77738e-05	0.000411196
ENSDARG00000090286	serpina1	803.779	7.81519	4.08074e-05	0.000437725
ENSDARG00000071491	nrros	2020.91	2.91241	4.27763e-05	0.000454635
ENSDARG00000044345	cyfip1	3265.37	2.4297	4.65478e-05	0.000485949
ENSDARG00000001558	kifc1	759.377	3.01191	6.02393e-05	0.000598073
ENSDARG00000068858	il2rga	1077.44	3.10638	6.69836e-05	0.000654987
ENSDARG00000079015	brca2	838.101	3.22347	7.39712e-05	0.000712863
ENSDARG00000052741	card11	595.38	3.64348	8.16742e-05	0.00077355
ENSDARG00000003344	trpc2b	36.6132	8.27108	8.95508e-05	0.000836631
ENSDARG00000034541	tgfbr2b	219.774	2.90872	9.58325e-05	0.000885546
ENSDARG00000020759	elf1	2251.18	2.13849	9.88868e-05	0.000908051
ENSDARG00000105584	slc8b1	415.804	2.91428	0.000130115	0.00113649
ENSDARG00000055225	dock8	4831.63	2.14906	0.000133584	0.00115898
ENSDARG00000016154	zfp36l1a	4948.21	2.06324	0.000139606	0.00120221
ENSDARG00000015902	stat6	864.021	2.50736	0.00015059	0.00127535
ENSDARG00000094273	NA	164.406	5.13208	0.000158508	0.00133216
ENSDARG00000042563	mis18bp1	279.202	2.53502	0.000170208	0.00141697
ENSDARG00000060978	atp2a3	2947.43	2.50684	0.000183024	0.00150939
ENSDARG00000011615	mybpc3	123.656	6.58833	0.000205419	0.00166231
ENSDARG00000054610	coro1a	4572.45	2.01542	0.000220181	0.00176257
ENSDARG00000105142	tcirg1b	3248.18	2.22532	0.000242339	0.00190505
ENSDARG00000043249	irf1b	4981.88	2.91641	0.000291232	0.0022135
ENSDARG00000027777	tnfaip3	518.491	2.65807	0.000294486	0.00223484
ENSDARG00000015003	arhgap4b	2817.79	2.45954	0.000297104	0.00225036
ENSDARG00000103540	gpr132b	190.088	5.14092	0.000300483	0.00227049
ENSDARG00000078979	arhgef40	167.575	4.51686	0.000320496	0.00239
ENSDARG00000055588	stat5b	937.272	2.3986	0.000339606	0.00250421
ENSDARG00000093750	cd180	338.49	7.0481	0.00038739	0.00278473
ENSDARG00000074302	gpr183b	200.051	3.82568	0.000413315	0.00294036
ENSDARG00000070651	prkcdb	1381.47	2.81079	0.000433345	0.00306112
ENSDARG00000043475	tagapb	4774.15	2.51995	0.000441466	0.00310848
ENSDARG00000094901	abcc6b.2	63.8547	8.01391	0.000495198	0.00341901
ENSDARG00000005518	slc5a9	90.4344	8.35916	0.000495881	0.00342265
ENSDARG00000070165	tnfrsf1b	869.573	2.87701	0.00049782	0.00343388
ENSDARG00000104255	arhgap27	1017.54	2.67335	0.00050622	0.00348092
ENSDARG00000014047	cldn7b	1055.6	4.24078	0.000516846	0.00353961
ENSDARG00000041980	calhm6	197.747	5.01344	0.000527849	0.00360487
ENSDARG00000056407	irf8	849.823	2.88625	0.00053318	0.00363451
ENSDARG00000060070	adcy7	1718.93	2.41879	0.000581622	0.00390307
ENSDARG00000076448	serpinf2a	168.12	6.29267	0.000591668	0.00395481
ENSDARG00000053476	lipca	21.6027	6.35666	0.000612859	0.00406501
ENSDARG00000062058	slc12a7b	544.307	3.01463	0.000621637	0.00411143
ENSDARG00000058953	abcc4	316.181	2.41276	0.000730132	0.00469304
ENSDARG00000023188	lcp1	1280.36	2.48477	0.000743061	0.00475451
ENSDARG00000040812	ncf4	398.694	2.83427	0.000748279	0.00478373
ENSDARG00000026990	klhl6	386.667	3.62809	0.000962007	0.00589427
ENSDARG00000079123	ikbkb	332.794	2.82445	0.00108476	0.00649
ENSDARG00000069945	p2ry12	250.416	4.94153	0.00123752	0.00719849
ENSDARG00000021255	arhgap22	292.232	4.10896	0.00124585	0.00724313
ENSDARG00000076586	csf2rb	1389.34	2.24876	0.00132542	0.00763656
ENSDARG00000061941	trpv4	360.53	4.70494	0.00150131	0.00840633
ENSDARG00000102349	cep55l	310.535	3.57844	0.00163771	0.00898945
ENSDARG00000062485	dock11	1946.7	2.35623	0.00163952	0.00899486
ENSDARG00000060745	pgm5	163.793	5.92299	0.00167416	0.00915528
ENSDARG00000036074	cebpa	1357.91	2.17064	0.00169616	0.00925028
ENSDARG00000100649	tlr1	125.375	5.65	0.00173973	0.00944344
ENSDARG00000038095	socs1a	605.019	2.6236	0.00177812	0.00961157
ENSDARG00000014680	znf710a	684.769	2.9125	0.00180016	0.00972111
ENSDARG00000099672	capgb	2411.55	2.31867	0.00186929	0.010011
ENSDARG00000073996	prickle3	62.4474	3.84316	0.00210322	0.011026
ENSDARG00000088402	NA	91.2679	5.70387	0.00212475	0.0111273
ENSDARG00000077285	scarf1	92.0412	3.24006	0.00218683	0.0114008
ENSDARG00000095908	sat1a.2	278.218	2.65653	0.00225241	0.0116681
ENSDARG00000054543	samsn1a	1459.64	2.23437	0.00236593	0.012139
ENSDARG00000101482	hk2	298.784	3.11701	0.00245784	0.0125375
ENSDARG00000078520	zgc:113921	227.091	2.6813	0.00261219	0.0131995
ENSDARG00000056615	cybb	1837.44	2.70536	0.00273403	0.0136832
ENSDARG00000098946	pald1a	939.872	2.26717	0.00304677	0.014916
ENSDARG00000061383	serpinf2b	1598.14	5.34394	0.00312561	0.0152073
ENSDARG00000076554	cdkn1a	258.273	3.70462	0.00320604	0.0155294
ENSDARG00000101894	stk10	904.816	2.96773	0.00331225	0.0159567
ENSDARG00000067711	parvg	939.754	2.10332	0.00347148	0.0165667
ENSDARG00000076306	loxl3a	53.4945	2.77766	0.00453759	0.0205002
ENSDARG00000057633	cxcr4a	70.0103	2.4908	0.00473731	0.0212542
ENSDARG00000090890	cmklr1	696.987	2.98333	0.00474689	0.0212711
ENSDARG00000060010	iqgap2	722.796	2.12217	0.0047654	0.0213411
ENSDARG00000042055	fam129aa	77.2295	3.05245	0.00482462	0.02156
ENSDARG00000042221	mthfd1l	177.709	3.53461	0.00486642	0.0217095
ENSDARG00000029995	tnni2b.2	16.4003	7.33671	0.00527166	0.0229999
ENSDARG00000012247	def6a	904.641	2.34825	0.00533004	0.0231986
ENSDARG00000057353	ehbp1l1a	1008.73	2.08993	0.00620058	0.0260162
ENSDARG00000075614	apoc4	143.772	5.4283	0.00648485	0.0269165
ENSDARG00000074060	map3k14a	1370.23	2.32629	0.00694573	0.0285602
ENSDARG00000069944	p2ry13	186.929	2.86759	0.00716177	0.0291868
ENSDARG00000016065	tlr3	80.3858	3.45446	0.00770056	0.0308625
ENSDARG00000101334	ctsc	3036.57	2.05445	0.00778013	0.0311258
ENSDARG00000077385	rgs19	132.047	3.06972	0.00845702	0.0332169
ENSDARG00000045554	snx20	210.05	4.05889	0.00858103	0.033582
ENSDARG00000070404	fam212ab	159.555	4.03228	0.00910138	0.0351272
ENSDARG00000041546	gypc	200.768	3.42564	0.00923283	0.0355282
ENSDARG00000006775	cass4	560.946	2.4929	0.0110392	0.0408306
ENSDARG00000044039	stx11a	186.754	2.15991	0.0121835	0.0440492
ENSDARG00000045681	irf5	233.979	2.26651	0.0123956	0.0446034
ENSDARG00000045574	lrmp	217.83	2.97573	0.0129982	0.0461532
ENSDARG00000033735	ncf1	908.361	2.09865	0.013777	0.0482712

## Sheet: 7dpf
ensembl_id	symbol	baseMean	FC	pvalue	FDR	GO_term
ENSDARG00000102986	csf1ra	5880.73	7.81898	4.22449e-35	9.29853e-31	response to stimulus, metabolic process, immune sytem process, developmental process, locomotion
ENSDARG00000040080	fli1b	5715.92	4.85603	1.28675e-26	3.14696e-23	metabolic process, developmental process
ENSDARG00000055290	mpeg1.1	5490.47	6.23545	3.43288e-23	2.28973e-20	response to stimulus
ENSDARG00000077120	arid5a	1211.62	7.34396	3.87029e-23	2.50556e-20	metabolic process
ENSDARG00000018688	elk3	2276.06	5.28818	4.9564e-23	3.11701e-20	metabolic process
ENSDARG00000052496	hmha1a	3395.33	5.74832	1.69088e-21	8.27066e-19
ENSDARG00000016505	apbb1ip	2040.64	4.49572	1.01868e-19	4.15225e-17
ENSDARG00000015149	wasa	1403.39	4.54012	1.78095e-19	6.89542e-17	developmental process
ENSDARG00000070843	arid3a	5133.63	5.18769	2.40667e-19	8.82888e-17
ENSDARG00000069168	si:dkey-73n10.1	802.987	5.01194	6.54077e-19	2.18412e-16
ENSDARG00000069958	sh2b3	2051.72	5.43252	3.74406e-18	1.07027e-15	immune sytem process, developmental process
ENSDARG00000098641	nbeal2	2733.2	5.55824	1.9721e-17	4.98942e-15	immune sytem process, developmental process
ENSDARG00000052826	runx3	3600.88	5.5606	8.94412e-17	2.00887e-14	metabolic process, immune sytem process, developmental process
ENSDARG00000076484	stab1	6069.98	6.35583	1.50622e-16	3.31535e-14
ENSDARG00000099690	vaspa	2407.23	5.57038	5.04747e-16	1.01926e-13
ENSDARG00000059363	tgfbr2a	1054.14	4.84223	9.08814e-16	1.72448e-13	metabolic process
ENSDARG00000078734	myo1f	2106.05	5.02147	5.77403e-15	9.14332e-13
ENSDARG00000061784	arhgap25	1872.5	4.30149	9.02496e-15	1.36999e-12
ENSDARG00000055226	slc7a7	1644.93	5.97278	3.52317e-14	4.6999e-12	metabolic process, immune sytem process, developmental process
ENSDARG00000000767	spi1b	3530.96	4.43992	1.50328e-13	1.74151e-11	metabolic process, immune sytem process, developmental process, biological regulation
ENSDARG00000079895	ehbp1l1b	1347.28	4.47039	2.71932e-13	3.02298e-11
ENSDARG00000076594	pcdh12	1315.43	12.0513	4.62044e-13	4.88944e-11
ENSDARG00000068258	lrch4	1843.16	5.23366	4.89243e-13	5.07164e-11
ENSDARG00000023053	fam129ab	1307.14	5.223	6.19681e-13	6.36689e-11
ENSDARG00000070121	rhoh	1198.63	6.42987	6.88335e-13	6.92133e-11	developmental process
ENSDARG00000077410	myo9b	2183.91	4.73173	8.09368e-13	8.06108e-11
ENSDARG00000054975	cxcr2	46.757	20.6158	1.11651e-12	1.05474e-10
ENSDARG00000059294	marco	595.387	7.38227	1.13808e-12	1.07053e-10	response to stimulus
ENSDARG00000071437	NA	3882.12	2.59944	2.24443e-12	1.98403e-10
ENSDARG00000073675	NA	627.309	8.17433	2.57575e-12	2.25236e-10
ENSDARG00000055713	fmnl1a	3804.73	3.32494	3.91504e-12	3.26244e-10	developmental process
ENSDARG00000062049	hmha1b	4330.04	5.33949	4.12468e-12	3.40031e-10
ENSDARG00000021982	sh3bp2	1175.21	3.92021	4.57486e-12	3.72953e-10
ENSDARG00000088222	fam78ab	661.633	5.55277	1.01474e-11	7.44513e-10
ENSDARG00000079967	prkd3	2571.8	4.58449	1.27663e-11	9.00641e-10	metabolic process
ENSDARG00000076189	ccdc88b	1914.54	5.62861	2.92868e-11	1.8685e-09
ENSDARG00000038754	plk3	4605.49	3.47891	2.983e-11	1.89765e-09	metabolic process
ENSDARG00000036308	nod1	1904.81	6.38445	3.50288e-11	2.17188e-09	response to stimulus
ENSDARG00000038822	mrc1b	2780.89	5.91779	3.66178e-11	2.26403e-09
ENSDARG00000069114	unc93b1	373.337	6.32741	4.97651e-11	2.93667e-09	response to stimulus, immune sytem process
ENSDARG00000044694	fybb	3558.34	4.07226	5.42336e-11	3.13317e-09	immune sytem process
ENSDARG00000061985	rbm47	3389.44	4.91628	5.64913e-11	3.24656e-09	metabolic process, developmental process
ENSDARG00000099186	slc1a5	832.301	3.68938	7.45059e-11	4.15177e-09
ENSDARG00000027529	hmox1a	1224.92	3.94537	8.47938e-11	4.64278e-09	response to stimulus, metabolic process, biological regulation
ENSDARG00000074283	inpp5d	3231.91	3.9558	1.39188e-10	7.19172e-09	metabolic process, immune sytem process, locomotion
ENSDARG00000069934	parp4	1607.57	5.18475	2.60516e-10	1.25201e-08
ENSDARG00000005789	enpp1	1769.34	3.44696	3.8786e-10	1.78229e-08	immune sytem process, developmental process, biological regulation
ENSDARG00000016939	itgb2	2659.76	3.05675	5.674e-10	2.49781e-08	locomotion, biological adhesion
ENSDARG00000043249	irf1b	4981.88	4.98397	5.93896e-10	2.58856e-08	response to stimulus, metabolic process, immune sytem process, biological regulation
ENSDARG00000019392	stat5a	792.163	4.36258	7.90776e-10	3.30879e-08	metabolic process, immune sytem process, developmental process, biological regulation
ENSDARG00000102908	il16	2100.65	3.2758	8.05226e-10	3.35679e-08
ENSDARG00000044318	itgb7	1981.34	3.66978	8.15524e-10	3.39329e-08	locomotion, biological adhesion
ENSDARG00000067672	card9	514.519	4.56994	9.49539e-10	3.86327e-08
ENSDARG00000053624	csf1rb	3928.75	3.27863	9.55508e-10	3.88038e-08	metabolic process, developmental process
ENSDARG00000025081	grnb	1713.49	3.97817	9.7399e-10	3.94816e-08	developmental process, growth
ENSDARG00000042496	parp12a	905.217	3.66904	1.35823e-09	5.29135e-08
ENSDARG00000091692	havcr2	242.397	4.44181	1.70913e-09	6.48617e-08
ENSDARG00000026350	wasb	1735.31	3.71031	2.51696e-09	8.96453e-08	immune sytem process, developmental process, locomotion
ENSDARG00000045959	csf3r	938.693	6.24316	3.34649e-09	1.15536e-07	immune sytem process, developmental process
ENSDARG00000002445	prdm1a	424.435	4.93047	3.59768e-09	1.22451e-07	metabolic process, developmental process
ENSDARG00000071251	ppp1r18	897.509	3.98927	4.3603e-09	1.45416e-07
ENSDARG00000013539	ikzf1	1259.33	3.75858	6.59602e-09	2.08001e-07	metabolic process, immune sytem process, developmental process
ENSDARG00000099672	capgb	2411.55	4.32219	6.65705e-09	2.09326e-07
ENSDARG00000055955	lcp2a	1090.55	3.29762	7.75286e-09	2.40011e-07
ENSDARG00000104474	il6r	1641.11	6.05669	8.07686e-09	2.48646e-07
ENSDARG00000046148	tnfaip8l2b	693.636	4.35093	8.58032e-09	2.61581e-07	response to stimulus, immune sytem process, biological adhesion
ENSDARG00000007711	rab3il1	1094.34	5.18006	8.88749e-09	2.70197e-07
ENSDARG00000008186	syk	3622.41	3.14091	1.00279e-08	2.9949e-07	response to stimulus, metabolic process, immune sytem process, developmental process, locomotion, biological adhesion
ENSDARG00000067797	spi1a	1346.91	4.02851	1.02459e-08	3.04761e-07	metabolic process, immune sytem process, developmental process
ENSDARG00000098700	il1b	900.237	4.08078	1.07176e-08	3.16226e-07	response to stimulus, immune sytem process, developmental process, locomotion, growth
ENSDARG00000040178	havcr1	3445.73	5.23178	1.14641e-08	3.35109e-07
ENSDARG00000037408	tbc1d10c	3704.01	5.29909	1.21197e-08	3.5231e-07
ENSDARG00000075818	dok2	834.228	3.59333	1.37845e-08	3.89988e-07
ENSDARG00000105584	slc8b1	415.804	4.31416	1.41282e-08	3.98688e-07
ENSDARG00000019507	mcm5	1312.51	3.37269	2.34314e-08	6.26669e-07	metabolic process, developmental process
ENSDARG00000016154	zfp36l1a	4948.21	3.02047	2.453e-08	6.52879e-07	metabolic process
ENSDARG00000055225	dock8	4831.63	3.12663	2.72873e-08	7.18446e-07
ENSDARG00000043475	tagapb	4774.15	3.97718	2.91405e-08	7.59967e-07
ENSDARG00000089933	rasal3	3921.48	4.16488	4.11772e-08	1.02878e-06
ENSDARG00000032631	ltb4r	357.787	4.5006	7.01465e-08	1.6531e-06	developmental process
ENSDARG00000006308	ptpn18	459.142	3.40045	7.34429e-08	1.72157e-06	metabolic process
ENSDARG00000030472	slc16a5a	481.562	3.46385	7.75725e-08	1.79921e-06
ENSDARG00000054610	coro1a	4572.45	2.91811	8.79327e-08	2.01509e-06	developmental process
ENSDARG00000020759	elf1	2251.18	2.90954	1.17101e-07	2.60091e-06
ENSDARG00000013771	ctss2.2	1215.93	4.78838	1.2848e-07	2.82515e-06	metabolic process
ENSDARG00000086778	si:ch211-79m20.1	2422.34	3.5849	1.69213e-07	3.57785e-06	response to stimulus, metabolic process, developmental process, locomotion, growth
ENSDARG00000074488	ifngr1	680.585	3.82859	1.75311e-07	3.68556e-06	immune sytem process, developmental process, biological adhesion
ENSDARG00000102762	pik3r5	986.016	3.57714	1.77953e-07	3.73397e-06	metabolic process
ENSDARG00000024546	pla2g4aa	199.066	4.11556	2.02981e-07	4.17163e-06	response to stimulus, metabolic process, developmental process
ENSDARG00000052741	card11	595.38	4.74725	2.82796e-07	5.54286e-06	metabolic process
ENSDARG00000077618	rin3	1188.95	3.53795	2.91019e-07	5.67372e-06
ENSDARG00000096587	NA	259.383	4.80939	3.89365e-07	7.38184e-06
ENSDARG00000010255	bin2b	1586.49	3.46705	3.95168e-07	7.47255e-06
ENSDARG00000031715	lyn	2035.23	3.09811	5.4305e-07	9.87042e-06	response to stimulus, metabolic process, immune sytem process, locomotion
ENSDARG00000021895	disc1	1122.8	3.00244	6.55704e-07	1.16299e-05	response to stimulus, developmental process, locomotion
ENSDARG00000058647	hck	3028.65	2.61109	1.0473e-06	1.73193e-05	response to stimulus, metabolic process, immune sytem process
ENSDARG00000070165	tnfrsf1b	869.573	4.01843	1.13953e-06	1.85931e-05	immune sytem process, developmental process
ENSDARG00000009134	hlx1	202.95	6.19411	1.27764e-06	2.05988e-05
ENSDARG00000075614	apoc4	143.772	9.59718	1.33473e-06	2.13975e-05
ENSDARG00000023188	lcp1	1280.36	3.5556	1.37818e-06	2.19031e-05
ENSDARG00000033735	ncf1	908.361	4.10661	1.41278e-06	2.23878e-05	response to stimulus
ENSDARG00000093750	cd180	338.49	9.55405	1.49621e-06	2.34901e-05	response to stimulus, immune sytem process
ENSDARG00000098925	NA	111.751	6.40046	2.09839e-06	3.10819e-05
ENSDARG00000038095	socs1a	605.019	3.92185	2.96672e-06	4.16723e-05	response to stimulus, metabolic process, immune sytem process, developmental process
ENSDARG00000042722	blnk	1017.97	2.93127	3.25797e-06	4.52722e-05
ENSDARG00000053010	lpcat2	1122.96	3.20135	3.58056e-06	4.90129e-05	metabolic process
ENSDARG00000071491	nrros	2020.91	3.29489	3.66092e-06	4.99879e-05	response to stimulus, immune sytem process
ENSDARG00000075592	tnfaip8l2a	1186.48	2.69046	3.80809e-06	5.17088e-05	response to stimulus, immune sytem process, biological adhesion
ENSDARG00000056407	irf8	849.823	3.84276	3.96473e-06	5.34527e-05	metabolic process, immune sytem process, developmental process
ENSDARG00000044345	cyfip1	3265.37	2.73042	4.72156e-06	6.23433e-05	metabolic process, developmental process, locomotion, growth
ENSDARG00000017105	vaspb	1233.28	2.53589	4.80759e-06	6.34031e-05
ENSDARG00000103057	zfhx3	5659.06	2.19151	5.99859e-06	7.68148e-05	metabolic process
ENSDARG00000103276	fcer1g	1391.9	3.87662	6.20458e-06	7.90787e-05
ENSDARG00000027777	tnfaip3	518.491	3.31188	6.41787e-06	8.13263e-05	metabolic process, developmental process, locomotion
ENSDARG00000068763	plcg2	1828.29	2.37759	6.4973e-06	8.21909e-05	metabolic process
ENSDARG00000015902	stat6	864.021	2.97297	6.96006e-06	8.67976e-05	metabolic process
ENSDARG00000056615	cybb	1837.44	4.02765	8.13752e-06	9.91777e-05
ENSDARG00000042652	rreb1b	894.926	2.88696	8.81788e-06	0.000106351	metabolic process, developmental process
ENSDARG00000090965	ripk3	447.903	4.27867	1.03958e-05	0.000123755	metabolic process
ENSDARG00000053702	il2rgb	250.842	4.64845	1.04373e-05	0.000124114
ENSDARG00000062349	arhgap15	455.027	2.90197	1.15824e-05	0.000135318
ENSDARG00000068858	il2rga	1077.44	3.40565	1.23585e-05	0.0001437	immune sytem process, developmental process
ENSDARG00000078249	unc13d	827.36	2.86003	1.31065e-05	0.000151278
ENSDARG00000042563	mis18bp1	279.202	2.90884	1.58775e-05	0.000178397
ENSDARG00000030250	dennd2db	61.3523	8.35114	1.61374e-05	0.000180763
ENSDARG00000026990	klhl6	386.667	4.69234	1.94043e-05	0.000212175	immune sytem process, developmental process
ENSDARG00000012247	def6a	904.641	3.59504	1.98191e-05	0.000216495	developmental process, locomotion
ENSDARG00000062483	NA	425.285	5.09221	2.46179e-05	0.000259887
ENSDARG00000075833	lyve1a	688.642	3.43963	2.48564e-05	0.000262028	developmental process, biological adhesion
ENSDARG00000054543	samsn1a	1459.64	3.09433	2.54013e-05	0.00026675	metabolic process, immune sytem process
ENSDARG00000042561	lpar2b	746.038	4.58795	3.10864e-05	0.00031552	developmental process
ENSDARG00000043081	ctsz	2874.44	2.81602	3.13651e-05	0.000317123	metabolic process, developmental process
ENSDARG00000011909	itpr2	930.23	2.45837	3.39033e-05	0.000338841	biological regulation
ENSDARG00000057273	alox5a	273.917	2.73418	4.24738e-05	0.000410219	metabolic process
ENSDARG00000098801	NA	487.496	3.48226	5.15723e-05	0.000483457
ENSDARG00000015003	arhgap4b	2817.79	2.75113	5.19073e-05	0.000485152	locomotion
ENSDARG00000070606	ikbke	751.267	3.01205	5.58658e-05	0.000514934	metabolic process
ENSDARG00000074302	gpr183b	200.051	4.34941	5.91127e-05	0.000540337
ENSDARG00000102100	mrc1a	2825.73	4.12881	6.23487e-05	0.000564989
ENSDARG00000088402	NA	91.2679	7.3705	7.06216e-05	0.000628316
ENSDARG00000059741	alpk1	952.394	2.99312	7.92956e-05	0.000696201	metabolic process
ENSDARG00000004372	fmnl3	600.506	2.61654	8.43839e-05	0.000732115	developmental process, locomotion
ENSDARG00000070668	cd4-1	446.833	2.98812	8.89972e-05	0.000763871	immune sytem process
ENSDARG00000060070	adcy7	1718.93	2.75039	9.15742e-05	0.000780861	metabolic process
ENSDARG00000039265	arhgap4a	867.524	2.52657	9.51817e-05	0.000808585	locomotion
ENSDARG00000101334	ctsc	3036.57	2.93991	0.000139271	0.00110628	metabolic process
ENSDARG00000013153	dennd3b	445.358	3.63029	0.000150801	0.00118216	developmental process
ENSDARG00000058953	abcc4	316.181	2.69105	0.000163859	0.00126373
ENSDARG00000040812	ncf4	398.694	3.15992	0.00016992	0.00130181
ENSDARG00000069006	tle3b	1595.39	2.72136	0.000170908	0.00130802	metabolic process, immune sytem process, developmental process
ENSDARG00000042259	tgfbr1b	414.25	3.14751	0.000179015	0.00136013	metabolic process, developmental process
ENSDARG00000061941	trpv4	360.53	5.54353	0.00018207	0.00137574	response to stimulus, developmental process, biological regulation
ENSDARG00000074060	map3k14a	1370.23	3.22289	0.00018375	0.00138416	metabolic process
ENSDARG00000070651	prkcdb	1381.47	2.97345	0.00019706	0.00146141	metabolic process
ENSDARG00000077385	rgs19	132.047	4.32812	0.000200463	0.00148216
ENSDARG00000010317	gpr183a	1094.74	2.85089	0.000206627	0.00151855	metabolic process, immune sytem process, developmental process, locomotion, biological regulation, biological adhesion
ENSDARG00000079015	brca2	838.101	3.01204	0.000212968	0.00155843	response to stimulus, metabolic process, developmental process, biological regulation, growth
ENSDARG00000038687	nfkb2	716.729	2.56198	0.000228237	0.0016482	metabolic process, developmental process
ENSDARG00000077249	gmip	754.872	2.45342	0.000266119	0.00187142
ENSDARG00000036215	lcp2b	391.6	3.59763	0.000286228	0.00198555
ENSDARG00000053476	lipca	21.6027	6.71373	0.000293173	0.00202162	metabolic process
ENSDARG00000015293	fam110a	236.131	5.37273	0.000356923	0.002393
ENSDARG00000095908	sat1a.2	278.218	3.10333	0.000357352	0.00239515	metabolic process
ENSDARG00000076586	csf2rb	1389.34	2.45777	0.000449539	0.00290511
ENSDARG00000055588	stat5b	937.272	2.34405	0.000462402	0.00296733
ENSDARG00000103600	st8sia4	831.269	3.25337	0.000502809	0.00318027	metabolic process
ENSDARG00000060978	atp2a3	2947.43	2.33046	0.000504941	0.00319009	biological regulation
ENSDARG00000020298	btg2	3066.38	2.16603	0.000519428	0.00325916
ENSDARG00000060860	pstpip1a	218.858	3.84132	0.000546258	0.0033994
ENSDARG00000105142	tcirg1b	3248.18	2.09481	0.000550375	0.00341922	biological regulation
ENSDARG00000067711	parvg	939.754	2.48198	0.000561898	0.00348098	developmental process, biological adhesion
ENSDARG00000062485	dock11	1946.7	2.56305	0.000614049	0.0037638
ENSDARG00000003250	pik3cd	899.794	2.27826	0.000648237	0.00392419	response to stimulus, metabolic process, developmental process, locomotion, growth
ENSDARG00000069944	p2ry13	186.929	3.62959	0.000658603	0.00397601
ENSDARG00000103540	gpr132b	190.088	4.84339	0.000660482	0.00398508
ENSDARG00000062058	slc12a7b	544.307	2.997	0.000668716	0.00402712	biological regulation
ENSDARG00000021255	arhgap22	292.232	4.30541	0.000717094	0.00426132
ENSDARG00000005518	slc5a9	90.4344	8.05933	0.000785485	0.00458967
ENSDARG00000090890	cmklr1	696.987	3.54512	0.000789371	0.00460719	immune sytem process, locomotion, biological regulation
ENSDARG00000092170	apoc1	3845.36	3.14995	0.000836617	0.00483328	developmental process, locomotion
ENSDARG00000018569	tnfrsf1a	1847.82	2.05221	0.000844937	0.00487494	response to stimulus, immune sytem process, developmental process, locomotion, growth
ENSDARG00000102349	cep55l	310.535	3.77417	0.00089493	0.00510583	developmental process
ENSDARG00000078979	arhgef40	167.575	4.13777	0.000982159	0.00551457
ENSDARG00000078161	prdm1c	144.112	4.07953	0.00106924	0.0059089	developmental process
ENSDARG00000006353	itga5	645.843	2.94739	0.00107672	0.00594751	developmental process, locomotion, biological adhesion, growth
ENSDARG00000099169	NA	53.4269	8.09111	0.00109498	0.00603443
ENSDARG00000079123	ikbkb	332.794	2.81723	0.00111645	0.00611907	metabolic process, developmental process
ENSDARG00000060072	abi3a	823.147	2.47039	0.00113069	0.00618482
ENSDARG00000042816	mmp9	724.061	3.43504	0.00114792	0.00626349	response to stimulus, metabolic process, immune sytem process, developmental process, locomotion, growth
ENSDARG00000060010	iqgap2	722.796	2.43892	0.00117667	0.0063871	developmental process
ENSDARG00000054632	fli1a	802.045	2.83666	0.00132306	0.00700215	metabolic process, developmental process
ENSDARG00000036074	cebpa	1357.91	2.21029	0.00139187	0.00729093	metabolic process, immune sytem process, developmental process, locomotion
ENSDARG00000007398	NA	730.885	3.207	0.00142653	0.00743706
ENSDARG00000063313	plbd1	122.402	3.43778	0.00142798	0.00744286	metabolic process
ENSDARG00000004954	grna	857.182	2.39943	0.00147687	0.00765781	developmental process, growth
ENSDARG00000042725	cebpb	1107.37	2.56947	0.00160747	0.00819975	metabolic process
ENSDARG00000014680	znf710a	684.769	2.90065	0.00187857	0.0093087
ENSDARG00000063701	rreb1a	814	2.6671	0.00205547	0.010012	metabolic process, developmental process
ENSDARG00000101894	stk10	904.816	3.10291	0.00213291	0.0103226	metabolic process, immune sytem process, locomotion
ENSDARG00000014047	cldn7b	1055.6	3.73363	0.00223916	0.0107518
ENSDARG00000069945	p2ry12	250.416	4.64575	0.00239638	0.0113361	response to stimulus, immune sytem process
ENSDARG00000041119	ceacam1	55.8517	5.18282	0.00254129	0.0118837
ENSDARG00000087832	bcl3	242.377	5.75786	0.00257168	0.0120104
ENSDARG00000090286	serpina1	803.779	5.72953	0.00270526	0.0125326
ENSDARG00000027310	lsp1	1144.13	2.46099	0.00287068	0.0131584
ENSDARG00000076554	cdkn1a	258.273	3.73688	0.00294857	0.0134343	developmental process
ENSDARG00000091140	pik3r6b	425.226	3.12702	0.00306248	0.0138443	metabolic process
ENSDARG00000005414	grapa	154.93	2.51177	0.00317759	0.0142593
ENSDARG00000054968	cd40	422.596	3.41292	0.00338489	0.0149758	response to stimulus, immune sytem process
ENSDARG00000045681	irf5	233.979	2.64913	0.00345056	0.0152082	response to stimulus, metabolic process, immune sytem process
ENSDARG00000036442	atp11c	1428.36	2.12429	0.00378337	0.0163286
ENSDARG00000030743	sptlc3	241.983	2.58544	0.00384792	0.016565	metabolic process
ENSDARG00000094901	abcc6b.2	63.8547	6.63752	0.0039277	0.0168221
ENSDARG00000101482	hk2	298.784	2.9604	0.00402371	0.0171374	metabolic process, biological regulation
ENSDARG00000092074	hcst	158.884	2.42041	0.00406334	0.0172661	immune sytem process
ENSDARG00000105403	abcc6b.2	36.5423	4.10932	0.00444449	0.018609
ENSDARG00000044039	stx11a	186.754	2.44619	0.00450788	0.0188212
ENSDARG00000076487	haao	609.061	3.02693	0.0047407	0.0195921	metabolic process
ENSDARG00000044034	tmem86a	226.135	2.57545	0.00485118	0.0199588	metabolic process
ENSDARG00000061222	uba7	201.022	3.94309	0.00488747	0.0200713	response to stimulus, metabolic process
ENSDARG00000034541	tgfbr2b	219.774	2.10008	0.00488858	0.0200713	metabolic process, immune sytem process, developmental process, growth
ENSDARG00000094273	NA	164.406	3.79099	0.00528885	0.0213093
ENSDARG00000044524	def6b	333.508	3.07207	0.00539827	0.0216867
ENSDARG00000009208	prkcda	1102	2.67864	0.00564569	0.0225	metabolic process
ENSDARG00000080020	il13ra1	219.641	2.6925	0.00575103	0.022833
ENSDARG00000069961	il21r.1	726.211	2.30613	0.00587907	0.0232701
ENSDARG00000058160	tnfaip2b	99.4959	7.57554	0.00649303	0.0251174
ENSDARG00000098745	tfec	242.347	2.50855	0.00677212	0.0259845	metabolic process, immune sytem process, developmental process, biological regulation
ENSDARG00000045519	sfmbt2	615.609	2.38374	0.00697427	0.0266183	metabolic process
ENSDARG00000011615	mybpc3	123.656	4.77894	0.00711744	0.027037	developmental process
ENSDARG00000103551	rnf213b	175.377	3.50544	0.00813847	0.0301018	metabolic process, developmental process
ENSDARG00000075265	plaua	21.8728	5.43587	0.008176	0.0302103	response to stimulus, biological adhesion
ENSDARG00000100649	tlr1	125.375	4.76007	0.00835904	0.0307317	response to stimulus, immune sytem process
ENSDARG00000104255	arhgap27	1017.54	2.01685	0.00871201	0.0316906
ENSDARG00000088124	adrb2a	2225.41	2.06799	0.00894994	0.0323553
ENSDARG00000086091	kcnn4	29.5831	3.844	0.00908214	0.0327234
ENSDARG00000017494	tgfbr1a	183.077	2.69639	0.00960403	0.0340959	metabolic process, developmental process
ENSDARG00000054340	sla1	398.117	2.5111	0.00991814	0.0349405	response to stimulus, metabolic process, immune sytem process
ENSDARG00000011809	mical1	563.711	2.7902	0.0106503	0.0370397
ENSDARG00000019763	acp5a	150.753	3.83151	0.0110427	0.038139	biological regulation
ENSDARG00000034895	tgfb1b	541.943	2.76609	0.0113026	0.038872	metabolic process, immune sytem process, developmental process
ENSDARG00000061796	rasgrp4	882.407	2.12271	0.0115641	0.0395858	developmental process
ENSDARG00000058246	cysltr1	85.424	3.47842	0.0117077	0.0399593
ENSDARG00000025820	chek2	201.92	3.52556	0.0125899	0.0422496	response to stimulus, metabolic process
ENSDARG00000078520	zgc:113921	227.091	2.21778	0.0128056	0.042869
ENSDARG00000061710	map3k8	266.022	2.32968	0.0134767	0.0445427
ENSDARG00000012694	c3a.1	1811.18	3.6573	0.0135483	0.0447159	immune sytem process, developmental process
ENSDARG00000070404	fam212ab	159.555	3.76719	0.0148238	0.0480539
