# Supplementary material for: Gene expression profiling reveals a conserved microglia signature in larval zebrafish
Source: Glia. 2019 Sep 11;68(2):298–315. doi: 10.1002/glia.23717 (PMC6916425; doi:10.1002/glia.23717)
Supplement: Supplementary file 17 — Table S12 [file GLIA-68-298-s017.xlsx]

## Sheet: Studies
study	PMID	FC	FDR	number of genes overexpressed in microglia	comment
Oosterhof et al.	27757989	>2	<0.05	2589
Zhang et al.	27338705	NA	NA	500	The 500 most differentially expressed genes are available* for the comparison : microglia vs Astrocyte & Neuron & OPC & Oligodendrocyte & Endothelial
Matcovitch et al.	25186741	>2	NA	3059	The limit for the significance is not supply
Galatro et al.	28671693	>3	<0.05	1297
*http://web.stanford.edu/group/barres_lab/brain_rnaseq.html
